# Supplementary material for: Molecular correlates of cisplatin-based chemotherapy response in muscle invasive bladder cancer by integrated multi-omics analysis
Source: Nat Commun. 2020 Sep 25;11:4858. doi: 10.1038/s41467-020-18640-0 (PMC7519650; doi:10.1038/s41467-020-18640-0)
Supplement: Supplementary file 4 — Supplementary Data 1 [file 41467_2020_18640_MOESM4_ESM.xlsx]

## Sheet: Supplementary Data 1
Supplementary Data 1. Clinicopathological and treatment data
	Diagnostic Staging A)			Pre-Therapeutic Staging			Post-Therapeutic Pathologic Staging Performed				Neoadjuvant Treatment			First Line Treatment			Overall Response
NewID	T-stage	N-stage	M-stage	pT-stage (NAC|FL) B)	N-stage (NAC|FL)	M-stage (NAC|FL)	Assessed by CX C)	Assessed by TURB	pT-stage	pN-stage	Chemo Type	No. of series	Patological Downstaging to T0, Ta or CIS	Chemo Type	No. of series	Treatment Response (RECIST V1.1) D)	NAC and First Line E)
P001	T3a	N0	M0	T-CX	N0	M+	-	-	-	-	-	-	-	GC	6	PR	Response
P002	T3a	N0	M0	T-CX	N0	M+	-	-	-	-	-	-	-	GC	3	PD	No response
P003	T3a	N1	M0	T-CX	N0	M+	-	-	-	-	-	-	-	GC	6	CR	Response
P004	T3b	N0	M0	T-CX	N0	M+	-	-	-	-	-	-	-	GC	6	PR	Response
P005	T3a	N0	M0	T-CX	N+	M+	-	-	-	-	-	-	-	GC	3	PD	No response
P006	T2	N0	M1	T2	N+	M+	-	-	-	-	-	-	-	GC	6	PR	Response
P007	T1	N0	NA	T-CX	N+	M+	-	-	-	-	-	-	-	GC	6	PR	Response
P008	T2b	N2	M0	T-CX	N0	M+	-	-	-	-	-	-	-	GC	6	PR	Response
P009	T2	N0	M0	T2|T-CX	N0|N0	M0|M+	YES|-	NO|-	T2|-	N0|-	GC	4	no	MVAC	5	SD	No response
P010	T4	N1	M0	T4	N+	M0	-	-	-	-	-	-	-	GC	6	PR	Response
P011	T3	N0	M0	T3	N0	M0	NO	Yes	T0	-	-	-	-	GC	6	CR	Response
P012	T4	N2	M1	T4	N+	M+	-	-	-	-	-	-	-	MVAC	6	PR	Response
P013	T2	N0	M0	T2	N0	M+	-	-	-	-	-	-	-	Cisplatin + Etoposid	6	PR	Response
P014	T3a	N2	M0	T3a	N+	M0	-	-	-	-	-	-	-	MVAC	6	SD	No response
P015	T2	N3	M0	T2	N+	M0	-	-	-	-	-	-	-	GC	6	PR	Response
P016	T2	N2	M0	T2	N+	M0	-	-	-	-	-	-	-	1 serie GC, 5 series Gemcitabin	6	PR	Response
P017	T4b	N2	M0	T4b	N+	M0	YES	NO	T0	N0	-	-	-	GC	6	CR	Response
P018	T4b	NA	M0	T4b	N0	M0	NO	Yes	T0	-	-	-	-	GC	6	CR	Response
P019	T1b	N0	M0	T1b	N+	M0	-	-	-	-	-	-	-	GC	6	PR	Response
P020	T3b	N0	M0	T-CX	N+	M+	-	-	-	-	-	-	-	GC	6	PD	No response
P021	T1	N0	M0	T-CX	N0	M+	-	-	-	-	-	-	-	GC	6	PD	No response
P022	T2	N1	M0	T-CX	N0	M+	-	-	-	-	-	-	-	GC	6	PD	No response
P023	T2a	N0	M0	T-CX	N+	M+	-	-	-	-	-	-	-	GC	3	PD	No response
P024	T3a	N2	M0	T-CX	N+	M+	-	-	-	-	-	-	-	GC	5	PD	No response
P025	T2	N1	M0	T-CX	N0	M+	-	-	-	-	-	-	-	2 series of GC, 3 series og Gemcitabin	5	PD	No response
P026	T3b	N0	M0	T-CX	N0	M+	-	-	-	-	-	-	-	GC	6	PD	No response
P027	T3	N1	M0	T-CX	N0	M+	-	-	-	-	-	-	-	GC	5	PD	No response
P028	T4a	N0	M0	T-CX	N0	M+	-	-	-	-	-	-	-	GC	4	PD	No response
P029	T1	N0	M0	T-CX	N0	M+	-	-	-	-	-	-	-	GC	6	PD	No response
P030	T4b	N0	NA	T4b	N0	NA	-	-	-	-	-	-	-	3 series GC, 3 seires Gemcitabin	6	SD	No response
P031	T3	N0	M1	T3	N0	M+	-	-	-	-	-	-	-	GC	6	PR	Response
P032	T3	N2	M1	T3	N+	M+	-	-	-	-	-	-	-	GC	6	PR	Response
P033	Ta	N0	M1	Ta	N0	M+	-	-	-	-	-	-	-	GC	6	PR	Response
P034	T4a	N2	M1	T4a	N+	M+	-	-	-	-	-	-	-	GC	6	PR	Response
P035	T2	N2	M1	T2	N+	M+	-	-	-	-	-	-	-	GC	6	PD	No response
P036	T2	N0	M1	T2	N0	M+	NO	Yes	Ta	-	-	-	-	GC	6	CR	Response
P037	T1	NA	NA	T-CX	N0	M+	-	-	-	-	-	-	-	GC plus Paclitaxel	6	PR	Response
P038	T3a	N1	M0	T-CX	N0	M+	-	-	-	-	-	-	-	GC	6	CR	Response
P039	T3	N0	M0	T-CX	N0	M+	-	-	-	-	-	-	-	GC	6	SD	No response
P040	T2	N2	M0	T2	N+	M0	YES	NO	T0	N0	-	-	-	GC	6	CR	Response
P041	T4b	N2	M0	T4b	N+	M+	-	-	-	-	-	-	-	GC	6	PR	Response
P042	T4a	N2	M0	T4a	N+	M0	NO	Yes	T0	-	-	-	-	GC plus Paclitaxel	6	CR	Response
P043	T4a	N0	M0	T2a|T-CX	N0|N+	M0|M+	YES|-	NO|-	T4a|-	N0|-	GC	3	No	GC	3	PR	Response
P044	T2b	N3	M0	T-CX	N0	M+	-	-	-	-	-	-	-	GC	6	CR	Response
P045	T2	N0	M0	T2|T-CX	N0|N0	M0|M+	YES|-	NO|-	T2|-	N0|-	GC	4	no	GC	5	SD	No response
P046	T2	N1	M0	T2	N+	M0	-	-	-	-	-	-	-	GC	6	SD	No response
P047	T4b	NA	NA	T4b	N0	M0	NO	Yes	T0	-	-	-	-	GC	6	CR	Response
P048	T4b	N0	M0	T4b	N0	M0	-	-	-	-	-	-	-	GC	5	SD	No response
P049	T4b	N0	M0	T4b	N0	M0	NO	Yes	T0	-	-	-	-	GC	6	CR	Response
P050	T4b	NA	M0	T4b	N+	M0	YES	NO	T0	N0	-	-	-	GC	6	CR	Response
P051	T4b	N0	M0	T4b	N0	M0	-	-	-	-	-	-	-	GC	6	SD	No response
P052	T3b	N0	M0	T-CX	NA	M+	-	-	-	-	-	-	-	GC	6	PD	No response
P053	T2	N2	M1	T2	N+	M+	-	-	-	-	-	-	-	GC	4	PR	Response
P054	T2	N0	M1	T2	N+	M+	-	-	-	-	-	-	-	Gemcitabin	3	PR	Response
P055	T4a	N2	M1	T4a	N+	M+	-	-	-	-	-	-	-	GC	4	PD	No response
P056	T2	N2	M1	T2	N+	M+	-	-	-	-	-	-	-	GC	5	PD	No response
P057	T2	NA	M0	Local tumor recidiv	N0	M0	-	-	-	-	-	-	-	GC	3	PD	No response
P058	T1	N0	M0	T-CX	N+	M+	-	-	-	-	-	-	-	GC	6	SD	No response
P059	T4b	N1	M1	T4b	N+	M+	-	-	-	-	-	-	-	GC	6	PR	Response
P060	T1	N0	M0	T-CX	N0	M+	-	-	-	-	-	-	-	GC	6	PR	Response
P061	T2	N2	M1	T2	N+	M+	YES	NO	T0	N0	-	-	-	GC	6	CR	Response
P062	T1	N0	M0	T-CX	N0	M+	-	-	-	-	-	-	-	GC	6	CR	Response
P063	T2	N0	M0	T-CX	N0	M+	-	-	-	-	-	-	-	Gemcitabin	6	PR	Response
P064	T2	N1	M0	T-CX	N+	M0	-	-	-	-	-	-	-	GC	7	PR	Response
P065	T2b	N0	M0	T-CX	N0	M+	-	-	-	-	-	-	-	GC	3	PD	No response
P066	T2b	N2	M0	T2b	N+	M+	NO	Yes	T0	-	-	-	-	GC plus Paclitaxel	6	CR	Response
P067	T2	N0	M0	T-CX	N0	M+	-	-	-	-	-	-	-	GC	6	CR	Response
P068	T4b	NA	NA	T4b	N+	M+	NO	Yes	T0	-	-	-	-	MVAC	6	CR	Response
P069	T2	N0	M0	T-CX	N0	M+	-	-	-	-	-	-	-	GC	3	PD	No response
P070	T3a	N0	M0	CIS|T-CX	N0|N0	M0|M+	YES|-	NO|-	T3a|-	N0|-	GC	4	No	GC	3	PD	No response
P071	T4a	N0	M1	T4a	N+	M+	-	-	-	-	-	-	-	GC	6	PR	Response
P072	T3	N0	M0	T-CX	N0	M+	-	-	-	-	-	-	-	GC	6	PD	No response
P073	T3	N0	M0	T-CX	N0	M+	-	-	-	-	-	-	-	GC	8	PR	Response
P074	T4	N0	M0	T4|T-CX	N0|N0	M0|M+	YES|-	NO|-	T0|-	N0|-	GC	4	Yes	GC	4	PR	Response
P075	T1	N1	M0	T1	N+	M0	YES	NO	T0	N0	-	-	-	GC	6	CR	Response
P076	T3	N2	M1	T3	N+	M+	-	-	-	-	-	-	-	GC	6	PR	Response
P077	T2	N2	M1	T2	N+	M+	-	-	-	-	-	-	-	GC	6	PR	Response
P078	T2	N3	M1	T2	N+	M+	-	-	-	-	-	-	-	GC	5	PR	Response
P079	T1	N1	M1	T1	N+	M+	-	-	-	-	-	-	-	GC	3	PD	No response
P080	T1	N1	M0	T-CX	N0	M+	-	-	-	-	-	-	-	GC	6	CR	Response
P081	NA	N2	M1	NA	N+	M+	-	-	-	-	-	-	-	GC	6	SD	No response
P082	T3	N0	M0	T-CX	N0	M+	-	-	-	-	-	-	-	GC	6	SD	No response
P083	T4b	N2	M1	T4b	N+	M+	-	-	-	-	-	-	-	Gemcitabin	6	PR	Response
P084	T4b	N0	M0	T4b	N0	M0	-	-	-	-	-	-	-	GC	4	PR	Response
P085	T2	N1	M0	T2	N+	M0	-	-	-	-	-	-	-	GC	3	SD	No response
P086	T2	N0	M0	T2	N0	M0	YES	NO	T3	N0	GC	4	no	-	-	-	No response
P087	T2	N0	M0	T2	N0	M0	YES	NO	T3	N2	GC	4	no	-	-	-	No response
P088	T2	N0	M0	T2	N0	M0	YES	NO	T3	N0	GC	4	no	-	-	-	No response
P089	T2	N0	M0	T2	N0	M0	YES	NO	T3	N0	GC	4	no	-	-	-	No response
P090	T2	N0	M0	T2	N0	M0	YES	NO	T0	N0	GC	4	yes	-	-	-	Response
P091	T2	N0	M0	T2	N0	M0	YES	NO	T0	N0	GC	4	yes	-	-	-	Response
P092	T2	N0	M0	T2	N0	M0	YES	NO	T0	N0	GC	4	yes	-	-	-	Response
P093	T2	N0	M0	T2	N0	M0	YES	NO	T2	N0	GC	3	no	-	-	-	No response
P094	T2	N0	M0	T2	N0	M0	YES	NO	T0, CIS	N0	GC	4	yes	-	-	-	Response
P095	T2	N0	M0	T2	N0	M0	YES	NO	T0	N0	GC	2	yes	-	-	-	Response
P096	T2	N0	M0	T2	N0	M0	YES	NO	T0	N0	GC	2	yes	-	-	-	Response
P097	T2	N0	M0	T2	N0	M0	YES	NO	T0	N0	GC	3	yes	-	-	-	Response
P098	T2	N0	M0	T2	N0	M0	YES	NO	T0	N0	GC	1	yes	-	-	-	Response
P099	T4	N1	M0	T4	N+	M0	YES	NO	T0	N0	-	-	-	GC	4	CR	Response
P100	T2	N0	M0	T2	N0	M0	YES	NO	T0	N0	GC	4	yes	-	-	-	Response
P101	T2	N0	M0	T2	N0	M0	YES	NO	Ta	N0	GC	4	yes	-	-	-	Response
P102	T2	N0	M0	T2	N0	M0	YES	NO	T0	N0	GC	4	yes	-	-	-	Response
P103	T2	N0	M0	T2	N0	M0	YES	NO	T0	N0	GC	4	yes	-	-	-	Response
P104	T1 1)	N0	M0	T1	N0	M0	YES	NO	T4a	N0	GC	4	no	-	-	-	No response
P105	T2	N0	M0	T2	N0	M0	YES	NO	T0	N0	GC	4	yes	-	-	-	Response
P106	T2	N0	M0	T2	N0	M0	YES	NO	T0	N0	GC	4	yes	-	-	-	Response
P107	T2	N0	M0	T2	N0	M0	YES	NO	T0	N0	GC	3	yes	-	-	-	Response
P108	T2	N0	M0	T2	N0	M0	YES	NO	T0	N0	GC	4	yes	-	-	-	Response
P109	T2	N0	M0	T2	N0	M0	YES	NO	Ta	N0	GC	4	yes	-	-	-	Response
P110	T2	N0	M0	T2	N0	M0	YES	NO	T0	N0	GC	4	yes	-	-	-	Response
P111	T2	N0	M0	T2	N0	M0	YES	NO	T0	N0	GC	4	yes	-	-	-	Response
P112	T2	N0	M0	T2	N0	M0	YES	NO	T0	N0	GC	2	yes	-	-	-	Response
P113	T2	N0	M0	T2	N0	M0	YES	NO	T0	N0	GC	4	yes	-	-	-	Response
P114	T2	N0	M0	T2	N0	M0	YES	NO	T0	N0	GC	4	yes	-	-	-	Response
P115	T2	N0	M0	T2	N0	M0	YES	NO	T0	N0	GC	4	yes	-	-	-	Response
P116	T2	N0	M0	T2	N0	M0	YES	NO	T1, CIS	N0	GC	4	no	-	-	-	No response
P117	T2	N0	M0	T2	N0	M0	YES	NO	T3	N2	GC	4	no	-	-	-	No response
P118	T1	N0	M0	T1	N0	M0	YES	NO	T2	N0	GC	3	no	-	-	-	No response
P119	T2	N0	M0	T2	N0	M0	YES	NO	T1, CIS	N0	GC	4	no	-	-	-	No response
P120	T2	N0	M0	T2	N0	M0	YES	NO	T0	N0	GC	2	yes	-	-	-	Response
P121	T2	N0	M0	T2	N0	M0	YES	NO	T0	N0	GC	4	yes	-	-	-	Response
P122	T2	N0	M0	T2	N0	M0	YES	NO	T3	N0	GC	4	no	-	-	-	No response
P123	T2	N0	M0	T2	N0	M0	YES	NO	T0	N0	GC	3	yes	-	-	-	Response
P124	T2	N0	M0	T2	N0	M0	YES	NO	T3	N1	GC	4	no	-	-	-	No response
P125	T3	N0	M0	T3	N0	M0	YES	NO	T0, CIS	N0	GC	3	yes	-	-	-	Response
P126	T2	N1	M0	T2	N+	M0	YES	NO	T0, CIS	N0	-	-	-	GC	6	CR	Response
P127	T4b	N2	M0	T4b	N+	M0	YES	NO	T0	N0	-	-	-	Gemcitabin	5	CR	Response
P128	T2	N0	M0	T2	N0	M0	YES	NO	T0	N0	GC	4	yes	-	-	-	Response
P129	T2	N1	M0	T-CX	N0	M+	-	-	-	-	-	-	-	MVAC	6	CR	Response
P130	T2a	N0	M0	T-CX	N0	M+	-	-	-	-	-	-	-	GC	6	PD	No response
P131	T1	NA	M0	NA	N0	M+	-	-	-	-	-	-	-	MVAC	5	PD	No response
P132	T2	N0	M0	T-CX	N0	M+	-	-	-	-	-	-	-	GC	6	PD	No response
P133	T1	N0	M0	T-CX	N0	M+	-	-	-	-	-	-	-	GC	6	PR	Response
P134	T3	N1	M0	T-CX	N0	M+	-	-	-	-	-	-	-	GC	6	CR	Response
P135	T0	N3	M0	T-CX	N+	M+	-	-	-	-	-	-	-	GC	6	PR	Response
P136	Ta,CIS	N1	M0	CIS	N+	M0	YES	NO	T0	N0	-	-	-	GC	6	CR	Response
P137	T3b	N0	M0	T3b	N0	M0	NO	Yes	T0	-	-	-	-	MVAC	6	CR	Response
P138	T2	N0	M0	T-CX	N+	M+	-	-	-	-	-	-	-	GC	6	PR	Response
P139	T4b	N0	M0	T4b	N0	M0	-	-	-	-	-	-	-	GC	4	PR	Response
P140	T2	N0	M1	T2	N0	M+	-	-	-	-	-	-	-	GC	5	SD	No response
P141	T4b	N0	M0	T4b	N0	M0	-	-	-	-	-	-	-	GC	6	PD	No response
P142	T2	N1	M0	T2	N+	M0	-	-	-	-	-	-	-	GC	4	PD	No response
P143	T3b	N1	M0	T-CX	N+	M+	-	-	-	-	-	-	-	GC	6	PR	Response
P144	T3b	N0	M0	T-CX	N+	M+	-	-	-	-	-	-	-	MVAC	3	PD	No response
P145	T3	N0	M0	T3	N0	M0	-	-	-	-	-	-	-	GC	4	PD	No response
P146	T1	N1	M0	T1	N+	M0	YES	NO	T0	N0	-	-	-	GC	6	CR	Response
P147	T1	N0	M0	T-CX	N+	M0	-	-	-	-	-	-	-	GC	4	PR	Response
P148	T4b	N0	M0	T4b	N0	M0	YES	NO	T0	N0	-	-	-	GC	6	CR	Response
P149	T4a	N0	M0	T4a	N0	M0	YES	NO	T4a	N0	GC	2	no	-	-	-	No response
P150	T2	N0	M0	T2	N0	M0	YES	NO	T2	N3	GC	4	no	-	-	-	No response
P151	T4b	N0	M0	T4b	N0	M0	YES	NO	T4a	N2	-	-	-	Carboplatin/ Gemcitabin	6	SD	No response
P152	T2	N0	M0	T2	N0	M0	YES	NO	T4a, CIS	N0	GC	4	no	-	-	-	No response
P153	T2	N0	M0	T2	N0	M0	YES	NO	T1, CIS	N3	GC	4	no	-	-	-	No response
P154	T2	N0	M0	T2	N0	M0	YES	NO	T0	N0	GC	2	yes	-	-	-	Response
P155	T2	N0	M0	T2	N0	M0	YES	NO	T0, CIS	N0	GC	4	yes	-	-	-	Response
P156	T2	N0	M0	T2	N0	M0	YES	NO	T0	N0	GC	4	yes	-	-	-	Response
P157	T2	N0	M0	T2	N0	M0	YES	NO	T0, CIS	N0	GC	4	yes	-	-	-	Response
P158	T2	N0	M0	T2	N0	M0	YES	NO	T0	N0	GC	2	yes	-	-	-	Response
P159	T2	N0	M0	T2	N0	M0	YES	NO	T0	N0	GC	4	yes	-	-	-	Response
P160	T2	N0	M0	T2	N0	M0	YES	NO	T0	N0	GC	4	yes	-	-	-	Response
P161	T2	N0	M0	T2	N0	M0	YES	NO	T0	N0	Carboplatin / Etoposide	4	yes	-	-	-	Response
P162	T2	N0	M0	T2	N0	M0	YES	NO	T0, CIS	N0	GC	3	yes	-	-	-	Response
P163	T2	N0	M0	T2	N0	M0	YES	NO	T0	N0	GC	4	yes	-	-	-	Response
P164	T4	N2	M0	T4	N+	M0	YES	NO	n.d. 3)	N3	-	-	-	Gemcitabin	3	PD	No response
P165	T2	N1	NA	T2	N+ 2)	NA	YES	NO	n.d. 4)	-	GC	2	n.d. 4)	-	-	-	NA
P166	T3	NA	NA	T-CX	N+	M+	-	-	-	-	-	-	-	MVAC	6	SD	No response
P167	T3	N0	M0	T-CX	N0	M+	-	-	-	-	-	-	-	GC	6	PR	Response
P168	T3b	N0	M0	T-CX	N0	M+	-	-	-	-	-	-	-	GC	6	PR	Response
P169	T3	N2	M0	T-CX	N0	M+	-	-	-	-	-	-	-	GC	6	SD	No response
P170	T3b	N2	M0	T-CX	N0	M+	-	-	-	-	-	-	-	GC	3	SD	No response
P171	T0	N1	M0	T-CX	N+	M+	-	-	-	-	-	-	-	GC	6	PR	Response
P172	T2	N0	M0	T-CX	N+	M+	NO	Yes	T0	-	-	-	-	GC plus Paclitaxel	6	CR	Response
P173	T1	N0	M0	T-CX	N+	M+	-	-	-	-	-	-	-	GC	6	PR	Response
P174	T3b	N1	M0	T-CX	N0	M+	-	-	-	-	-	-	-	GC	4	SD	No response
P175	T3b	N2	M0	T-CX	N0	M+	-	-	-	-	-	-	-	GC	6	SD	No response
P176	T3b	N2	M0	T-CX	N0	M+	-	-	-	-	-	-	-	GC	6	SD	No response
P177	T3b	N2	M0	T-CX	N0	M+	-	-	-	-	-	-	-	GC	6	PR	Response
P178	T3a	N2	M0	T-CX	N+	M+	-	-	-	-	-	-	-	GC	6	PR	Response
P179	T4a	N2	M0	T-CX	N0	M+	-	-	-	-	-	-	-	GC	5	PR	Response
P180	T3a	N0	M0	T-CX	N0	M+	-	-	-	-	-	-	-	GC	6	CR	Response
P181	T2	N0	M0	T-CX	N0	M+	NO	Yes	T0	-	-	-	-	GC	6	CR	Response
P182	T2	N2	M0	T-CX	N0	M+	-	-	-	-	-	-	-	GC	6	CR	Response
P183	T2b	N0	M0	T-CX	N0	M+	-	-	-	-	-	-	-	GC	6	SD	No response
P184	T2	N0	M0	T-CX	N0	M+	-	-	-	-	-	-	-	GC	6	CR	Response
P185	T3a	N0	M0	T-CX	N0	M+	-	-	-	-	-	-	-	GC	6	NA	NA
P186	T3	N0	M0	T-CX	N0	M+	-	-	-	-	-	-	-	GC	6	CR	Response
P187	T3b	N0	M0	T-CX	N+	M0	-	-	-	-	-	-	-	GC	6	PR	Response
P188	T3	N0	M0	T-CX	N0	M+	-	-	-	-	-	-	-	GC	6	PR	Response
P189	T4a	N1	M0	T-CX	N+	M+	-	-	-	-	-	-	-	GC	6	CR	Response
P190	T1	N0	M0	T-CX	N0	M+	-	-	-	-	-	-	-	GC	6	PR	Response
P191	T3	N2	M0	T3	N+	M0	-	-	-	-	-	-	-	GC	6	SD	No response
P192	T3b	N0	M0	T2|T-CX	N0|N+	M0|M0	YES|-	NO|-	T3b|-	N0|-	GC	4	No	GC	4	SD	No response
P193	T3b	N0	M0	T-CX	N+	M+	-	-	-	-	-	-	-	GC	6	PR	Response
P194	T4b	N2	M0	T-CX	N0	M+	-	-	-	-	-	-	-	GC	3	CR	Response
P195	T3a	N2	M0	T3a	NA	M0	-	-	-	-	-	-	-	GC	6	SD	No response
P196	T3a	N2	M0	T3a	N+	M0	NO	Yes	T0	-	-	-	-	MVAC	6	CR	Response
P197	T3b	N2	M0	T3b	N0	M0	-	-	-	-	-	-	-	GC	6	PR	Response
P198	T4	N0	M0	T4	N0	M0	-	-	-	-	-	-	-	GC	6	PD	No response
P199	Ta	N1	M0	T-CX	N+	M+	-	-	-	-	-	-	-	GC plus Paclitaxel	6	PR	Response
P200	T3	N1	M1	T3	N+	M+	-	-	-	-	-	-	-	GC	6	PR	Response
P201	T3a	N2	M0	T3a	N+	M0	NO	Yes	T0	-	-	-	-	GC	6	CR	Response
P202	T3a	N2	M0	T-CX	N0	M+	-	-	-	-	-	-	-	GC	6	PR	Response
P203	T1	N0	M1	T1	N0	M+	NO	Yes	T0	-	-	-	-	GC	6	CR	Response
P204	T3b	N0	M0	T-CX	N+	M+	-	-	-	-	-	-	-	GC	3	PD	No response
P205	T3b	N0	M0	T-CX	N+	M+	-	-	-	-	-	-	-	GC	3	PD	No response
P206	T1b	N1	M1	T1b	N+	M+	-	-	-	-	-	-	-	GC	6	PR	Response
P207	T4a	N0	M0	T-CX	N+	M+	-	-	-	-	-	-	-	GC	6	PD	No response
P208	T3a	N0	M0	T-CX	N0	M+	-	-	-	-	-	-	-	GC	6	PD	No response
P209	T3	N1	M0	T-CX	N0	M+	-	-	-	-	-	-	-	GC	6	PD	No response
P210	T2	N1	M1	T2	N+	M+	NO	NO	-	-	-	-	-	GC	6	CR	Response
P211	T2	N0	M1	T2	N0	M+	YES	NO	T0	N0	-	-	-	GC	6	CR	Response
P212	T3b	N1	M0	T3b	N0	M0	-	-	-	-	-	-	-	GC	4	SD	No response
P213	T4b	N0	M0	T4b	N0	M0	-	-	-	-	-	-	-	MVAC	6	PR	Response
P214	T4b	N2	M1	T4b	N+	M+	-	-	-	-	-	-	-	MVAC	4	PD	No response
P215	T3b	N2	M0	T3b	N+	M0	-	-	-	-	-	-	-	GC	6	PR	Response
P216	T3a	N2	M0	T3a	N0	M0	NO	Yes	T0	-	-	-	-	MVAC	6	CR	Response
P217	T4b	NA	M0	T4b	N0	M0	NO	Yes	T0	-	-	-	-	MVAC	4	CR	Response
P218	T4b	N0	M1	T4b	N0	M+	-	-	-	-	-	-	-	MVAC	6	SD	No response
P219	T4b	NA	M0	T4b	N0	M+	-	-	-	-	-	-	-	GC	6	PD	No response
P220	T2	N2	M0	T2	N+	M+	-	-	-	-	-	-	-	GC	4	SD	No response
P221	T3b	N2	M0	T3b	N0	M+	NO	Yes	T0	-	-	-	-	GC	6	CR	Response
P222	T4b	N2	M0	T4b	N+	M0	-	-	-	-	-	-	-	GC plus Paclitaxel	6	PD	No response
P223	T3a	NA	M1	T3a	N0	M+	-	-	-	-	-	-	-	GC plus Paclitaxel	6	PD	No response
P224	T3b	NA	M1	T3b	NA	M+	-	-	-	-	-	-	-	GC	3	NA	NA
P225	T3	N2	M0	T3	N+	M0	NO	Yes	T0	-	-	-	-	GC	6	CR	Response
P226	T3b	N3	M1	T3b	N+	M+	-	-	-	-	-	-	-	GC	6	PR	Response
P227	T2	N2	M1	T2	N+	M+	NO	Yes	T0	-	-	-	-	GC	6	CR	Response
P228	T4b	N2	M0	T4b	N+	M0	-	-	-	-	-	-	-	GC	6	PD	No response
P229	T3b	NA	M1	T3b	N0	M+	-	-	-	-	-	-	-	GC	7	PR	Response
P230	T2b	N2	M1	T2b	N+	M+	-	-	-	-	-	-	-	GC	4	PD	No response
P231	T1	N0	M1	T1	NA	M+	-	-	-	-	-	-	-	GC	6	PR	Response
P232	T4b	N0	NA	T4b	N0	M+	-	-	-	-	-	-	-	MVAC	6	SD	No response
P233	T4a	N0	M0	T4a	N0	M+	-	-	-	-	-	-	-	GC	6	SD	No response
P234	T4b	N0	M0	T4b	N0	M0	-	-	-	-	-	-	-	GC	6	PD	No response
P235	T3	NA	M1	T3	N0	M+	-	-	-	-	-	-	-	GC	6	PD	No response
P236	T2b	N2	M1	T2b	N+	M+	YES	NO	T0	N0	-	-	-	GC	6	CR	Response
P237	T2	N0	M0	T2	N+	M+	-	-	-	-	-	-	-	GC	6	PR	Response
P238	T4b	N0	M0	T4b	N0	M0	-	-	-	-	-	-	-	GC	6	PR	Response
P239	T4b	N0	M0	T4b	N0	M0	-	-	-	-	-	-	-	GC	3	PD	No response
P240	T4	N2	M0	T-CX	N0	M+	-	-	-	-	-	-	-	GC	6	CR	Response
P241	T2	N0	M1	T2	N0	M+	-	-	-	-	-	-	-	GC	6	PR	Response
P242	T2	N1	M1	T2	N+	M+	-	-	-	-	-	-	-	GC	6	PR	Response
P243	T2	N1	M0	T-CX	N+	M+	-	-	-	-	-	-	-	MVAC	3	CR	Response
P244	T3b	N0	M0	T-CX	N+	M+	-	-	-	-	-	-	-	MVAC	4	SD	No response
P245	T3b	N2	M0	T-CX	N+	M+	-	-	-	-	-	-	-	GC plus Paclitaxel	6	SD	No response
P246	T3	N0	M0	T-CX	N+	M+	-	-	-	-	-	-	-	GC plus Paclitaxel	6	PR	Response
P247	T4a	N3	M0	T-CX	N0	M+	-	-	-	-	-	-	-	GC	4	PR	Response
P248	T4a	N1	M0	T-CX	N0	M+	-	-	-	-	-	-	-	GC	6	PR	Response
P249	T3	N2	M0	T-CX	N0	M+	-	-	-	-	-	-	-	GC	6	PR	Response
P250	T3	N2	M0	T-CX	N+	M+	-	-	-	-	-	-	-	GC	6	PR	Response
P251	T3a	N0	M0	T3a	N0	M+	-	-	-	-	-	-	-	GC	4	SD	No response
P252	T3	N0	M0	T-CX	N+	M+	-	-	-	-	-	-	-	GC	6	CR	Response
P253	T3a	N2	M0	T-cx	N+	M+	-	-	-	-	-	-	-	GC	6	SD	No response
P254	T3	N2	M0	T-CX	N0	M+	-	-	-	-	-	-	-	GC	6	PR	Response
P255	T3b	N0	M0	T3b	N0	M+	-	-	-	-	-	-	-	GC	6	SD	No response
P256	T4a	NA	M0	T-CX	N0	M+	-	-	-	-	-	-	-	GC	6	SD	No response
P257	T4a	N0	M0	T-CX	N0	M+	-	-	-	-	-	-	-	GC	6	SD	No response
P258	T2b	N2	M0	T2b	N+	M+	YES	NO	T0	N0	-	-	-	GC	7	CR	Response
P259	T2	N0	M0	T-CX	N+	M+	-	-	-	-	-	-	-	MVAC	6	PD	No response
P260	T3b	N2	M0	T-CX	N+	M+	-	-	-	-	-	-	-	GC	6	PD	No response
P261	T4b	N0	M0	T4b	N0	M+	-	-	-	-	-	-	-	GC	6	PR	Response
P262	T2b	N2	M1	T2b	N+	M+	NO	Yes	T0	-	-	-	-	GC	6	CR	Response
P263	T4a	N1	M0	T-CX	N0	M+	-	-	-	-	-	-	-	GC	6	PD	No response
P264	T3	N0	M0	T3	N0	M0	-	-	-	-	-	-	-	GC	3	PD	No response
P265	T3	N1	M0	T-CX	N+	M+	-	-	-	-	-	-	-	GC	3	PD	No response
P266	T3b	N0	M0	T2|T-CX	N0|N0	M0|M+	YES|-	NO|-	T3b|-	N0|-	GC	4	No	GC	3	PD	No response
P267	T4a	NA	M1	T4a	N+	M+	-	-	-	-	-	-	-	MVAC	3	PR	Response
P268	T3b	N2	M0	T3b	N0	M0	-	-	-	-	-	-	-	GC	6	SD	No response
P269	T4b	N0	M0	T4b	N0	M0	-	-	-	-	-	-	-	MVAC	6	SD	No response
P270	T3a	N2	M0	T3a	N0	M0	-	-	-	-	-	-	-	MVAC	4	SD	No response
P271	T3	NA	M1	T3	N+	M+	-	-	-	-	-	-	-	GC	6	PD	No response
P272	T2	NA	M1	T2	NA	M+	-	-	-	-	-	-	-	GC	6	PR	Response
P273	T4b	N0	NA	T4b	N0	M+	-	-	-	-	-	-	-	GC	6	PD	No response
P274	T4b	N0	M0	T4b	N0	M0	-	-	-	-	-	-	-	GC	6	SD	No response
P275	T4a	N0	M1	T4a	N0	M+	-	-	-	-	-	-	-	GC	6	PR	Response
P276	T4b	N0	M0	T4b	N0	M0	-	-	-	-	-	-	-	GC	6	PR	Response
P277	T3a	N2	M0	T-CX	N0	M+	-	-	-	-	-	-	-	GC	6	SD	No response
P278	T4b	N0	M0	T4b	N0	M0	-	-	-	-	-	-	-	GC	6	SD	No response
P279	T4b	NA	M1	T4b	N0	M+	-	-	-	-	-	-	-	GC	3	PD	No response
P280	T4	NA	NA	T-CX	N+	M0	-	-	-	-	-	-	-	GC	6	PD	No response
P281	T4b	N0	M1	T4b	N0	M+	-	-	-	-	-	-	-	GC	3	PD	No response
P282	T4b	N1	M1	T4b	N+	M+	-	-	-	-	-	-	-	GC	3	PD	No response
P283	T3a	N2	M1	T3a	N+	M+	-	-	-	-	-	-	-	GC	6	PR	Response
P284	T2	N0	M1	T2	N0	M+	-	-	-	-	-	-	-	GC	6	PR	Response
P285	T4b	N2	M0	T4b	N+	M+	-	-	-	-	-	-	-	GC	6	PR	Response
P286	T2	N0	M1	T2	N0	M+	-	-	-	-	-	-	-	GC	6	PR	Response
P287	T2	N0	M1	T2	N0	M+	-	-	-	-	-	-	-	GC	6	PD	No response
P288	T4b	N0	M0	T4b	N0	M0	-	-	-	-	-	-	-	GC	6	PD	No response
P289	T2	N1	M0	T2	N+	M0	-	-	-	-	-	-	-	GC	6	PR	Response
P290	T4b	N0	NA	T4b	N0	M0	YES	NO	T0	N0	-	-	-	GC	6	CR	Response
P291	T4a	N2	M0	T-CX	N+	M+	-	-	-	-	-	-	-	GC	6	SD	No response
P292	T1	N0	M0	T-CX	N+	M+	-	-	-	-	-	-	-	GC	6	PR	Response
P293	T2	N0	M0	T-CX	N0	M+	-	-	-	-	-	-	-	GC	5	SD	No response
P294	T3b	N1	NA	T3b	N0	M+	-	-	-	-	-	-	-	GC	6	SD	No response
P295	T4a	N2	M0	T4a	N0	M0	-	-	-	-	-	-	-	MVAC	4	PR	Response
P296	T4	N0	M0	T4	N0	M0	-	-	-	-	-	-	-	GC	3	PD	No response
P297	T3	N2	M1	T3	N+	M+	-	-	-	-	-	-	-	GC	6	PD	No response
P298	T3b	N2	M0	T-CX	N+	M+	-	-	-	-	-	-	-	GC	6	SD	No response
P299	T4b	N0	M0	T4b	N0	M0	-	-	-	-	-	-	-	GC	6	SD	No response
P300	T4a	N2	M0	T4a	N+	M+	-	-	-	-	-	-	-	GC	3	SD	No response

## Sheet: Footnotes
A)	TNM stage at the time of diagnosis.
B)	Pre-therapeutic TNM-stage. NAC: Neoadjuvant treatment, FL: First Line treatment, T-CX: Patients who had an cystectomy (CX) prior to first line treatment
C)	CX: Cystexctomi
D)	All patients underwent a pre- (baseline) and post-treatment (4 moths control) PET/CT or MRI, CT and X-ray examination. Representative metastatic sites of all involved organs, were identified as target lesions at the Dep. of Radiology, AUH. Treatment response was evaluated using RECIST 1.1 response criteria. Complete response (CR): Disappearance of all target-lesions and verified pT0 (if the prima…
E)	For patients who recieved both NAC and FL, the FL-treatment response was used for "Overall Treatment response"
1)	Pt. underwent TUR-P before TUR-B, tumor biopsy stage T1 from Urethra, pars prostatica.
2)	Two PET-positive, but not pathologically enlarged LNs; FNA could not confirm carcinoma cells.
3)	CX was not performed due to extensive regional lymphnode metastasis and distant metastasis after chemotherapy.
4)	Laparoscopic excision of ilicial lymphnodes at CX attempt. CX was not performed due to technical inoperability.
