# Supplementary material for: Molecular correlates of cisplatin-based chemotherapy response in muscle invasive bladder cancer by integrated multi-omics analysis
Source: Nat Commun. 2020 Sep 25;11:4858. doi: 10.1038/s41467-020-18640-0 (PMC7519650; doi:10.1038/s41467-020-18640-0)
Supplement: Supplementary file 6 — Supplementary Data 3 [file 41467_2020_18640_MOESM6_ESM.xlsx]

## Sheet: Supplementary Data 3
Supplementary Data 3. Whole exome sequencing metrics
Patient ID	Tissue Type	Exome Capture	Mean Target Coverage	Fraction of target bases 10X	Fraction of target bases 20X	Fraction of target bases 30X	Fraction of target bases 40X	Fraction of target bases 50X	Fraction of target bases 100X
P001	Tumor	MedExomePlusV1_hg19	59.7234	0.955179	0.901137	0.771991	0.616979	0.474256	0.108978
P001	Germline	MedExomePlusV1_hg19	45.4674	0.949099	0.840833	0.642551	0.456139	0.309307	0.046015
P002	Germline	MedExomePlusV1_hg19	40.4822	0.945761	0.791331	0.555567	0.361067	0.226472	0.035507
P002	Tumor	MedExomePlusV1_hg19	151.482	0.965096	0.960449	0.954656	0.942879	0.919011	0.641353
P003	Germline	MedExomePlusV1_hg19	51.9129	0.957417	0.88268	0.709878	0.527721	0.377299	0.068331
P003	Tumor	MedExomePlusV1_hg19	188.266	0.96644	0.962446	0.958774	0.953435	0.942765	0.754711
P004	Germline	MedExomePlusV1_hg19	59.0838	0.959099	0.917749	0.794448	0.633825	0.48471	0.098921
P004	Tumor	MedExomePlusV1_hg19	114.623	0.956255	0.92259	0.865119	0.797964	0.72794	0.421076
P005	Germline	MedExomePlusV1_hg19	49.7289	0.956218	0.870291	0.685016	0.499033	0.349043	0.06086
P005	Tumor	MedExomePlusV1_hg19	135.256	0.96476	0.95955	0.951035	0.93005	0.890017	0.560456
P006	Germline	MedExomePlusV1_hg19	41.7709	0.946104	0.814104	0.595384	0.402523	0.259676	0.035912
P006	Tumor	MedExomePlusV1_hg19	64.3761	0.952465	0.893809	0.77975	0.644341	0.51733	0.14622
P007	Germline	MedExomePlusV1_hg19	46.1529	0.952423	0.853727	0.659223	0.469104	0.319232	0.048359
P007	Tumor	MedExomePlusV1_hg19	58.3175	0.95517	0.898328	0.764572	0.604782	0.460773	0.097691
P008	Tumor	MedExomePlusV1_hg19	68.4301	0.953531	0.900569	0.791058	0.659469	0.533296	0.164113
P008	Germline	MedExomePlusV1_hg19	43.3093	0.946178	0.820354	0.611505	0.424073	0.28105	0.040117
P009	Germline	MedExomePlusV1_hg19	47.2964	0.953822	0.863184	0.674988	0.487206	0.335574	0.051132
P009	Tumor	MedExomePlusV1_hg19	58.0853	0.955016	0.894863	0.759494	0.600656	0.457029	0.101904
P010	Germline	MedExomePlusV1_hg19	111.319	0.963218	0.957516	0.947113	0.919219	0.862737	0.458693
P010	Tumor	MedExomePlusV1_hg19	147.79	0.963918	0.95853	0.949955	0.929983	0.895109	0.607897
P011	Germline	MedExomePlusV1_hg19	53.919	0.958352	0.894316	0.732733	0.553859	0.401942	0.074982
P011	Tumor	MedExomePlusV1_hg19	114.722	0.96362	0.958112	0.948351	0.921303	0.865525	0.472471
P012	Tumor	MedExomePlusV1_hg19	64.3301	0.955212	0.903782	0.787449	0.644712	0.510167	0.137643
P012	Germline	MedExomePlusV1_hg19	35.9068	0.923743	0.722526	0.483539	0.304743	0.188009	0.024294
P013	Germline	MedExomePlusV1_hg19	44.2598	0.949157	0.834783	0.630875	0.441135	0.294394	0.042366
P013	Tumor	MedExomePlusV1_hg19	57.083	0.953401	0.888058	0.74848	0.591331	0.451084	0.101247
P014	Tumor	MedExomePlusV1_hg19	61.9445	0.958287	0.916226	0.799096	0.648155	0.505918	0.117243
P014	Germline	MedExomePlusV1_hg19	46.059	0.952091	0.853176	0.657783	0.469279	0.319137	0.04737
P015	Germline	MedExomePlusV1_hg19	50.2657	0.953878	0.875529	0.703349	0.524013	0.373812	0.061789
P015	Tumor	MedExomePlusV1_hg19	134.665	0.9633	0.956836	0.94314	0.911677	0.858539	0.502199
P016	Tumor	MedExomePlusV1_hg19	63.8612	0.949183	0.880795	0.754833	0.616437	0.490442	0.145445
P016	Germline	MedExomePlusV1_hg19	40.8111	0.941639	0.795365	0.572023	0.38219	0.246011	0.03471
P017	Germline	MedExomePlusV1_hg19	43.4944	0.951072	0.825821	0.606327	0.41135	0.268455	0.044498
P017	Tumor	MedExomePlusV1_hg19	89.7518	0.963931	0.951197	0.907561	0.822093	0.714735	0.276773
P018	Germline	MedExomePlusV1_hg19	40.4256	0.946713	0.793271	0.555715	0.360292	0.226197	0.036004
P018	Tumor	MedExomePlusV1_hg19	77.9167	0.961864	0.946377	0.892409	0.788547	0.66618	0.215716
P019	Tumor	MedExomePlusV1_hg19	48.5334	0.950965	0.865468	0.688048	0.504976	0.354432	0.055459
P019	Germline	MedExomePlusV1_hg19	42.9793	0.948944	0.828245	0.614911	0.421426	0.275922	0.03888
P020	Tumor	MedExomePlusV1_hg19	93.834	0.962413	0.953511	0.926585	0.861267	0.766824	0.328892
P020	Germline	MedExomePlusV1_hg19	46.7601	0.954443	0.851646	0.648391	0.456717	0.309155	0.050944
P021	Tumor	MedExomePlusV1_hg19	82.599	0.961471	0.946303	0.896923	0.802759	0.687553	0.242412
P021	Germline	MedExomePlusV1_hg19	46.6356	0.953745	0.84777	0.646503	0.455739	0.308339	0.051738
P022	Germline	MedExomePlusV1_hg19	38.5968	0.937693	0.758097	0.518917	0.33104	0.205402	0.031491
P022	Tumor	MedExomePlusV1_hg19	236.202	0.96635	0.962944	0.960359	0.957719	0.954476	0.874185
P023	Germline	MedExomePlusV1_hg19	36.2805	0.933433	0.732529	0.482557	0.295954	0.177298	0.027807
P023	Tumor	MedExomePlusV1_hg19	167.285	0.965581	0.961178	0.95664	0.949203	0.935231	0.706872
P024	Tumor	MedExomePlusV1_hg19	157.044	0.966338	0.961932	0.956567	0.945479	0.922087	0.649706
P024	Germline	MedExomePlusV1_hg19	62.2084	0.961653	0.924138	0.805727	0.647967	0.500165	0.112991
P025	Germline	MedExomePlusV1_hg19	43.9114	0.950643	0.837118	0.629122	0.436368	0.289338	0.04136
P025	Tumor	MedExomePlusV1_hg19	48.2503	0.935433	0.82348	0.655769	0.492038	0.355855	0.061541
P026	Germline	MedExomePlusV1_hg19	42.6517	0.94904	0.812695	0.589089	0.396058	0.256126	0.040154
P026	Tumor	MedExomePlusV1_hg19	132.171	0.96452	0.959373	0.951195	0.930995	0.88993	0.550372
P027	Germline	MedExomePlusV1_hg19	47.6484	0.952423	0.860828	0.674434	0.489063	0.338927	0.052454
P027	Tumor	MedExomePlusV1_hg19	55.8493	0.954902	0.896808	0.755144	0.591679	0.445512	0.085463
P028	Germline	MedExomePlusV1_hg19	55.7572	0.959265	0.909385	0.770092	0.598582	0.445715	0.083162
P028	Tumor	MedExomePlusV1_hg19	68.6953	0.958996	0.923832	0.82769	0.692625	0.557015	0.156982
P029	Germline	MedExomePlusV1_hg19	40.5576	0.9424	0.79508	0.571726	0.381287	0.24299	0.032784
P029	Tumor	MedExomePlusV1_hg19	68.6718	0.957585	0.925407	0.834252	0.702318	0.569987	0.157958
P030	Germline	MedExomePlusV1_hg19	42.5272	0.945977	0.817266	0.603697	0.41277	0.269587	0.037687
P030	Tumor	MedExomePlusV1_hg19	65.5452	0.957826	0.923293	0.819226	0.677322	0.540383	0.135116
P031	Germline	MedExomePlusV1_hg19	53.0652	0.95698	0.895443	0.7401	0.563684	0.411417	0.071848
P031	Tumor	MedExomePlusV1_hg19	63.0416	0.957377	0.912416	0.796323	0.648407	0.508278	0.130995
P032	Germline	MedExomePlusV1_hg19	46.1299	0.94969	0.847778	0.653333	0.466679	0.318626	0.047805
P032	Tumor	MedExomePlusV1_hg19	47.2519	0.935986	0.80888	0.622747	0.453909	0.322419	0.059819
P033	Germline	MedExomePlusV1_hg19	43.5882	0.948897	0.830561	0.622241	0.431291	0.285472	0.040549
P033	Tumor	MedExomePlusV1_hg19	47.4627	0.950443	0.854481	0.669771	0.48835	0.340868	0.052275
P034	Germline	MedExomePlusV1_hg19	41.0765	0.944635	0.804029	0.583435	0.392196	0.250704	0.034511
P034	Tumor	MedExomePlusV1_hg19	67.1834	0.959349	0.925758	0.829507	0.693927	0.557222	0.147135
P035	Tumor	MedExomePlusV1_hg19	211.139	0.966509	0.962871	0.959608	0.955119	0.947434	0.805709
P035	Germline	MedExomePlusV1_hg19	41.3227	0.945589	0.795532	0.566814	0.375309	0.240082	0.037839
P036	Germline	MedExomePlusV1_hg19	45.0523	0.951642	0.846211	0.644572	0.453436	0.304373	0.044448
P036	Tumor	MedExomePlusV1_hg19	64.1319	0.956866	0.908171	0.794797	0.651017	0.51221	0.131584
P037	Tumor	MedExomePlusV1_hg19	97.7313	0.962834	0.95441	0.930166	0.872148	0.78488	0.354606
P037	Germline	MedExomePlusV1_hg19	51.4556	0.956234	0.888102	0.724476	0.544524	0.391263	0.065651
P038	Germline	MedExomePlusV1_hg19	50.7781	0.9564	0.877233	0.698527	0.514359	0.363435	0.063666
P038	Tumor	MedExomePlusV1_hg19	150.817	0.962131	0.956675	0.94732	0.927523	0.894191	0.621466
P039	Germline	MedExomePlusV1_hg19	48.2389	0.954354	0.869853	0.687666	0.501031	0.348895	0.054335
P039	Tumor	MedExomePlusV1_hg19	243.996	0.969328	0.965988	0.963322	0.960553	0.956886	0.876538
P040	Germline	MedExomePlusV1_hg19	43.869	0.945845	0.826285	0.621445	0.433706	0.288919	0.041038
P040	Tumor	MedExomePlusV1_hg19	61.9433	0.954958	0.904156	0.783388	0.635982	0.49767	0.12193
P041	Tumor	MedExomePlusV1_hg19	71.9223	0.960645	0.938698	0.864307	0.742164	0.611508	0.175669
P041	Germline	MedExomePlusV1_hg19	47.2527	0.95452	0.867097	0.678871	0.487609	0.334134	0.050941
P042	Tumor	MedExomePlusV1_hg19	102.989	0.963335	0.956624	0.940915	0.897625	0.821767	0.394027
P042	Germline	MedExomePlusV1_hg19	46.3365	0.951996	0.841554	0.640435	0.452874	0.30705	0.050075
P043	Germline	MedExomePlusV1_hg19	44.4843	0.948291	0.834008	0.630867	0.44227	0.296237	0.043102
P043	Tumor	MedExomePlusV1_hg19	52.0849	0.950301	0.867448	0.705589	0.534788	0.390393	0.07516
P044	Germline	MedExomePlusV1_hg19	48.1629	0.95429	0.857903	0.66485	0.478276	0.330254	0.05571
P044	Tumor	MedExomePlusV1_hg19	243.093	0.968435	0.965048	0.962289	0.959159	0.954691	0.858198
P045	Germline	MedExomePlusV1_hg19	59.3357	0.962195	0.92009	0.789525	0.622294	0.470027	0.098879
P045	Tumor	MedExomePlusV1_hg19	66.1964	0.949029	0.876811	0.756951	0.625623	0.507631	0.166286
P046	Germline	MedExome_hg19	122.447	0.964547	0.960162	0.953928	0.938319	0.901012	0.531074
P046	Tumor	MedExome_hg19	114.445	0.963147	0.955741	0.936605	0.898165	0.840253	0.462913
P047	Tumor	MedExomePlusV1_hg19	68.9227	0.95982	0.936221	0.856682	0.727765	0.591805	0.157232
P047	Germline	MedExomePlusV1_hg19	53.3448	0.957915	0.890848	0.727012	0.547669	0.396331	0.073441
P048	Germline	MedExomePlusV1_hg19	41.7421	0.947592	0.816967	0.597006	0.402757	0.25941	0.035839
P048	Tumor	MedExomePlusV1_hg19	93.4859	0.96212	0.945568	0.902035	0.825611	0.728749	0.308075
P049	Tumor	MedExomePlusV1_hg19	81.4342	0.961278	0.948262	0.901544	0.806543	0.691785	0.24339
P049	Germline	MedExomePlusV1_hg19	50.4075	0.955944	0.872755	0.691868	0.508216	0.358503	0.062592
P050	Germline	MedExomePlusV1_hg19	44.3517	0.95085	0.829025	0.614649	0.422434	0.278866	0.044815
P050	Tumor	MedExomePlusV1_hg19	136	0.964262	0.958993	0.950591	0.930268	0.890832	0.560431
P051	Germline	MedExomePlusV1_hg19	45.2902	0.952925	0.851567	0.65098	0.457416	0.307091	0.045346
P051	Tumor	MedExomePlusV1_hg19	59.0292	0.950898	0.879072	0.74145	0.588764	0.453873	0.115704
P052	Tumor	MedExomePlusV1_hg19	87.9776	0.963721	0.953607	0.921391	0.846802	0.742162	0.284433
P052	Germline	MedExomePlusV1_hg19	44.036	0.950629	0.823925	0.609266	0.418564	0.27577	0.043374
P053	Tumor	MedExomePlusV1_hg19	70.5769	0.959577	0.92824	0.838782	0.708755	0.57543	0.163952
P053	Germline	MedExomePlusV1_hg19	36.3051	0.938647	0.760436	0.50374	0.306438	0.182519	0.025312
P054	Germline	MedExomePlusV1_hg19	41.9039	0.946449	0.817796	0.598697	0.404249	0.260486	0.036353
P054	Tumor	MedExomePlusV1_hg19	247.044	0.969071	0.96577	0.963126	0.96016	0.956128	0.875506
P055	Tumor	MedExomePlusV1_hg19	283.745	0.969313	0.966263	0.964003	0.961908	0.959621	0.921515
P055	Germline	MedExomePlusV1_hg19	42.2589	0.948712	0.809701	0.583212	0.389575	0.250184	0.039589
P056	Tumor	MedExomePlusV1_hg19	74.9003	0.961075	0.94396	0.883006	0.771347	0.644413	0.195585
P056	Germline	MedExomePlusV1_hg19	51.802	0.958186	0.885553	0.712606	0.527619	0.374752	0.067252
P057	Tumor	MedExomePlusV1_hg19	122.335	0.964262	0.959277	0.951575	0.931408	0.886507	0.514346
P057	Germline	MedExomePlusV1_hg19	48.4337	0.955869	0.863568	0.670219	0.48064	0.3304	0.055691
P058	Tumor	MedExomePlusV1_hg19	62.3609	0.955631	0.906298	0.787592	0.641443	0.504791	0.125429
P058	Germline	MedExomePlusV1_hg19	54.0726	0.955714	0.895286	0.744733	0.573004	0.423027	0.076771
P059	Germline	MedExomePlusV1_hg19	43.8033	0.949214	0.832861	0.6255	0.434618	0.28787	0.040992
P059	Tumor	MedExomePlusV1_hg19	66.1991	0.958326	0.918566	0.817272	0.681096	0.546372	0.150404
P060	Germline	MedExomePlusV1_hg19	43.4049	0.949852	0.832069	0.621707	0.428834	0.281911	0.040192
P060	Tumor	MedExomePlusV1_hg19	61.8357	0.958905	0.92242	0.811742	0.661096	0.51587	0.113497
P061	Germline	MedExomePlusV1_hg19	56.0517	0.960036	0.904987	0.755655	0.580991	0.428674	0.083643
P061	Tumor	MedExomePlusV1_hg19	276.412	0.969531	0.966362	0.963867	0.961446	0.958509	0.898712
P062	Germline	MedExomePlusV1_hg19	42.5394	0.94809	0.822393	0.607834	0.415373	0.270362	0.037889
P062	Tumor	MedExomePlusV1_hg19	56.9238	0.951082	0.879835	0.73866	0.577859	0.437232	0.099592
P063	Tumor	MedExomePlusV1_hg19	60.1385	0.914872	0.818338	0.70712	0.595001	0.487814	0.14165
P063	Germline	MedExomePlusV1_hg19	48.0186	0.951628	0.858583	0.674762	0.493184	0.344694	0.05401
P064	Germline	MedExomePlusV1_hg19	43.8788	0.947925	0.82985	0.624067	0.435224	0.289485	0.041443
P064	Tumor	MedExomePlusV1_hg19	65.0045	0.956387	0.908444	0.79654	0.655562	0.520445	0.139384
P065	Germline	MedExomePlusV1_hg19	50.1106	0.956738	0.873264	0.689392	0.503676	0.35304	0.060764
P065	Tumor	MedExomePlusV1_hg19	256.499	0.968797	0.965646	0.963316	0.960862	0.957846	0.89075
P066	Germline	MedExomePlusV1_hg19	46.4065	0.950675	0.837926	0.636395	0.450637	0.30641	0.050045
P066	Tumor	MedExomePlusV1_hg19	275.335	0.968	0.964874	0.962485	0.960152	0.957434	0.900669
P067	Germline	MedExome_hg19	117.74	0.964858	0.960108	0.952978	0.934098	0.890396	0.502759
P067	Tumor	MedExome_hg19	37.0918	0.840457	0.638317	0.465308	0.336323	0.241972	0.044098
P068	Tumor	MedExomePlusV1_hg19	78.4383	0.961971	0.949064	0.902179	0.803216	0.681627	0.220981
P068	Germline	MedExomePlusV1_hg19	48.6681	0.95486	0.862926	0.673764	0.485933	0.336087	0.057258
P069	Tumor	MedExomePlusV1_hg19	232.086	0.968579	0.965249	0.962522	0.959427	0.954851	0.851955
P069	Germline	MedExomePlusV1_hg19	47.484	0.954529	0.855186	0.657931	0.468835	0.320917	0.053385
P070	Tumor	MedExomePlusV1_hg19	232.463	0.967356	0.964104	0.961429	0.958449	0.95386	0.850358
P070	Germline	MedExomePlusV1_hg19	47.5092	0.952408	0.848005	0.650279	0.464096	0.318539	0.054094
P071	Germline	MedExomePlusV1_hg19	49.6147	0.955873	0.879922	0.705086	0.520009	0.366861	0.058587
P071	Tumor	MedExomePlusV1_hg19	53.3404	0.956453	0.893827	0.740269	0.565497	0.413814	0.072866
P072	Germline	SeqCap_EZ_Exome_v3	102.95	0.952944	0.930662	0.899149	0.852644	0.789706	0.403575
P072	Tumor	SeqCap_EZ_Exome_v3	97.802	0.951214	0.925415	0.886969	0.830774	0.759111	0.363828
P073	Germline	MedExomePlusV1_hg19	42.6028	0.947399	0.821985	0.607722	0.415239	0.270544	0.038022
P073	Tumor	MedExomePlusV1_hg19	69.5307	0.910313	0.802097	0.687903	0.578863	0.480357	0.200112
P074	Germline	MedExomePlusV1_hg19	42.3802	0.947686	0.821187	0.604771	0.411573	0.267516	0.037665
P074	Tumor	MedExomePlusV1_hg19	136.053	0.947093	0.8903	0.816575	0.741708	0.670672	0.414528
P075	Germline	MedExomePlusV1_hg19	59.2912	0.95961	0.913626	0.779264	0.614775	0.466635	0.098804
P075	Tumor	MedExomePlusV1_hg19	41.9662	0.893533	0.703227	0.51431	0.369753	0.265733	0.055075
P076	Tumor	MedExomePlusV1_hg19	232.096	0.968176	0.964765	0.961984	0.958645	0.9534	0.84735
P076	Germline	MedExomePlusV1_hg19	52.2362	0.956166	0.891555	0.731511	0.553164	0.400882	0.068427
P077	Germline	MedExomePlusV1_hg19	43.1706	0.946083	0.821193	0.611039	0.421635	0.278073	0.039234
P077	Tumor	MedExomePlusV1_hg19	56.0873	0.94839	0.860187	0.699722	0.533577	0.39467	0.096485
P078	Germline	MedExomePlusV1_hg19	43.145	0.948018	0.824198	0.613593	0.423527	0.2792	0.039287
P078	Tumor	MedExomePlusV1_hg19	66.1463	0.959743	0.931241	0.838166	0.69965	0.560681	0.138916
P079	Germline	MedExomePlusV1_hg19	43.8218	0.942752	0.822183	0.632084	0.453682	0.310164	0.037785
P079	Tumor	MedExomePlusV1_hg19	117.913	0.963637	0.95783	0.94572	0.912403	0.851629	0.470857
P080	Tumor	MedExomePlusV1_hg19	76.4307	0.961435	0.945263	0.888827	0.781993	0.657133	0.204721
P080	Germline	MedExomePlusV1_hg19	37.115	0.938238	0.764157	0.519343	0.324909	0.194945	0.026046
P081	Tumor	MedExomePlusV1_hg19	64.8012	0.959594	0.926454	0.825023	0.682223	0.542484	0.131159
P081	Germline	MedExomePlusV1_hg19	52.5206	0.957098	0.893692	0.73565	0.5577	0.404536	0.069468
P082	Tumor	MedExomePlusV1_hg19	152.637	0.961066	0.949304	0.922988	0.882789	0.834584	0.572748
P082	Germline	MedExomePlusV1_hg19	37.5938	0.937752	0.765418	0.526137	0.333351	0.202299	0.027124
P083	Tumor	MedExomePlusV1_hg19	52.4505	0.953534	0.880288	0.721846	0.549994	0.402661	0.073661
P083	Germline	MedExomePlusV1_hg19	49.9732	0.955903	0.881086	0.708968	0.524924	0.371238	0.060158
P084	Germline	MedExomePlusV1_hg19	45.8647	0.953476	0.846301	0.639978	0.446314	0.298898	0.050641
P084	Tumor	MedExomePlusV1_hg19	102.414	0.964279	0.956611	0.93587	0.88463	0.802358	0.369717
P085	Tumor	MedExomePlusV1_hg19	107.746	0.966145	0.959627	0.945165	0.907604	0.840688	0.41519
P085	Germline	MedExomePlusV1_hg19	60.5982	0.960601	0.923787	0.811279	0.652966	0.500916	0.108037
P086	Tumor	MedExomePlusV1_hg19	93.5023	0.964591	0.953302	0.916736	0.839626	0.737198	0.301708
P086	Germline	MedExomePlusV1_hg19	102.509	0.966202	0.959657	0.94135	0.889923	0.804252	0.362903
P087	Germline	MedExomePlusV1_hg19	62.6688	0.961271	0.929549	0.826879	0.674753	0.524038	0.117947
P087	Tumor	MedExomePlusV1_hg19	122.56	0.965116	0.959331	0.947704	0.917104	0.861434	0.478189
P088	Germline	MedExomePlusV1_hg19	58.0417	0.95852	0.912776	0.783724	0.618276	0.467219	0.095658
P088	Tumor	MedExomePlusV1_hg19	113.351	0.964663	0.958692	0.946356	0.91341	0.851639	0.445054
P089	Germline	MedExomePlusV1_hg19	26.0422	0.869826	0.563738	0.298524	0.151398	0.081488	0.013206
P089	Tumor	MedExomePlusV1_hg19	72.0552	0.936937	0.923832	0.874592	0.770554	0.641773	0.189553
P090	Germline	MedExomePlusV1_hg19	49.9931	0.93395	0.876658	0.719649	0.532713	0.375554	0.06942
P090	Tumor	MedExomePlusV1_hg19	109.805	0.939991	0.933752	0.921302	0.891208	0.836921	0.439078
P091	Germline	MedExomePlusV1_hg19	55.3691	0.935719	0.89814	0.772389	0.601875	0.446541	0.089974
P091	Tumor	MedExomePlusV1_hg19	52.7808	0.891237	0.765443	0.627167	0.502406	0.398362	0.11999
P092	Germline	MedExomePlusV1_hg19	44.0633	0.928732	0.83356	0.633808	0.441747	0.296043	0.050151
P092	Tumor	MedExomePlusV1_hg19	71.3647	0.935515	0.919563	0.863535	0.754381	0.62446	0.183094
P093	Germline	MedExomePlusV1_hg19	60.3781	0.936852	0.91012	0.811969	0.658479	0.506156	0.113945
P093	Tumor	MedExomePlusV1_hg19	72.7276	0.936774	0.92136	0.867206	0.760115	0.631183	0.189812
P094	Germline	MedExome_hg19	120.06	0.965414	0.960744	0.954028	0.937097	0.897018	0.517089
P094	Tumor	MedExome_hg19	106.332	0.960066	0.944432	0.90569	0.842178	0.763742	0.39425
P095	Germline	MedExomePlusV1_hg19	50.1667	0.957825	0.877881	0.695707	0.508268	0.356098	0.061905
P095	Tumor	MedExomePlusV1_hg19	54.2165	0.914799	0.77285	0.616405	0.482178	0.375469	0.110635
P096	Germline	MedExomePlusV1_hg19	50.7328	0.934026	0.88036	0.726729	0.542597	0.386544	0.071762
P096	Tumor	MedExomePlusV1_hg19	47.6906	0.86846	0.711356	0.567233	0.447505	0.350203	0.099655
P097	Germline	MedExomePlusV1_hg19	52.4145	0.933955	0.887068	0.744163	0.565168	0.409814	0.077765
P097	Tumor	MedExomePlusV1_hg19	61.7042	0.932804	0.894094	0.793257	0.653966	0.515322	0.13499
P098	Germline	MedExomePlusV1_hg19	25.8415	0.867303	0.553297	0.29	0.147508	0.080284	0.012534
P098	Tumor	MedExomePlusV1_hg19	30.1674	0.829846	0.590785	0.387943	0.247328	0.157234	0.024138
P099	Tumor	MedExomePlusV1_hg19	88.366	0.938559	0.92937	0.903703	0.844131	0.75201	0.301468
P099	Germline	MedExomePlusV1_hg19	55.9912	0.935447	0.899637	0.777179	0.608583	0.454004	0.093272
P100	Tumor	MedExomePlusV1_hg19	94.8633	0.938961	0.930096	0.906236	0.853507	0.771786	0.339843
P100	Germline	MedExomePlusV1_hg19	49.7095	0.933527	0.875748	0.714932	0.528255	0.373129	0.06784
P101	Tumor	MedExomePlusV1_hg19	60.0952	0.905501	0.800436	0.672487	0.552137	0.449226	0.159154
P101	Germline	MedExomePlusV1_hg19	33.816	0.914512	0.72375	0.463873	0.274992	0.161048	0.026223
P102	Tumor	MedExomePlusV1_hg19	29.0671	0.808551	0.561374	0.36371	0.230777	0.147102	0.022922
P102	Germline	MedExomePlusV1_hg19	32.3737	0.906529	0.691842	0.431414	0.250875	0.145754	0.02289
P103	Tumor	MedExomePlusV1_hg19	119.468	0.940271	0.934797	0.925057	0.900436	0.852939	0.481119
P103	Germline	MedExomePlusV1_hg19	38.7832	0.92457	0.79106	0.556797	0.35831	0.223886	0.036823
P104	Tumor	MedExomePlusV1_hg19	134.741	0.93961	0.933942	0.923771	0.900889	0.861516	0.548269
P104	Germline	MedExomePlusV1_hg19	27.96	0.889121	0.610971	0.336691	0.177063	0.098173	0.016398
P105	Tumor	MedExomePlusV1_hg19	85.9748	0.933669	0.898833	0.824436	0.731791	0.638103	0.296511
P105	Germline	MedExomePlusV1_hg19	57.1685	0.936344	0.903211	0.793058	0.630829	0.473954	0.100203
P106	Tumor	MedExomePlusV1_hg19	52.7037	0.921766	0.837669	0.688917	0.536976	0.408453	0.098795
P106	Germline	MedExomePlusV1_hg19	33.9074	0.913917	0.725539	0.465859	0.276253	0.161899	0.026622
P107	Tumor	MedExomePlusV1_hg19	89.445	0.938398	0.927694	0.894669	0.826239	0.73295	0.303186
P107	Germline	MedExomePlusV1_hg19	29.3719	0.896511	0.641723	0.368642	0.199414	0.111054	0.018601
P108	Germline	MedExomePlusV1_hg19	31.2142	0.900966	0.669986	0.408667	0.232496	0.132617	0.020635
P108	Tumor	MedExomePlusV1_hg19	54.1536	0.921721	0.831584	0.683533	0.535893	0.410919	0.10838
P109	Germline	MedExomePlusV1_hg19	28.2773	0.891887	0.618492	0.344328	0.182222	0.100386	0.016665
P109	Tumor	MedExomePlusV1_hg19	18.7596	0.686724	0.361879	0.170703	0.083811	0.045633	0.007432
P110	Germline	MedExomePlusV1_hg19	25.7507	0.87325	0.558088	0.287625	0.144027	0.078169	0.012905
P110	Tumor	MedExomePlusV1_hg19	65.6723	0.931704	0.881702	0.770694	0.640093	0.51873	0.168298
P111	Tumor	MedExomePlusV1_hg19	78.02	0.933492	0.916338	0.861575	0.766584	0.658903	0.247987
P111	Germline	MedExomePlusV1_hg19	31.3813	0.907546	0.683214	0.412872	0.232793	0.131959	0.02188
P112	Germline	MedExomePlusV1_hg19	36.6598	0.922012	0.766702	0.519434	0.323077	0.195945	0.031968
P112	Tumor	MedExomePlusV1_hg19	103.848	0.936491	0.924941	0.895013	0.840467	0.767464	0.392779
P113	Germline	MedExomePlusV1_hg19	29.9747	0.897292	0.65251	0.385531	0.212503	0.118491	0.019132
P113	Tumor	MedExomePlusV1_hg19	83.6808	0.934349	0.922082	0.87896	0.795594	0.69528	0.279777
P114	Germline	MedExomePlusV1_hg19	29.1219	0.888975	0.629553	0.364455	0.199068	0.111326	0.016997
P114	Tumor	MedExomePlusV1_hg19	65.4848	0.935119	0.912565	0.83397	0.703573	0.565416	0.150408
P115	Tumor	MedExomePlusV1_hg19	121.608	0.965806	0.959374	0.945837	0.912816	0.856774	0.483113
P115	Germline	MedExomePlusV1_hg19	60.4271	0.960793	0.924695	0.811325	0.651766	0.499556	0.106446
P116	Germline	MedExomePlusV1_hg19	56.9867	0.959962	0.915166	0.78509	0.614504	0.458414	0.089781
P116	Tumor	MedExomePlusV1_hg19	83.4001	0.935676	0.850362	0.753405	0.660773	0.57532	0.275143
P117	Germline	MedExomePlusV1_hg19	62.2699	0.962022	0.930368	0.82734	0.673898	0.522614	0.116309
P117	Tumor	MedExomePlusV1_hg19	86.187	0.960254	0.935392	0.871473	0.776167	0.670733	0.276601
P118	Germline	MedExomePlusV1_hg19	58.1986	0.959526	0.916668	0.79214	0.626418	0.472769	0.09627
P118	Tumor	MedExomePlusV1_hg19	87.7969	0.958528	0.937247	0.876436	0.783126	0.681537	0.286493
P119	Germline	MedExomePlusV1_hg19	63.7404	0.961859	0.932327	0.834041	0.685302	0.536969	0.123844
P119	Tumor	MedExomePlusV1_hg19	99.6567	0.960809	0.934374	0.874995	0.791146	0.697941	0.332625
P120	Germline	MedExomePlusV1_hg19	57.2212	0.960302	0.915707	0.785728	0.616227	0.461841	0.091303
P120	Tumor	MedExomePlusV1_hg19	94.9141	0.966527	0.958342	0.936889	0.882218	0.793153	0.329597
P121	Germline	MedExomePlusV1_hg19	61.983	0.961089	0.928044	0.822791	0.668145	0.517333	0.114437
P121	Tumor	MedExomePlusV1_hg19	78.3024	0.956186	0.917166	0.830584	0.719427	0.608866	0.234286
P122	Germline	MedExomePlusV1_hg19	88.9917	0.965043	0.956134	0.928435	0.858846	0.755231	0.287921
P122	Tumor	MedExomePlusV1_hg19	114.673	0.966059	0.959929	0.947646	0.916646	0.858904	0.455547
P123	Germline	MedExomePlusV1_hg19	88.8652	0.963251	0.953664	0.922456	0.848361	0.743359	0.288262
P123	Tumor	MedExomePlusV1_hg19	76.9069	0.951081	0.900298	0.804076	0.694858	0.589097	0.218274
P124	Germline	MedExomePlusV1_hg19	82.7226	0.963864	0.952529	0.914183	0.827802	0.711226	0.244074
P124	Tumor	MedExomePlusV1_hg19	83.5331	0.957922	0.925352	0.855069	0.756829	0.649958	0.26708
P125	Germline	MedExomePlusV1_hg19	86.519	0.964745	0.955097	0.923833	0.848141	0.738906	0.270626
P125	Tumor	MedExomePlusV1_hg19	115.788	0.966882	0.961357	0.951561	0.924002	0.867289	0.46052
P126	Germline	MedExomePlusV1_hg19	85.0445	0.964231	0.954277	0.920785	0.84077	0.728435	0.260407
P126	Tumor	MedExomePlusV1_hg19	93.3813	0.960951	0.947775	0.904609	0.823305	0.724665	0.313313
P127	Germline	MedExomePlusV1_hg19	81.628	0.963807	0.951021	0.90762	0.815477	0.696726	0.238729
P127	Tumor	MedExomePlusV1_hg19	77.676	0.958187	0.914686	0.817853	0.704579	0.593654	0.221476
P128	Germline	MedExomePlusV1_hg19	50.1776	0.933761	0.878317	0.719866	0.534419	0.378917	0.069311
P128	Tumor	MedExomePlusV1_hg19	52.3577	0.883267	0.735265	0.575527	0.440731	0.335812	0.090802
P129	Germline	MedExomePlusV1_hg19	30.1526	0.894418	0.647428	0.40068	0.225884	0.120641	0.011378
P129	Tumor	MedExomePlusV1_hg19	61.5289	0.930957	0.829972	0.704196	0.582784	0.473101	0.143257
P130	Germline	MedExomePlusV1_hg19	35.4595	0.92362	0.737888	0.507325	0.321431	0.19189	0.018213
P130	Tumor	MedExomePlusV1_hg19	74.8298	0.910023	0.807477	0.701706	0.59831	0.501978	0.205532
P131	Germline	MedExomePlusV1_hg19	36.7231	0.929918	0.758253	0.531009	0.343092	0.209226	0.019901
P131	Tumor	MedExomePlusV1_hg19	70.862	0.948105	0.888543	0.790082	0.682908	0.57868	0.195907
P132	Germline	MedExomePlusV1_hg19	40.8649	0.936325	0.792918	0.588807	0.407322	0.26786	0.030322
P132	Tumor	MedExomePlusV1_hg19	59.0878	0.796854	0.586752	0.443957	0.355448	0.298172	0.157872
P133	Germline	MedExomePlusV1_hg19	44.0752	0.944638	0.832416	0.642864	0.461408	0.316031	0.036748
P133	Tumor	MedExomePlusV1_hg19	53.2403	0.896959	0.767718	0.629986	0.500937	0.388753	0.100357
P134	Tumor	MedExomePlusV1_hg19	82.6667	0.952074	0.906473	0.82455	0.731057	0.636531	0.259078
P134	Germline	MedExomePlusV1_hg19	58.9994	0.956021	0.907208	0.790583	0.643642	0.504187	0.105304
P135	Germline	MedExomePlusV1_hg19	50.9674	0.950959	0.87377	0.72015	0.553672	0.407954	0.063529
P135	Tumor	MedExomePlusV1_hg19	87.5954	0.951113	0.907618	0.832153	0.741923	0.649977	0.296737
P136	Germline	MedExomePlusV1_hg19	73.0275	0.959998	0.93536	0.866772	0.758296	0.638363	0.200818
P136	Tumor	MedExomePlusV1_hg19	55.3972	0.944221	0.8439	0.699005	0.555344	0.425871	0.097858
P137	Germline	MedExomePlusV1_hg19	36.9714	0.928315	0.754066	0.530861	0.345489	0.212248	0.021702
P137	Tumor	MedExomePlusV1_hg19	13.4454	0.545063	0.217213	0.076354	0.029582	0.013102	0.000619
P138	Germline	MedExomePlusV1_hg19	40.4106	0.937112	0.792418	0.585309	0.402265	0.262245	0.02912
P138	Tumor	MedExomePlusV1_hg19	108.885	0.960469	0.949963	0.918364	0.858985	0.784736	0.422752
P139	Germline	MedExomePlusV1_hg19	41.4012	0.939239	0.802933	0.599501	0.417021	0.275721	0.031351
P139	Tumor	MedExomePlusV1_hg19	64.1104	0.952962	0.894919	0.774899	0.640957	0.51713	0.140956
P140	Germline	MedExomePlusV1_hg19	171.118	0.966714	0.962935	0.959669	0.954988	0.944721	0.715489
P140	Tumor	MedExomePlusV1_hg19	118.148	0.961587	0.94809	0.913769	0.858272	0.789193	0.445361
P141	Tumor	MedExomePlusV1_hg19	52.8504	0.86677	0.723457	0.585532	0.46495	0.3654	0.114525
P141	Germline	MedExomePlusV1_hg19	39.3069	0.935448	0.784046	0.571011	0.385032	0.24583	0.025837
P142	Germline	MedExomePlusV1_hg19	41.4266	0.938571	0.799818	0.598773	0.417936	0.277088	0.031975
P142	Tumor	MedExomePlusV1_hg19	120.26	0.964263	0.957715	0.941571	0.902153	0.838698	0.464442
P143	Germline	MedExomePlusV1_hg19	54.4819	0.952455	0.888677	0.751739	0.593976	0.451487	0.080101
P143	Tumor	MedExomePlusV1_hg19	69.0862	0.935079	0.843917	0.728532	0.615131	0.510785	0.182802
P144	Germline	MedExomePlusV1_hg19	38.4041	0.912968	0.694617	0.451065	0.270898	0.155612	0.025262
P144	Tumor	MedExomePlusV1_hg19	48.8928	0.884826	0.739612	0.593312	0.464792	0.357826	0.089245
P145	Germline	MedExomePlusV1_hg19	43.9607	0.94395	0.829544	0.639419	0.45855	0.313272	0.037201
P145	Tumor	MedExomePlusV1_hg19	52.5635	0.899943	0.760559	0.616878	0.488657	0.380344	0.103629
P146	Germline	MedExomePlusV1_hg19	97.8687	0.962852	0.955631	0.938083	0.890714	0.809415	0.368972
P146	Tumor	MedExomePlusV1_hg19	67.3218	0.933016	0.841886	0.723646	0.60706	0.503913	0.187395
P147	Germline	MedExomePlusV1_hg19	48.283	0.952734	0.855773	0.66708	0.482461	0.335711	0.057459
P147	Tumor	MedExomePlusV1_hg19	172.604	0.962417	0.954978	0.941439	0.918302	0.884727	0.637314
P148	Tumor	MedExomePlusV1_hg19	75.2208	0.958296	0.922131	0.833436	0.714005	0.593893	0.206913
P148	Germline	MedExomePlusV1_hg19	61.6618	0.961305	0.928106	0.821849	0.666322	0.51388	0.11271
P149	Germline	MedExomePlusV1_hg19	47.3231	0.932676	0.86353	0.685763	0.493515	0.3403	0.059785
P149	Tumor	MedExomePlusV1_hg19	183.031	0.942746	0.938705	0.935083	0.930547	0.923212	0.767316
P150	Germline	MedExomePlusV1_hg19	44.7069	0.930394	0.845084	0.64984	0.454203	0.3048	0.051943
P150	Tumor	MedExomePlusV1_hg19	123.484	0.938926	0.928623	0.903902	0.859361	0.800681	0.480313
P151	Germline	MedExomePlusV1_hg19	34.9194	0.91109	0.728737	0.483288	0.297265	0.178474	0.027429
P151	Tumor	MedExomePlusV1_hg19	90.6098	0.934722	0.917097	0.867884	0.788499	0.695541	0.314571
P152	Germline	MedExomePlusV1_hg19	38.0698	0.922824	0.781846	0.54445	0.347766	0.215447	0.034889
P152	Tumor	MedExomePlusV1_hg19	59.8702	0.923318	0.851206	0.733222	0.605612	0.487101	0.141701
P153	Germline	MedExomePlusV1_hg19	36.8841	0.921756	0.769343	0.523415	0.327294	0.199013	0.032528
P153	Tumor	MedExomePlusV1_hg19	48.3022	0.925244	0.842159	0.674476	0.505035	0.365657	0.069736
P154	Germline	MedExomePlusV1_hg19	110.79	0.965808	0.960278	0.9483	0.915389	0.853099	0.435246
P154	Tumor	MedExomePlusV1_hg19	51.3754	0.933546	0.816861	0.654074	0.501215	0.375415	0.086504
P155	Germline	MedExomePlusV1_hg19	107.008	0.96567	0.959985	0.946167	0.908009	0.838862	0.409672
P155	Tumor	MedExomePlusV1_hg19	89.3479	0.9543	0.911197	0.832447	0.736775	0.639656	0.294298
P156	Germline	MedExomePlusV1_hg19	106.065	0.96547	0.959492	0.944813	0.904959	0.834383	0.404719
P156	Tumor	MedExomePlusV1_hg19	57.0323	0.906566	0.768474	0.624683	0.499278	0.395902	0.12098
P157	Germline	MedExomePlusV1_hg19	49.7775	0.933704	0.876356	0.714716	0.528715	0.373573	0.067977
P157	Tumor	MedExomePlusV1_hg19	54.6142	0.912039	0.811839	0.668766	0.529782	0.413443	0.120339
P158	Germline	MedExomePlusV1_hg19	53.9588	0.933045	0.888335	0.751346	0.579224	0.427522	0.085175
P158	Tumor	MedExomePlusV1_hg19	48.9591	0.889731	0.754571	0.602327	0.470596	0.36478	0.097502
P159	Germline	MedExomePlusV1_hg19	64.3147	0.962892	0.932648	0.826346	0.673293	0.52557	0.123034
P159	Tumor	MedExomePlusV1_hg19	31.4473	0.806299	0.548388	0.363773	0.243766	0.16506	0.029293
P160	Germline	MedExomePlusV1_hg19	45.7814	0.929235	0.846287	0.660838	0.473494	0.325264	0.054439
P160	Tumor	MedExomePlusV1_hg19	106.264	0.937363	0.92535	0.893004	0.83506	0.759863	0.39399
P161	Germline	MedExomePlusV1_hg19	40.9476	0.925094	0.808128	0.592007	0.398367	0.257568	0.0413
P161	Tumor	MedExomePlusV1_hg19	72.6109	0.933507	0.911999	0.842324	0.733296	0.616824	0.204867
P162	Germline	MedExomePlusV1_hg19	31.1799	0.899668	0.672435	0.412323	0.235055	0.133281	0.021154
P162	Tumor	MedExomePlusV1_hg19	77.3014	0.934099	0.915009	0.852852	0.753241	0.644352	0.237264
P163	Germline	MedExomePlusV1_hg19	54.7273	0.958581	0.905365	0.762021	0.586235	0.430694	0.080355
P163	Tumor	MedExomePlusV1_hg19	111.253	0.962916	0.953034	0.926598	0.874083	0.799795	0.411833
P164	Germline	MedExomePlusV1_hg19	33.2531	0.911866	0.713564	0.452444	0.265714	0.154283	0.025135
P164	Tumor	MedExomePlusV1_hg19	57.0604	0.916975	0.820389	0.677374	0.537495	0.420045	0.127804
P165	Germline	MedExomePlusV1_hg19	24.1044	0.857665	0.513511	0.249818	0.121071	0.065858	0.010937
P165	Tumor	MedExomePlusV1_hg19	45.8962	0.910331	0.778441	0.59844	0.439204	0.316868	0.071125
