# Supplementary material for: Molecular correlates of cisplatin-based chemotherapy response in muscle invasive bladder cancer by integrated multi-omics analysis
Source: Nat Commun. 2020 Sep 25;11:4858. doi: 10.1038/s41467-020-18640-0 (PMC7519650; doi:10.1038/s41467-020-18640-0)
Supplement: Supplementary file 7 — Supplementary Data 4 [file 41467_2020_18640_MOESM7_ESM.xls]

## Sheet: Supplementary Data 4
	P014	P042	P012	P037	P047	P003	P011	P018	P083	P081	P063	P041	P055	P007	P031	P056	P019	P076	P057	P065	P038	P039	P020	P058	P016	P022	P021	P001	P053	P080	P049	P073	P032	P004	P059	P035	P064	P013	P023	P005	P008	P024	P002	P043	P052	P082	P025	P006	P033
TSPAN6	7.25	4.82	4.19	3.57	6.51	4.95	6.57	4.04	5.24	3.57	4.16	4.09	4.03	6.12	4.01	4.16	5.4	5.4	3.21	5.03	4.45	4.27	4.02	4.36	4.86	7.15	6.54	3.33	5.18	6.99	4.84	4.97	6.85	5.84	5.7	6.89	5.06	6.38	6.26	4.86	5.41	7.17	5.69	5.56	5.04	5.48	4.48	5.12	5.38
TNMD	-2.57	-2.57	-2.57	-2.57	-1.54	-2.57	-2.57	-2.57	-1.18	-2.57	-2.57	-2.57	-2.57	-2.57	-2.57	-2.57	-2.57	-2.57	-2.57	-2.57	-2.57	-2.57	-2.57	-2.57	-2.57	-2.57	-2.57	-2.57	-2.57	-2.57	-2.57	-2.57	-2.57	-2.57	-2.57	-1.78	-2.57	-1.62	-2.57	-2.57	-1.23	0.06	-2.57	-2.57	-2.57	-2.57	0.21	-2.57	-2.57
DPM1	4.51	3.27	3.38	3.75	2.89	5.17	4	4.49	3.49	4.23	3.34	3.02	2.46	4.3	5.08	3.63	3.85	4.54	2.02	3.1	2.51	3.86	4.13	3.58	4.05	3.69	4.25	3.74	4.49	4.17	3.57	3.99	4.29	4.25	4.47	5.16	4.81	4.5	4.87	4.67	5.06	3.08	4.29	4.69	4.26	4.38	2.35	4.32	3.62
SCYL3	2.5	3.39	5.51	5.27	2.02	3.27	2.54	-0.31	2.69	4.98	3.45	2.83	3.48	3.12	2.55	3.68	3.59	3.41	3.21	3.57	3.49	3.69	3.65	2.75	2.5	1	3.21	4.26	2.16	2.59	1.31	2.87	2.37	3.04	3	2.49	2.43	2.22	3.38	1.99	2.62	2.75	2.1	2.39	1.68	3.33	2.51	2.9	3.62
C1orf112	2.21	1.27	3.38	1.16	2.2	2.13	1.92	2.57	1.78	0.74	2.05	1.1	1.55	1.92	1.72	2.67	1.99	2.35	-2.57	1.05	-2.57	1.59	2.14	2.6	0.83	3.23	2.26	1.95	3.32	1.55	2.14	1.75	2.99	2.69	2.71	1.95	2.28	3.11	1.73	2.28	3.42	3.05	3.47	2.77	2.51	2.35	0.63	0.87	1.09
FGR	1.76	3.38	1.45	1.34	2.74	0.24	4.03	2.65	2.49	2.99	2.16	5.8	3.31	1.85	1.95	1.06	1.05	0.68	3.72	2.98	2.11	2.31	1.25	3.4	0.18	3.68	3.73	2.45	1.91	2.32	4.22	5.51	-0.61	2.36	1.53	2.75	-0.48	-1.62	3.83	1.59	-1.23	0.34	3.21	2.64	4.8	1.24	3.18	0.22	1.2
CFH	4.44	4.64	4.13	6.19	5.75	4.88	6.63	6.52	5.69	6.54	5.14	4.7	3.44	4.63	4.7	5.62	0.16	3.14	6.51	5.92	5.12	1.91	5.32	4.36	5.42	4.04	3.05	3.47	3.19	5.71	5.81	6.42	2.92	2.96	4.93	1.4	2.98	2.8	5.38	6.43	1.97	1.69	6.46	5.44	5.95	6.54	3.47	5.38	5.06
FUCA2	3.74	3.08	4.02	3.08	4.08	4.52	4.52	4.02	4.81	3.89	3.55	3.33	3.85	4.88	3.42	3.63	1.35	4.03	0.55	3.46	3.08	3.45	3.83	4.21	4.62	4.58	4.42	2.7	4.22	4.38	4.16	3.76	3.84	5.04	4.24	4.56	4.98	3.96	5.04	4.87	4.37	4.8	4.78	4.43	4.28	3.95	3.33	4.01	3.96
GCLC	4.67	3.93	5.09	6.41	4.61	4.46	5.17	3.46	4.35	5.99	5.54	4.26	3.72	5.94	6.63	2.88	7.59	3.52	3.73	6.15	4.8	3.75	3.72	5.59	6.38	4.86	7.23	5.2	4.17	5.97	4.04	4.09	6.19	5.96	4.88	4.21	7.01	4.83	5.12	3.83	4.4	4.44	2.19	3.48	3.13	5.51	5.31	3.77	6.66
NFYA	3.76	2.4	3.09	4.04	2.63	3.62	3.35	3.99	3.24	3.7	3.3	3.47	4.51	3.62	2.76	3.08	3.85	4.13	0.55	3.31	3.08	1.36	3.47	3.77	3.3	2.9	3.56	4.12	3.36	3.94	2.86	4.13	3.9	3.99	3.93	2.67	5.22	3.83	4.01	3.59	3.19	2.97	3.24	2.97	3.32	3.24	2.83	3.66	3.9
STPG1	3.04	3.34	3.59	2.82	2.28	1.98	2.38	2.22	3.39	2.97	2.44	3.42	2.64	2.78	3.36	2.89	3.96	3.93	0.6	3.05	4.29	3.55	3.4	2.75	3.54	2.89	3.08	1.9	2.83	2.45	2.2	2.19	3.53	3.07	3.2	3.21	2.3	2.46	2.57	2.48	3.51	4	1.72	4.61	1.74	3.36	4.19	2.82	3.15
NIPAL3	6.17	5.52	4.98	4.76	6.11	3.34	6.1	5.63	5.48	4.86	4.26	4.28	4.16	5.78	4.5	6.38	6.37	5.82	4.85	5.71	4.57	4.36	5.36	5.52	5.33	6.1	6.38	4.32	5.85	6.57	5.27	5.86	6.05	6.39	6.12	6.4	6.71	5.66	6.53	5.65	5.8	6.49	3.86	6.16	4.89	6.27	5.16	4.81	6.29
LAS1L	4.09	3.81	5.98	4.71	3.02	4.21	3.27	4.71	2.94	5.46	5.47	5.08	3.93	3.75	4.01	5.42	4.11	3.9	3.98	2.92	4.73	4.52	4.08	3.62	1.89	3.35	3.52	4.52	4.58	3.23	4.65	3.86	3.57	3.66	4.36	3.42	3.21	3.87	3.89	4.56	4.86	3.42	4.17	4.31	4.04	4.2	2.35	3.89	3.97
ENPP4	1.94	3.2	2.57	2.3	4.21	1.06	3.2	2.41	2.69	1.36	1.76	1.1	0.96	3.66	3.05	2.8	2.56	3.81	-2.57	-0.04	3.3	-2.57	0.93	3.08	0.83	1.43	3.56	2.52	0.68	1.76	0.6	3.02	-1.28	2.59	2.69	3.69	0.63	4.62	5.05	0.06	2.73	4.46	2.19	4.75	2.99	1.19	1.65	3.45	2.34
SEMA3F	5.63	2.4	4.18	6.79	4.56	5.1	6.11	4.7	4.64	2.47	5.28	5.08	4.51	6.45	7.27	2.42	5.56	3.9	4.85	6.52	4.39	4.08	4.69	6.53	7.76	6.65	6.96	4.15	3.12	6.5	4.32	4.58	4.52	5.36	4.38	6.22	5.93	3.12	7.7	3.9	5.59	4.25	3.49	4.24	5.51	5.12	4.17	6.1	5.21
CFTR	1.11	-2.57	2.57	-2.57	-2.57	-2.57	-2.01	-2.57	1.53	0.09	-2.57	-2.57	0.59	-1.46	1.44	-0.4	-2.57	-2.06	-2.57	0.46	-2.57	0.45	0.35	-0.96	-2.57	-0.64	-2.57	-2.57	-2.57	1.09	-2.57	3.44	-2.57	-1.12	-2.57	-2.57	-1.17	-0.64	-2.57	-1.37	-2.57	-0.28	-2.57	-1.05	-2.57	-2.57	-2.57	-2.57	-2.57
ANKIB1	10.24	5.47	8.05	7.15	5.41	5.88	4.9	5.74	6.38	7.2	6.7	5.72	5.19	6.22	7.19	6.52	6.03	6.23	5.91	5.63	6.62	6.67	5.54	5.72	6.31	5.74	5.42	6.51	6.64	5	5.12	5.67	6.4	6.7	6.07	5.47	6.01	5.61	4.75	5.59	5.85	6.38	5.74	5.87	5.22	6.57	5.16	6.55	6.27
CYP51A1	5.64	5.8	4.46	5.17	5.27	4.99	5.53	6.7	6.1	5.28	5.65	5.76	5.71	6.28	6.09	6.44	5.07	5.88	3.11	2.95	4.8	4.27	7.06	5.96	5.63	5.32	5.76	6.12	7.01	4.89	4.12	5.49	6.87	6.15	5.88	5.12	5.99	6.2	6.65	6.7	4.59	6.3	7.15	7.54	4.68	7.62	5.77	6.78	5.75
KRIT1	7.45	5.53	5.2	5.43	6.07	5.65	6.49	6.32	6.11	5.71	4.9	4.58	5.21	6.19	6.44	4.57	6.11	5.69	5.38	6.42	5.06	5.17	5.82	5.86	6.49	6.78	6.36	6.32	6.61	6.58	5.91	5.91	6.07	6.4	5.83	6.19	6.66	5.74	6.43	7.04	5.86	7.06	6.41	6.23	5.66	6.75	5.66	6.6	6.25
RAD52	0.89	2.64	5.07	3.48	-0.52	1.93	1.37	2.65	1.66	2.76	3.64	3.02	2.68	1.81	3.89	2.33	2.3	2.18	0.55	3.34	5.43	3.45	3.07	0.64	2.32	0.89	1.36	3.61	1.14	1.76	1.19	-0.11	1.57	1.88	1.46	2	1.24	1.35	0.33	1.82	1.66	3.82	2.21	1.42	1.36	2.55	1.1	2.32	0.98
MYH16	-2.57	-1.28	-2.57	-1.11	-2.57	-2.57	-2.57	3.96	-2.57	0.09	-0.04	-2.57	-2.57	-1.46	0.13	1.16	-2.57	-0.93	-2.57	-2.57	-2.57	-2.57	-2.57	-0.22	-1.03	-2.18	-1.5	-2.57	-1.8	-2.57	-0.43	-1.64	-1.28	-1.12	-2.57	-2.57	-2.57	-2.57	-1.79	-2.57	-1.75	-1.37	-2.09	0.15	-1.76	-0.69	-2.57	0.22	-2.57
BAD	2.21	1.63	1.06	-0.4	4.2	4.46	3.94	3.11	3.8	1.79	-1.2	3.18	3.71	2.6	1.91	2.49	0.16	2.69	2.02	2.65	2.83	2.31	3.29	2.42	2.72	4.2	3.67	2.42	3.39	3.95	4.39	3.29	4.1	2.59	3.93	4.78	3.21	4.14	4.08	4.4	3.12	4.62	5.09	4.31	3.86	3.79	3.59	3.56	2.67
LAP3	5.92	5.43	5.57	5.89	5.27	5.11	4.85	7.02	5.98	6.11	6.71	6.1	4.72	5.85	5.16	7.14	5.07	6.31	7.2	4.28	5	5.91	5.85	5.83	5.66	4.53	4.49	6.78	5.34	4.38	6.64	6.9	5.66	4.57	5.73	4.39	5.67	4.5	4.49	4.39	5.98	4.18	5.21	6.14	6.28	4.88	4.64	5.72	5.18
CD99	5.22	6.74	5.59	5.03	6.68	7.28	6.79	7.55	7.68	5.98	4.89	6.4	6.71	5.53	5.11	8.83	4.53	6.74	5.63	4.79	5.76	6.15	5.9	5.05	4.11	4.98	4.52	5.84	5.98	6.01	5.71	6.72	6.51	6.49	6.18	6.39	5.62	6.49	5.4	7.29	6.22	6.92	6.84	5.82	7.38	6.83	5.57	6.26	6.04
HS3ST1	4.57	4.18	4.47	4.97	3.61	1.46	4.81	2.27	4.48	4.17	3.13	4.05	1.7	5.2	4.71	2.93	4.47	6.55	2.99	4.16	4.82	3.58	2.75	4.64	3.82	4.5	4.95	1.8	2.46	5.83	4.98	5.89	3.4	3.95	6	3.34	4.76	4.77	4.78	1.87	2.86	1.97	1.92	2.92	3.38	4.62	2.88	2.4	5.74
AOC1	-2.57	0.9	1.06	-0.4	0.07	-1.35	-1.6	-2.57	-2.57	-2.57	-2.57	-2.57	-2.57	-2.57	-2.57	-0.4	-2.57	-2.57	1.47	-1.9	-2.57	-2.57	-2.57	-0.96	-2.57	-1.87	-1.5	-2.57	-2.57	-2.57	-1.47	0.11	-1.79	-1.67	-2.57	2.83	-2.57	-1.62	0.69	-1.37	1.82	-1.37	-2.09	-1.41	-1.25	-2.57	-2.57	-1.58	-2.57
WNT16	-1.64	2.02	-0.31	-2.57	-1.54	-1.84	-2.57	-1.03	-1.18	1.18	-1.2	-2.57	0.96	-2.57	-2.57	-2.57	-2.57	-2.57	-2.57	-0.81	1.56	-2.57	0.16	-2.57	-2.57	-2.57	-2.57	-0.84	-2.57	-2.57	0.4	-1.08	-2.57	-0.41	-1.68	-1.78	-2.57	1.15	-2.57	-2.57	-1.23	-1.37	7.48	-1.87	-2.57	-2.57	-2.57	-2.57	-2.57
HECW1	-0.1	1.09	1.06	-1.11	-0.94	2	-0.81	0.18	-0.24	0.68	0.31	1.1	1.26	0.53	0.65	0.72	0.16	-0.93	2.99	-1.44	2.83	1.36	1.77	0.93	1.07	-1.62	-0.89	1.43	1.06	-0.96	-1.47	0.88	-0.37	0.26	-0.74	-0.11	-2.57	-1.62	0.46	0.71	-2.57	-1.37	-0.38	0.51	0.24	-0.37	3.59	0	0.39
MAD1L1	3.79	4.75	6.82	6.56	3.11	4.96	2.48	5.16	3.92	6.45	6.07	4.75	4.23	4	5.61	5.56	4.56	4.02	3.86	3.17	4.8	5.44	4.22	3.88	4.46	3.46	2.47	4.41	4.3	2.62	4.19	3.78	3.36	4.26	4.04	3.95	2.43	3.7	1.78	3.02	4.06	2.84	2.31	3.52	3.24	4.72	0.21	3.87	3.64
LASP1	7.57	7	6.8	6.04	6.82	7.44	8.72	8.67	7.65	6.28	6.01	7.3	6.54	7.78	6.31	7.54	6.19	8.95	7.9	6.65	6.99	6.1	6.66	7.89	6.41	8.2	8.56	6.41	8.78	8.35	9.28	7.47	8.61	7.87	7.9	8.12	7.31	6.75	9.32	9.38	7.99	7.9	8.49	8.6	8.68	8.19	7.17	7.1	6.83
SNX11	4.7	4.24	1.06	2.46	4.57	3.93	4.19	3.84	4.07	2.39	3.41	3.35	3.11	4.09	3.57	3.51	3.54	5.09	2.99	3.55	3.49	1.69	3.37	4.26	3.71	4.46	3.49	3.63	3.92	4.53	4.76	4.43	3.39	3.93	3.99	4.73	3.17	3.57	4.1	4.74	3.52	3.56	4.28	4.46	4.51	3.63	3.6	4.11	4
TMEM176A	-0.36	2.85	1.75	-1.11	1.3	0.89	3.3	1.36	2.22	3.64	2.24	1.65	1.5	-1.11	-1.32	1.16	-2.57	-0.18	3.4	0.65	1.56	1.91	-0.06	1.17	-1.03	1.43	0.13	-0.54	0.17	2.25	2	3.17	-0.16	-1.12	0.54	1.86	-0.48	1.93	1.15	0.06	0.55	-0.28	1.81	1.63	3.27	-1.09	-2.57	0.41	-1.59
M6PR	4.88	4.32	5.32	5.59	4.08	4.04	4.89	4.65	5.04	4.67	5.11	4.83	3.62	5.13	5.34	5.71	5.17	4.18	4.09	3.96	4.84	5.74	4.77	4.34	5.76	3.91	4.73	4.67	4.06	4.85	4.78	5.66	5.33	5.24	5.21	4.7	5.34	3.92	5.61	5.46	5.23	4.45	5.14	5.74	4.75	5.03	4.32	5.66	4.69
KLHL13	-0.1	-1.28	-2.57	-1.11	0.3	0.24	0.76	1.61	0.85	0.97	-1.2	1.1	0.59	-1.11	0.84	0.72	0.16	0.47	0.55	0.1	-2.57	0.45	-0.06	0.27	-2.57	-0.9	-2.57	1.46	-2.57	1.76	2.52	1.68	1.38	-2.57	1.6	0.21	-0.01	2.55	-2.57	0.25	1.87	-0.72	0.14	0.01	0.81	3.39	1.1	-2.57	0.85
CYP26B1	-0.67	1.08	-2.57	0.08	0.81	2.5	0.37	1.61	0.33	-2.57	-1.2	-2.57	-2.57	-1.46	-0.66	2.94	-2.57	1.85	2.02	-0.58	0.64	0.45	-2.57	2.83	-0.3	1	-1.5	0.79	0.17	0.27	-0.43	0.11	-0.16	-0.72	-0.74	0.83	-1.17	1.87	-2.57	1.91	0.79	-1.37	1.86	-1.41	2.85	-0.69	-2.57	-1	-2.57
ICA1	5.21	3.57	6.63	6.87	5.08	2.59	5.15	1.28	6	5.59	5.92	4.33	4.4	5.46	3.16	4.39	6	4.76	2.02	6.34	6.2	5.44	3.7	4.8	5.92	5.67	5.87	2.11	4.9	5.49	1.41	4.13	6.17	6	5.55	5.17	3.41	6.15	5.51	2.46	3.1	5.1	1.02	4.1	2.3	4.38	4.09	4.58	6.05
DBNDD1	0.87	-1.27	0.59	-0.32	1.45	1.61	-0.02	-2.57	2.32	-2.57	-1.15	2.39	1.95	0.1	1.21	0.17	-0.61	1.02	-2.57	-0.15	0.67	1.38	-0.31	-0.96	-0.22	2.03	1.39	-0.5	0.93	0.79	-1.4	-0.08	2.91	0.47	0.81	1.92	-0.42	2.79	1.64	0.37	1.62	2.54	-0.35	2.37	-0.22	-0.43	1.1	2.66	0.71
ALS2	3	3.23	5.87	5.1	2.85	4.13	3.02	3.63	3.17	5.12	4.59	4.46	2.95	3.77	4.76	4	4.07	3.79	4.85	2.91	4.94	4.36	3.41	3.3	3.3	2.44	1.8	3.45	3.19	2.65	2.57	3.17	2.47	4.03	4.19	2.64	3.62	3.15	2.46	2.55	2.68	3.05	2.39	3.28	2.7	3.99	2.04	2.99	3.56
CASP10	3.53	3.39	3.29	3.18	3.76	0.81	4.15	4.15	3.36	2.47	3.55	3.81	3.56	3.75	3.29	2.8	1.05	3.54	3.21	4.42	3.66	1.91	3.91	4.32	3.81	4.34	3.06	4.33	4.71	3.58	4.25	4.9	3.16	4.36	4.06	4.24	2.43	1.87	4.08	2.95	3.12	3.29	2.54	3.86	4.39	3.36	5.14	2.58	3.96
CFLAR	7.23	8.01	7.58	7.88	7.38	6.46	7.64	5.97	7.33	7.41	7.55	7.76	7.11	7.39	7.2	7.34	7.34	7.25	7.24	7.77	6.85	7.09	7.73	7.65	7.1	7.31	7.2	8.26	7.18	7.89	7.72	8.7	6.9	7.62	7	6.42	7.31	6.29	7.35	6.34	6.62	6.97	6.96	7.86	7.84	7.89	7.86	7.37	7.45
TFPI	5.12	5.78	7.07	7.25	5.62	4.24	6.87	6.78	6.27	7.26	6.92	7.05	6.13	6.6	6.53	5.58	5.4	7.69	6.85	6.94	7.06	5.03	5.19	7.44	4.34	6.14	4.22	5.08	5.7	6.79	5.72	6.82	5.49	6.99	4.69	4.09	5.02	3.68	5.94	5.09	4.67	4.66	4.83	5.17	5.58	8.62	5.28	4.05	5.73
NDUFAF7	3.9	4.27	3.54	3.95	3.11	3.5	3.6	3.38	3.53	3.26	3.77	4.15	3.52	4.03	4.06	3.58	3.65	3.88	3.42	4.05	3.68	3.84	3.09	3.87	3.62	3.75	3.48	4.33	3.89	3.18	3.66	3.78	3.74	4.39	3.95	4.35	4.03	3.31	3.09	3.39	3.31	3.95	3.01	3.58	3.52	4.09	2.9	3.48	4.1
RBM5	6.44	7.01	7.12	7.07	5.73	6.32	6.3	5.61	6.22	4.62	7.04	6.13	6.76	6.3	7.44	6.91	6.77	6.16	7.44	7.49	5.82	6.79	6.19	6.07	6.61	5.72	6.5	6.8	5.72	6.5	5.95	6.68	5.18	6.41	5.37	5.66	5.15	6.31	5.85	5.76	6.41	5.02	5.34	6.37	5.97	5.88	6.03	5.3	6.72
MTMR7	0.12	1.08	-2.57	-2.57	-2.57	-1.84	-2.57	-2.57	-2.57	-0.38	-2.57	-2.57	0.08	-1.91	-2.57	0.84	-0.63	-2.57	-2.57	-1.09	-2.57	0.45	1.59	-2.57	-1.03	-2.57	-2.57	0.99	-2.57	-2.57	-2.57	-1.08	-2.57	-0.72	-2.57	-1.78	-2.57	1.43	-2.57	-2.57	-0.84	-2.57	-1.2	-2.57	-2.57	-2.57	-2.57	-2.57	-2.57
SLC7A2	5.7	2.18	3.29	3.23	2.54	1.78	3.19	1.89	4.73	2.94	2.24	2.05	2.68	2.69	-0.03	5.86	2.87	5.06	3.57	3.42	4.07	2.62	1.73	5.11	2.98	4.48	1.36	2.73	1.22	3.99	2.07	5.01	6.69	5.11	2.56	1.47	2.1	6.15	-0.37	2.54	5.03	2.6	2.03	2.38	2.41	0.61	3.91	1	3.99
ARF5	7.08	5.54	3.96	4.3	5.19	7.54	6.33	5.39	6.35	-2.57	4	5.45	-2.57	6.88	5.54	-0.77	5.29	6.28	4.77	5.7	4.79	3.57	6.71	5.96	7.58	7.22	5.81	5.51	7.22	6.68	5.85	7.38	6.79	5.57	6.27	6.35	6.05	4.54	7.42	8.24	6.67	6.35	8.06	7.12	6.63	6.75	-2.56	6.65	7.05
SARM1	3.08	3.38	2	3.47	3.97	3.51	3.3	2.73	3.35	1.29	3.22	2.92	4.12	3.52	2.88	3.17	2.87	4.34	3.4	3.76	0.64	2.62	-0.04	3.25	4.21	3.78	3.81	3.24	0.45	3.84	1.19	3.16	3.2	4.07	3.74	3.85	3.41	4.21	3.42	0.71	2.02	1.24	0.97	3.28	2.82	1.45	1.96	3.16	3.78
POLDIP2	3.95	3.23	2.57	2.54	4.5	4.81	4.49	4.65	4.55	3.15	4.28	4	3.97	4.35	3.15	3.49	2.96	4.84	3.21	3.45	4.48	4.08	4.89	4.9	4.19	5.25	4.47	3.36	3.95	4.78	5.29	3.53	5.18	4.06	4.72	4.5	5.05	4.35	5.18	6.03	4.84	4.79	5.44	4.06	4.84	4.09	3.33	4.44	3.9
PLXND1	5.11	5.13	4.65	5.15	4.59	4.89	5.76	5.07	4.98	3.41	4.16	5.77	5.6	5.32	3.44	7.45	4.56	5.88	6.26	4.66	3.66	4.36	4.56	5.33	3.63	5.22	4.88	4.37	4.3	4.64	4.64	5.51	3.75	4.08	3.83	5.58	4.49	5.12	3.45	4.36	7.15	5.95	5.07	5.34	6.04	4.87	4.8	4.82	2.94
AK2	6.37	4.64	5.53	4.82	7.34	5.92	6.44	7.41	6.49	5.93	5.56	6.03	5.7	6.48	6.05	6.13	5.89	6.48	5.97	5.42	5.72	4.52	6.46	6.79	6.8	7.03	6.42	6.14	6.93	6.64	7.35	6.02	6.65	6.84	6.03	7.12	6.39	6.15	6.99	7.46	7.48	6.6	7.26	7.16	6.74	6.62	6.31	6.11	6.4
CD38	4.27	4.84	1.75	0.08	3.11	0.98	3.87	5.66	2.91	2.33	4.19	5.49	3.13	2.24	1.95	3.36	-0.63	1.93	5.38	4.03	1.56	2.36	4.75	5.42	1.62	4.65	0.72	5.66	2.86	1.9	5.99	4.61	0.36	0.95	2.69	0.72	2.5	2.63	1.92	6.13	1.93	1.69	2.76	5.55	5.11	0.11	4.84	3.32	-1.59
FKBP4	3.91	3.68	2.4	3.36	5.49	5.07	3.99	4.34	5.57	4.27	4.18	2.61	3.55	4.34	3.51	4.55	3.41	4.61	3.72	3.45	4.18	2.31	5.49	3.54	5.27	5.53	5.09	4.51	4.09	4.67	5.7	4.25	5.46	4.79	5.32	5.36	5.5	4.83	5.7	6.33	5.83	5.95	6.19	4.74	4.14	3.98	3.47	6.13	4.67
KDM1A	6.18	4.67	7.39	6.76	3.86	6.39	4.11	6.17	5.2	6.04	5.6	5.04	4.97	5.31	4.59	6.04	4.61	5.33	3.86	4.24	5.87	5.69	5.73	4.13	5.56	4.63	5.11	4.91	5.16	4.38	4.48	4.78	5.95	6.25	5.37	4.61	5.43	5.25	4.86	6.15	7.07	5.51	5.02	5.37	4.35	5.13	4.39	4.5	5.49
RBM6	7.01	7.31	9.51	8.82	6.14	6.68	5.71	6.99	6.22	6.28	9.19	8.3	7.36	6.26	8.41	7.42	6.29	7.08	8.02	8.1	9.27	8.33	6.3	6	7.2	5.72	6.25	6.93	6.18	5.66	6.12	6.25	5.29	7.41	6.28	6.15	5.47	6.71	4.77	5.47	5.77	5.44	5.22	6.25	6.23	6.3	6.09	5.3	6.57
CAMKK1	2.64	2.86	3.41	4.53	3.67	2.79	3.23	2.29	3.19	2.54	3	1.95	2.53	3.26	4.38	2.64	3.21	3.54	3.38	3.61	3.62	3.99	2.07	3.77	3.85	3.72	3.46	3.07	3.52	2.91	2.97	2.7	2.49	2.97	3.48	3.86	3.57	2.84	2.67	3.31	2.33	3.51	3.06	2.24	3.59	3.36	4.45	2.74	3.66
RECQL	4.4	5.27	5.22	5.32	3.83	5.54	4.09	5.54	4.67	4.57	4.9	4.78	4.92	5.22	4.74	5.83	4.26	4.84	4.3	3.63	4.73	4.28	4.4	4.75	4.25	4.32	3.9	4.4	4.43	3.38	4.5	5.09	4.4	5.29	4.55	3.74	4.98	5.14	4.37	5.01	5.23	3.39	4.97	5.22	4.96	4.55	2.55	5.19	4.03
VPS50	3.38	4.26	2.4	3.66	3.43	2.75	3.59	3.87	3.28	3.69	3.83	4.05	2.21	3.77	4.33	3.81	4.07	3.94	0.55	3.95	2.51	3.29	3.63	3.08	3.39	3.31	3.61	4.05	4.33	3.64	3.2	2.78	3.22	3.5	3.67	4.11	3.58	3.78	3.72	4.03	2.42	3.97	3.84	3.79	3.55	3.52	2.94	4.04	3.75
HSPB6	0.31	0.83	-2.57	-1.11	2.92	1.76	1.95	-2.57	3.6	-2.57	0.59	-2.57	-0.71	-1.91	-1.32	1.11	-2.57	1.34	-2.57	0.56	2.51	-2.57	-2.02	-0.96	-2.57	-2.18	-2.57	3.88	-0.92	1.01	-1.47	2.05	-1.28	-2.57	-0.74	-2.57	-2.57	-1.62	-1.79	-2.05	0.89	-1.37	-0.82	1.24	-1.25	-2.04	-2.57	0	-2.57
ARHGAP33	-0.67	0.47	-2.57	-0.4	1.4	1.73	0.37	-2.57	0.61	-1.1	-0.51	-2.57	0.96	0.32	-0.96	1.06	-0.63	0.74	1.47	0.91	-2.57	0.45	-0.32	-0.22	-1.03	0.22	1.14	1.08	1.14	0.4	0.4	-0.36	0.47	-1.67	0.04	3.6	-0.01	4.69	-1.29	0.94	1.97	2.11	-0.66	0.61	0.64	1.04	-2.57	0.87	-0.6
NDUFAB1	5.7	4.29	4.13	3.18	5.83	6.07	6.01	6.13	5.46	3.86	4.02	4.8	6.11	5.16	4.51	4.05	3.81	5.9	4.2	4.2	3.81	4.52	5.8	4.89	4.16	5.85	6.21	4.77	5.99	6.12	6.77	5.12	4.88	4.04	5.58	4.21	5.47	5.76	6.76	6.54	6.25	4.99	7.32	5.89	5.99	5.58	4.32	5.78	4.68
PDK4	2.66	1.93	0.54	1.5	1.3	2.45	4.24	0.95	5.73	2.94	1.64	3.81	1.9	3.53	-0.66	4.48	0.68	2.94	4.09	3.65	4.07	3.1	-0.06	2.22	-1.03	2.51	2.81	4.35	1.61	3.57	1.86	3.96	3.92	3.83	3.31	0.05	-0.01	2.47	0.58	2.26	4.11	1.79	0.97	3.89	2.18	0.81	2.61	2.11	1.78
ZMYND10	-1.08	0.58	-2.57	-2.57	-0.19	-0.69	-2.01	-1.03	-0.24	0.86	1.03	1.1	2.2	-1.46	-2.57	0.85	-2.57	3.97	0.55	-0.58	-2.57	1.76	-0.32	0.93	-1.03	-0.64	-2.57	-0.83	-1.29	-1.33	-0.86	-1.08	-1.79	-2.57	-2.57	1.33	-2.57	2.04	-1.29	-1.67	-1.75	-2.57	-0.82	1.73	-1.25	-1.65	1.37	-2.57	-1.59
ABCB5	0.15	1.31	-0.29	1.5	1.53	0.14	-0.98	0.82	0	0.85	2.18	1.78	-2.57	-0.21	2.76	0.67	1.65	0.25	2.03	0.49	-2.57	-2.57	1.24	1.24	-0.27	-0.62	0.16	0.75	0.42	-0.56	-0.18	-0.24	-1.71	-0.71	-0.7	0.25	-0.47	-2.57	0.2	-0.12	0.17	0.14	-0.6	0.2	0.57	1.48	-2.57	0.04	0
ARX	-1.08	-2.57	-2.57	-2.57	-2.57	-2.57	-2.57	-2.57	-2.57	-1.1	-2.57	-2.57	-2.57	-0.84	-1.82	-2.57	-2.57	-2.57	-2.57	-2.57	-2.57	-2.57	-2.57	-2.57	-2.57	-1.22	-2.57	-0.84	-2.57	-2.57	-2.57	-2.57	-1.28	-2.57	-2.57	-2.57	-2.57	2.47	-2.57	-2.05	-1.23	0.57	-2.57	-2.57	-2.57	-2.57	-2.57	-2.57	-2.57
SLC25A13	4.12	3.38	4.65	5.56	3.52	4.78	3.54	4.58	4.3	2.94	2.07	3.81	4.05	4.26	3.66	2.94	4.07	3.49	3.98	4.12	2.11	1.91	3.86	3.58	5.36	4.39	4.09	4.13	4.33	4	3.87	3.31	3.08	3.97	4.39	3.59	3.68	4.04	4.58	4.93	4.33	4.68	3.44	3.47	3.8	4.23	3.18	4.16	3.93
ST7	2.3	1.3	-2.57	2.42	2.08	2.64	2.37	2.41	1.78	2.02	1.7	1.65	2.2	2.55	2.51	2.2	1.35	2.06	-2.57	1.8	3.3	2.09	2.04	2.15	2.41	2.44	2.81	2.42	1.61	2.15	1.56	1.54	2.33	1.49	1.02	3.01	0.86	3.14	2.82	3.09	2.68	3.01	5.15	2.61	2.71	2.11	0.21	2.58	1.83
CDC27	5.27	5.06	6.05	5.47	5.67	6	5.79	6.66	5.63	5.33	5.05	4.39	5.64	5.92	5.19	5.58	5.65	5.97	5.34	5.27	5.38	5.27	5.7	5.89	5.39	5.56	5.53	5.33	5.8	5.79	6.49	5.64	4.85	5.49	5.39	5.78	5.36	5.4	6.11	7.15	6.17	5.94	6.34	5.48	6.31	5.74	4.45	6.01	5.22
SLC4A1	1.14	2.32	2.53	2.53	1.63	0.51	0.14	-1	1.3	3.16	1.16	2.05	-2.57	0.52	2.65	2.85	1.65	1.39	3.24	1.46	3.32	2.35	1.21	1.26	1.37	1.23	0.6	0.53	0.36	-0.05	-0.24	1.74	0.86	-0.24	1.32	2.06	1.17	1	0.23	-0.03	-0.29	-0.62	-0.14	0.13	0.79	1.32	0.38	0.74	1.9
CALCR	-2.57	-1.28	-2.57	-2.57	-0.94	-1.35	-0.62	-2.57	-0.49	-2.57	-2.57	0.21	-2.57	-1.91	-1.82	-2.57	-2.57	-1.39	0.55	-2.57	-2.57	-2.57	-0.64	-0.96	-2.57	-1.87	-0.9	-2.57	-0.63	-1.33	-2.57	-2.57	-2.57	-2.57	-1.14	-2.57	-2.57	-1.62	-0.92	-0.72	-1.75	-2.57	-1.73	-0.77	-2.57	-0.87	2.61	-2.57	-1.59
HCCS	3.83	2.99	2.97	2.8	4.14	3.95	5.55	5.45	4.5	2.39	3.48	3.81	3.55	4.25	2.43	3.15	1.81	4.5	3.4	3.65	4.07	1.91	4.36	4.46	2.86	5.07	5.44	3.64	4.31	5.82	5.54	4.79	4.99	2.85	4.74	4.69	3.77	4.25	6.12	5.25	4.82	5.08	6.17	5.22	5.49	4.15	3.47	4.72	4.47
DVL2	5.12	4.28	2.57	1.9	5.37	5.69	5.28	4.93	4.82	2.22	3.08	3.91	4.43	5.37	5.35	3.17	4.5	4.03	4.3	5.08	3.3	0.45	3.88	4.46	5.53	5.9	5.16	3.89	4.34	5.16	4.45	4.3	4.3	4.31	3.78	5.62	4.34	5.56	5.06	5.64	5.33	6.45	6.12	5.65	5.29	4.89	4.39	4.12	4.75
PRSS22	2.72	-2.57	2.22	2.3	3.47	0.09	2.78	1.17	2.22	2.47	1.21	2.61	0.08	2.55	2.04	1.42	-0.63	4.11	0.55	5.58	1.56	3.29	0.52	3.3	3.04	3.88	1.56	2.27	4.13	3.54	3.96	3.17	4.21	2.88	2.16	3.01	0.63	-0.32	3.72	2.82	0.55	2.84	1.86	1.73	4.14	4.83	1.1	2.73	2.82
UPF1	6.76	6.47	4.69	5.89	6.51	6.67	6.11	6.27	6.86	5.52	5.42	5.35	5.94	6.22	5.16	5.52	6.26	6.34	5.34	5.73	4.94	4.66	6.85	5.9	6.52	6.95	6.39	5.97	6.51	6.42	6.3	6.51	7	6.39	6.52	6.97	6.66	6.65	6.24	6.56	6.58	6.02	5.99	6.25	6.22	6.56	5.08	7.3	6.33
SKAP2	4.89	5.46	6.41	5.98	6.12	4.69	6.05	6.48	5.49	5.94	5.15	5.63	3.64	5.69	5.97	5.84	4.3	5.5	6.16	5.97	4.47	5.15	5.29	5.03	5.67	5.14	5.25	4.99	4.49	5.92	5.18	5.78	4.95	5.85	5.22	5.57	5.42	5.22	6.5	5.28	4.27	5.39	5.01	5.86	5.3	6.75	5.06	5.52	6.11
SLC25A5	6.27	4.92	5.12	4.28	5.2	6.7	7.33	7.81	5.44	4.68	5.07	5.63	5.76	5.7	4.68	5.19	5.33	4.72	4.91	4.86	5.97	4.27	7.36	5.81	3.48	5.61	7.73	6.75	6.91	7.74	7.51	6.3	6.75	4.41	6.8	4.49	5.47	6.54	8.07	7.06	6.92	4.65	6.56	7	7.7	6.33	6.2	7.02	5.82
MCUB	2.11	3.9	-2.57	1.5	3.17	3.33	3.69	3.91	2.86	1.91	2.4	0.21	2.57	2.16	1.77	2.77	1.05	3.62	1.47	1.8	2.11	-2.57	3.88	2.83	0.83	2.07	2.69	2.97	3.8	2.57	4.04	3.48	1.84	1.76	1.46	3.31	0.86	4.31	1.92	1.96	1.71	2.5	3.91	4.87	4.74	2.92	3.59	1.22	0.39
HOXA11	1.01	-0.61	4.02	2.54	2.4	2.35	4.1	2.32	3.15	0.74	2.32	1.1	0.96	2.1	0.84	2.45	-2.57	3.01	2.99	1.37	3.3	1.36	1.34	2.51	2.65	2.28	2.08	1.82	0.45	4.38	1.93	1	3.93	3.04	3.33	3.35	1.4	0.67	1.88	3.87	-0.84	1.48	1.24	0.71	1.92	0.68	-2.57	1	2.39
POLR2J	4.11	4.26	6.19	4.16	4.55	5.19	4.88	4.46	4.03	2.39	2.49	3.37	4.07	3.94	3.59	2.75	3.8	3.97	1.7	3.54	4.51	3.44	4.54	4.11	4.86	5.59	4.85	4.28	4.86	4.39	5.31	4.25	5.25	4.64	5.15	4.78	3.81	4.79	4.58	5.86	4.32	5.31	5.37	4.56	4.25	4.49	4.17	4.8	4.49
DHX33	5.48	4.07	3.96	4.94	4.87	5.71	4.14	4.33	4.88	4.51	5.92	4.25	3.97	5.02	6.04	4.22	5.65	4.39	4.71	4.66	3.81	5.88	4.89	4.92	5.92	5.05	5.11	4.98	4.53	4.83	5.23	4.36	3.43	4.21	5.09	4.58	5.15	4.26	4.54	5.05	5.35	4.78	4.46	4.93	5.01	5.27	3.81	4.32	4.53
MEOX1	1.3	2.64	-2.57	-0.4	1.49	0.24	3.29	1.68	1.66	-0.38	1.21	2.05	2.34	-0.4	0.64	-1.11	-2.57	0.8	0.55	-0.2	0.64	-2.57	-1.05	0.27	-2.57	1.75	-0.14	0.1	-2.57	2.59	-0.86	2.96	-1.28	-0.15	1.3	0.83	-2.57	-1.62	-1.29	-0.04	0.67	1.48	0.71	1.9	4.64	-1.65	1.1	-1.58	-1.01
THSD7A	2.69	3.16	4.23	3.69	2.54	2.39	4.25	0.69	3.57	2.12	5.43	2.36	6.32	1.59	1.17	4.63	0.16	2.76	4.2	4.27	4.48	7.56	0.35	3.45	-1.03	2.65	3.67	3.43	0.79	4.07	1.7	4	5.19	1.05	2.76	1.4	1.79	3.94	1.62	1.91	6.54	0.57	1.83	2.78	3.03	2.01	0.21	1	1.97
LIG3	5.82	5.75	5.45	5.96	4.73	6.95	4.24	5.61	5.25	6.2	6.59	5.87	6.7	5.25	5.05	6.82	5.56	5.1	3.72	4.89	4.58	6.73	6.08	5.52	5.43	5.07	4.76	6.66	5.25	5.17	4.89	4.91	5.87	5.58	5.45	4.52	4.71	6.01	4.4	5.42	6.15	5.41	4.32	4.56	4.7	4.91	7.69	5.62	5.29
RPAP3	6.06	6.38	6.9	7.3	5.23	8.01	5.68	6.12	6.19	7.27	6.27	5.55	5.88	6.71	6.39	5.65	6.56	6.32	4.85	5.89	5.56	4.97	6.41	5.58	6.93	6.03	6.13	6.12	6.07	6	5.95	6.08	7	7.41	6.55	5.46	7.77	5.95	6.58	6.68	6.77	6.51	5.92	5.93	5.73	6.59	5.2	5.94	6.68
ACSM3	1.3	2.5	2	1.78	1.49	1.81	2.6	0.18	2.86	0.45	1.51	-2.57	3.55	2.1	0.74	-2.57	-2.57	4.06	2.02	2.81	2.51	-2.57	-1.62	2.33	3.43	2.51	4.96	1.58	-1.8	2.59	-0.86	2.29	2.38	3.3	2.33	1.71	1.55	1.59	0.46	0.77	1.46	4.91	2.57	2.38	1.05	0	0.93	0.58	2.34
REXO5	-0.1	-0.16	-0.31	2.38	-0.19	0.7	1.32	1.06	-0.02	1.66	-2.57	-2.57	1.9	-0.07	1.09	-1.66	-2.57	0.74	-2.57	0.74	-2.57	-2.57	1.51	0.64	0.83	0.89	1.14	0.89	1.29	0.63	0.17	-0.11	-0.61	2.04	-0.43	1.4	-0.48	2.55	0.46	1	1.4	1.24	2.27	1.53	0.16	1.71	1.65	-0.59	-0.02
CIAPIN1	4.18	3.26	3.61	3.3	3.11	3.92	3.55	4.2	3.36	4.54	4.65	4.3	2.68	3.83	4.42	4.48	3.79	3.79	2.74	3.63	3.95	5.27	4.21	3.66	3.84	3.35	3.67	3.08	2.97	3.76	3.4	3.32	3.68	3.38	3.57	2.09	4.01	2.96	4	3.74	4.14	3.16	3.56	3.84	3.58	3.66	2.04	4.4	3.78
SPPL2B	5.73	6.44	4.37	5.43	6.19	6.82	5.32	3.31	5.68	4.2	5.02	4.17	6.26	5.39	4.11	4.22	5.26	5.82	4.2	6.74	4.18	5.02	5.08	5.82	5.15	6.33	5.57	5.14	4.87	5.81	5.34	5.31	5.92	6.12	4.78	6.59	5.64	6.89	4.78	5.48	4.46	5.34	6.07	5.06	5.43	4.57	4.52	5.9	5.71
FAM214B	4.73	2.7	2.22	3.85	3.25	3.63	4.08	3.65	3.17	2.82	3.3	2.61	4.09	4.23	3.44	3.45	4.61	5.28	4.71	5	4.29	1.91	3.45	4.9	3.56	3.19	3.39	3.25	4.68	4.17	4.29	3.53	2.7	4.94	4.48	3.8	4.45	2.63	3.61	4.34	3.15	3.35	4.47	2.69	5	4.8	2.04	3.29	3.67
COPZ2	-1.64	0.7	-2.57	-1.11	0.95	2	1.98	1.89	1.99	0.97	-0.04	-2.57	-0.71	-0.84	1.17	0.08	-2.57	0.04	2.02	0.1	0.64	0.45	0.81	0.64	-1.03	0.4	-0.9	-0.08	-0.92	0.27	1.51	0.3	-0.37	-1.67	0.04	-0.59	-0.01	-1.62	0.18	4.57	0.27	-2.57	0.3	1.31	2.35	-0.37	0.21	0.73	-0.6
PRKAR2B	2.55	2.99	1.75	2.01	4.21	1.37	4.43	2.8	4.51	2.12	2.92	3.18	3.91	3.28	1.35	2.9	-0.63	1.75	3.21	2.63	1.86	0.98	2.01	3.28	-0.62	3.81	2.02	4	3.32	4.38	2.7	5.11	1.27	0.5	3.21	5.68	3.95	4.35	2.16	2.23	3.16	3.92	2.39	1.75	2.67	4.24	2.83	-0.13	1.68
MSL3	5.09	6	7.01	6.72	4.8	4.07	5.28	6.37	5.08	6.45	7.16	5.99	5.68	5.36	5.96	5.72	5.54	5.11	6.31	5.75	5.8	6.26	4.71	5.39	4.08	5.2	5.48	5.13	4.53	4.93	5.46	5.14	5	4.72	5.58	5.3	5.58	4.9	4.9	4.52	4.74	6.35	5.39	5.83	5.74	5.74	3.81	4.84	5.75
CREBBP	6.49	7.05	9.08	8.01	6.35	6.32	5.89	6.92	6.97	8.15	7.85	7.26	6.8	6.34	8.3	7.34	7.15	7.13	7.38	6.38	7.76	6.89	6.57	6.62	6.96	5.84	6.08	7.01	6.94	6.21	6.22	7.01	6.36	6.78	6.59	5.86	6.56	6.56	6.02	6.43	6.17	6.94	6.38	6.52	6.47	7.31	5.57	6.94	6.94
TSPOAP1	3.08	4.14	1.45	3.36	1.74	3.59	4	1.89	3.38	2.39	3.3	3.33	4.72	3.15	2.63	3.9	2.16	2.29	5.34	5.26	3.08	2.88	1.05	1.86	1.62	2.67	2.02	3.23	0.79	4.33	2.52	4.07	0.19	3.19	2.29	5.88	0.86	4.95	2.21	2.85	4.68	2.8	0.76	3.22	3.42	0.3	3.47	1.87	4.7
MPO	-2.57	-2.57	-2.57	-2.57	-2.57	-1.84	-1.29	-2.57	-2.57	-2.57	-2.57	2.05	-2.57	-2.57	-2.57	-2.57	-2.57	-2.57	2.42	-2.57	-2.57	-2.57	-2.57	-2.57	-2.57	-2.57	-2.57	-2.57	-1.8	-2.57	-2.57	-1.64	-1.79	-2.57	-1.68	-2.57	-2.57	-2.57	-2.57	-2.57	0.42	-0.72	-2.57	-1.87	-0.44	-2.57	-2.57	-1.58	-2.57
PON1	-2.57	0.47	-2.57	-2.57	-2.57	-2.57	-1.6	-2.57	-1.72	-2.57	-2.57	-2.57	-2.57	-2.57	-2.57	-2.57	-2.57	-2.57	-2.57	-2.57	-2.57	-2.57	-2.57	-2.57	-2.57	-2.18	-2.57	-2.57	-2.57	-1.82	-2.57	-2.57	-2.57	-2.57	-2.57	-1.78	-2.57	-1.05	-1.79	-1.67	-2.57	0.34	-2.57	-2.57	-2.57	0.11	1.65	-2.57	-2.57
GCFC2	2.34	3.65	4.37	4.34	2.92	4.43	1.73	1.36	2.3	3.8	3.48	3.47	3.55	3.02	2.15	3.51	3.54	3.32	3.4	2.58	4.07	2.88	3.86	2.11	2.86	2.18	2.08	4.09	2.24	1.76	1.78	3.31	3.54	3.14	2.33	2.42	3.55	2.55	2.1	2.54	2.76	3.23	2.25	2.49	2.06	3.21	3.81	3.08	3.12
WDR54	3.36	3.45	3.63	2.3	3.11	4.44	4.51	5.69	3.36	2.69	2.95	3.18	2.88	3.35	3.4	3.86	2.96	4.74	4.71	3.78	3.81	-2.57	2.61	3.49	3.81	4.93	4.21	1.4	3.19	3.72	4.11	3.02	4	4.32	3.8	4.79	4.47	4.75	4.45	3.66	3.21	3.29	5.49	4.36	4.14	2.41	2.83	2.22	3.06
CROT	5.96	3.79	5.87	6.48	4.4	4.9	5.84	4.18	5.21	5.41	4.2	4	2.34	5.99	4.76	4.69	5.56	4.94	0.55	5.98	5.23	5.48	3.98	4.01	5.69	6.21	5.47	4.78	3.76	5.65	2.78	5.07	6.94	6.52	5.59	2.92	6.42	3.43	5.5	3.91	4.06	3.26	3.28	3.31	3.18	6.6	3.7	5.93	6.34
ABCB4	1.21	5.59	3.09	2.8	1.89	4.33	0.85	1.75	1.94	1.66	2.66	0.21	2.46	0.86	1.37	3.1	-2.57	3.08	3.86	2.94	0.64	1.36	0.16	1.17	-2.57	1	0.35	0.69	-0.92	0.83	1.35	3.23	0.03	0.76	1.23	1.7	-1.17	-0.64	0.58	0.06	-1.71	0.15	-0.82	0.61	1.67	-0.11	2.35	-0.59	0.71
KMT2E	7.71	8.19	9.58	9.38	7.14	6.35	7.21	7.95	7.49	9.05	8.39	7.93	7.83	7.99	8.76	7.47	8.05	7.22	8.12	8.18	8.47	7.8	6.81	7.3	7.84	7.56	7.19	8.04	7.2	7.54	6.73	7.52	7.62	8.11	8.05	7.83	6.7	7.34	7.12	7.05	5.86	7.9	7.19	7.07	7.39	8.03	6.87	7.65	7.75
RHBDD2	4.71	4.43	3.29	3.93	5.56	5.21	4.95	6.06	4.98	5.39	4.14	4.99	4.79	4.61	7.03	4.47	5.07	5.15	5.19	5.73	4.39	4.59	4.5	5.32	5.07	5.53	4.69	4.41	5.36	5.1	4.43	4.82	4.78	4.92	4.55	5.78	4.79	5.58	5.43	5.5	4.51	4.71	6.88	4.75	5.69	5.81	4.39	4.38	5.18
SOX8	-2.57	1.93	-2.57	-2.57	-2.57	-1.35	-1.03	-2.57	-0.49	-2.57	-2.57	-2.57	-0.71	-1.46	-2.57	-2.57	-0.63	-2.57	-2.57	0.35	-2.57	-2.57	-2.57	-2.57	-2.57	-1.62	-1.5	-2.57	-2.57	-1.82	-2.57	0.3	-2.57	-2.57	-1.14	-2.57	-2.57	-2.57	-2.57	-2.57	-2.57	-1.37	-2.09	-1.87	-1.25	-2.04	-2.57	-2.57	-2.57
IBTK	4.52	4.74	4.65	4.95	4.13	4.42	4.54	4.52	4.68	5.14	4.46	3.91	4.58	5.17	5	4.21	5.31	5.05	4.2	5	4.01	4.44	5.12	4.87	4.93	4.36	4.4	4.5	5.12	4.63	4.65	4.92	4.3	3.78	4.4	4.53	4.66	3.78	4.84	5.14	3.95	4.27	5.42	4.22	4.45	5.4	3.95	4.54	4.81
ZNF195	4.83	3.44	4.54	5.25	3.52	4.43	4.58	3.03	3.67	4.16	4.2	1.65	4.16	3.48	3.93	2.64	5.13	4.65	3.98	5.06	3.49	2.31	4.51	4.01	4.19	3.78	4.19	2.59	3.64	4.38	3.9	4.14	3.52	3.52	3.71	4.22	4.4	4.03	4.84	3.04	3.23	4.34	2.51	2.26	3.23	2.55	2.35	3.78	4.37
MYCBP2	7.24	8.63	8.72	8.4	6.53	6.35	6.06	8.07	6.61	8.58	8.74	7.81	6.31	7.49	8.94	7.88	7.08	5.82	8.05	7.18	7.45	7.32	7.67	6.55	6.39	6.25	5.71	8.09	6.55	6.33	6.44	7.32	6.75	6.55	6.88	7.67	6.57	6.49	6.42	6.3	6.31	7.08	5.25	6.63	6.74	6.73	5.68	7.21	7.28
FBXL3	2.59	3.94	3.47	3.75	3.08	4.04	3.74	3.93	3.09	3.64	3.09	3.56	2.52	3.72	2.26	5.15	3.85	2.56	2.74	3.05	3.3	2.62	3.32	3.02	2.41	3	3.23	4.34	2.93	3.21	2.97	3.52	4.11	3.01	2.88	4.63	3.21	3.51	4.17	4.27	3.12	3.61	4.13	3.86	3.99	2.65	2.61	2.27	3.32
ITGAL	3.05	6.16	2.4	2.03	3.77	2.43	4.34	3.23	3.51	2.03	4.64	4.13	3.47	2.52	3.46	2.78	1.84	2.54	5.28	4.09	3.08	4.65	2.11	4.58	3.08	3.79	2.15	3.48	3.26	2.42	4.49	5.14	1.51	1.85	2.96	2.87	2.45	2.73	1.85	1.76	3.22	2.76	2.08	4.11	4.8	3.48	3.57	2.21	2.27
PDK2	2.11	1.01	0.54	0.08	2.35	2.32	3.09	1.06	2.26	-0.38	-2.57	-2.57	0.96	2.64	-0.03	0.59	0.68	2.83	0.55	0.65	2.11	1.36	0.6	1.86	1.07	3.39	2.65	0.71	1.82	2.82	2	1.29	3.8	1.63	1.79	3.74	1.4	2.1	3.09	3.86	2.73	0.77	3.74	3.04	3.04	2.77	-0.27	2.16	1.39
ITGA3	4.93	3.2	5.1	6.28	5.03	3.56	5.73	4.64	4.83	7.23	4.94	4.61	2.47	5.75	5.21	5.79	5.72	7.52	4.75	7.39	4.94	4.68	5.62	6.28	5.26	5.17	5.42	3.58	6.43	5.72	6.98	5.16	5.47	6.11	5.33	5.95	4.38	3.34	5.13	5.36	3.98	4.11	5.41	3.25	4.91	6.38	5.54	4.64	5.94
ZFX	4.51	4.88	4.86	4.52	3.51	4.22	4.23	3.34	4.76	4.9	4.24	4.5	3.72	4.61	4.68	4.95	3.95	4.48	4.39	4.58	3.49	4.36	4.39	5.06	4.91	4	4.32	5.32	3.75	4.5	3.99	4.9	5.35	3.81	4.51	3.92	5.12	4.61	4.92	4.24	5.89	5.02	5.62	4.92	4.6	4.18	4.68	4.87	4.66
LAMP2	5.42	5.38	5.04	5.21	5.91	6.72	6.79	6.73	6.24	4.66	4.37	6.22	4.98	6	5.82	5.74	4.79	5.8	6.13	4.45	5.97	5.33	6.29	6.34	4.61	5.99	6.29	7.71	7.22	6.37	7.76	6.65	6.59	4.79	6.07	5.7	5.49	5.91	7.36	7.32	7.61	6.03	7.04	7.1	7.41	7.01	6.39	6.74	5.32
ITGA2B	0.31	-1	-0.16	0.77	0.5	1.88	-0.81	-1.61	-1.17	1.2	-0.31	1.32	-2.57	-1.11	1.2	-2.57	0.16	-0.52	-2.57	0.45	1.56	1.36	-2.57	-0.92	1.48	0.06	-0.46	-0.04	-0.16	-0.29	0.25	0.52	0.19	-0.72	0.06	2.9	-2.57	-0.02	-0.13	0.24	1.88	1.15	-0.2	-1.38	0.08	0.83	-2.57	-0.13	-0.22
ASB4	-2.57	-2.57	-2.57	-1.11	-0.94	-2.57	-2.01	-0.31	-2.57	-2.57	-2.57	-2.57	-2.57	-2.57	-1.82	-2.57	-2.57	-0.93	-2.57	-1.44	-2.57	0.45	-2.57	-2.57	-2.57	-2.18	-2.57	-1.23	-2.57	-0.43	-2.57	-2.57	-2.57	-0.72	-2.57	-0.59	-2.57	-1.62	-2.57	-0.41	-2.57	-2.57	-2.57	-2.57	-2.57	-2.57	2.61	-2.57	-2.57
GDE1	6.74	4.63	5.07	4.79	7.72	5.75	6.99	6.55	7.37	5.33	4.68	5.97	5.39	7.38	6.29	5.04	5.56	7.43	5.91	5.59	5.48	5.35	5.18	6.79	8.03	7.71	7.67	5.87	6.65	6.92	6.3	6.48	6.48	7.42	7.33	6.54	7.07	6.65	7.87	6.27	6.45	7.11	7.61	6.86	6.41	6.88	6.24	6.95	6.8
REX1BD	4.14	6.03	2.97	2.74	5.54	6.19	5.66	3.63	5.09	4.66	4.36	4.72	5.82	4.84	2.04	4.77	3.2	4.39	4.2	4.91	3.95	5.01	6.42	3.54	3.71	6.1	5.83	4.4	5.57	5.78	5.6	5.08	5.51	4.53	5.58	5.01	4.66	4.76	5.9	5.47	3.08	4.13	5.97	4.56	5.7	4.54	5.86	5.51	4.05
CRLF1	2.79	-0.16	0.54	0.44	4.52	3.55	4.08	1.75	3.17	1.36	1.39	2.36	1.5	1.33	-0.96	2.25	-2.57	1.76	4.56	2.68	-2.57	-2.57	2.34	0.64	-1.03	1.68	0.87	-1.75	1.61	2.7	1.78	2.2	-0.91	0.83	2.11	0.61	0.63	0.81	1.23	1.33	2.38	2.11	3.88	2.44	5.05	1.29	1.65	3.22	0.39
OSBPL7	2.25	2.11	0.54	2.11	2.82	1.63	2.48	1.53	0.96	1.18	1.97	1.65	-0.71	1.44	1.24	1.06	-0.63	1.93	0.55	2.53	2.11	2.31	-0.64	1.37	1.07	1.94	2.37	-1.23	1.29	2.22	1.86	0.88	0.47	1.41	2.01	3.85	1.4	1.43	2.14	1.33	1.4	2.04	1.81	1.58	1.53	1.29	0.21	1.66	1.2
TMEM98	4.98	4.58	4.45	4.47	6.65	5.15	6	5.83	5.24	4.58	4.51	4.6	5.63	5.35	5.12	3.69	5.42	6.72	5.04	5.83	4.81	4.32	4.4	5.52	5.04	5.14	5.78	5.07	4.91	6.4	4.95	5.46	5.41	5.7	5.2	6.68	4.89	5.83	5.17	6.59	4.91	7.22	6.3	5.87	5.9	4.59	6.03	5.01	5.51
YBX2	-2.57	-1.28	-2.57	-2.57	-2.57	1.57	-2.57	-2.57	-2.57	-2.57	-2.57	-2.57	-2.57	-2.57	-0.66	-1.11	-2.57	-2.57	-2.57	-2.57	-2.57	2.31	-2.57	-2.57	-2.57	-2.18	-2.57	0.55	-0.17	-2.57	-2.57	-2.57	-1.79	-2.57	-2.57	-1.78	-2.57	-1.62	-2.57	-2.57	-1.75	-0.72	-2.57	-1.87	-2.57	-2.57	-2.57	-2.57	-2.57
MAP3K14	3.09	3.77	3.19	3.31	3.55	3.18	2.95	2.57	2.69	2.56	3.63	2.61	3.25	2.57	3.7	3.44	3.35	3.32	3.91	3.98	4.18	3.1	2.83	3.13	2.65	3.81	3.17	3.84	3.04	2.98	3.72	3.42	2.33	3.43	3.62	4.3	2.51	3.1	2.32	2.56	3.31	3.5	2.76	3.1	2.99	2.99	5.08	2.36	3.21
ABCC8	-2.57	-1.28	-2.57	-2.57	-2.57	-2.57	-2.57	-2.57	-0.79	-1.1	-2.57	-2.57	-2.57	-2.57	-2.57	-2.57	-2.57	-2.57	-2.57	-1.09	-2.57	-2.57	-2.57	-0.96	2.12	-2.57	-2.57	-2.57	-2.57	-1.82	-1.47	-1.64	-2.57	-2.57	-2.57	-2.57	-2.57	1.93	-2.57	-2.57	-2.57	-2.57	-2.57	-2.57	-2.57	-2.57	1.1	-2.57	-2.57
TMEM132A	5.43	2.52	0.54	2.46	3.2	3.63	1.73	3.79	4.03	2.84	2.42	3.39	3.46	3.02	3.47	1.02	1.05	2.54	2.99	1.47	2.83	3.56	2.12	2.6	3.34	4.32	1.8	1.16	3.69	1.37	4.64	2.15	3.16	3.01	2.79	3.14	3.21	3.32	0.02	3.12	2.45	3.71	2.83	3.56	4.56	2.06	2.2	2.93	2.25
AP2B1	5.29	5.52	4.62	5.27	5.51	5.31	5.79	7.3	6.45	4.87	4.45	4.95	5.86	5.99	1.17	5.74	5.49	6.31	5.43	4.92	4.18	3.45	3.77	5.36	6.21	5.71	5.24	4.63	5.95	5.5	6.53	5.93	6.21	5.93	5.95	5.71	4.56	5.79	5.16	7.04	5.03	4.42	6.24	4.94	5.92	5.84	5.2	6.32	5.67
TAC1	-2.57	-1.28	-2.57	-2.57	-2.57	-2.57	-0.81	-2.57	-0.49	-2.57	-2.57	-2.57	-2.57	-2.57	-2.57	-2.57	-2.57	-2.57	-2.57	-2.57	-2.57	-2.57	-2.57	-2.57	-2.57	-2.57	-2.57	-2.57	-2.57	-2.57	-2.57	-2.57	-2.57	-2.57	-0.74	-2.57	-2.57	-2.57	-1.79	-2.57	-2.57	-1.37	-2.57	-2.57	-2.57	-2.57	-2.57	-2.57	1.09
ZNF263	3.36	3.76	3.55	2.98	3.96	2.59	3.87	2.97	3.26	3.86	3.88	2.72	3.8	3.02	4.81	3.75	3.54	3.91	2.42	3.51	2.11	4.36	3.71	3.88	2.98	3.81	3.79	4.07	3.64	3.82	4.28	3.64	2.88	2.63	3.48	3.51	3.48	3.65	3.75	4.16	4.05	3.91	4.36	3.81	3.47	4.13	3.01	3.85	3.41
CX3CL1	3.43	1.69	2.85	2.4	1.25	-0.31	2.58	1.95	2.43	1.25	0.39	1.1	-0.67	3.23	2.67	2.29	2.3	2.39	3.4	4.55	2.57	3.19	0.13	2.54	2.65	2.76	0.55	1.34	0.73	2.91	3.51	4.99	2.2	1.43	2.45	2.1	0.86	2.15	0.99	0.07	0.9	1.17	1.7	0.72	3.55	1.24	4.07	1.59	1.93
SPATA20	1.3	0.7	-2.57	2.11	2.92	1.27	3.16	1.27	2.13	1.36	1.03	2.3	3.25	2.75	1.95	0.26	2.56	2.73	1.47	4.18	0.64	2.62	2.2	1.37	2.79	0.8	3.61	1.08	1.66	3.43	2.59	2.81	3.14	3.69	2.54	1.48	0.01	0.52	3.66	3.43	0.27	1.96	1.86	1.58	2.34	2.3	1.1	2.16	2.71
CACNA1G	0.12	-0.61	0.54	0.44	0.07	1.91	-1.29	-2.57	-1.72	-2.57	-0.04	-2.57	-2.57	-0.84	-2.57	0.08	-2.57	-2.57	0.55	-1.09	-2.57	2.62	-2.57	1.17	-2.57	-2.57	-2.57	3.29	-1.8	-0.04	-1.47	0.62	-1.79	-1.12	-0.18	-0.89	-2.57	-0.64	-2.57	-1.67	-2.57	-2.57	-2.57	-1.87	-0.71	-1.09	1.1	-1.58	-2.57
TNFRSF12A	5.11	2.18	2	0.96	3.38	5.34	2.97	3.27	5.01	2.55	1.21	1.65	2.77	3.59	3.32	3.65	1.35	7.12	4.2	3.77	3.49	3.98	3.95	5.7	3.04	4.29	2.6	0.67	6.85	4.34	6.51	4.22	5.45	5.17	2.96	4.58	3.86	3.57	2.96	5.95	3.29	5.15	7.98	5.5	6.45	5.34	5.04	4.25	3.45
DLX6	0.89	-0.61	2.85	2.3	1.49	2.59	-0.45	-0.04	0.48	2.12	1.03	2.61	2.34	1.59	2.76	2.57	1.6	-2.57	1.47	-1.9	2.51	-2.57	2.25	0.27	2.12	-0.77	1.56	0.79	-2.57	-0.96	-2.57	-1.08	1.08	-0.15	1.21	-1.78	-0.48	4.93	2.1	2.07	1.97	3.61	-0.66	-1.87	-0.44	-0.11	2.35	0.22	0.2
MAP3K9	4.23	3.61	4.08	3.79	4.92	3.3	3.06	3.95	3.76	4.07	4.12	3.62	3.51	3.48	5.76	4.31	3.6	3.45	4.97	4.38	4.09	3.75	4	4.3	4.04	4.33	3.5	3.49	4.27	3.98	4.11	3.8	3.78	3.67	3.86	4.03	4.1	3.78	3.28	2.27	3.17	4.66	2.18	3.79	3.35	5.05	4.33	3.81	3.56
RALA	4.69	3.91	4.89	4.91	4.99	5.85	5.12	6.76	5.71	5.6	4.82	5.77	4.51	5.35	5.89	5.88	4.58	5.26	4.09	3.68	4.73	4.27	5.07	5.18	5.03	5.57	5.46	5.54	5.86	4.96	6.04	5.31	5.8	4.97	5.05	5.47	4.98	5.61	5.64	6.76	5.57	6.29	5.9	5.86	6.69	5.76	4.25	5.38	4.95
BAIAP2L1	5.07	2.46	5.98	5.64	5.18	4.36	5.54	4.58	4.94	6.38	4.47	3.96	4.91	5.37	6.12	4.5	3.9	5.32	3.21	5.91	5.68	4.66	5.34	5.13	5.52	5.75	5.28	4.65	5.89	5.69	6.6	4.95	5.69	6.05	5.32	5.84	4.51	5.23	5.97	5.71	3.93	6.03	5.13	5.87	3.89	6.31	4.52	5.32	5.67
KDM7A	4.95	5.12	5.47	4.91	4.16	3.65	3.97	4.62	4.35	4.08	4.82	2.61	4.2	4.2	5.61	4.62	3.95	3.58	4.91	4.42	4.48	4.52	3.17	4.1	4.24	2.62	4.04	3.7	4.56	4.13	4.5	4.88	5.05	4.28	3.22	3.67	2.98	4.26	4	4.66	2.68	5.9	2.74	4.85	5.26	3.83	2.83	2.99	4.49
ETV1	0.77	1.38	3.55	2.74	2.08	3.63	2.12	4	3.34	2.94	3.04	4	3.11	1.72	2	2.89	0.68	2.35	2.99	0.98	2.83	3.45	1.15	3.4	0.83	1.08	1.64	1.53	2.97	2.82	2.9	2.68	2.02	1.82	2.29	0.61	0.86	6.16	1.73	2.54	-0.84	0.77	2.47	1.18	4.85	1.09	2.35	2.45	1.91
AGK	2.11	3.16	2.22	1.78	0.49	1.95	2.01	0.95	0.41	2.25	0.72	2.89	1.9	2.25	2.33	2.8	1.99	1.67	-2.57	2.1	2.73	1.91	0.76	1.38	1.89	1.94	1.99	2.93	2.65	1.06	0.85	2.2	1.84	1.63	1.46	-0.35	1.16	2.34	1.66	2.16	1.97	2.38	2.17	1.58	2.35	1.57	1.49	2.27	1.3
ALDH3B1	3.2	2.11	2.52	2.3	5.73	1.99	3.34	2.17	3.73	3.74	3.2	2.83	2.46	2.4	2.15	2.83	1.99	5.68	2.99	3.59	3.61	4.08	2	4.21	4.71	3.21	1.95	2.12	4.33	3.06	3	2.42	4.64	2.92	3	3.66	0.43	1.85	4.28	1.91	2.5	2.11	3.21	4.7	2.3	4.4	3.18	1.99	2.56
TTC22	-0.67	1.74	3.63	1.16	2.78	-0.07	2.2	1.82	1.53	0.45	-0.51	0.21	-2.57	2.07	3.45	1.5	0.16	1.6	-2.57	1.71	2.11	-2.57	2.2	1.56	-1.03	2.06	2.69	3.97	2.35	2.03	2	1	2.85	1.99	1.6	3.83	-0.01	-0.32	3.56	2.57	0.27	2.04	0.45	2.09	1.99	2.04	2.04	2.8	1.97
PHTF2	5.27	5.74	5.47	5.1	5.69	5.63	5.71	5.3	5.19	4.54	4.28	4.7	4.4	5.46	5.02	4.45	5.09	5.43	4.71	5.56	4.87	3.1	4.8	5.02	5.8	5.2	5.13	5	4.12	5.45	5.04	5.48	4.37	4.66	4.53	5.17	5.24	5.51	4.08	5.51	4.97	4.78	5.01	5.57	6.08	5.68	4.71	5.73	5.2
CCL26	-2.57	-2.57	-2.57	-2.57	-2.57	-1.84	-1.03	-1.03	-2.57	-2.57	-2.57	-2.57	2.86	-1.91	-2.57	-2.57	-2.57	-1.14	-2.57	-2.57	-2.57	-2.57	-2.57	-2.57	-2.57	-2.57	-2.57	-2.57	-1.8	-2.57	0.4	-2.57	-2.57	-2.57	-2.57	-2.57	-2.57	-2.57	-2.57	-1.67	-0.84	-1.37	-1.2	-1.41	0.91	-2.04	1.1	-2.57	-2.57
FARP2	3.6	3.93	3.77	3.36	3.94	3.32	3.65	2.65	3.65	3.94	4.47	1.83	4.79	2.94	3.73	3.45	3.65	3.65	1.47	4.26	2.51	3.78	4.26	3.98	4.57	3.41	3.67	4.47	3.34	3.84	2.82	3.61	2.22	4.87	4.41	4.13	3.37	3.2	3.28	3.38	3.43	3.42	3.62	3.18	3.41	4.73	5.99	3.73	4.52
USH1C	-2.57	-2.57	3.83	-2.57	-1.54	-0.45	-2.57	-2.57	-0.49	0.97	-0.04	5.42	-2.57	-1.91	-0.42	-0.14	-2.57	4.53	-2.57	-1.9	-2.57	-2.57	0.67	-2.57	-2.57	-1.22	-1.5	0.79	-2.57	-2.57	-0.43	-0.68	-2.57	-1.67	0.04	-2.57	-2.57	3.47	-1.79	-0.91	-2.57	-2.57	-2.57	-2.57	-2.57	-2.57	-2.57	0	-2.57
GGCT	7.4	5.01	6.66	6.34	7.41	7.2	6.92	7.79	7.87	6.13	6.31	6.24	6.58	7.41	6.5	6.46	6.12	6.96	5.24	5.43	6.58	5.48	7.15	7.41	7.52	8.52	7.89	6.32	7.45	7.07	8.4	5.78	7.64	7.54	8.19	7.99	8	7.23	7.92	7.97	8.46	9.09	6.87	7.93	7.61	7.38	6.27	8.49	6.98
DBF4	4.89	4.28	5.01	5.15	4.08	4.63	3.19	4.82	4.43	5.43	5.04	3.7	5.46	4.45	5.19	2.67	4.46	3.85	4.09	3.51	4.8	3.86	4.54	4.67	5.02	4.66	3.92	4.74	5.32	3.43	4.37	4.11	4.34	4.15	4.32	4.46	5.59	5.83	3.43	4.05	3.88	4.74	4.61	4.72	3.97	5.04	2.83	4.64	3.6
TBXA2R	-1.08	2.4	-2.57	-2.57	-1.52	2.91	1.28	0.69	1.31	2.43	3.29	3.91	1.73	0.07	-2.57	2.66	-2.57	-0.07	-2.57	-0.81	-2.57	2.98	2.41	0.27	-2.57	0.84	0.35	3.88	2.78	0.27	1.06	-1.08	-0.61	-1.67	-1.14	-1.27	0.63	1.05	-0.37	-1.12	-1.23	-2.57	1.47	1.04	1.6	-2.04	4.1	0.41	-0.6
IFRD1	4.18	3.54	2.97	3.72	2.67	3.97	3.54	1.61	3.01	3.77	3.37	2.36	4.05	3.71	3.86	3.17	3.76	3.78	2.42	4.55	2.83	3.98	3.8	3.4	3.74	3.44	3.02	3.53	4.16	2.39	3.32	3.52	3.54	3.88	3.57	3.42	3.83	3.7	2.72	3.51	3.06	4.03	4.54	3.37	3.99	3.48	1.65	3.52	3.97
COX10	2.66	2.59	3.96	3.66	2.74	2.48	3.53	2.32	2.49	2.35	2.6	2.05	2.34	2.98	2.33	2.42	1.35	2.16	0.55	1.92	4.39	2.31	3.36	2.33	1.46	3.01	3.32	1.82	2.57	3.77	4.09	2.65	2.3	2.04	3.43	3.56	3.48	2.2	4.35	3.43	3.21	4.13	4.29	1.98	3.46	2.57	2.61	2.41	2.39
GTF2IRD1	4.31	1.55	3.51	4.44	4.46	3.16	3.12	3.38	3.67	4.11	2.9	2.61	3.11	4.4	4.43	3.29	4.01	4.94	3.14	4.37	3.85	3.16	2.89	4.19	4.38	3.99	3.86	2.83	3.58	3.41	3.02	2.26	4.28	4.4	3.98	4.46	3.8	4.21	3.75	4.13	2.54	3.6	3.41	4.3	3.71	3.81	2.41	4.55	4.79
PAF1	4.38	4.57	5.77	4.99	4.85	5.18	5.08	5.68	4.78	5.75	5.45	5.55	4.27	4.57	5.19	6.33	3.99	4.13	6.08	3.88	6.33	5.17	4.86	4.07	3.94	5.03	4.77	4.54	4.06	4.93	5.39	4.94	4.89	4.36	5.12	4.62	5.16	5.54	4.84	5.3	7.2	5.8	4.76	4.72	4.78	3.84	3.01	4.88	4.28
VPS41	5.69	5.48	6.73	6.69	6	5.58	5.16	6.72	5.46	6.34	6.15	6.11	5.16	5.62	7.48	6.19	5.76	7.18	5.08	5.26	6.37	6.93	5.23	6.27	5.59	5.77	5.24	6.21	5.3	4.99	5.53	5.35	5.59	5.78	5.87	5.57	5.18	5.64	5.44	5.83	4.97	5.12	4.49	5.34	5.38	6.24	5.22	5.89	5.9
ARHGAP44	2.16	1.66	1.45	2.55	2.67	2.3	2.25	1.06	2.56	2.62	2.16	1.1	2.34	2.9	0.41	1.71	2.77	2.8	1.47	3.2	1.56	1.91	1.45	2.9	-1.03	1.4	0.87	0.99	3.55	1.86	1.31	3.12	1.16	0.57	2.16	4.71	2.64	4.04	1.83	0.42	3.1	0.34	1.72	0.71	1.62	0.11	3.91	2.32	1.79
ELAC2	4.36	3.71	3.38	3.72	3.84	4	4.07	3.72	4.09	3.49	3.3	3.02	2.77	4.15	3.15	3.72	3.41	3.37	3.98	4.06	0.64	0.45	4.23	3.08	3.78	4.27	4.21	3.91	4.3	3.93	4.61	3.55	3.2	3.04	4.33	4.35	4.13	3.53	4.04	4.56	4.82	4.75	4.89	3.61	4.25	3.55	3.26	3.6	3.5
SCIN	2.89	2.75	6.88	4.97	4.53	3.06	4.16	2.12	6.21	3.49	3.6	3.11	0.84	3.83	5.35	5.71	3.68	3.93	2.42	3.74	8.35	3.69	1.9	4.8	5.17	4.5	3.47	0.05	2.31	4.48	2.66	3.05	7.12	3.13	3.52	4.83	3.78	4.57	3.15	2.02	6.06	2.85	0.52	1.37	2.36	5.38	4.51	2.18	5.47
ARSD	5.51	4.49	5.59	6.03	6.76	4.21	6.78	4.84	6.22	6.42	3.96	4.9	5.52	6.22	5.6	6.76	5.44	5.42	4.85	6.99	5.28	5.44	4.48	6.43	6.41	6.47	6.97	6.44	5.24	7.83	5.09	6.3	7.63	6.12	6.19	5.78	5.02	5.71	7.44	4.68	5.78	6.18	5.5	3.8	4.88	7.04	5.82	6.78	7.78
PNPLA4	0.31	1.27	1.75	0.44	1.3	0.99	3.08	2.79	2.34	1.8	0.34	1.72	0.96	2.31	1.95	0.35	0.68	1.7	2.02	1.42	0.64	-2.57	2.41	2.6	2.5	2.57	2.2	-0.4	1.66	3.3	2.42	1	3.29	1.15	2.25	0.61	2.19	2.34	2.69	2.87	2.49	1.24	3.21	3.04	2.57	2.86	1.84	2.6	2.75
MYH13	-2.57	-1.28	0.54	-2.57	0.3	-0.7	-2.57	0.37	-1.72	-2.57	-0.04	0.21	0.96	-2.57	-0.96	-2.57	-2.57	-2.57	1.47	-2.57	-2.57	-2.57	-2.57	-2.57	-2.57	-1.87	-2.57	-2.57	-0.92	-0.96	-2.57	0.47	-2.57	-2.57	-1.68	-0.89	-2.57	-2.57	-2.57	-2.57	1.16	-0.72	-1.73	-2.57	-1.25	-2.57	-2.57	0	-2.57
ADIPOR2	5.41	5.13	4.41	3.88	6.49	5.99	5.77	6.99	6.09	4.4	5.56	5.42	4.88	5.69	6.21	5.55	4.53	6.33	5.03	4.99	5.76	5.02	6.33	5.75	6.38	6.6	5.97	5.98	6.01	5.52	6.47	5.77	6.66	5.82	5.93	6.58	6.2	6.1	6.28	6.78	6.68	8.41	7.3	7.17	6.17	6.11	5.51	7.28	5.52
CDKL3	0.44	1.47	4.02	2.11	0.73	1.41	1.07	0.37	-0.3	2.66	0.83	2.83	1.26	1.12	2.8	1.85	2.17	1.6	-2.57	1.17	3.08	2.98	1.71	2.04	-0.3	-0.52	1.88	3.04	1.55	1.27	1.14	0.08	1.16	0.52	0.57	1.43	-0.48	0.96	0.89	0.06	1.96	0.96	1.74	0.8	-0.6	1.27	-2.57	0.23	0.75
PRSS21	-2.57	-1.79	1.27	-2.57	-0.71	-1.35	-1.15	-0.81	-2.57	-2.57	-1.73	-0.59	-1.36	-1.28	1.95	-0.9	-2.57	-2.57	-2.57	-2.57	-2.57	-2.57	0.93	-1.55	-2.57	-1.22	-1.94	0.34	1.93	-1.82	2.59	-2.03	-2.57	-0.9	-1.68	-2.12	-2.57	-2.57	-1.79	2.82	-2.57	0.2	-1.1	-1.41	-1.93	1.68	-2.57	0.32	-2.57
MARK4	4.23	2.95	3.29	4.21	4.16	4.54	4.09	3.11	4.08	4.13	4.02	4.17	1.5	4.25	3.96	4.27	4.78	3.96	4.48	4.06	2.83	3.1	3.41	3.3	4.53	4.43	3.94	4.5	4.02	4	4.57	3.75	4.16	4.66	3.87	4.59	4.34	3.66	4.04	4.78	4.06	3.58	5.77	3.25	4.21	3.93	4.2	4.87	4.71
PROM1	0.77	-0.61	3.55	0.44	3.75	-0.99	0.96	-2.57	4.93	1.52	-2.57	0.21	-2.57	3.93	0.27	3.62	-2.57	5.53	-2.57	3.05	3.49	-2.57	-0.64	4.9	3.04	0.8	-2.57	0.79	-2.57	1.94	-2.57	2.65	-0.61	2.88	0.23	2.21	-2.57	5.11	-1.29	-2.57	3.56	2.25	-1.73	1.31	-2.11	-2.57	0.21	-2.57	0.98
CCDC124	3.9	3.67	2.72	2.98	4.83	5.18	3.82	5.35	4.7	4.68	4.88	4.95	4.01	3.79	4.23	4.83	3.35	3.75	4.64	3.02	3.81	2.62	4.71	3.88	3.87	5.39	4.19	4.32	4.93	3.87	3.52	4.37	4.24	3.09	4.65	3.4	3.91	4.16	3.48	4.42	3.89	3.47	4.78	4.22	4.51	3.69	3.18	4.04	3.8
CEACAM21	-1.22	1.26	-2.57	-2.57	-1.44	-2.57	-0.07	-0.93	-1.63	-2.57	-1.64	-2.57	-1.2	-1.57	-1.45	-2.57	-2.57	-1.78	-2.57	-0.32	-2.57	-2.57	-1.21	-1.45	-2.57	-1.1	-1.87	-2.57	-1.42	-1.01	1.02	-0.11	-2.57	-1.62	-2.01	-0.76	-2.57	-2.57	-0.73	-1.6	-1.38	-1.79	-0.82	-0.38	0.05	-2.57	-2.57	-1.94	-2.57
PAFAH1B1	5.79	5.78	5.72	5.52	5.32	6.31	5.89	5.71	5.32	4.7	4.59	5.2	4.36	6	6.3	5.76	5.13	5.23	4.3	5.46	4.73	4.18	6.2	5.41	5.59	5.63	5.71	5.36	5.09	6.01	6.01	5.92	5.17	4.93	5.35	6.04	5.5	5.65	6.5	6.92	6.48	6	6.57	5.93	6.28	5.74	4.69	5.22	5.46
NOS2	-2.57	-2.57	-0.31	-2.57	-2.57	-2.57	-2.01	-2.57	-2.57	-2.57	0.31	0.21	-2.57	0.07	1.82	-2.57	-2.57	-2.57	-2.57	2.48	-2.57	-2.57	0.16	-2.57	-1.03	-2.57	0.87	-2.57	-2.57	-2.57	-0.43	5.19	-2.57	-2.57	-2.57	-1.78	-2.57	-2.57	-2.57	-2.05	-2.57	-2.57	-2.57	-1.87	-0.87	-2.57	1.1	-2.57	-1.59
DNAH9	-1.63	0.13	1.12	-2.57	0.31	-2.57	-0.61	-0.62	-0.72	-2.57	-2.57	-2.57	-2.57	-1.07	0.03	-2.57	0.3	-1.68	-2.57	-1.9	3.34	-2.57	-2.57	1.56	-1.03	-0.75	-0.89	-0.62	-1.24	-1.81	-2.57	-0.66	-2.57	-0.35	-1.68	0.66	0.03	-1.61	0.19	-0.9	-0.81	-2.57	-2.09	-1.39	-2.57	-1.63	-2.57	-0.54	-0.58
KIAA0100	6.79	5.54	5.29	5.89	5.7	6.35	5.7	6.06	6.13	5.2	7.68	5.24	5.81	6.68	5.97	6.4	6.32	6.82	5.47	5.75	4.07	5.35	5.54	6.7	6.31	6.17	6.21	6.26	6.89	6.35	5.72	6.16	6.22	6.74	6.59	6.02	5.83	6.42	6.39	6.81	5.86	6.61	5.32	5.56	6.04	5.69	5.24	6.29	6.41
SLC13A2	-2.57	-2.57	-2.57	-2.57	-2.57	-2.57	-1.29	-2.57	-2.57	-2.57	-2.57	-2.57	-2.57	-2.57	-1.82	-2.57	-2.57	-2.06	-2.57	-2.57	-2.57	-2.57	-2.57	-0.96	-2.57	-2.57	-0.9	-2.57	-2.57	-1.82	-2.57	-1.08	-2.57	-2.57	-2.57	-1.78	-2.57	-2.57	0.18	-2.57	-2.57	-2.57	-2.57	-1.41	-2.57	-2.57	-2.57	-2.57	-2.57
GAS7	2.76	3.77	3.07	2.41	4.91	3.84	3.97	4.07	4.52	1	3.27	3.1	2.19	2.38	2.45	5.19	-0.03	3.25	6.09	2.41	3.26	3.79	4.49	3.23	1.58	2.75	1.05	4.02	3.81	3	3.95	4.92	0.9	1.68	3.68	1.93	2.56	2.21	1.75	2.43	2.69	1.39	3.38	4.31	4.94	2.36	4.27	4.36	2.1
TRAPPC6A	6.11	5.77	4.13	4.43	6.7	6.27	6.58	4.71	6.58	5.16	4.22	5.24	5.62	6.51	5.13	5.98	4.26	5.8	5.51	5.37	5	4.08	3.91	5.68	6.99	7.64	6.16	6.6	4.53	6.93	4.37	5.76	7.09	7.13	6.4	6.76	6.76	6.27	6.69	7	6.42	7.15	7.96	5.88	4.93	6.5	6.69	7.25	6.78
MATK	-0.1	3.51	0.54	-2.57	1.82	0.8	2.65	-1.03	0.17	1.18	-2.57	2.36	1.26	-0.6	-0.42	-0.14	1.35	-1.39	2.74	1.37	0.64	0.45	0.81	1.37	0.18	0.71	-0.47	0.1	-1.29	0.92	0.6	2.2	-2.57	-1.12	0.92	0.36	-1.17	-2.57	-0.92	-0.41	0.27	-0.72	0.58	0.01	2.2	-1.65	1.65	2.8	-1.59
CEACAM7	0.63	-1.28	-1.03	-0.4	1.3	-2.57	-2.57	-2.01	-2.57	-2.57	-1.2	-2.57	-2.57	0.07	-0.21	-2.57	-2.57	-2.57	-2.57	0.23	-2.57	-2.57	-0.32	2.68	-2.57	4.27	-1.5	-2.57	-2.57	-2.57	-1.92	5.11	-1.28	-1.12	1.6	-0.59	-2.57	-2.02	4.76	-0.72	-2.57	-1.37	-0.38	-1.41	-1.76	-2.57	-2.57	1.99	-2.57
CD79B	1.55	7.04	-0.31	-2.57	1.82	-0.7	3.07	-0.62	1.53	0.09	-0.51	1.65	-2.57	-1.46	-1.82	-1.66	-2.57	-0.93	2.02	4.59	2.11	-2.57	-2.57	-0.22	-1.03	2.53	-0.47	-0.84	-1.8	0.92	0.17	3.99	-0.91	-0.41	1.02	-0.14	-0.01	-1.05	0.8	-0.41	0.42	0.06	1.07	2.95	3.2	-2.57	1.65	-1.58	-0.28
ST7L	1.11	2.64	1.06	2.46	2.5	1.33	2.3	2.57	1.78	2.02	2.27	2.82	2.59	2.25	2.63	2.82	2.67	2.29	1.47	2.32	2.51	3.01	1.84	1.99	0.54	2.24	2.47	4.02	2.59	2.89	2	2.65	1.84	2.69	1.91	2.69	2.64	3.15	2.46	3	2.76	1.96	2.53	2.49	2.3	2.67	2.04	0.58	2.78
TKTL1	-2.57	-2.57	-2.57	-2.57	-2.57	-2.57	-2.01	-2.57	-2.57	-2.57	-2.57	-2.57	-2.57	-2.57	-2.57	-2.57	-2.57	-2.57	-2.57	-2.57	-2.57	-2.57	0.16	-2.57	-2.57	-1.62	-2.57	-2.57	-2.57	-2.57	-2.57	-2.57	-2.57	-1.67	-2.57	-2.57	-2.57	-2.57	-2.57	-2.57	-2.57	-2.57	-1.2	-2.57	-2.57	-2.57	-2.57	-2.57	-2.57
PAX6	-2.57	1.47	-2.57	-1.11	-1.54	-0.19	-1.57	-1.02	-1.72	0.09	-1.09	2.36	-2.57	-1.91	1.85	1.68	-0.62	-1.67	-2.57	-0.74	2.83	-2.57	1.79	1.37	2.01	-1.4	-2.57	1.11	0.17	-2.57	-2.57	-2.57	-0.91	-0.71	-1.62	-1.27	-2.57	3.3	-1.71	0.89	2.42	-2.57	3.13	1.58	2.17	2.42	2.04	-1	-2.57
RPUSD1	1.01	1.08	0.54	0.44	1.74	1.27	1.62	1.06	2.09	0.97	0.83	1.65	3.03	0.8	1.91	-2.57	1.35	1.53	1.47	2.26	-2.57	-2.57	1.15	1.72	2.41	2.71	1.73	-0.08	2.86	1.9	2.31	1.81	1.45	1.63	2.16	1.81	1.4	1.67	1.62	2.36	2.23	3.12	3.36	1.58	2.26	1.45	1.1	2.45	1.71
RHBDF1	3.15	1.74	1.75	2.01	4.81	2.72	3.47	1.82	3.32	0.45	1.03	1.65	2.68	2.71	1.77	1.64	1.05	3.78	2.74	4.68	3.3	1.36	3.73	2.83	3.52	3.68	2.85	2.62	4.09	3.94	4.22	3.04	3.25	3.28	2.56	3.33	1.79	2.39	3.76	3.6	2.45	3.26	4.68	2.44	3.6	3.23	3.18	4.54	3.48
LUC7L	6.02	6.48	9.17	8.36	4.88	6.01	5.46	5.75	5.49	8.03	8.17	6.82	6.11	5.42	9.03	7.06	6.65	6.56	6.43	6.99	6.8	8.33	5.78	5.43	5.97	4.82	5.21	5.93	5.9	5.35	5.46	5.69	4.93	5.97	5.95	4.69	4.81	6	4.71	4.68	5.27	4.49	5.1	5.02	5.58	6.76	5.16	5.86	6.33
CACNA2D2	-0.67	0.42	-2.57	0.08	-2.57	1.95	0.69	-0.04	-0.02	0.45	-0.04	2.05	0.08	-1.91	-1.82	-1.11	0.68	-0.93	-2.57	-0.81	0.64	-2.57	1.43	-2.57	-2.57	-0.23	-2.57	1.08	-1.8	-0.67	-0.09	1.54	-1.28	-0.72	0.23	0.72	-2.57	1.15	-0.92	-1.12	0.89	-1.37	0.3	-0.15	0.32	-2.04	-2.57	-1.58	-1.59
BAIAP3	-0.67	1.26	1.06	0.72	3.38	-0.55	2.69	-0.04	2.72	0.69	-2.57	-2.57	-2.57	1.82	2.52	-2.57	1.05	3.78	-2.57	4.21	1.56	3.46	-1.59	2.11	3.3	2.43	2.52	0.62	3.61	2.71	-0.43	0.76	1.45	3.83	2.11	2.77	1.4	1.6	1.3	-0.91	0.27	-0.28	-1.73	0.01	-0.44	3.04	-2.57	2.84	2.9
TSR3	3.36	3.7	2.85	1.9	5.22	6.24	5.53	4.13	5.23	4.54	3.48	3.02	5.18	3.05	3.98	4.23	2.87	4.1	2.99	3.22	4.18	1.9	5.77	3.54	3.2	5.82	5.79	4.28	5.18	5.76	6.15	5.12	5.03	3.19	5.06	3.66	4.15	4.62	6.18	6.6	5.52	4.11	6.24	5.52	5.54	5.33	5.8	4.74	4.11
PIGQ	2.94	2.74	2.4	1.9	4.25	3.84	3.91	1.36	3.45	1.18	1.97	2.36	4.1	2.6	2.43	0.72	1.81	4.07	0.55	3.6	2.51	1.91	2.93	3.02	3.25	3.73	3.02	1.6	3.1	3.86	3.11	2.84	2.99	3.28	3.52	3.36	0.63	3.93	3.09	3.45	3.43	3.89	4.4	4.52	3.97	3.27	3.65	3.6	3.54
CRAMP1	4.46	4.56	6.42	5.93	4.07	4.68	3.71	3.5	4.3	5.95	5.84	4.4	4.27	4.12	5.79	5.61	5.67	4.76	4.54	4.75	5.16	4.98	4.62	3.12	4.89	3.66	4.48	4.84	4.43	4.48	3.58	4.52	3.6	4.11	4.43	3.03	4.12	4.1	3.62	3.87	4.88	3.76	3.3	4.61	3.84	5.54	4.62	5.08	4.82
TEAD3	6.73	3.12	4.18	6.48	4.73	6.46	5.7	4.75	5.13	4.56	4.3	4.39	4.59	6.36	4.93	4.97	6.21	6.05	3.57	6.74	4.87	4.52	4.52	4.67	5.94	5.19	5.95	6.1	4.89	5.61	4.28	4.66	5.92	6.94	4.9	6.41	6.4	5.39	5.72	5.45	7	8.01	5.55	5.53	5.63	5.63	4.52	5.81	6.31
SELE	-0.1	2.37	2.22	-2.57	-1.54	-1.35	1.76	-0.62	-0.24	-1.1	0.83	1.65	3.25	-1.91	-2.57	0.43	-2.57	-1.39	0.55	0.23	-2.57	2.31	-2.57	-2.57	-1.03	0.67	0.87	-1.75	-1.8	0.83	-2.57	4.27	0.19	-1.12	0.68	-2.57	-1.17	-0.64	-2.57	-2.57	-1.75	-2.57	0.52	-0.53	1.09	-1.34	0.21	-2.57	-1.59
DNAJC11	3.56	3.76	5.77	4.68	3.5	4.1	3.45	3.27	3.88	6.25	4.52	5.04	3.8	4.12	3.85	5.09	3.13	3.94	3.86	3.67	4.57	4.85	5.66	3.58	3.52	3.66	4.43	4.56	4.45	3.53	4.16	3.33	4.27	3.96	4.34	4.29	4.9	3.49	4.09	4.18	4.92	4.07	4.5	3.75	3.09	3.79	3.01	3.6	3.8
FMO3	-0.36	2.48	-2.57	-2.57	-0.52	4.15	-0.62	-0.31	-1.18	-0.38	0.59	-2.57	0.52	-1.91	7.74	-2.57	-2.57	-1.68	2.74	-1.9	-2.57	-2.57	-0.9	-0.96	-2.57	-2.18	-1.47	0.9	-1.8	-2.57	3.37	-0.68	-1.28	-2.57	-1.68	-1.78	-1.17	-2.57	-2.57	2.3	-1.75	-2.57	-2.09	-2.57	-1.48	-2.04	1.65	-1.58	-2.57
MYLIP	4.31	3.23	3.96	4.88	4.33	5.29	4.7	2.85	4.91	3.24	2.47	4.09	3.11	4.21	4.74	2.53	3.48	3.8	3.4	4.44	3.66	2.31	2.04	3.91	4.35	4.69	5.23	3.88	2.24	4.7	1.7	3.9	6.96	5.26	4.25	4.19	5.15	5.14	6.09	1.52	4.73	4.28	4.51	3.85	4.32	3.54	3.91	4.56	3.85
NOX1	-0.36	2.11	2.4	-2.57	-2.57	1.63	-2.01	-2.57	-0.24	0.45	-0.51	3.02	2.46	-1.46	-0.66	2.2	-2.57	-2.57	-2.57	-0.81	-2.57	-2.57	1.59	-2.57	-2.57	-0.9	-2.57	2.49	-1.8	-0.67	-2.57	2.61	1.89	-2.57	-1.68	-0.14	-2.57	-0.64	-1.79	-2.57	-2.57	-1.37	-2.09	-2.57	-2.57	-2.57	3.18	-2.57	-1.59
E2F2	1.3	2.29	0.82	-1.11	4.79	2.01	1.25	2.9	1.66	1.31	1.69	1.02	2.82	1.61	0.2	1.66	0.44	1.3	1.08	0.51	-0.22	1.57	4.95	1.27	2.54	1.71	2.63	1.91	2.98	0.68	1.86	1.1	1.66	2.28	1.79	3.03	2.73	4.14	1.19	2.24	4.37	5.58	2.32	4.61	2.47	1.88	1.22	1.87	0.4
PSMB1	6.23	6.04	5.09	4.41	6.79	7.1	7.49	7.87	6.93	5.62	5.03	5.58	6.96	6.8	5.11	5.45	4.92	6.34	6.36	5.84	6.17	3.98	6.79	5.48	5.17	7.65	7.24	5.71	7.84	7.41	7.96	6.58	6.81	6.04	6.47	7.72	6.92	6.75	7.97	8.5	7.46	7.64	8.86	7.16	7.55	6.97	7.27	6.23	5.7
SYN1	-2.57	-0.16	-0.31	-2.57	-1.54	-0.99	-1.29	-1.61	-0.02	1.18	-1.2	-2.57	-2.57	-1.46	-2.57	-0.4	-2.57	-0.93	0.55	-2.57	-2.57	-2.57	-1.62	-0.96	1.62	-1.05	-1.5	-2.57	-2.57	-2.57	-0.09	-1.64	-2.57	-2.57	-1.68	-2.57	-1.17	2.9	-1.29	0.16	-2.57	-1.37	-0.38	-1.87	-0.87	-2.04	-2.57	-1.58	-1.59
JARID2	8.01	6.5	6.67	5.73	5.82	6.37	5.96	8.06	6.99	5.93	6.36	6.03	5.53	5.92	7.07	6.32	5.88	5.52	6.38	6.07	5.38	5.79	6.12	6.29	5.05	6.55	6.43	6.76	5.84	5.85	7.41	6.21	8.19	6.38	6.98	6.23	6.34	6.85	6.63	7.28	6.39	7.83	4.98	5.34	7.77	6.11	5.57	6.13	5.62
CDKL5	5.54	4.18	5.9	5.02	4.61	3.61	3.7	4.12	5.4	4.75	4.33	4.34	4.29	4.29	4.62	5.45	4.66	5.99	4.2	4.7	4.67	5.01	4.18	3.76	4.35	4.58	3.92	4.39	3.71	4.41	3.7	4.43	4.87	4.67	5.16	4.01	3.47	3.37	3.98	3.5	3.54	4.16	2.62	3.61	4.61	4	8.24	3.9	4.65
CDK11A	5.18	6.28	9.07	6.81	4.89	6.17	3.85	7.84	5.33	8.29	8.65	8.36	6.18	5.54	7.86	7.89	5.99	6.4	8.69	5.27	10.23	7.85	5.44	4.96	4.28	4.69	4.93	5.83	5.77	4.04	4.61	5.44	5.01	5.55	5.69	4.68	5.77	4.54	3.91	3.76	5.87	4.45	4.48	4.72	4.75	6.01	1.43	4.93	5.48
NADK	5.03	4.24	3.47	3.08	4.6	4.52	5.8	4.64	4.77	4.2	4.05	4.85	5.62	4.88	2.73	3.75	3.41	4.99	4.71	5.78	4.29	4.44	4.68	4.8	3.74	5.2	6.28	3.71	5.21	5.71	5.97	5.03	5.72	4.99	5.13	5.48	5.68	5.09	5.59	5.59	6.12	5.27	5.66	6.84	5.27	3.78	4.17	4.23	4.37
TFAP2B	-2.57	-1.28	3.29	4.75	-2.57	8.14	-2.01	-0.31	-2.57	1.52	-2.57	1.65	-2.57	-1.46	3.32	-1.11	3.81	-1.68	3.4	0.1	2.11	-2.57	-1.62	2.6	-2.57	-2.57	1.25	-0.54	-1.29	0.63	-1.47	-2.57	-2.57	-2.57	-2.57	-1.78	5.85	1.05	-1.29	-1.67	-2.57	-0.72	-2.57	-2.57	-2.57	-2.57	1.65	-2.57	1.56
DLEC1	-1.64	2.49	-2.57	-1.11	-2.57	0.87	-1.29	-2.57	-1.72	2.27	-2.57	1.95	-2.57	-2.57	-1.82	-2.57	-2.57	0.23	-2.57	0.35	-2.57	1.58	2.79	-2.57	-2.57	-2.18	-2.57	-2.57	-1.8	-1.33	-2.57	-0.68	-0.36	-0.15	-1.68	-1.77	-2.57	-2.57	-1.29	-2.57	-1.75	-2.57	-2.57	-1.87	-2.11	-2.57	2.51	-2.57	-0.6
CYTH3	4.78	3.91	6.85	5.23	5.16	5.78	4.35	6.24	5.11	5.99	6.25	5.75	5.55	5.15	6.67	6.34	4.94	5.5	5.67	3.63	5.28	7	4.62	6.07	4.66	5.5	4.43	5.94	5.82	4.21	4.87	5.52	3.72	3.42	3.41	5.94	4.08	4.65	3.56	4.77	4.63	5.77	4.66	5.76	5.74	5.07	3.7	4.96	4.56
ADAM22	2.85	2.85	0.54	1.65	3.17	2.22	1.95	-1.03	2.22	2.31	2.07	1.65	1.5	2.16	-0.66	1.89	1.81	2.04	0.55	0.91	-2.57	-2.57	0.35	0.64	1.28	1.73	-1.5	1.16	-1.29	1.55	0.6	2.81	0.81	3.44	1.3	3.08	2.01	3.83	0.18	1.37	-0.08	0.34	0.22	1.11	-0.11	0.75	0.21	-1	1.3
SYPL1	4.81	4.43	3.29	2.54	5.57	3.51	6.51	6.1	4.6	2.99	1.64	3.47	3.85	5.36	3.89	3.72	3.48	4.34	2.02	3.37	4.07	1.91	4.21	3.84	4.21	6.26	7.23	4.62	5.59	6.78	6.47	4.53	5.67	4.25	5.73	5.74	5.28	4.66	7.22	6.48	4.19	5.14	5.8	5.77	5.35	6.01	4.9	6.86	4.67
CYB561	7.47	4.73	7.05	6.87	9	7.05	7.44	9.06	7.95	7.14	7.57	6.73	7.86	7.78	7.89	7.31	6.37	9.04	7.73	7.12	7.24	8.28	6.62	7.69	7.99	8.79	8.02	7.82	8.27	7.98	8.02	6.85	8.19	7.5	8.5	8.26	8.12	7.17	8.34	7.48	7.41	7.29	8.01	8.89	6.9	7.91	7.9	8.43	7.51
SPAG9	7.69	6.96	9.33	8.62	7.18	7.66	6.2	8.44	7.67	8.69	8.56	8.67	7.3	7.88	8.49	8.43	7.21	7.74	8.3	7.41	8.97	9.13	6.99	7.58	7.93	7.13	6.56	7.76	7.57	6.31	7.08	7.21	7.66	8.33	7.63	7.07	6.6	6.37	6.66	6.86	7.11	7.5	6.56	8.03	7	7.83	6.99	7.49	7.4
CELSR3	3.52	1.08	1.06	0.72	0.66	1.34	-1.03	-2.57	0.96	-0.38	-2.57	-2.57	1.26	1.72	3.15	1.77	-0.63	3.33	-2.57	1.05	-2.57	-2.57	1.43	2.96	2.01	2.06	0.87	1.65	2.81	-0.43	0.77	-1.64	1.93	2.96	-0.18	4.11	-0.01	2.34	-0.62	3.04	0.55	0.06	1.63	3.6	0.96	-1.34	0.21	0	0.56
AASS	2.34	5.73	1.06	3.63	1.74	5.36	2.15	-1.61	1.94	6.44	7.89	7.53	6.77	1.72	4.04	6.64	2.87	2.09	2.02	3.24	0.64	7.93	5.99	1.99	1.28	1.05	1.73	7.17	0.45	2.36	0.77	2.9	1.24	1.35	1.91	1.83	-2.57	0.67	1.73	2.59	-1.75	0.95	1.47	0.01	1.77	0.07	8.84	0.22	2.68
PLEKHG6	4.34	-0.61	3.55	4.9	4.69	3.03	4.09	-0.04	4.17	2.47	3.82	1.1	-2.57	4.25	3.37	2.8	3.28	4.09	2.42	3.72	3.95	4.52	2.83	0.64	4.64	4.63	5.41	2.97	2.31	4.45	-0.09	3.17	5.47	5.51	4.8	3.57	2.7	3.12	5.16	1.45	4.89	6.89	-0.51	5.15	2.08	4.77	2.83	5.1	4.45
SS18L2	4.86	4.84	1.45	1.34	3.65	4.34	4.22	3.82	4	3.15	2.99	2.36	4.65	3.61	3.01	2.92	3.35	4.71	2.74	3.35	3.3	1.36	4.03	3.58	5.11	4.93	4.46	3.29	3.5	3.86	4.09	4.07	4.24	4.19	3.74	4.79	4.9	4.77	4.1	4.83	4.43	4.2	5.77	5.02	4.08	2.55	3.7	3.11	3.6
MPND	4.05	3.27	2.4	3.4	4.79	4.46	3.79	4.71	4.37	4.34	3.85	3.59	4.86	3.04	3.61	3.78	3.54	4.16	4.48	3.23	2.11	3.1	2.8	3.81	3.52	4.88	4.78	3.12	3.16	3.97	3.29	3.52	4.29	3.67	4.04	3.72	3.33	4.36	4.04	4.39	2.79	3.35	3.52	3.89	4.02	4	3.33	4.33	4.06
MGST1	6.58	3.6	5.22	5.91	5.94	2.88	7.68	3.38	5.23	4.13	5.27	5.2	6.89	6.49	4.18	5.02	5.38	6.69	3.86	5.08	6.31	5.31	5.71	6.1	4.55	6.2	7.53	5.04	6.14	7.8	1.78	5.03	8.18	6.5	6.91	6.19	7.29	7.33	9.74	7.5	7.2	5.88	7.98	7.42	4.82	6.33	5.2	7.84	6.4
CRY1	2.66	1.24	2.22	1.78	1.3	3.21	1.73	1.53	1.66	1.36	1.21	2.05	2.95	2.13	2.73	2.33	1.99	2.97	3.4	1.25	0.64	-2.57	1.73	2.68	1.28	2.48	0.72	1.32	2.41	1.9	1.31	2.46	2.85	2.82	2.06	2.42	3.03	3.32	1.07	2.64	2.92	2.18	2.74	3.25	2.57	0	-2.57	2.27	1.2
NFIX	3.9	5.49	3.83	4.37	5.54	5.79	4.97	5.43	6.46	4.5	4.7	5.2	7.97	4.5	4.57	7.12	4.67	5.3	5.43	4.12	5.06	5.48	5.83	4.29	3.48	3.13	2.65	7.12	5.2	5.48	4.4	6.8	5	2.52	4.08	4.35	4.32	4.62	2.55	5.31	2.19	2.38	5.65	4.69	5.52	4.62	4	5.8	5.33
ST3GAL1	7.6	5.61	5.09	5.49	6.58	6.17	7.19	4.22	6.48	6.81	5.78	5.97	5.59	6.86	5.59	5.41	6.42	6.15	6.36	7.38	5.43	6.57	5.81	6.17	7.34	6.98	8.23	5.54	6.07	7.31	8.59	8.03	6.06	6.77	7.73	7.24	5.79	4.12	8.91	5.28	6.61	4.59	6.19	5.04	6.57	7.38	6.25	4.96	6.98
MMP25	0.31	3.16	-0.31	-2.57	1.66	0.98	3.52	1.68	0.61	1.91	2.47	5.31	0.08	0.07	2.15	0.26	-0.63	-0.07	2.42	1.57	1.56	-2.57	1.15	1.99	-1.03	5	-0.9	1.59	0.17	0.92	4.11	5.09	1.08	2.69	1.21	1.95	-1.17	-0.32	-0.16	1.1	0.1	1.69	1.5	0.15	4.9	0.38	2.04	-0.59	-0.02
IL32	3.69	5.34	3.47	3.69	3.67	4.01	4.86	6.08	4.05	3.86	5.32	5.87	4.4	3.24	3.48	6.6	1.05	6.02	5.71	4.11	3.66	3.86	2.47	4.48	2.32	5.02	2.14	5.12	3.9	1.76	6.41	7.33	3.24	2.04	3.24	2.49	3.41	1.93	2.49	2.54	3.34	3.26	3.84	4.63	6.66	2.65	5.16	2.5	1.3
PKD1	3.73	4.42	4.98	4.57	5.46	4.64	4.49	5.63	4.45	5.06	4.89	4.18	5.77	3.77	5.95	4.59	5.52	4.44	6.56	5.56	5.53	5.1	4.55	3.91	4.65	4.85	4.77	4.98	5.26	4.65	5.43	4.32	3	4.63	5.29	3.83	4.73	4.4	4.01	4.81	4.09	4.15	4.55	4.3	5.11	4.85	5.6	4.49	3.98
MAPK8IP2	2.32	3.22	2.78	2.27	2.84	1.23	1.49	1.14	2.41	1.12	2	2.3	3.49	1.7	3.42	1.03	3.05	2.3	3.3	3.13	3.51	-2.57	2.59	3.1	3.32	2.71	1.81	2.95	1.7	1.26	2.54	1.95	2.1	2.58	1.57	3.26	1.63	3.6	1.27	2.6	3.71	1.53	1.04	1.61	2.24	2.28	4.14	2.98	2.27
MED24	4.21	2.7	4.72	3.85	5.42	5.29	6.27	6.9	5.89	4.32	4.32	5.72	3.93	5.68	5.53	4.94	4.8	4.51	5.55	3.96	5	3.86	5.56	5.55	4.46	7.04	5.61	5.74	5.73	6.28	8.99	6.07	6.36	5.51	5.11	4.22	5.6	3.87	6.19	6.9	6.32	5.96	5.9	5.93	5.69	5.3	5.16	5.19	5.38
RHOBTB2	3.32	5.93	3.38	5.34	5.39	4.32	4.97	4.24	4.48	4.63	2.72	2.83	3.03	4.25	3.24	4.23	5.05	5.18	3.4	5.83	4.29	3.74	2.8	4.65	3.52	4.83	6.78	3.41	3.56	5.4	3.23	4.32	5.28	5.59	4.86	5.99	4.4	5.22	5.76	4.07	4.92	2.32	4.83	4.85	4.55	4.57	3.33	7.12	5.75
HEATR5B	3.43	4.68	4.23	4.65	3.36	3.54	4.31	3.55	3.83	3.83	3.68	0.21	3.49	4.17	4.53	4.42	4.46	3.62	3.57	4.28	3.81	1.36	3.15	3.4	3.87	3.93	4.3	4.24	3.81	4.14	3.57	3.75	4.71	4.26	4.19	3.7	3.74	3.34	4.5	4.34	3.52	3.8	3.44	4.12	3.89	4.73	3.18	4.25	4.47
SEC62	7.6	7.88	8.84	7.55	6.71	7.77	7.6	8.11	7.73	8.38	8.19	8.01	7.32	8.13	7.81	8.3	7.05	7.9	7.81	7.29	8.17	7.22	7.75	8.12	7.25	7.31	7.38	7.55	7.36	7.56	7.3	8.05	7.83	7.63	7.56	6.83	8.09	6.77	7.9	7.99	7.91	7.62	7.73	8.03	7.39	7.57	7.2	7.65	7.52
RPS20	9.75	10.18	9.11	8.14	10.25	9.92	10.61	11.06	10.59	8.93	9.12	9.65	10.46	9.82	9.15	9.24	8.88	9.8	9.65	9.13	9.31	8.51	9.55	8.79	9.71	11.46	10.59	10.04	9.94	10.63	11.06	10.26	9.95	9.53	10.47	9.79	12.41	9.46	11.76	12.03	9.21	9.65	11.49	8.98	10.16	10.08	10.15	10.37	10.64
CSDE1	9.76	8.74	8	7.91	9.44	9.19	10.24	9.13	10.09	7.28	7.23	8.65	8.85	9.66	8.25	8.88	8.7	9.63	8.2	8.34	8.84	7.46	9.12	9.31	8.85	9.7	10.29	11.14	9.58	10.28	9.39	9.92	10.31	10.18	8.83	9.17	10.24	9.7	11.25	11.3	10.26	9.92	10.24	9.9	9.63	9.51	8.97	8.89	9.68
UBE3C	6.02	5.46	7.37	7.36	6.01	5.57	5.63	5.67	6.17	6.9	7.02	5.57	6.27	6.25	6.19	6.05	6.14	6.17	5.14	5.89	6.23	5.66	5.37	5.93	6.64	6.03	6.55	6.75	7.29	5.91	6.4	5.62	6.72	6.36	6.08	5.16	6.69	5.59	6.61	7.11	6.63	6.05	6.57	6.17	6.07	6.28	5.94	6.23	5.65
REV3L	5.52	6.12	5.78	6.57	5.24	5.26	5.46	4.66	5.74	5.42	5.2	4.88	5.41	5.78	5.16	5.88	6.63	5.58	5.14	5.67	5.28	5.81	5.4	4.82	5.32	4.79	5.07	5.88	5.81	5.51	4.68	6.12	4.35	5.26	5.28	4.92	4.95	7.03	3.97	4.5	5.81	6.12	5.4	5.75	5.12	5.06	3.59	4.1	5.63
TENM1	-0.36	1.98	-0.31	-2.57	-0.52	-1.35	-0.62	2.27	-0.79	-2.57	0.31	-2.57	3.25	-2.57	-1.82	-1.66	-2.57	-0.43	0.55	-0.2	-2.57	-2.57	-0.32	-2.57	-1.03	-1.87	-2.57	0.89	3.79	-1.82	3.59	-2.57	-1.79	-1.67	-2.57	-0.59	-2.57	-1.05	-2.57	2.23	-1.23	-2.57	-1.73	-1.05	-1.76	-1.34	-2.57	-2.57	-2.57
PAX7	-2.57	-2.57	-2.57	-2.57	-2.57	-2.57	-2.01	-2.57	-2.57	-2.57	-2.57	-2.57	-2.57	-2.57	3.85	-2.57	-2.57	-2.57	-2.57	-1.9	-2.57	-2.57	-1.62	-2.57	-1.03	-2.57	-2.57	-2.57	-2.57	-1.82	-2.57	-2.57	-2.57	-2.57	-1.68	-2.57	-2.57	-2.57	-1.79	-2.05	-1.75	-2.57	-2.57	-1.41	-2.57	1.19	-2.57	4.96	-2.57
IYD	3.46	2.99	4.54	4.81	4.54	2.78	2.18	3.83	3.61	3.85	4.3	3.49	3.95	3.02	5.17	4.1	3.94	3.19	5.2	4.11	5.91	4.45	2.39	4.23	3.97	3.6	3.21	4.34	3.34	2.59	3.56	3.34	2.48	3.54	4.21	4.25	4.35	2.73	4.16	3.46	2.7	3.34	2.03	3.08	3.21	4.28	5.58	2.67	3.41
FAM76A	3	3.32	4.32	3.79	3.71	4.02	3.26	3.4	3.79	3.53	3.7	3.81	3.36	3.17	3.5	4.4	3.59	3.78	4.09	3.19	4.07	4.18	3.08	3.58	3.48	3.44	3.44	4.06	4.15	3.65	2.66	2.93	3.94	3.66	3.57	2.97	3.48	3.87	3.61	3.16	5.63	3.73	3.26	4.56	3.74	3.82	1.1	2.77	3.83
TRAF3IP3	2.95	6.76	0.54	2.61	2.78	-0.31	5.35	2.82	3.45	1.03	4.92	4.23	2.75	0.87	2.12	2.65	0.16	1.53	5.13	4.72	3.66	-2.57	4.46	3.66	0.83	4.01	1.46	2.8	0.45	2.35	4.43	5.82	1	2.04	2.87	2.04	1.79	1.05	1.67	1.05	1.25	2.04	3.25	4.45	4.91	0.46	4.41	0.87	0.85
POMT2	4.37	2.91	1.75	1.9	5.24	4.72	4.87	3.68	4.78	3.61	2.67	4.32	4.75	5.19	3.11	2.97	3.81	4.36	4.2	5.35	3.49	3.61	4.23	4.21	4.73	6.52	5.09	3.22	5.1	4.66	5.09	4.26	4.56	4.17	3.93	4.11	3.91	4.81	4.03	5.35	4.64	5.65	6.28	4.87	4.9	5.25	3.33	5.22	4.41
VTA1	5.04	4.26	3.93	4.02	5.18	5.31	5.32	5.55	4.91	4.42	4.06	3.65	4.75	5.2	5.63	3.97	4.79	5.01	5.07	4.42	4.83	4.61	4.62	4.43	4.48	5.47	5.55	4.46	5.36	5.46	5.47	4.9	4.66	4.96	4.97	5.3	5.59	5.13	6.08	6.26	5.27	5.1	5.98	5.01	5.39	5.21	5.1	4.78	4.62
MLXIPL	2.12	2.71	3.16	3.63	3.15	2.51	1.92	2.7	1.57	2.09	1.9	2.97	2.68	2.11	5.36	2.55	2.71	1.99	2.67	2.98	3.61	2.72	2.72	1.78	5.32	1.77	1.25	2.45	1.97	1.81	2.15	1.83	1.51	1.46	2.43	3.32	1.93	2.68	1.91	1.24	2.54	4.23	2.23	1.73	2.29	3.89	5.43	3.12	2.65
BAZ1B	7.99	8.32	10.74	9.11	7.61	7.95	6.64	9.83	8.29	10.11	9.83	9.35	8.6	8.1	10.13	9.66	8.05	8.02	8.91	7.21	10.75	8.99	8	8.21	8.29	7.44	7.36	8.49	8.7	6.89	7.13	7.55	7.75	8	8.43	7.54	8.3	8.55	6.68	7.29	7.9	8.63	7.35	8.26	7.52	8.45	6.78	7.99	7.75
RANBP9	5.83	4.06	7.45	6.23	3.96	5.87	3.8	4.19	5.49	4.29	4.14	4.86	4.4	5.07	5.66	4.55	4.46	4.78	5.19	3.91	5.69	3.38	3.84	4.34	4.9	3.44	3.81	4.51	4.51	3.3	3.37	4.66	5.16	5.35	4.68	3.76	4.64	5.22	4.33	3.54	4.79	4.96	3.97	5.54	4.92	4.38	1.96	4.36	4.6
ETV7	0.89	-1.28	0.54	0.08	1.89	-0.99	1.01	3.09	-0.79	2.39	1.76	1.65	0.59	2.4	0.53	0.58	1.6	1.49	0.55	1.71	0.64	0.45	2.98	0.93	0.18	-0.15	2.02	2.79	-1.29	2.18	3.01	2.42	0.81	0.95	2.06	3.81	1.9	1.35	2.18	0.06	2.55	1.24	0.14	0.88	3.04	1.45	0.21	1	1.39
SPRTN	3.34	3.27	3.38	4.17	2.58	3.44	2.97	3.34	2.59	3.33	3.37	3.33	3.18	3.44	3.01	2.83	3.81	3.57	3.21	2.83	3.3	1.91	3.41	3.08	3.78	2.88	2.92	3.04	3.6	2.87	2.97	3.02	3.82	3.32	3.37	3.01	3.86	3.15	3.83	3.58	3.82	3.44	3.24	3.37	3.05	2.58	2.35	3.95	3.25
EEF1AKNMT	4.24	3.16	5.63	5.11	3.65	3.87	4.09	4.52	4.39	4.34	4.78	3.18	4.33	3.88	4.34	5.05	3.48	4.82	3.86	3.6	4.57	3.98	4.45	4.67	4.62	4.01	4.49	4.55	4.55	3.97	4.4	3.94	4.63	4.16	5.36	3.77	4.66	3.68	5.08	4.43	4.87	4.25	4.31	4.32	3.57	4.01	4.25	4.51	3.88
DYRK4	2.76	2.26	1.45	2.46	1.08	2.56	2.86	2.85	2.59	2.88	3.48	3.02	2.68	2.55	1.77	2.49	2.44	1.34	2.42	2.29	1.56	0.45	2.8	1.37	-0.3	2.78	2.51	3.06	1.06	2.51	2.47	1.93	2.19	2.28	2.87	-1.27	2.98	2.59	3.03	3.8	1.77	2.18	3.3	1.53	2.9	2.37	2.35	3.36	2.91
ZNF207	7.4	7.66	7.85	7.94	7.47	7.36	7.27	7.22	7.11	7.16	7.4	7.12	7.23	7.85	8.22	7.47	8.24	8.14	8.04	7.99	6.54	7.58	7.36	7.79	7.47	7.27	7.05	7.63	7.1	7.04	7.67	7.27	7.06	8.04	7.69	6.65	7.51	7.19	7.29	7.45	7.77	7.3	7.01	6.94	7.03	7.37	6.77	7.57	7.86
UQCRC1	5.11	4.04	4.02	2.61	5.37	5.8	5.22	5.94	5.11	2.94	3.58	4.39	5.28	5.55	5.03	4.79	4.3	5.89	3.57	4.99	4.87	2.31	5.77	5.26	6.04	5.92	5.6	3.64	5.25	5.35	5.7	3.64	3.9	5.18	4.62	6.36	4.54	5.02	5.63	6.37	6.26	5.15	5.64	5.72	5.36	3.8	5.6	4.34	5.14
STARD3NL	1.94	2.02	2.4	0.08	1.19	3.19	3.41	2.49	1.94	2.12	1.37	1.1	2.77	1.59	2.26	1.16	2.16	2.2	2.42	-0.58	0.64	1.91	2.73	1.17	0.18	1.31	3.05	0.99	1.55	3.33	2.82	2.75	2.99	1.24	2.01	2.09	2.43	2.87	3.74	4.13	1.59	2.04	3.44	2.09	3.3	2.14	1.65	2.11	1.3
CD9	6.11	4.79	6.53	6.42	7.48	7.06	10.16	7.59	6.54	4.48	5.31	6.92	6.22	7.35	5.49	6.84	4.07	6.29	5.59	6.17	8.39	7.56	9.03	5.82	4.8	5.35	10.08	7.93	7.19	10.55	8.71	7.2	10.86	7.17	8.13	8.42	8.19	7.57	10.2	10.89	9.42	8.6	8.07	11.17	8.09	8.71	7.85	10.4	6.96
HHATL	-0.86	-2.57	-2.57	-2.57	-1.11	-2.57	-2.57	-2.57	-2.57	-2.57	-2.57	-2.57	-2.57	-2	-2.57	-2.57	-2.57	-0.28	-2.57	-2.57	-2.57	-2.57	-2.57	0.05	-2.57	-2.57	-2.57	-1.38	-1.9	-2.57	-2.57	-2.57	-0.36	-2.57	-2.57	-2.57	-2.57	-2.57	-2.57	-2.57	-2.57	-2.57	-2.57	-1.97	-2.18	-2.57	-2.57	-2.57	-2.57
NCAPD2	4.08	4.79	5.15	4.46	2.98	5.37	3.58	4.46	4.16	4.18	5.4	4.46	3.37	4.91	4.93	5.07	5	4.57	2.42	2.73	4.07	4.27	4.75	4.26	4.9	3.81	4.25	4.71	4.7	3.04	3.92	3.49	4.71	4.45	4.58	3.84	5.08	5.2	3.21	4.57	5.94	5.53	5.35	5.33	4.19	4.73	2.04	5.62	4.23
IFFO1	2.62	5.15	0.54	2.21	4.85	3.35	5.5	3.14	4.78	0.56	3.01	4.39	4.32	3.26	-0.42	2.87	1.81	3.18	5.55	4.59	3.3	2.46	1.67	4.41	1.28	4.16	2.95	4.51	2.78	4.1	5	4.73	1.74	2.36	2.9	2	2.01	1.99	1.97	2.16	2.02	1.96	4.13	3.48	5.43	1.37	3.25	2.84	2.25
GIPR	0.63	1.26	-0.31	0.44	-0.19	1.21	2.1	-1.61	0.17	2.22	1.37	1.1	1.5	1.64	0.17	-0.4	1.05	0.68	2.99	2.89	0.64	-2.57	-1.05	-0.96	-1.03	0.89	0.35	0.2	1.42	1.01	1.19	0.88	-0.61	1.43	0.68	1.65	-1.17	1.05	0.02	0.16	-0.51	-1.37	-1.73	-0.53	-0.57	0.54	0.23	-0.59	0.85
PHF7	1.62	1.93	3.63	1.5	1.4	0.49	0.96	0.18	1.53	-0.38	1.64	-2.57	1.71	0.71	2.23	2.74	1.81	1.85	0.55	2.87	1.56	2.62	1.05	1.72	1.46	1.71	-0.14	-0.29	1.14	1.76	0.6	1.54	0.59	0.83	1.21	2.09	0.63	2.34	1.37	1.45	2.68	1.48	0.97	1.98	1.47	2.06	-2.57	-0.27	-0.28
SEMA3G	1.3	1.24	0.54	1.65	2.2	1.34	3.42	1.27	3.34	1.66	0.31	2.36	0.08	1.39	-0.66	1.5	0.16	1.42	2.02	0.46	1.56	0.45	1.51	1.17	1.76	1.66	2.31	1.25	0.97	3.43	0.6	3.31	-0.16	0.26	0.68	-0.59	2.57	1.05	1.23	1	1.46	1.1	2.31	1.48	2.47	-0.52	0.21	2.05	1.78
NISCH	5.38	5.19	3.9	5.05	5.7	5.18	5.71	4.17	5.22	4.42	5.37	4.09	5.72	5.18	5.38	4.41	5.61	5.23	5.71	6.2	4.29	5.79	5.2	4.78	5.24	5.38	5.42	4.92	4.59	5.67	4.95	5.34	3.58	5.33	4.52	5.62	4.3	5.47	5.14	5.4	5.78	4.09	4.46	4.99	5.01	4.15	4.95	4.65	5.39
STAB1	4.54	4.65	3.19	4.17	6.95	3.65	6.81	5.31	5.72	3.07	5.01	5.68	7.08	4.65	3.95	4.78	2.3	5.15	7.86	5.86	3.66	5.34	4.07	5.3	3.65	4.36	4.42	5.5	4.55	4.68	6.65	6.36	2.53	3.69	4.31	3.8	3.71	3.04	3.07	3.46	3.85	2.75	4.76	5.43	5.77	4.18	4.39	4.18	2.85
FUZ	1.01	0.9	-2.57	-2.57	0.95	0.7	1.12	0.18	1.72	-2.57	1.76	-2.57	1.26	2.1	1.09	1.77	1.99	2.23	2.42	0.98	0.64	1.91	-2.57	1.37	1.46	1.4	1.88	-0.73	0.01	2.07	-0.43	0.47	2.11	2.32	0.8	2.21	2.19	2.8	1.56	1.76	1.82	0.06	3.07	0.88	1.13	0.41	-2.57	1.22	1.78
IDS	6.09	6.96	5.36	6.58	6.44	5.38	6.74	4.95	6.33	5.22	5.86	6.13	5.07	6.72	5.82	6.24	6.22	7.17	6.3	6.9	6.46	5.67	5.23	6.24	4.91	6.37	6.74	5.99	6.97	6.43	6.34	6.94	7.33	6.91	6.04	5.97	6.15	6.11	7.39	5.36	5.28	6.53	5.92	5.69	6.89	6.67	6.04	5.4	6.46
PRSS3	0.63	0.9	-0.31	-2.57	0.3	-0.07	1.46	2.45	0.61	-2.57	-0.51	-2.57	-2.57	0.32	-2.57	1.69	-2.57	3.52	0.55	-0.81	2.83	-2.57	1.51	-0.96	4.16	0.67	1.25	-2.57	3.13	0.63	4.64	-0.11	3.35	2.19	-1.14	3.8	-0.48	1.67	-1.79	1.82	-0.54	-0.72	-0.15	-2.18	2.22	-1.21	2.35	-2.57	-0.02
ZNF200	3.44	3.96	3.79	3.64	4.66	2.96	3.01	2.17	3.38	3.57	3.31	3.42	3.76	3.13	4.49	3.28	4.39	3.13	4.14	4.16	4.65	3.51	3.47	3.47	3.84	3.36	3.21	3.47	3.73	3.28	4.14	3.73	3.19	4.02	3.95	3.15	2.96	3.15	2.86	3.05	3.79	3.97	3.07	3.37	2.45	3.45	4.9	3.6	3.76
CD4	1.21	4.8	-2.57	-1.11	1.3	0.6	2.37	1.17	-0.02	0.45	1.51	1.65	0.96	1.77	-1.32	2.2	0.16	1.6	2.42	1.8	0.64	1.36	0.16	2.42	3.74	0.76	0.13	0.67	-0.38	2.11	1.61	3.19	-0.16	0.26	0.23	1.33	0.63	-0.64	1.15	0.94	-0.08	-1.37	1.16	1.11	2.93	0.3	2.04	0.73	-1.01
LRRC23	1.82	3.12	2.39	2.9	3.05	3.55	3.12	4.13	2.78	1.92	3.56	1.65	1.5	3.15	4.11	4.21	2.87	4.65	-2.57	2.58	3.08	2.31	2.43	3.63	2.23	3.6	2.43	2.45	1.72	3.14	1.47	2.75	1.9	2.29	2.65	3.22	1.44	2.61	2.77	3.78	1.73	4.76	4.43	2.83	2.67	3.19	3.18	3.97	3.23
BTK	1.94	5.24	-2.57	0.72	0.95	0.98	1.62	2.68	2.13	0.74	2.24	4.09	0.59	1.28	-0.66	1.25	-2.57	1.12	4.3	2.72	1.56	0.45	1.66	2.42	-0.3	1.15	-1.5	1.08	-0.17	0.27	1.61	3.94	0.03	-0.72	1.12	-0.89	-2.57	-0.64	-1.29	-0.41	2.19	-0.28	1.28	2.02	2.73	-0.11	2.35	0.41	-1.01
HFE	3.8	3.74	2.45	2.66	4.04	2.45	3.43	2.61	3.82	2.72	3.79	3.25	4.99	3.52	2.89	2.76	3.66	3.56	4.68	3.83	2.86	3.95	3.32	3.16	3.1	3.25	2.75	4.22	2.76	3.72	3.57	3.16	3.42	3.78	3.16	3.22	2.57	2.95	3.25	4.49	2.39	4.02	3.93	3.67	2.95	2.25	4.8	3.27	3.01
SCMH1	4.76	3.08	2.22	3.62	3.54	3.47	5.81	2.79	5.44	2.55	1.76	2.36	5.37	4.49	1.5	3.45	3.65	4.35	3.72	5.68	4.18	3.1	3.64	4.59	5.02	4.94	6.53	4.52	4.95	5.92	4.76	4.42	5.01	6.66	4.34	5.54	4.81	5.52	5.58	5.1	3.53	5.85	7.66	4.38	4.34	4.17	4.09	4.02	5.07
FYN	4.55	6.66	4.07	3.66	3.67	4.81	4.35	3.87	4.54	2.55	4.34	3.02	4.36	3.21	2.08	4.6	2.44	2.79	4.48	4.54	2.83	3.74	2.7	4.46	2.01	3.62	2.77	3.8	2.93	2.89	4.76	5.35	3.08	2.96	3.35	3.28	3.37	5.66	1.73	1.96	4.77	3.82	6.22	4.32	5.51	1.84	3.33	1.99	2.78
HIVEP2	4.86	5.64	5.72	4.99	4.04	4.86	5.13	4.79	4.96	5.78	4.94	4.8	4.13	5.21	4.82	5.42	5.43	3.76	4.48	5.2	4.39	5.13	5.49	4.46	5.23	5.52	4.89	4.71	5.07	5.01	5.51	6.1	4.37	5.37	4.73	5.44	4.08	3.94	6.6	6.16	3.36	5.55	4.87	4.96	5.91	4.97	4.64	3.9	5.68
FMO1	-1.08	-0.61	-0.31	-2.57	0.3	-0.99	0.89	3.49	-0.24	0.45	0.31	1.65	1.26	-2.57	-0.21	1.25	-2.57	-0.43	-2.57	-1.09	0.64	-2.57	0.81	-2.57	-2.57	-2.57	-2.57	-0.29	-0.17	-2.57	2.37	-1.64	-2.57	-2.57	-2.57	-2.57	-1.17	-1.05	-2.57	-2.05	-1.23	-2.57	-0.38	0.4	4.88	-1.65	-2.57	0.41	-2.57
ELOA	5.25	5.23	5.59	5.68	3.8	5.21	5.63	5.74	5.31	5.5	5.03	5.38	5.21	5.64	4.86	5.84	5.18	5.04	5.74	5.21	5.56	4.91	5.87	4.55	5.15	4.64	6.64	5.04	5.59	5.84	5.89	5.64	6.01	6.19	5.48	5.96	6.11	5.39	6.51	5.99	6.35	7.7	5.7	5.41	5.34	5.06	4.52	4.74	5.57
LYPLA2	7.04	5.8	4.79	4.21	7.55	6.15	7.19	6.33	6.99	4.38	5.25	5.66	6.15	6.82	5.3	5.44	5.74	7.3	6.08	6.15	5.69	5.27	6.11	6.42	6.79	7.34	7.84	5.21	6.85	7.29	7.42	6.6	6.96	6.92	6.57	7.1	6.62	6	7.01	6.75	7.31	8.96	6.62	6.99	6.44	6.64	6.51	6.12	6.63
CLCN6	2.95	3.25	2.69	3.11	2.04	2.7	3.15	1.27	2.41	3.72	2.51	1.65	2.89	3.21	3.42	2.68	3.83	3.19	0.55	3.39	1.67	3.18	2.69	2.92	2.47	2.43	3.06	2.83	2.93	3.33	2.23	2.48	2.97	3.54	2.49	3.4	2.78	2.08	2.34	2.25	3.35	3.15	3	3.06	2.92	3.13	3.83	2.31	2.82
MRC2	3.56	3.98	3.63	3.96	5.36	6.1	5.81	6.72	5.9	2.22	3.26	4.64	4.9	5.07	2.43	4.7	3.05	4.04	6.16	5.18	4.73	3.29	4.22	5.15	2.41	4.48	4.04	2.73	4.76	5.46	5.98	5.29	2.73	3.67	4.21	3.93	3.41	2.77	3.96	5.25	1.77	2.44	5	5	6.81	2.74	4.85	5.16	3.5
NME1.NME2	5.8	6.12	3.37	5.02	5.31	7.74	8.23	7.97	6.69	2.91	3.82	4.37	7.97	6.9	5.08	5.71	5.23	6.99	5.15	5.51	4.84	4.85	7.79	6.58	6.6	7.46	7.45	6.18	7.62	7.5	8.59	6.11	7.9	6.88	7.7	7.27	7.18	4.95	9.4	9.67	7.47	7.67	9.19	6.77	7.67	6.09	7.5	7.63	7.05
TSPAN9	2.3	1.93	1.45	2.68	5.6	4.89	5.82	4.2	4.79	2.94	1.03	1.65	3.44	3.55	2	2.6	1.6	3.46	4.39	2.63	3.81	2.62	3.88	4.24	3.56	4.22	3.39	3.01	3.1	4.89	4.79	4.57	4.16	4.05	3.95	3.36	4.34	3.99	3.83	5.16	3.78	2.65	5.28	3.06	5.88	3.57	4.09	5.24	3.22
BTBD7	5.43	5	4.39	5.01	6.34	4.97	5.9	6.82	6.11	4.95	4.42	5.02	4.74	6.13	6.14	4.82	5.7	6.15	5.01	5.81	4.4	4.23	5.49	5.67	5.9	5.96	5.96	5.09	6.32	6.44	5.55	5.76	7.25	5.92	5.51	6.18	6.4	5.61	6.61	6.23	5.6	5.93	5.16	6.13	5.1	6.55	5.02	5.97	6.21
APBA3	1.69	2.5	-0.31	0.44	1.08	1.16	1.64	0.37	0.96	0.45	-0.51	0.21	1.05	0.8	0.41	-0.4	-0.54	0.23	-2.57	2.29	-2.57	-2.57	0.93	1.37	1.07	2	1.64	1.53	0.36	0.94	1.31	1.61	1	0.95	1.21	1.91	0.63	0.67	0.99	2.12	0.55	2.32	1.96	0.01	1.22	-0.24	1.1	1.58	-1.01
MKS1	4.23	3.2	1.45	2.74	2.67	4.79	3.72	4.48	3.41	2.76	2.47	1.65	4.27	4.17	3.91	3.05	4.67	5.55	2.99	3.68	-2.57	2.88	4.11	4.65	3.6	3.85	4.12	3.04	4.63	4.5	3.45	3.02	4.09	4.67	3.54	4.22	3.62	3.61	3.94	5.07	4.04	4.31	4	4.08	3.65	4.59	3.7	3.85	4.49
ABHD5	3.34	0.9	-2.57	2.11	1.49	1.78	3.3	1.95	2.13	0.45	1.03	2.83	1.71	3.92	1.5	0.84	2.3	3.01	2.42	2.53	1.56	1.36	3.12	1.37	3.48	2.4	3.39	1.87	2.88	2.91	1.31	2.81	3.99	5.22	2.84	1.65	3.17	3.2	3.11	2.36	3.15	1.79	1.53	3.74	2.12	0.93	1.65	2.16	2.88
ANOS1	-1.64	0.19	-2.57	0.96	-0.19	0.8	0.46	-0.31	0.74	-2.57	-2.57	0.21	-0.71	0.43	2.94	0.08	-2.57	0.97	2.42	1.31	0.64	0.45	-0.32	-0.96	-2.57	-1.87	0.35	-1.75	0.17	0.52	-0.43	-1.64	-2.57	0.57	0.23	1.53	0.34	1.67	-1.79	0.77	-0.54	-1.37	1.36	0.61	2.1	3.49	3.33	1.5	1.39
AKAP8L	4.75	5.62	8.28	7.37	4.84	6.49	3.82	5.72	5.01	7.78	7.47	6.63	5.9	5.01	5.98	6.48	5.17	5.14	6.51	5.39	6.8	7.12	6	4.97	4.62	5.55	4.41	5.38	5.23	4.26	3.34	4.98	5.11	4.63	5.12	3.76	4.9	5.14	2.84	3.67	4.73	4.55	4.35	3.96	4.37	4.97	4.45	5.25	5.19
MBTD1	4.85	3.91	5.96	5.67	3.14	4.44	3.58	2.27	4.2	4.6	3.52	3.18	3.62	4.88	4.22	4.18	4.93	4.79	0.55	4.32	3.95	4.18	3.71	4.13	4.47	3.98	3.48	4.21	3.38	3.08	2.44	3.37	4.85	5.09	4.11	4.51	4.19	4.32	3.11	3.68	4.26	3.69	3.12	3.93	3.2	4.28	3.48	4.31	4.82
UTP18	5.3	5.62	7.09	5.69	4.73	6.54	4.45	6.24	5.56	6.35	6.22	6.06	5.37	5.52	5.27	6.28	4.85	5.94	6.08	4.49	5.72	6.37	5.89	5.8	6.43	5.82	4.49	5.51	5.04	4.55	5.3	5.6	5.61	5.21	5.87	4.69	5.23	5.3	5.18	5.97	6.22	5.27	5.34	5.05	4.99	5.03	4.9	5.44	5.05
RNF216	5.53	6.31	5.96	5.75	5.75	5.45	5.01	6.13	5.87	5.88	5.96	5.37	4.84	5.25	6.79	5.77	5.8	5.21	5.71	5.45	6.17	5.92	5.54	5.33	5.2	5.58	5.41	6.27	5.37	5.06	6.41	5.55	5.07	5.25	5.71	5.19	4.58	5.28	4.32	5.65	5.03	5.55	5.59	5.45	5.72	6.02	6.13	5.63	5.36
TTC19	6.87	6.43	6.66	6.28	7.08	6.24	7.18	5.62	6.58	6.2	6.22	6.17	6.4	7.24	5.7	6.04	6.8	5.78	6.51	7.36	7.27	5.92	6.4	6.01	6.75	7.43	7.72	6.37	5.92	7.65	6.32	6.52	6.21	6.26	6.89	7.15	6.85	7.09	7.97	6.61	6.71	7.26	6.76	6.22	6.22	7.03	7.11	6.17	7.41
PTBP1	6.96	6.38	5.39	6.12	7.25	6.9	7.07	6.99	6.64	5.55	5.33	5.92	6.97	6.57	5.59	5.75	6.19	6.6	5.78	6.83	5.83	4.66	7.03	6.46	6.63	7.75	7.56	5.55	6.63	6.63	7.96	6.52	7.1	6.59	6.5	7.58	7.08	7.53	7.51	8.01	7.07	6.91	7.11	6.71	7.04	5.98	6.31	7.13	6.27
DPF1	1.39	-0.61	-2.57	0.72	-0.16	1.27	-0.43	0.37	-0.01	0.09	0	2.2	-2.57	2.7	1.18	-0.69	1.35	0.68	-2.57	0.85	2.19	1.36	-0.05	0.93	2.12	0.35	0.87	-1.73	0.88	-0.41	0.41	0.62	-0.37	1.33	-1.68	2.02	1.07	5.06	-1.29	0.5	0.79	1.13	1.72	1.11	0.86	-0.52	0.21	0.87	-2.57
SYT7	3.43	1.24	4.18	3.51	2.08	4.09	1.76	4.8	4.41	2.62	2.78	3.47	2.46	4.19	4.18	3.37	-0.63	0.86	2.99	4.74	3.08	4.52	2.43	2.22	5.93	2.65	4.09	-0.54	1.55	2.39	3.98	1.81	5.39	4.48	2.11	3.83	4.11	5.01	2.89	0.64	3.32	5.76	2.31	2.22	4.01	3.28	3.18	2.36	2.85
LARS2	3.6	2.8	5.2	4.52	3.08	3.51	4.16	3.88	3.5	3.84	3.71	1.1	4.51	3.82	4.52	3.08	2.96	4.39	2.02	3.43	3.49	3.1	4.12	3.02	4.42	3.77	4.42	3.45	3.71	3.84	4.17	3.9	3.76	3.57	3.67	3.54	4.7	3.97	4.04	4.83	4.43	3.23	4.41	3.98	3.55	2.41	3.33	3.14	3.76
PIK3C2A	6.87	6.67	6.86	7.72	7.04	7.39	6.82	6.33	7.48	6.85	7.41	6.17	7.25	6.77	7.6	6.54	7.76	6.71	7.46	7.19	7.04	6.85	6.77	7.25	6.94	7.31	6.81	7.54	7.28	7.29	7.07	7.53	6.4	6.5	6.54	5.88	6.73	6.24	6.33	6.5	6.85	7.05	6.79	6.94	7.52	6.8	6.76	6.61	7.3
PLAUR	6.48	3.76	4.58	3.59	3.11	4.79	4.66	6.83	4.54	4.9	5.46	8.1	6.65	4.51	3.87	6.7	3.59	5.49	6.22	3.68	5.56	6.6	5.3	5.96	3.43	4.25	3.47	3.31	7.5	3.77	6.65	6.16	3.51	3.97	3.62	3.51	3.8	3.66	5.1	6.16	3.97	4.52	7.22	4.99	7.8	3.7	5.08	4.45	2.85
ANLN	4.87	1.74	6.91	5.94	4.65	5.48	2.61	6.07	5.8	7.24	6.37	4.8	4.4	5.77	6.97	5.84	4.53	5.63	3.86	2.91	5.83	4.66	6.68	4.9	5.83	5.02	3.85	6.1	6.6	1.9	5.86	1.68	5.62	5.94	5.42	5.09	4.66	5	3.78	4.66	6	6.2	5.9	5.42	5.35	6.12	3.33	5.99	2.85
WIZ	3.4	2.46	2.97	2.61	3.56	4	4.54	3.51	4.06	2.55	1.03	2.05	4.2	3.15	1.5	2.29	2.96	3.35	4.56	3.81	2.83	1.36	2.8	3.14	1.89	5.03	4.71	3.41	3.94	4.1	4.39	3.86	4.68	2.93	3.43	3.62	4.06	4.59	4.99	4.81	3.69	3.05	4.67	3.8	4.74	3.57	3.7	4.15	3.27
RABGAP1	6.36	6.27	7.54	7.77	6.5	6.17	6.56	6.86	6.73	7.26	6.94	6.62	8.72	5.75	7.1	7.46	6.6	6.76	6.68	6.78	7.63	6.66	6.7	6.14	6.08	6.25	5.87	6.95	6.52	6.76	6.51	5.94	6.96	6.36	6.77	6.59	6.61	5.96	5.89	6.01	6.96	5.88	6.18	6.74	6.7	7.3	5.51	6	6.87
DCN	4.62	5.65	3.29	4.52	6.79	8.33	8.17	7.79	8	4.56	5.56	7.27	4.3	4.06	3.66	8.07	2.56	6.03	7.28	4.58	6.31	5.67	2.45	5.89	2.12	4.15	4.02	6.04	5.39	6.45	7.07	7.7	4.16	3.69	5.02	3.43	3.52	3.72	3.96	6.66	2.84	3.66	5.88	7.76	8.68	2.16	6.46	5.42	3.75
QPCTL	1.96	2.64	1.17	1.78	1.2	2.62	-0.81	-0.31	0.61	2.74	2.91	3.5	3.43	1.3	1.1	2.49	1.81	1.17	-2.57	0.85	2.58	4.12	2.96	0.55	1.32	0.8	0.38	4.13	0.68	0.52	-0.41	1.47	-0.13	1.33	0.04	1.6	0.35	0.39	0.19	-0.54	-0.51	-0.28	1.02	0.2	0.96	-0.24	4.03	0.25	1.09
PPP5C	3.65	3.79	4.79	4.14	3.36	4.56	2.63	2.79	3.17	4.34	4.34	4	2.46	3.84	4.38	5.21	3.76	3.66	3.72	3.05	5.34	4.73	4.18	3.49	3.52	3	2.95	4.37	3.27	2.32	3.47	3.12	3.49	4.08	3.39	3.57	3.55	4.47	2.42	2.79	3.55	3.23	1.81	3.18	2.93	2.97	3.33	3.9	3.09
CEP68	4.23	4.9	4.17	4.49	4.86	4.64	4.44	4	4.83	4.6	4.42	4.94	4.5	4.31	4.46	4.61	4.72	4.73	5.23	4.51	5.03	3.9	3.38	4.16	4.32	4.56	4.31	5.28	3.8	4.95	3.28	4.72	5.06	4.77	4.9	4.53	4.66	4.87	3.89	4.56	3.52	4.4	3.99	3.67	3.99	5.5	4.58	4.39	5.09
MAP4K3	4.55	2.53	5.39	5.25	4.9	4.1	3.27	3.06	4.85	4.46	4.42	3.47	2.68	4.87	3.91	4.61	5.11	4.65	1.47	4.64	4.18	3.74	3.01	3.81	4.33	3.91	4.07	4.3	3.78	2.89	2.82	3.93	4.78	5.4	5.14	3.53	4.36	3.61	4.57	1.7	2.45	3.5	3.04	4.42	2.84	4.92	2.61	4.42	4.57
ZBTB32	-0.67	2.18	-2.57	-1.11	-0.52	-0.7	-1.29	-2.57	-1.72	-2.57	1.87	-2.57	0.08	-2.57	-1.32	1.5	-2.57	-2.06	-2.57	-0.2	-2.57	-2.57	-0.64	-2.57	0.18	0.62	-2.57	0.99	-1.8	-2.57	0.77	-0.36	-2.57	-1.67	-2.57	-2.57	-2.57	-1.62	-2.57	-2.05	-1.75	-0.72	-0.66	-1.41	0.16	-2.57	-2.57	-2.57	-1.59
TYROBP	3.56	3.12	-2.57	-0.4	4.02	2.48	4.87	4.51	3.71	2.31	2.16	5.94	2.95	1.68	1.24	3.43	-0.63	3.12	5.47	2.83	2.51	2.62	2.34	3.66	1.62	2.91	1.56	2.97	2.28	2.03	4.94	4.7	-0.37	0.42	1.96	2.39	1.9	0.52	0.99	3.67	2.31	0.77	4.83	3.97	5.62	2.06	3.01	2.66	-0.6
TMEM159	3.44	1.74	1.88	2.3	3.54	2.49	4.46	2.14	3.89	2.02	1.03	1.65	1.16	3.51	3.18	1.92	2.67	3.57	1.08	2.76	2.83	2.43	3.56	1.99	3.3	4.16	4.52	3.42	3.29	4.63	2.92	3.29	3.71	4.69	3.77	1.56	2.98	3.03	6.05	3.49	0.99	2.91	3	3.72	2.58	5.06	4.25	4.93	4.48
GABRA3	-0.67	-2.57	-0.31	-1.11	1.74	2.81	1.86	1.82	-0.02	-1.1	-2.57	-2.57	-2.57	0.43	1.38	-2.57	-0.63	-1.14	-2.57	0.56	1.56	3.45	2.04	-0.22	0.83	0.89	4.61	3.25	2.88	2.91	1.86	0.11	3.38	1.88	-0.18	3.72	-1.17	0.16	3.32	4.72	4.69	4.55	2.62	4.53	0.7	4.46	-2.57	0.58	1.39
BRCA1	4.76	4.07	5.56	4.91	5.57	5.74	4.3	6.57	5.14	6.05	5.15	5.08	5.42	5.83	5.98	5.89	5.84	6.29	4.75	3.85	4.94	5.28	5.24	5.85	6.08	5.27	4.8	5.25	6.37	3.69	5.54	3.32	4.23	5.67	4.63	5.7	5.65	5.97	4.07	5.31	6.4	6.39	5.14	4.97	5.1	6.01	5.02	5.6	4.71
ERCC1	4.1	3.38	3.7	3.09	3.5	4.96	3.82	4.86	3.86	4.7	4.91	4.45	4.06	4.15	3.64	4.84	3.48	4.25	4.39	3	-2.57	4.61	4.18	3.62	4.16	4.45	3.75	4.31	3.86	3.33	5.93	2.75	3.61	4.53	3.83	3.78	4.4	3.22	3.86	4.59	2.82	2.71	4.3	3.55	4.3	3.22	4.42	4.61	4.08
CD22	3.76	7.19	3.78	3.91	4.26	2.41	4.02	1.34	3.98	2.62	4.21	2.48	2.38	2.49	3.79	3.29	2.8	3.09	5.03	6.16	4.94	3.61	2.32	3.37	3.49	3.75	2.91	2.71	3.09	2.61	3.51	5.74	1.79	3.3	3.35	3.07	2.4	2.37	2.42	2.43	4.85	3.76	2.11	3.57	4.23	3.13	4.25	2.62	3.37
SEMA3B	3.36	3.28	3.19	3.44	4.58	4.1	4.58	5.44	4.94	3.77	2.86	3.98	3.52	4.46	5.2	5.28	2.7	6.52	5.87	4.81	4.18	3.45	2.16	7.5	3.4	4.22	2.15	4.4	3.38	5.38	2.75	4.35	4.76	4.27	3.13	4.78	3.97	3.61	1.86	2.64	4.59	2.52	6	4.22	4.29	3.56	4.83	2.38	2.43
MBTPS2	2.51	2.6	2.85	1.79	3.59	2.33	3.07	3.83	3.33	2.84	2.44	1.4	3.97	3.13	3.8	2.97	2.7	3.23	-2.57	2.98	1.56	3.31	2.9	3.53	2.58	3.44	3.9	2.7	2.85	3.41	3.21	2.92	3.51	2.41	3.38	2.76	3.37	3.65	3.19	3.21	3.35	3.54	4.86	3.22	3.86	3.85	3.59	3.7	3.15
PRICKLE3	-0.1	1.38	2	1.9	-1.54	0.37	-1.6	-0.62	-0.02	2.55	0.59	0.21	0.96	-0.4	0.13	0.26	-2.57	-0.58	-2.57	-0.81	0.64	0.45	1.05	-2.57	2.12	-1.4	0.13	1.4	-0.92	-0.67	-0.43	-2.57	0.59	0.26	-2.57	-1.78	1.4	0.16	0.89	-0.15	-1.75	-0.72	0.05	-1.87	-0.57	0.75	1.1	0	-0.28
LTF	1.47	6.55	-2.57	-2.57	2.67	-1.35	0.28	-2.57	0.96	1.79	4.43	0.21	-2.57	-0.4	-0.03	0.08	-2.57	-2.06	0.55	4.83	-2.57	1.91	3.68	6.44	5.95	-0.42	-0.47	-0.08	-0.38	-1.33	-2.57	4.43	-2.57	-2.57	0.54	-2.57	-2.57	-0.32	-1.29	-1.67	3.32	-2.57	-1.44	2.71	3.96	-1.34	4.99	-1.58	-2.57
EXTL3	3.09	3.23	3.55	2.92	3.08	3.9	3.87	3.93	3.41	4.26	3.15	4.34	3.11	2.83	3.65	2.58	3.36	4.17	2.99	2.07	3.3	3.28	4.08	3.14	2.32	3.73	2.81	3.72	3.99	4.44	4.2	3.52	3.38	3.63	3.29	4.19	3.67	5.11	4.17	5.64	1.84	2.18	3.82	2.53	4.06	4.11	3.55	3.99	3.66
NR1H4	-0.36	-2.57	3.77	2.38	-2.57	-2.57	2.98	-2.57	1.84	-2.57	-1.2	-2.57	-2.57	-2.57	-2.57	-2.57	-2.57	3.89	-2.57	1.62	1.56	-2.57	-1.05	2.42	1.76	0.35	2.69	-2.57	-2.57	2.91	-2.57	2.1	1.24	1.33	3.22	-1.78	-2.57	0.16	-2.57	-2.57	-2.57	-0.28	-2.09	-2.57	-2.57	-2.57	0.21	-2.57	0.39
ELOVL5	3.25	5.43	1.75	2.11	2.99	3.39	4.38	3.57	3.87	2.99	3.76	3.18	4.84	3.63	4.52	3.47	2.44	3.81	2.74	3.29	1.56	4.36	4.17	5.08	3.15	3.5	2.95	5.2	3.73	3.54	4.68	5.13	3.18	2.93	2.72	4.1	3.21	4.35	3.8	4.11	6.5	4.28	6.99	3.35	4.95	4.78	4.64	4.43	2.2
ALOX5	2.45	3.18	4.04	3.8	3.88	-1.16	4.27	0.82	2.69	3.33	2.36	2.83	1.61	3.13	-0.54	1.77	0.44	3.37	-2.57	3.69	1.86	1.91	2.51	2.64	2.62	2.89	4.77	0.61	1.14	3.85	-0.63	3.48	1.66	2.82	3.67	3.55	0.49	1.74	5.23	-0.72	-0.18	0.34	0.48	2.14	2.17	3.41	1.86	3.23	-0.28
KDM5D	3.85	6.22	1.06	5.33	3.89	3.45	4.07	2.17	4.57	1.91	-2.57	3.02	4.33	2.13	1.5	4.91	0.16	4.5	4.48	5.2	2.11	5.48	5.15	-2.57	-2.57	-2.18	4.26	-1.75	1.91	4.06	3.55	4.69	-0.16	4.48	4.63	4.02	1.4	3.83	-0.37	3.38	-2.57	3.85	3.47	-1.87	3.94	2.01	3.33	4.36	5.16
CALCOCO1	3.71	3.84	5.7	5.12	3.08	4.15	3.88	3.9	3.55	5.69	5.24	4.8	3.66	3.77	4.65	5.58	4.5	3.67	5.24	4.12	5.48	5.44	3.09	3.35	3.04	2.97	3.73	4.64	2.59	2.89	2.42	3.5	3.67	3.8	3.45	3.38	3.65	2.43	3.03	3.66	3.27	2.65	3.77	3.32	3.48	4.05	4.52	2.62	4.3
UBR7	1.97	1.51	3.91	3.13	3.43	2.55	3.13	3.95	2.7	2.96	2.2	2.49	2.46	2.98	2.85	2.8	2.3	2.76	2.42	2.08	1.86	1.36	2.98	3.25	2.01	2.34	3.21	2.45	3.75	3.35	2.96	2.76	3.77	2.36	1.93	4.05	2.54	4.59	2.97	3.63	3.27	3.39	3.5	4.35	3.5	3.75	2.49	2.99	2.43
MAP4K5	6.06	4.83	5.15	6.98	5.31	4.99	5.3	5.74	5.79	4.44	5.29	5.2	5.34	6.18	5.84	5.15	6.41	6.1	4.85	5.82	5.28	4.66	4.99	5.37	6.59	5.75	5.57	5.36	4.9	5.59	5.28	5.56	5.88	6.42	5.33	5.63	5.52	5.64	6.28	6.28	5.14	5.21	4.46	5.49	5.77	6.9	4.09	6.21	6.11
EHD3	1.3	3.23	2.4	1.78	4.25	2.64	2.61	2.45	2.13	3.53	1.21	2.83	0.08	3.54	1.31	1.57	3.48	1.67	0.55	1.88	1.56	0.45	1.93	2.51	4.85	2.63	5.2	1.46	1.55	2.82	1.78	2.87	2.95	-0.15	2.82	1.33	3.29	0.67	4.21	1.1	0.55	0.77	1.2	1.11	2.34	1.33	1.1	2.36	2.67
PSMC4	4.23	3.39	3.87	3.44	3.83	4.14	3.59	3.91	3.82	2.35	3.19	3.02	2.72	4.1	2.38	4.22	3.09	3.47	1.47	3.71	3.2	2.99	3.15	3.68	4.2	4.44	4.23	3.15	3.54	3.82	4.94	4	4.59	3.91	4.1	4.01	4.07	4.39	3.99	4.67	5.97	5.2	4.73	3.67	4.11	2.84	3.26	4.29	3.55
MAN2B2	5.75	5.4	4.24	3.44	6.61	5.37	6.41	6.43	6.48	4.96	5.14	5.77	4.23	6.18	4.51	5.44	5.11	5.34	4.48	4.99	4.73	4.52	4.95	6.21	4.83	5.88	6.19	5.7	5.86	6.13	5.83	5.86	5.75	5.64	5.74	6.62	5.14	5.68	6.85	5.63	5.48	5.07	6.97	6.15	5.79	5.09	5.37	5.28	6.02
SLC7A14	3.93	2.87	2.52	2.73	3.45	2.35	1.93	1.84	3.16	0.14	1.96	2.1	3.41	2.61	3.4	2.06	2.75	2.43	3.86	4.17	0.64	1.36	2.2	3.36	3.51	3.63	2.16	2.77	3.62	2.46	3.98	2.81	2.2	2.91	2.96	2.65	2.67	1.43	1.58	0.92	1.71	3.52	1.86	2.13	2.59	2.69	3.34	2.39	2.6
CLDN11	1.11	0.19	0.54	-1.11	4.11	2.53	2.65	-0.62	1.99	-2.57	-0.04	-2.57	-2.57	-0.23	-1.82	-0.14	-2.57	-1.39	-2.57	0.23	0.64	-2.57	-1.62	1.86	3.09	5.25	-0.9	0.1	-0.92	2.67	-0.09	2.1	0.03	1.24	0.04	-0.35	-0.48	1.99	-0.16	-0.72	0.55	-2.57	-0.05	0.15	0.24	-1.34	-2.57	0.73	-0.02
SLC25A39	5.23	3.88	3.29	3.08	5.61	5.71	4.84	5.63	5.15	3.37	4.16	4.7	5.42	5.33	4.18	4	4.11	5.53	4.85	4.4	3.3	2.62	4.85	5.36	5.77	5.82	5.04	4.46	5.98	4.83	5.69	4.29	5.23	4.48	5.04	5.9	5.52	4.86	5.13	6.23	5.13	5.36	5.6	4.77	5.16	4.63	4.09	5.57	4.76
MVP	3.41	5.67	3.29	4.12	5.73	5.14	5.52	4.89	4.69	6.56	7.29	7.26	5.76	3.8	4.24	6.27	3.81	4.81	5.09	4.88	3.66	7.17	5.61	4.18	2.87	5.06	4.96	6.07	5.02	5.33	5.41	5.11	6.32	4.03	4.38	4.04	4.45	2.83	5.82	4.87	2.36	3.05	5.87	4.63	5.58	5.58	7.82	4.59	3.6
NUB1	7.56	7.86	8.55	8.18	6.62	7.38	6.98	7.84	7.8	7.99	7.63	6.89	6.77	7.31	7.2	7.99	7.02	7.28	7.41	6.97	8.03	6.67	6.57	7.12	7.43	7.29	6.74	8.11	7.55	6.97	7.16	8.01	7.14	7.1	7.14	6.14	7.92	7.32	7.11	7.44	8.12	7.04	7.69	7.03	7.51	7.83	6.41	7.33	7.4
PGM3	4.19	4.12	3.29	4.45	3.73	4.38	3.42	4.53	4.21	3.79	4.22	4.56	4.32	4.4	4.04	4.4	4.26	3.91	3.4	3.69	3.66	3.14	3.31	4.36	4.57	4.32	2.95	3.41	4.5	2.89	3.4	3.68	3.46	2.91	3.62	3.72	4.22	4.01	3.38	4.41	5.41	3.56	4.5	3.82	4.16	3.79	3.69	4.93	3.99
RWDD2A	-1.08	1.99	1.06	0.44	0.07	0.71	1.37	-0.62	0.85	2.13	1.16	2.05	2.36	0.32	-0.42	2.29	-2.57	0.92	-2.57	1.57	-2.57	0.45	0.86	-0.96	0.83	1.21	0.35	1.2	-0.92	1.09	-1.47	0.47	-0.16	-0.72	-0.18	0.49	1.24	0.81	0.69	0.06	1.25	0.94	1.2	-0.15	0.64	0.93	1.66	1.11	0.85
CLK1	4.75	6.29	5.95	6.23	4.23	4.87	5.43	4.27	4.85	6.34	5.83	5.63	5.25	5.41	6.39	6.22	5.22	5.39	4.97	6.17	5.38	6.6	4.95	4.67	4.82	4.26	4.48	5.51	4.96	5.52	4.36	5.51	4.37	5.51	4.67	4.59	4.62	5.16	4.09	4.41	3.96	4.2	5.07	5.12	5.07	5.96	4.6	4.82	5.23
POLR3B	4.28	3.65	4.46	5.15	4.32	4.12	3.25	3.55	3.92	3.92	3.95	3.47	3.55	4.5	4.19	2.25	4.43	3.32	2.74	3.89	2.11	3.6	4.42	3.4	3.25	4.47	4.38	3.82	4.57	3.68	4.49	3.55	4.72	4.88	3.8	3.28	3.88	4.11	5.11	4.99	4.28	4.65	4.02	4.08	3.78	4.19	3.47	5.36	3.97
ANGEL1	2.5	2.48	-2.57	1.41	1.55	2.55	2.95	2.08	1.59	-2.57	2.17	2.24	3.82	1.53	1.54	0.33	2.1	1.76	4.89	3.23	-2.57	3.1	2.21	1.84	1.97	2.66	2.49	1.28	2.9	2.73	3.21	1.72	3.07	1.72	1.75	0.86	2.78	2.52	2.26	3.61	2.47	3.21	2.97	1.98	2.14	2.88	1.87	2.2	2.47
RNF14	4.55	5.08	4.74	4.83	4.9	5.03	5.94	5.51	5.27	4.15	4.69	5.62	5.49	5.46	5.3	4.83	5.47	4.73	5.38	5.35	5.38	4.75	5.34	5.44	4.93	5.15	6.3	5.71	5.65	6.37	5.77	5.35	4.56	4.83	5.59	4.97	5.18	5.74	6.63	5.9	5.2	4.99	5.92	5.27	5.61	5.74	5.23	5.02	5.87
DNASE1L1	2.43	2.05	2.4	2.38	2.96	0.99	3.85	2.88	2.45	3.08	3.09	1.65	-2.57	3.27	2.46	2.3	3.28	2.97	3.72	3.14	2.11	1.95	1.64	3.08	2.79	3.37	2.92	2.08	4.39	3.35	2.57	3.26	3.72	3.57	2.79	2.45	1.9	3.04	4.17	4.16	3.42	2.65	3.79	3.84	3.07	3.92	2.37	3.98	2.78
DDX11	5.05	4.71	7.95	7.16	5.68	5.1	4.71	5.95	5.04	7.72	7.51	5.97	6.44	5.25	7.05	6.76	5.39	5.13	5.72	5.91	8.21	6.46	5.32	5.92	6.28	5.24	5	5.8	4.84	4.28	5.31	3.88	4.64	6.11	5.78	5.69	6.08	6.56	3.34	4.33	5.79	6.41	5.07	4.52	5.1	6.06	4.45	5.91	5.42
HEBP1	3.67	3.08	2.4	2.74	4.24	3.55	4.71	4.81	3.93	3.28	3.71	3.59	3.31	4.1	3.48	3.83	3.7	4.41	2.74	3.23	3.49	3.45	3.36	4.13	5.33	5.81	4.83	3.34	3.97	4.37	4.23	3.57	4.43	3.99	4.12	4.21	3.74	3.43	4.98	4.66	4.04	4.56	6.06	5.99	4.64	4.63	4.17	4.52	4.51
GPRC5A	7.14	3.7	4.28	2.61	9.06	4.16	5.71	5.79	7.77	5.99	6.15	5.64	3.31	6.87	6.3	7.5	3.41	6.45	3.84	5.31	5.18	6.88	6.57	6.5	6.86	7.16	5.64	2.77	8	5.8	6.65	4.68	8.43	7.01	6.39	8.19	2.7	5.11	7.6	4.82	5.18	8.72	6	9.44	4.71	7.72	6.22	4.44	6.43
MAMLD1	-1.08	-1.28	-0.31	-1.11	-1.54	-0.45	-1.03	-2.57	-2.57	-2.57	-2.57	-2.57	-2.57	-2.57	-2.57	-0.14	-2.57	-1.39	-2.57	-1.09	-2.57	-2.57	0.16	-2.57	-2.57	-1.87	-0.9	-0.29	0.32	-0.67	1.51	-1.08	-1.79	-1.67	-1.68	-1.78	-0.48	-2.57	-1.79	0.64	-0.54	0.34	1.72	-1.05	1.18	0.68	-2.57	-1	-2.57
CD6	1.69	5.33	-0.31	0.44	2.67	1.13	3.84	0.18	1.99	0.97	3.55	2.05	3.49	1.39	1.17	0.08	-2.57	-0.43	3.57	4.21	0.64	1.36	1.05	3.2	1.28	3.27	1.95	0.79	1.29	1.9	4.51	4.29	0.03	-0.41	1.21	3.12	1.68	0.16	0.89	-0.04	0.67	2.6	1.96	3.59	4.34	0.87	4.32	-0.59	-0.02
TACC3	5.79	5.46	5.39	4.61	5.08	5.67	4.73	5.22	5.24	6.65	5.6	4.95	5.51	5.47	4.47	5.43	4.85	5	4.2	4.2	5.43	4.44	5.45	6.05	7.41	4.83	5.22	5.08	6.06	3.04	6.14	4.25	5.82	5.16	5.34	5.59	5.63	6.73	3.81	4.56	5.81	5.39	6.32	6.01	5.46	4.85	4.64	5.36	3.88
UFL1	5.81	4.93	7.09	6.49	5.42	5.72	5.76	5.31	5.59	6.41	5.98	5.63	5.01	6.28	5.8	5.42	6.15	5.07	5.24	5.32	5.06	6.2	5.25	4.87	5.73	5.15	5.51	4.9	4.77	6.11	4.2	5.23	5.74	5.78	5.27	4.64	5.9	5.09	6.02	5.85	5.5	4.85	5.9	5.38	4.93	5.94	3.01	4.99	5.98
POLA2	3.18	3.74	1.75	1.78	2.86	3.7	3.38	3.19	2.91	2.23	3.09	2.88	4.52	3.72	1.77	2.51	2.44	2.61	0.55	2.68	-2.57	2.94	4.16	2.96	2.92	3.5	3.39	3.64	3.81	2.82	4.19	2.57	3.1	3.5	2.9	4.3	2.98	4.45	3.42	3.75	3.53	4.57	4.77	4.17	3.54	2.41	6.16	3.16	2.6
ZC3H3	1.11	1.08	1.75	-1.66	0.3	1.2	0.54	-0.31	-0.24	-1.1	-2.57	-2.57	-2.57	0.62	0.13	0.43	0.68	0.61	-2.57	0.46	-2.57	1.36	1.05	-2.57	1.28	0.71	0.13	0.55	0.45	-0.96	0.77	0.62	-0.91	0.26	-0.18	0.61	-0.48	0.16	-2.57	0.71	0.55	-0.72	0.38	0.51	0.46	0.54	0.21	0.87	0.85
CAPN1	6.38	4.86	5.07	4.75	7.04	5.48	7.03	6.38	6.6	4.9	4.62	5.61	5.56	6.28	5.96	4.75	4.77	5.69	5.51	6.46	5.52	4.85	6.67	4.65	5.8	7.16	7.65	5.52	6.53	7.56	7.33	5.81	6.9	6.16	6.16	7.13	5.6	5.96	8.41	6.69	5.53	6.42	5.96	7.58	6.64	7.23	6.24	7.04	6.11
ACPP	1.39	-1.28	0.54	0.72	1.82	0.09	2.07	0.82	2.18	0.09	1.37	2.61	3.8	3.67	3.01	-1.66	0.16	0.74	0.55	0.1	-2.57	-2.57	-0.64	0.93	2.01	0.57	1.8	3.34	2.04	0.83	1.78	2.2	4.29	1.33	3.29	-0.35	4.56	-0.32	1.3	0.94	5.62	3.05	3.89	4.43	2.01	3.05	1.65	1.11	-0.28
MDH1	4.87	3.91	4.62	4.98	5.97	5.82	5.05	5.87	5.04	4.29	4	5.05	4.36	5.04	4.96	4.86	4.58	5.65	3.98	3.69	4.29	4.18	5.6	5.81	4.05	5.28	5.09	5.21	4.91	5.44	3.96	4.62	5.23	4.71	5.19	4.79	4.86	4.99	5.37	5.13	4.62	4.53	5.35	5.2	5.38	5.25	5.24	5.55	4.66
SLC30A9	5.21	4.89	4.32	5.11	5.4	5.29	5.77	5.56	5.28	5.2	4.98	4.9	5.8	5.99	5.13	5.42	5.43	6.24	4.78	5.01	4.8	4.66	5.63	5.19	4.19	5.73	5.9	5.28	5.35	5.74	5.69	5.35	6.22	4.4	5.58	5.08	5.59	5.48	6.53	5.72	5.03	5.11	6.07	5.51	5.52	5.51	4.17	5.29	5.94
MTMR11	0.31	-2.57	2.4	1.78	1.89	1.82	1.58	2.53	2.18	1.79	0.83	0.21	-0.71	0.71	0.13	3.56	-0.63	3.84	-2.57	2.26	-2.57	3.45	-0.32	2.51	2.72	1.25	2.81	2.65	0.17	0.52	3.14	1.29	2.88	1.99	0.39	1.47	1.24	1.59	1.15	1.28	-0.08	2.04	1.96	1.04	1.74	2.06	0.21	1.93	1.64
COX15	3.05	3.82	1.45	1.5	3.05	4.08	3.86	2.57	3.28	4.19	3.82	5.16	3.81	3.36	3.27	2.52	2.67	3.18	2.02	2.98	0.64	3.5	3.99	2.83	3.25	3.53	3.65	3.9	3.3	3.79	3.47	3.24	3.54	3.21	3.54	3.56	3.45	2.51	4.23	4.33	3.69	3.01	3.66	3.45	3.22	3.52	4.8	3.36	3.45
CCDC88C	6.03	7.33	5.34	5.45	5.31	4.52	5.11	6.89	6.32	5.69	6.81	5.61	5.39	5.16	8.25	5.45	5.96	5.55	6.47	6.07	4.94	4.27	5.77	5.14	6.79	5.61	4.77	4.64	5.94	6.13	5.75	6.37	5.85	5.65	5.73	5.4	4.93	5.78	3.86	5.34	3.55	6.01	3.09	5.38	6.04	7.24	5.24	6.65	5.23
YAF2	4.27	3.95	5.07	4.99	3.89	3.76	3.81	3.29	3.65	4.36	4.91	3.91	4.16	4.47	4.4	3.65	4.75	3.79	3.98	4.41	3.3	3.86	4.07	3.81	4.13	4.33	3.88	3.97	3.29	4.13	3.68	3.81	4.14	4.95	3.91	4.24	4.79	4.58	4.14	4.78	3.84	3.56	5.59	3.98	4.78	4.38	4	3.29	4.41
ZMYND11	6.22	5.88	7.62	6.84	6.6	5.92	6.36	6.37	6.6	5.8	7.1	6.59	6.14	6.4	6.42	7.11	6.04	6.7	6.74	6.22	6.64	7	5.92	5.61	6.86	6.41	5.95	6.33	6.61	6.54	5.79	6.32	6.6	7.04	6.54	6.06	7.14	6.76	6.46	6.67	5.56	6.73	5.81	6.01	6.11	7.6	5.48	6.7	6.55
WAS	2.21	5.25	2.85	1.5	2.4	1.06	2.71	2.68	2.49	2.99	5.38	5.51	1.5	1.33	2.97	3.17	-0.63	1.49	3.4	2.43	2.11	4.36	0.93	3.25	0.18	2.38	0.35	2.42	0.68	-0.04	2.52	4.26	-0.91	-0.41	1.3	-1.78	0.63	-0.32	-0.16	0.06	0.42	0.06	1.66	2.87	3.79	1.98	2.04	0.41	0.39
DPEP1	-2.57	-2.57	2.57	-2.57	-2.57	-2.57	-0.62	1.75	-1.72	-2.57	-1.2	1.1	-2.57	-2.57	-2.57	-2.57	-2.57	-2.57	-2.57	-2.57	-2.57	-2.57	-2.57	-2.57	-2.57	0.09	-1.5	-2.57	-2.57	-2.57	-2.57	-1.64	-2.57	-2.57	-2.57	-1.78	-2.57	-0.32	-2.57	-2.57	-2.57	-2.57	-2.57	-1.87	-1.76	-2.57	-2.57	-2.57	-1.59
BID	5.06	3.95	2.63	3.81	5.03	3.37	4.11	4.29	4.74	4.13	4.56	4.33	3.16	4.56	4.23	3.68	3.91	4.39	4.45	4.35	3.66	4.36	4.92	4.13	4.54	5.83	4.86	3.46	4.48	3.93	4.88	4.99	5.51	4.51	4.66	4.51	4.92	3.5	5.73	3.95	3.12	6.04	3.88	5.11	4.08	4.71	4.48	5.02	4.66
MATR3	7.23	6.32	7.99	7.44	6.06	7.06	5.54	7.24	6.52	7.26	7.62	7.15	6.36	6.86	7.34	7.91	6.66	6.56	6.48	6.29	5.67	7.46	6.12	6.33	6.55	6.18	6.06	6.42	6.3	5.73	5.42	6.51	6	6.42	7.22	6.63	7.05	7.26	5.77	6.17	6.61	5.18	7.08	6.93	5.86	6.85	5.84	6.84	6.96
NPC1L1	-1.64	-2.57	-2.57	-2.57	-2.57	-0.25	-2.57	-2.57	-1.72	-2.57	-2.57	-2.57	-2.57	-2.57	-1.82	-2.57	-2.57	1.02	-2.57	-2.57	-2.57	-2.57	-2.57	-2.57	-2.57	-1.4	-2.57	-2.57	-2.57	-1.82	-2.57	-2.57	-2.57	-2.57	-2.57	-2.57	-2.57	2.25	-1.29	-2.57	-2.57	-2.57	-2.57	-2.57	-2.57	-2.57	-2.57	-2.57	-2.57
XYLT2	3.88	4.86	5.45	4.09	4.31	5.98	5.21	4.57	3.8	4.11	4.41	3.78	4.58	3.97	3.72	4.18	3.35	4.51	3.86	4.33	4.57	4.67	4.68	4.07	3.48	4.6	4.73	4.62	4.45	5.15	5.24	3.66	5.06	4.38	4.64	5.06	3.68	3.36	4.75	5.63	3.91	4.82	5.09	4.46	4.69	4.42	5.49	4.1	3.69
RGPD5	6.39	4.31	4.35	5.68	4.03	5.77	4.09	2.94	5.25	4.44	5.3	4.23	4	5.97	4.62	6.04	6.04	5.29	3.18	6.13	3.08	4.52	5.08	4.04	5.32	3.98	4.12	5.74	5.32	4.3	2.83	5.56	4.63	6.56	5.25	4.35	2.47	4.88	3.52	2.51	3.84	5.55	2.51	3.52	4.54	5.88	3.7	5.37	6.2
STMN4	-2.57	-2.57	-2.57	-2.57	-2.57	-0.7	-2.57	-2.57	-1.72	-2.57	-2.57	-2.57	-2.57	-2.57	-1.82	-2.57	-2.57	-2.06	-2.57	-2.57	-2.57	-2.57	-2.57	-2.57	-2.57	-1.62	-2.57	-1.75	-2.57	-1.82	-2.57	-2.57	-2.57	-1.67	-2.57	-1.78	-2.57	0.52	-2.57	-2.57	-2.57	-2.57	-2.09	-2.57	-1.48	-2.57	-2.57	-2.57	-2.57
NUDCD3	5.64	5.67	5.25	5.5	6.78	5.93	5.98	6.66	6.45	5.25	5.62	5.12	5.58	5.66	5.9	5.76	5.11	5.89	5.47	6.02	4.65	4.85	5.55	5.74	6.09	6.75	6.17	6.65	5.8	6.31	7.27	6.1	6.22	6.03	6.31	6.31	5.45	6.2	6.24	6.66	5.43	5.77	5.86	6.17	6.23	6.43	4.95	6.51	6.09
ISL1	1.3	-0.61	0.54	-0.4	0.49	3.23	2.95	-0.31	1.23	-2.57	-2.57	0.21	-2.57	-1.91	-1.32	-1.66	-2.57	-2.06	-2.57	-1.09	1.56	-2.57	1.73	-2.57	-2.57	-0.64	-0.9	-2.57	-0.38	4.25	-2.57	0.3	-2.57	-2.57	1.6	-2.57	-0.01	1.8	-2.57	-2.57	-2.57	-2.57	-2.09	-0.77	-1.25	-2.57	0.21	-2.57	-0.6
CHDH	1.68	3.09	2.22	2.47	3.4	3.01	1.99	-0.29	1.67	0.82	3.2	2.18	4.68	3.02	2.88	2.55	2.95	5.06	2.62	3.14	3.05	2.07	1.99	3.71	5.76	2.27	3	0.74	1.11	2.29	0.83	1.85	2.4	3.6	2.09	2.61	3.47	4.07	1.49	1.52	4.05	3.93	0.2	3.25	1.74	1.69	4.11	2.63	3
IL20RA	3.15	1.38	2.97	3.27	5.72	1.46	4.89	3.75	5.06	3.57	3.76	3.7	0.08	5.55	1.82	1.89	4.33	3.86	2.74	6.22	2.83	5.31	4.61	0.93	4.38	5.17	5.94	3.48	1.61	5.16	2.61	2.2	1.79	5.27	4.56	4.47	5.44	0.81	5.25	1.19	1.66	3.01	3.7	4.83	2.67	6.55	3.81	5.14	4.97
CLCA1	-2.57	-0.61	5.79	-2.57	-2.57	-2.57	-2.57	-1.61	-2.57	0.09	-1.2	1.65	-2.57	-2.57	-0.03	-2.57	-2.57	-2.57	0.55	-2.57	-2.57	-2.57	-1.62	-2.57	-2.57	-2.57	-2.57	-2.57	-2.57	-2.57	-2.57	0.11	-2.57	-2.57	-2.57	-2.57	-2.57	-2.57	-2.57	-2.57	-2.57	-2.57	-2.57	-2.57	-2.57	-2.57	-2.57	-2.57	-2.57
CLCA4	3.82	0.47	1.45	6.48	2.2	0.24	5.2	3.4	3.41	5.44	-0.51	5.28	-2.57	6.45	4.08	-2.57	6.14	-0.3	-2.57	1.92	3.49	3.29	7.1	-0.96	0.18	4.47	5.13	-0.54	-2.57	5.02	2.37	4.67	4.47	3.77	3.47	-1.78	2.43	-1.62	5.78	3.08	0.1	0.57	0.82	-2.57	-0.87	3.63	0.21	-2.57	5.53
GLT8D1	2.91	2.64	2	2.46	3.11	3.39	3.8	3.61	3.34	2.82	1.87	2.36	2.68	3.75	2.92	2.25	2.67	3.35	1.47	2.94	2.83	-2.57	1.43	3.08	3.6	4.37	5.05	0.99	2.41	3.23	3.14	3.35	3.12	3.71	3.08	3.57	2.57	4.01	4.07	3.96	3.43	2.32	4.1	5.11	3.58	2.76	2.04	2.77	3.06
ATP2C1	5.1	3.44	3.55	5.06	4.07	5.11	4.48	4.23	4.66	3.92	3.08	4	4.08	5.55	4.65	5.55	4.77	5.15	3.21	3.91	3.08	3.98	5.76	5.03	5.1	4.49	5.1	5.6	4.79	5.03	5.06	4.68	5.54	5.45	4.76	4.65	5.6	5.22	5.66	5.9	4.97	5.32	5.05	5.76	4.88	5.31	5.26	5.44	5.07
IGF1	4.21	3.31	3.19	1.78	5.66	2	6.14	3.96	5.8	2.02	4.77	4.32	2.06	1.64	3.65	3.65	-2.57	3.27	6.29	3.72	5	3.6	-1.05	3.02	0.54	2.79	2.02	3.76	0.32	3.41	2.97	5.09	0.7	-0.41	3.15	5.28	1.68	3.07	0.58	2.44	2.27	2.38	0.87	5.7	3.7	1.49	3.47	2.27	0.98
SLC38A5	-0.1	1.93	0.54	-0.4	1.4	1.91	1.73	3.53	0.85	0.09	1.76	1.65	1.5	-1.91	2.46	0.58	2.96	3.89	-2.57	3.5	1.56	-2.57	3.57	2.68	5.25	1.75	2.14	-1.23	2.48	0.52	2.31	2.5	-0.91	0.83	0.92	-0.59	2.93	-0.64	3.33	4.54	-0.84	-0.72	0.92	1.77	4.19	-0.69	2.04	1.73	1.48
RALBP1	10.08	6.5	9.07	8.45	7.42	7.63	7.62	8.82	9.7	7.01	9	7.34	7.11	7.89	7.04	9.92	7.43	7.47	7.07	8.24	8.91	8.11	7.47	7.5	10.37	10.15	9.07	7.27	7.56	7.65	7.15	6.78	9.84	9.19	10.54	8.37	7.53	8.06	8.44	7.76	7.46	9.07	7.81	7.9	7.27	7.69	7.47	7.13	7.59
RUFY3	5.7	5.86	7.95	7.39	5.25	5.14	4.79	5.15	5.47	6.43	6.21	5.72	6.73	5.37	6.31	6.05	5.43	6.45	6.82	5.99	8.04	6.66	5.37	4.94	4.8	4.47	4.66	6.63	6.62	4.71	4.82	6.09	5.13	5.59	4.92	4.73	6.13	6.28	3.74	4.04	4.62	5.21	4.64	5.04	5.47	5.73	4.32	5.02	5.32
CNTN1	-0.67	1.51	-0.31	2.21	2.3	4.55	0.37	4.65	4.14	1.79	-0.04	1.11	0.08	0.43	6.62	3.72	-2.57	2.79	2.02	0.35	0.64	3.74	-0.06	-0.96	-1.03	-2.57	-0.9	5.16	-0.92	-0.43	1.19	2.96	-2.57	0.71	-1.14	-0.35	-2.57	4.12	-1.79	2.59	-2.57	-2.57	-1.73	1.86	1.18	5.95	2.35	-2.57	-1.01
SLC11A1	2.85	3.52	3.11	3.19	2.71	3.41	4.07	3.53	3.59	3.47	4.04	6.23	5.44	1.63	3.37	3.91	1.8	2.49	5.14	2.08	3.47	5.1	3	4.85	2.53	3.61	2.21	3.61	3.3	1.5	4.8	4.11	2.22	2.41	2.59	1.66	1.77	0.74	2.49	3.43	2.42	3.08	5.4	3.19	5.5	2.84	5.7	2.66	1.71
WWTR1	3.56	4.1	2.97	3.36	4.33	5.8	4.95	3.29	5.61	3.31	3.39	3.72	4.91	4.96	3.98	6	3.59	6.68	5.24	3.09	2.51	4.36	4.94	6.18	4.21	3.61	3.18	6.31	5.15	4.09	5.45	5.37	3.71	4.58	3.67	4.24	3.62	3.75	3.32	4	6.01	3.44	5.05	5.34	5.2	5.38	3.96	4.6	3.85
AGPS	5.04	4.2	3.9	4.28	4.08	5.59	5.01	5.92	5.06	3.98	4.09	4.8	3.03	5.41	4.73	4.51	3.54	5.27	4.85	4.08	3.08	4.08	5.16	4.16	5.34	5.29	4.81	4.8	5.12	4.96	5.08	4.49	4.29	5.31	4.68	4.73	5.43	4.64	5.14	6.15	5.09	5	4.91	5.37	4.78	6.09	4.25	5.02	5.02
CXorf56	4.2	3.56	3.09	3.62	3.94	4.02	4.2	3.97	3.43	2.56	3.55	4.65	2.63	3.67	3.59	3.97	2.44	4.22	2.99	2.74	4.18	3.71	3.36	3.2	2.5	4.34	3.88	4.82	4.94	4.22	4.74	3.71	4.45	3.71	3.64	4.26	2.36	3.87	4.48	3.22	4.76	3.58	4.01	5.34	4.18	4.12	4.11	3.99	3.56
ATP1A2	1.65	1.88	2.59	2.21	1.68	1.21	1.84	-0.62	3.68	0.22	-2.57	-2.57	-2.57	0.32	1.16	3.26	2.16	1.95	0.55	3.07	0.64	2.31	-0.33	1.56	-0.1	1.03	1.56	4.86	0.5	2.12	1.82	2.47	0.71	1.97	1.12	1.36	0.63	0.36	1.25	1.34	0.11	1.38	-0.43	1.09	-0.21	0.63	-2.57	0.08	1.05
TTC27	3.38	3.47	5.15	5.22	2.99	3.9	2.58	3.97	3.76	5.15	4.78	4.58	3.44	3.6	4.47	4.1	3.54	3.53	3.98	2.43	3.66	4.27	3.45	1.99	4.19	3.16	3.02	4.64	4.34	2.7	3.08	3.22	4.28	3.55	4.06	2.42	3.55	2.55	3.26	3.84	3.04	3.12	2.9	3.66	2.95	4.48	1.1	3.34	3.8
ZNF582	1.01	1.84	-2.57	1.5	1.66	1.34	1.95	-1.03	1.15	-2.57	-0.51	2.36	-0.71	2.03	0.93	0.43	3.13	-0.74	-2.57	1.67	-2.57	1.36	0.81	0.93	-2.57	1.11	-0.14	1.32	-0.63	2.32	-0.09	1.46	0.9	1.49	1.12	-1.27	-0.48	2.66	2.21	0.25	1.82	1.1	2.1	0.61	0.32	-0.24	1.1	1.11	2.52
VSIG2	6.04	3.27	4.13	4.85	7.94	1.63	7.29	0.95	6.56	3.37	4.9	4.85	2.57	5.86	0.13	2.86	4.61	5.63	2.42	6.68	5.38	4.91	1.93	2.6	6.81	7.51	6.99	0.27	3.95	7.6	0.77	5.39	8.14	5.27	6.38	7.05	5.72	5.57	9.69	1.99	1.97	5.28	1.16	6.85	1	5.41	5.2	4.3	7.02
PHLDB1	4.05	4.46	4.67	5.49	4.37	5.14	5.03	3.09	4.74	5.36	4.7	4.1	5.26	4.11	4.36	5.22	3.95	5.51	5.71	4.48	4.21	4.83	3.03	4.58	5.4	3.86	4.18	4.07	4.23	4.35	5.43	4.33	3.5	4	4.32	3.94	3.53	3.91	3.91	4.33	2.68	3.5	4.94	4.19	5.47	4.17	5.46	3.63	2.66
MARCO	-1.64	-2.57	-2.57	-2.57	0.49	0.37	3.78	2.22	-0.02	-1.1	-0.51	5.9	0.96	-1.46	-2.57	4.88	-2.57	-1.14	4.2	-2.57	-2.57	2.62	2.25	2.22	-2.57	-0.64	0.72	1.53	3.48	-2.57	0.17	2.2	-0.91	-2.57	-0.74	1.53	0.34	-1.62	-0.62	-0.15	3.45	3.23	3.47	5.05	5.63	-1.34	3.91	0.87	-1.59
CYP24A1	2.34	0.47	3.96	7.03	1.49	4.99	3.38	-1.61	2.86	5.76	3.48	4.25	-2.57	4.67	-1.32	1.16	2.56	7.47	-2.57	6.43	3.3	4.27	0.35	3.77	5.33	2.84	4.62	2.68	1.06	2.62	2.26	3.35	3.68	4.21	3.35	-0.35	5.76	-2.57	1.07	-2.05	-0.54	0.57	1.2	3.06	0.96	2.04	3.91	2.5	6.48
PRDM11	1.55	2.33	-0.31	1.65	1.82	3.21	2.17	1.61	1.84	1.52	0.59	0.21	0.59	1.33	2.33	0.58	2.16	0.86	0.55	1.71	-2.57	1.36	2.66	0.27	0.54	0.84	2.2	2.73	0.01	2.82	2.26	2.29	0.34	0.95	0.04	1.65	0.86	1.74	3.19	3.82	0.55	0.57	1.75	0.88	1.94	3.7	2.04	1.99	1.56
SYT13	-2.57	-1.25	-2.57	-2.57	-2.57	-0.95	-2.57	-1.61	-2.57	-0.1	-2.57	-2.57	-2.57	-2.57	-2.57	-1.59	-2.57	-2.57	-2.57	-2.57	-2.57	0.77	-1.05	0.27	-2.57	-2.57	-2.57	-2.57	-2.57	-2.57	-2.57	-2.57	-2.57	-2.57	-2.57	-2.57	-2.57	4.07	-2.57	-2.05	-2.57	-2.57	-2.57	-2.57	-2.57	-2.57	2.35	-2.57	-2.57
SNAI2	1.21	0.9	4.07	2.54	2.82	3.86	3.27	5.3	3.22	2.99	1.51	3.81	3.31	3.83	3.01	2.94	4.4	1.3	2.02	1.62	2.11	-2.57	5.19	2.83	0.54	1.18	2.77	4.31	1.42	3.16	4.54	2.61	1.84	1.05	2.2	1.59	2.36	0.35	3.24	7.14	-0.29	0.34	6.89	1.94	4.15	4.86	4.09	2.62	3.17
CD74	5.75	9.32	2.85	4.12	7.19	5.29	8.35	6.9	6.36	5	5.11	6.43	5.29	6.66	3.72	5.8	1.6	5.9	7.68	7.29	6.26	4.85	5.7	6.96	4.64	6.03	5.88	6.22	3.1	6.17	8.55	8.43	5.92	2.99	5.32	6.49	4.49	4.26	5.88	5.56	5.35	4.84	7.55	6.74	8.72	3.96	7.07	3.87	4.39
HGF	1.01	0.9	3.47	0.44	1.74	1.73	1.89	0.18	3.13	0.45	2.72	2.61	0.96	1.28	-0.42	3.22	-0.63	2.56	3.21	-0.04	-2.57	4.52	0.35	1.17	-2.57	2.04	-0.47	3.53	1.66	1.23	0.4	2.46	0.19	0.07	1.46	-1.27	0.34	-1.62	-0.16	0.57	-1.75	-0.28	7.09	1.82	0.64	0.54	-2.57	0.58	-1.01
ZRANB1	5.23	4.96	6.53	6.15	4.83	4.62	4.59	5.25	5.33	4.48	4.87	4.85	4.41	5.03	6.25	4.59	5.11	4.52	4.87	5.06	5	4.83	5.06	5.03	4.13	4.71	4.67	4.53	4.54	4.38	4.56	5.09	6.1	4.9	5.04	5.17	4.72	5.1	4.1	4.93	5.97	5.03	5.63	5.31	4.89	5.44	2.78	4.2	5.2
NCDN	0.48	-0.16	-2.57	-0.4	1.74	1.34	1.01	2.68	0.48	-1.1	-1.2	-2.57	0.96	0.87	-0.42	1.34	1.35	-0.07	-2.57	0.98	-2.57	-2.57	0.67	-0.22	0.83	2.41	1.01	-0.07	1.36	0.4	0.6	1.1	0.81	0.26	0.8	0.05	0.63	-0.64	0.8	0.89	1.16	1.69	1.02	0.96	1.47	0.61	0.21	2.11	0.98
ADGRA2	3.57	4.16	2.57	4.04	3.73	4.62	5.37	5.3	5.56	1.88	3.17	3.78	5.52	4.38	2.38	5.52	2.67	4.71	5.34	3.5	3.81	3.15	-2.57	5.09	1.76	3.82	3.9	5.4	4.15	4.78	5.35	5.95	3.31	3.01	3.56	3.27	2.98	3.69	2.94	3.85	3.33	2.7	4.4	4.52	6.04	1.77	3.42	4.73	2.9
ZFP64	2.85	2.25	1.06	1.34	3.47	3.51	3.86	5.15	3.57	3.57	1.51	2.36	2.57	2.66	3.75	1.56	2.77	2.9	3.4	3	2.83	1.36	3.25	2.33	2.5	3.4	3.42	2.15	3.7	3.82	4.95	2.46	3.21	3.3	2.45	4.3	3.65	3.12	4.5	5.49	3.53	3.73	3.62	3.4	3.95	2.94	4.32	3.8	3.09
MNAT1	4.69	4.59	5.41	6.09	3.71	4.4	3.84	5.42	4.26	4.36	5.12	4.52	4.51	4.99	6.72	4	4.98	4.62	3.86	4.95	5.48	4.36	4.72	4.57	4.7	3.31	4.1	3.77	4.03	4.57	3.96	4	4.88	5.12	3.93	4.4	4.08	5.11	4.13	4.65	4.11	5.04	4.7	4.5	4.39	5.83	3.33	4.5	4.86
SAMD4A	3.34	3.44	2.57	2.8	3.4	4.44	2.41	3.03	3.54	4.65	2.72	4.09	3.32	5.52	5.53	4.91	1.6	4.22	2.74	2.32	3.08	4.36	1.34	4.78	2.23	2.2	2.2	4.02	3.18	1.55	3.69	4.14	2.19	2.82	2.33	2.58	1.9	1.06	1.38	1.95	0.55	2.18	1.81	3.61	3.83	2.9	4	1.81	0.2
RUNX3	3.64	6.19	-0.31	1.5	3.86	1.87	5.23	5.59	3.06	3.28	3.85	4.7	2.2	2.64	2.92	3.1	-0.63	1.6	5.94	4.84	3.81	2.62	4.35	5.03	1.89	4.68	2.81	4.24	2.48	3.3	5.85	6.95	1.24	1.41	2.98	2.64	2.28	1.52	2.18	2.28	2.87	2.38	6.02	4.45	5.85	2.51	4.9	2.11	0.85
MRE11	6.22	6.06	6.85	7.06	5.53	6.73	5.24	6.25	6.04	6.65	6.51	5.04	5.9	5.56	6.04	5.55	6.49	5.49	5.32	5.97	6.13	6.2	5.26	5.74	7.1	6.17	4.94	5.68	5.7	5.68	4.83	5.41	5.94	6.85	6.19	6.13	6.11	6.51	5.37	5.47	6.18	6.31	5.5	5.74	5.5	7.39	5.29	6.19	6.16
PLEKHB1	0.63	0.47	-2.57	-2.57	-1.54	-1.35	-0.16	-2.57	-0.24	-2.57	-0.04	-2.57	0.96	-0.84	-2.57	-1.66	-2.57	1.02	-2.57	-1.9	-2.57	-2.57	-0.32	0.93	-0.3	0.46	-0.9	-0.54	-0.92	0.12	-1.47	-0.11	0.03	0.26	-1.68	-0.35	-2.57	0.35	-1.29	-2.05	-1.75	-0.72	-2.57	-0.15	-1.25	-2.57	0.21	-1	-2.57
SERPINB1	5.33	5.65	4.79	5.01	5.63	4.74	6.39	8.73	5.38	5.39	4.88	5.88	3.89	5.25	4.53	5.27	2.77	6.25	6.24	4.59	5.43	5.13	7.24	5.61	3.63	6.21	4.91	5.6	5.64	5.73	8.84	6.91	5.12	5.86	4.65	4.74	3.37	3.97	7.43	8.6	4.26	5.67	6.45	5.68	7.38	6.45	5.6	4.88	5.08
CYP3A43	1.01	0.19	-2.57	-0.36	-2.57	-2.57	-2.01	-2.57	-0.79	-2.57	-2.57	-2.57	0.08	-0.84	-0.96	0.08	-2.57	-1.39	-2.57	1.49	-2.57	-2.57	-1.04	-0.21	1.18	0.11	-0.47	-0.84	-0.85	-0.43	-1.47	-1.64	-0.86	1.79	-1.14	-0.48	1.55	0.16	-1.74	-1.03	1.03	-2.57	-1.73	-1.41	-2.57	-1.33	2.83	-1	-0.6
SLC7A9	-0.67	0.47	-0.31	-2.57	-1.54	-0.7	-1.29	-2.57	-2.57	-2.57	-2.57	1.1	-2.57	-0.84	-2.57	0.08	-2.57	0.14	-2.57	-1.09	-2.57	-2.57	-1.62	-0.96	-1.03	-2.57	-1.5	-0.08	-2.57	-0.96	-2.57	-1.08	-2.57	-0.72	-0.74	-0.35	-2.57	0.16	-2.57	-2.57	-1.75	-0.72	-2.57	-2.57	-1.48	-1.65	2.35	0.22	-0.6
SPAST	3.9	4.92	4.22	4.32	3.58	4.5	3.45	3.53	3.18	4.81	4.97	4.18	4.32	3.81	3.58	5.19	3.65	3.7	2.02	2.91	2.11	5.41	4.3	3.87	3.25	3.13	3.47	4.43	3.69	3.63	2	3.79	4.65	3.82	4.26	2.9	3.86	4.21	3.75	3.6	3.38	3.32	3.78	3.93	3.76	3.72	5.34	3.87	3.53
NRXN3	3.38	2.14	3.7	5.09	-2.57	4.08	3.47	1.27	2.69	5.78	5.25	4.41	3.68	4.05	6.19	3.74	1.05	2.49	3.22	3.05	2.51	4.6	2.7	0.27	0.19	2.14	3.65	3.88	2.08	2.25	1.31	2.1	0.47	-1.67	3.22	2.88	5.75	3.41	0.89	1.32	2.89	3.42	2	-0.15	1.13	1.61	5.22	3.95	4.34
OSBPL5	3.05	3.08	1.06	2.46	6.55	4.87	5.73	4.11	5.2	3.67	2.6	2.61	6.08	3.92	2.55	2.37	2.77	4.26	5.29	5.15	3.49	2.88	3.62	4.63	3.52	5.18	5.17	4.14	5.56	5.42	6.02	4.63	3.08	3.96	4.21	6.58	3.41	4.32	5.87	5.25	3.82	5.77	4.87	4.54	5.92	4.8	4.64	4.38	4.35
AQR	5.62	5.45	5.63	6.3	4.9	5.2	4.92	5.25	5.15	5.77	5.02	5.09	4.75	6.01	5.3	5.05	5.84	5.32	4.78	5.29	5.38	5.17	5.6	4.76	5.27	4.61	5.47	5.2	5.54	5.51	5.26	5.42	5.72	6	4.91	5.23	5.28	6.09	5.32	4.73	5.84	5.12	4.68	4.5	4.97	5.06	3.81	4.72	6.03
CPS1	3.74	1.54	2.46	2.15	3.86	2.27	2.39	-0.01	2.05	-2.57	1.07	-2.57	1.06	2.04	4.18	-2.57	1.14	2.24	2.04	3.12	1.95	-2.57	2.57	2.31	1.8	2.55	2.28	0.63	2.75	2.2	3.17	1.89	2.53	3.57	2.76	3.16	1.59	1.28	2.16	3.76	2.41	3.17	3.34	1.88	3.31	2.28	3.62	1.55	1.52
FHL1	1.21	3.08	1.06	2.38	3.94	3.23	3.55	1.68	5.29	1.18	-0.51	-2.57	-0.71	1.77	-2.57	3.05	-0.63	3.82	0.55	1.71	0.64	3.29	1.87	-0.22	1.28	1.48	0.55	5.36	0.32	3.02	4.55	3.64	0.03	-0.72	1.3	0.49	1.07	2.7	-0.37	1.59	0.79	-0.72	4.15	3.17	2.35	-1.65	2.35	0.41	0.98
RTF2	6.7	6.48	8.21	6.6	6.64	7.06	5.79	8.58	6.44	7.79	8.23	8.27	6.56	7.04	9.11	8.08	6.2	7.36	7.9	5.75	7.55	7.84	6.34	6.75	7.48	6.53	5.87	6.69	7.04	5.62	6.09	6.36	6.41	6.88	7.19	7.45	6.99	6.32	6.28	6.68	7.02	6.11	6.57	6.58	5.97	7.24	5.69	6.76	7.07
GABRA1	-2.57	-2.57	2	-1.11	-2.57	-2.57	-2.57	-2.57	-2.57	0.09	-2.57	-2.57	-2.57	-2.57	2.49	-2.57	-2.57	-2.57	-2.57	-2.57	0.64	-2.57	-2.57	-2.57	-2.57	-2.57	-2.57	-2.57	-2.57	-2.57	-2.57	-2.57	-2.57	-2.57	-2.57	-1.27	-2.57	-2.57	-2.57	-2.05	-2.57	-2.57	-2.57	-1.87	-2.57	-2.57	0.21	-2.57	-2.57
NLRP2	-1.07	-0.08	-2.57	1.19	-0.29	0.48	-1.94	2.48	-1.57	-0.38	-1.29	-2.57	-0.7	-2.43	-2.57	0.53	1.27	-2.57	0.58	-1.21	-2.57	-0.72	-1.47	-1.11	1.73	3.13	1.17	-1.06	2.33	-0.2	-2.3	-2.57	1.75	2.43	2.04	1.7	-2.57	-2.32	3.22	-0.81	-2.57	0.86	-2.26	1.41	-2.3	-2.28	1.12	-2.57	1.34
SLC45A4	3.83	1.08	2.72	2.01	2.25	2.81	3.07	2.97	2.34	-1.1	3.61	1.1	2.46	2.31	2.76	1.64	2.16	3.47	3.21	3.77	3.3	3.45	2.34	1.72	4.08	3.82	3.42	2.23	2.95	2.54	4.23	3.09	1.45	2.66	4.31	5.03	3.33	2.43	3	3.21	3.63	3.58	2.78	2.49	3.62	3.17	2.61	4.64	2.34
RNF10	7.8	6.53	6.14	6	8.44	7.26	8.3	8.33	7.69	6.05	5.92	7.24	7.41	7.92	7.27	5.96	7.24	7.66	7.07	8.02	6.8	5.94	6.85	7.52	8.13	8.52	8.28	7.03	7.78	8.03	7.98	7.43	7.68	8.24	6.8	8.17	7.68	7.36	8.9	9.05	7.86	8.09	8.87	8.2	7.77	7.78	7.01	8.03	7.84
ZNF839	2.85	1.78	1.06	3.31	2.5	1.46	3.78	2.88	2.56	3.44	1.43	2.9	0.05	3.96	3.25	1.08	2.87	2.31	1.47	4.44	0.64	2.04	1.8	3.2	3.43	3.31	3.85	2.23	4.18	3.7	3.83	2.87	3.71	3.92	2.63	3.35	2.1	3.02	3.44	4.28	3.01	4.3	2.74	2.67	3.38	4.35	4.32	3.36	3.53
ZDHHC6	5.59	4.85	6.67	5.78	5.12	4.67	4.46	4.97	5.75	4.63	4.98	3.91	3.97	5.69	5.79	5.25	5.9	5.37	3.57	4.94	5.48	5.17	4.44	5.44	5.21	4.81	4.48	4.19	5.23	4.29	4.62	5.17	6.07	5.98	5.55	4.9	5.28	4.47	4.41	3.51	5.05	4.82	4.09	5.1	4.61	4.93	4.58	4.4	5.35
GRAMD1B	0.48	2.75	1.45	0.08	0.49	1.37	0.83	-0.62	0.85	-0.38	2.45	3.22	2.06	-0.6	0.41	2.65	0.68	-0.43	2.74	1.12	0.64	1.91	1.82	2.11	5.1	1	-0.47	0.89	4.27	-0.04	2.47	2.61	0.19	-1.12	-2.57	-1.78	0.86	1.93	0.58	-0.72	-0.84	0.06	1.57	0.51	1.79	0.38	3.61	-0.59	-2.57
RNH1	2.34	2.08	0.12	1.26	3.75	2.42	4.03	3.33	3.26	0.1	0.75	1.63	1.82	1.92	2.03	1.37	2.37	2.52	2.16	3.01	1.48	-0.38	3.51	3.14	2.12	3.64	3.23	1.58	2.82	4.02	4.1	3.16	2.24	1.74	2.64	3.38	2.28	2.37	4.87	4.2	2.83	1.2	3.96	2.93	3.82	2.27	1.1	2.57	2.94
NDUFS1	4.6	4.79	4.13	4.94	4.81	4.77	4.14	4.41	4.74	3.87	4.53	4.85	4.55	4.84	4.75	4.91	5.21	5.02	3.86	4.37	3.08	4.39	5.12	5.13	4.85	3.95	4.41	5.28	4.82	4.6	3.49	4.94	4.24	4.9	5.44	4.27	5.57	4.54	4.42	3.88	4.98	3.69	3.89	4.26	3.61	5.19	4.7	5.43	5.31
RB1CC1	7.06	6.15	8.09	7.44	5.46	7.06	6.01	7.18	6.82	7.47	6.58	5.66	7.23	6.9	7.38	6.95	6.79	6.61	5.47	5.98	5.93	6.45	6.03	6.07	6.76	6.54	6.13	6.77	6.55	5.8	6.31	5.99	6.63	6.81	6.39	6.28	8.17	6.12	5.97	6.69	6.62	5.82	6.23	6.15	6.24	7.19	5.66	5.91	6.56
ERP44	5.18	4.98	4.69	4.73	3.75	4.99	5.58	5.61	4.7	4.29	4.28	4.64	4.65	4.83	4.27	5.37	4.64	5.1	4.64	4.74	4.48	3.74	5.25	4.69	4.42	4.95	4.8	4.6	5.22	5.89	5.57	5.4	5.45	4.88	4.48	5.1	4.94	5.12	5.31	5.7	5.39	4.75	5.52	5.48	5.63	4.55	3.59	5.28	5.2
ALAS1	5.21	2.7	4.72	4.99	3.25	3.82	4.64	2.22	4.39	3.57	2.72	3.7	3.31	4.09	3.93	4.34	2.44	4.33	0.55	3.92	3.08	2.62	4.01	4.75	5.51	4.24	5.43	2.38	3.08	4.47	3.08	4.78	4.59	6.13	4.93	3.57	4.56	4.69	5.33	4.02	4.86	3.42	3.43	4.31	3.58	2.14	2.35	2.22	4.14
BIRC3	5.45	7.98	2.85	3.48	5.16	3.16	5.13	4.79	4.94	5.3	5.93	4.46	4.01	3.85	4.06	6.43	2.3	3.46	5.59	6.16	3.08	4.27	5.49	6.62	6.37	5.67	3.44	4.8	3.08	2.89	6.15	8.53	5.62	4.32	4.74	6.05	3.25	3.25	4.75	2.69	2.59	4.78	7.44	6.04	6.4	4.82	5.6	3.29	2.85
AKAP11	5.34	5.84	5.61	6.6	4.66	4.58	4.49	5.41	5.31	5.36	5.73	4.17	3.89	5.94	4.87	5.86	5.47	4.65	5.14	4.69	4.57	4.79	5.32	4.65	5.18	4.73	4.61	5.78	5.58	4.51	4.79	5.83	5.46	5.18	5.43	5.86	4.72	5.11	5.45	5.53	4.37	4.88	5.35	4.92	4.6	4.57	2.61	5.36	5.66
GLRX2	2.25	2.18	2.97	2.21	3.36	1.57	2.83	3.91	2.34	1.79	1.87	3.47	2.06	3.3	3.09	2.05	2.16	2.71	3.21	1.99	0.64	-2.57	3.22	3.77	2.79	3.21	3.32	1.92	3.57	2.51	3.29	1.93	3.2	2.28	2.87	2.99	3.07	3.51	4.23	3.6	3.15	2.25	4.18	3.86	3.27	3.07	1.65	2.93	2.75
SNAPC1	4.13	3.98	3.9	4.76	3.45	4.9	4.66	5.76	4.12	4.87	3.55	5.38	3.71	4	6.48	3.13	4.11	4.42	3.57	4.49	3.95	3.98	4.74	4.94	4.88	3.91	4.8	3.8	3.95	4.38	5.21	4.96	3.81	4.26	3.72	2.67	3.21	3.7	5.09	5.85	3.34	3.85	7.02	4.06	4.62	6.73	2.83	4.19	3.83
DERA	1.88	1.08	0.54	0.96	0.95	2.39	3.4	3.63	1.99	0.74	1.21	2.36	2.86	2.07	2.57	1.42	1.05	2.58	0.55	1.96	0.64	1.36	2.25	1.86	1.07	1.82	1.88	2.19	1.87	3.35	1.86	1.99	3.31	2.76	1.91	2.04	2.19	3.61	3.24	4.1	2.73	2.93	3.5	3.47	2.86	3.4	0.21	1.58	1.64
STRAP	4.75	3.81	4.18	2.92	4.66	5.52	5.4	5.76	4.71	4.11	4.57	4.46	5.31	4.78	4.57	4.43	3.9	4.6	3.86	3.56	4.39	3.98	4.81	4.24	3.48	5.39	5.54	4.64	4.64	5.49	5.93	4.89	5.79	3.95	4.92	5.17	5.39	5.89	6.05	6.69	5.24	4.8	6.78	5.54	5.57	4.77	5.04	5.72	4.25
ABCC2	-0.1	2	1.45	0.08	-0.19	1.13	-1.03	-2.57	-2.57	-1.08	0.61	1.49	0.61	-0.23	-0.96	1.95	-0.63	-1.68	0.55	0.1	0.64	1.91	0.81	0.64	-1.03	-1.22	-1.5	0.42	-1.29	-1.82	-1.47	0.62	-1.28	-1.12	-0.74	-0.59	-2.57	-1.62	-2.57	-2.05	0.27	-0.72	-2.09	-0.33	-1.76	-0.87	1.14	-2.57	-2.57
DEF6	2.76	4.97	4.13	3.08	3.65	2.92	3.98	4.11	2.66	3.83	4.18	4.17	2.34	2.95	3.87	2.86	3.54	0.97	3.21	4.32	3.66	1.36	3.47	3.2	2.86	3.68	3.32	4.29	2.28	3.98	4.19	3.76	3.01	3.95	2.72	3.18	3.03	1.93	1.83	3.46	2.68	3.63	2.78	3.25	3.99	4.55	3.47	2.7	3
PLEKHO1	6.02	7.71	4.41	4.87	5.74	6.79	6.65	7.3	6.85	5.15	6.46	7.23	6.83	5.95	4.9	6.81	4.56	6.61	7.59	6.02	5.52	6.53	4.47	6.36	4.68	5.99	4.59	7.31	4.7	5.07	7.17	7.78	4.96	4.38	4.57	5.13	5.28	6.42	3.91	5.47	6.08	6.13	6.63	6.6	7.9	3.86	6.57	5.01	3.88
GCLM	5.21	4.26	4.55	3.82	6.24	5.15	4.67	5.45	5.54	4.06	3.73	4.74	4.4	6.4	6.5	5.46	3.82	5.95	3.86	4.54	3.14	3.37	3.96	7.76	5.51	7.58	5.33	4.41	5.41	5.08	4.64	5.22	7	5.72	5.49	4.41	6.54	4.45	5.6	4.88	4.93	5.55	5.75	5.8	5.13	5.64	5.43	5.67	4.55
UBR2	5.77	5.8	6.93	6.55	5	5.61	4.97	5.37	5.7	6.32	6.48	5.2	5.36	6.1	6.21	5.37	6.16	5.57	5.78	5.8	6.03	6.07	5.3	5.33	5.74	5.13	4.66	6.31	4.98	4.98	4.48	5.4	5.52	6.34	5.57	5.04	6.07	5.11	4.87	4.71	5.75	5.49	5.13	5.16	5.37	6	4.17	5.67	6.12
EHD2	1.94	2.99	1.06	1.34	4.61	4.71	5.05	3.97	4.73	0.45	2.4	3.47	3.18	3.35	2.49	3.72	1.81	3.5	4.09	3.07	2.11	2.31	2.66	3.14	0.83	4.1	2.73	3.48	4.33	4.56	5.99	3.7	2.97	2.93	3.06	3.45	3.25	2.04	2.98	6.03	2.79	2.97	4.95	3.88	5.2	4.49	4.95	3.62	1.64
DEPDC1	3.3	1.51	2.97	3.06	2.25	4.49	1.83	3.65	0.82	4.57	3.45	2.05	3.6	3.43	3.4	3.02	3.27	3.17	2.02	1.47	4.29	0.45	4.46	3.35	3.91	2.23	2.81	1.53	4.99	0.4	2.94	-1.64	3.82	3.36	2.65	3.01	4.3	4.49	2.61	3.25	4.41	3.08	4.36	4.15	2.98	3.49	0.21	4.02	1.64
CCDC28A	5.26	5.66	3.77	4.81	4.56	5.96	6.7	4.39	5.62	4.87	4.2	4.32	4.2	5.46	3.66	4.43	5.03	5.42	4.85	5.26	5	3.98	5.09	4.5	5.47	5.24	5.12	4.77	4.97	6.46	4.43	5.92	5.22	5.52	5.09	5.15	5.35	5.01	5.54	5.79	6.39	4.43	5.32	5.25	5.28	6.27	3.81	3.66	5.88
RRAGD	2.05	1.93	2.22	2.01	4.65	3.89	3.59	3.27	4.1	0.97	1.51	4.46	4.05	2.37	5.21	3.86	0.16	2.56	3.4	2.13	2.51	3.74	4.01	3.77	0.18	2.41	1.01	3.99	1.42	1.94	3.5	3.71	1.68	-0.41	2.84	4.81	-0.48	4.32	4.35	4.96	6.24	4.85	3.32	3.85	4.2	0.99	2.35	1.66	1.71
HSF2	5.09	4.74	3.63	3.59	5.5	5.99	5.77	5	5.56	3.28	3.52	4.46	5.96	5.42	4.05	3.69	4.87	5.26	5.55	5.77	4.48	3.45	4.16	5.19	5.25	5.89	5.58	4.68	4.57	5.72	5.74	4.65	4.45	5.29	5.05	6.69	5.46	7	5.7	6.68	5.11	7.03	6.7	5.11	5.93	5.45	5.63	4.33	4.92
PHF20	5.81	6.04	6.97	5.74	5.39	6.75	5.45	6.09	6.16	5.81	6.38	5.45	6	5.65	5.88	5.99	4.72	5.74	6.16	5.83	6.46	5.62	5.32	5.9	5.5	6.48	5.66	5.89	5.7	5.6	5.66	5.98	5.8	5.65	5.99	4.76	5.62	6	5.89	6.27	6.08	5.82	7.04	5.64	6.05	5.69	5.65	5.7	5.67
HSD17B6	1.62	1.93	-0.31	0.96	2.74	2.9	2.6	3.9	4.09	-0.38	-0.04	2.05	0.96	2.45	-0.21	3.41	-0.63	3.45	-2.57	0.56	3.3	2.88	1.8	2.51	-0.3	1.71	0.13	4.51	2.24	3.19	1.19	2.38	-0.37	0.57	0.8	-0.14	-0.01	2.43	-0.62	0.89	1.25	2.04	1.78	3.13	2.49	0	3.47	1.32	1.09
NR1H3	3.58	3.38	1.45	4.47	3.8	2.07	3.86	2.41	3.32	2.82	2.4	2.36	2.06	3.07	0.93	2.2	3.05	3.23	3.98	4.59	2.83	0.45	2.04	2.75	4.38	3.72	4.26	0.67	5.1	3.61	3.88	2.5	1.63	4.86	2.59	2.92	3.58	1.99	4.55	2.57	2.07	2.8	2.19	2.69	3.81	3.79	3.33	3.68	3.6
TYMP	5.53	5.49	4.89	4.36	6.85	4.69	5.77	8.6	5.7	7.19	7.11	7.79	7.13	5.14	5.84	6.8	5.43	6.45	8.81	7.29	5.23	7.51	7.89	6.99	4.71	6.75	5.85	7.27	7.3	3.43	9.9	7.19	2.97	4.56	5.59	4.67	4.82	3.51	3.94	6.24	4.72	5.21	7.25	6.1	8.09	7.27	6.78	6.57	2.85
NCAPH2	4.25	4.1	4.07	2.92	6.33	3.85	4.07	6.44	4.85	4.54	4.86	4.7	4.59	4.68	5.48	4.96	5	4.95	5.63	4	3.49	5.02	5.24	5.58	5.15	5.1	4.92	4.92	5.04	4.14	4.49	4.85	3.38	4.28	4.83	4.93	4.22	5.66	3.98	4.28	5.42	4.66	5.26	6.54	4.85	5.57	5.54	5.24	4.12
TOMM34	5.67	3.44	4.65	4.07	5.56	7.13	5.99	5.27	5.32	3.28	2.84	3.02	5.39	4.76	3.44	4.93	2.96	5.04	4.78	4.75	4.73	3.98	4.47	4.41	5.15	5.92	5.61	3.55	4.91	6.01	5.95	4.69	6.29	7.17	5.85	9.81	5.67	6.83	6.98	6.16	5.84	4.93	6.33	7.43	7.39	5.39	5.28	4.55	4.62
SEC63	8.89	6.83	9.48	8.16	7.2	7.31	7.27	8.4	7.83	8.77	9.8	7.88	7.62	7.51	7.82	7.95	7.76	7.43	8.09	7.1	7.78	7.88	7.28	6.9	7.45	7.3	7.08	7.18	7.87	7.43	7.35	7.34	6.83	7.75	7.49	7.11	7.55	7.26	7.82	7.82	7.72	7.27	8.1	6.88	7.41	7.64	6.46	7.18	7.38
KPNA6	6.87	6.36	6.16	5.6	7.59	6.71	6.95	6.58	7.43	6	6.2	6.75	6.44	7.13	6.41	7.03	6.67	6.68	6.02	6.32	6.02	6.27	6.9	6.86	7.03	7.65	7.28	7.04	7.63	7.33	7.16	7.44	7.02	7.23	7.05	6.54	7.57	6.49	7.58	7.46	8.16	6.96	7.63	7.34	7.45	7.71	6.1	7.03	7.21
VIM	5.48	7	5.43	5.24	6.22	7.02	7.7	8.09	6.68	4.32	5.73	7.65	6.61	5.82	3.93	6.75	4.11	5.79	7.37	5.76	6.2	5.27	4.49	6.85	3.3	5.7	5.56	5.8	5.82	6.76	6.63	7.75	5.58	4.49	5.25	4.21	5.76	5.1	5.38	6.14	4.17	4.55	7.21	6.77	8.66	3.79	6.33	6.28	4.48
RTEL1.TNFRSF6B	2.16	3.2	1.7	0.67	3.05	2.83	3.85	2.68	2.15	2.12	2.82	2.61	2.95	2.41	1.99	1.73	3.05	2.87	3.21	3.43	-2.57	2.88	2.32	3.88	2.23	3.68	2.73	1.16	3.26	2.7	6.56	5.19	1.31	2.46	1.81	2.35	1.79	3.34	2.84	4.59	1.99	3.35	4.02	2.62	4.31	5.08	2.61	2.77	2.14
FAS	0.12	1.93	0.54	0.44	0.95	1.34	2.04	1.06	2.34	1.36	1.76	-2.57	0.96	0.71	2	2.37	-0.63	0.8	3.4	1.05	1.56	0.45	2.59	1.72	-0.3	0.57	-0.9	2.73	2.08	1.66	1.93	2.96	-0.16	1.15	1.02	0.21	-0.48	-0.64	0.18	1.45	-1.75	-1.37	2.85	1.04	2.41	2.24	-2.57	1.11	0.85
RNASET2	5.05	6.45	5.44	5.49	5.45	3.92	6	5.94	6.24	4.37	4.79	4.79	4.65	5.02	3.06	6.61	4.64	6.04	5.67	6.45	6.03	5.62	5.11	6.62	5.48	7.97	4.62	4.06	5.98	5.51	6.07	5.9	4.03	5.69	5.14	5.76	5.44	4.41	7.35	6.22	5.54	5.29	6.45	5.84	5.3	5.07	4.85	4.1	5.9
CD44	4.64	6.53	5.99	5.67	5.58	4.59	6.34	7.46	5.19	2.94	4.9	6.92	5.79	5.17	6.09	6.84	3.28	6.31	5.47	6.28	5.56	5.62	8.09	5.59	2.5	5.58	5.51	7.92	10.71	6.67	8.92	7.31	4.1	4.7	4.51	3.45	4.87	3.22	5.88	7.74	2.82	2.93	8.07	5.24	8.88	8.21	6.14	4.51	5.2
KCNG1	4.79	2.35	3.73	3.48	6.6	3.01	2.64	3.06	4.89	2.55	4.55	4.6	4.06	3.93	4.97	5.11	2.83	2.87	4.97	4.3	4.5	5.09	3.91	3.4	4.49	3.96	2.89	3.91	3.22	2.97	3.76	2.77	3.65	5.02	4.96	6.54	3.11	3.59	3.43	2.75	6.31	4.9	2.04	6.19	4.17	3.49	5.58	4.37	3.12
AGPAT4	1.62	2.33	1.45	1.78	2.89	3.58	4.02	5.21	3.17	3.24	1.51	1.65	3.85	1.64	1.61	2.42	2.87	2.06	4.09	3.62	1.56	2.88	4.25	3.45	-0.3	2.82	2.81	3.82	4.85	2.15	5.54	3.33	0.19	1.88	3.11	0.83	1.07	4.74	2.61	3.89	1.08	2.32	3.45	2.74	4.51	4.31	4.09	2.32	0.71
SLAMF7	3.67	4.24	1.45	2.13	2.41	0.89	4.62	6.16	4.02	2.16	5.05	5.13	1.73	2.71	2.56	3.41	0.22	1.57	5.99	3.37	3.08	2.4	2.94	4.73	0.94	4.82	0.56	2.41	1.06	3.06	5.57	6	2.54	1.51	3.84	1.86	2.71	2.49	4.62	1.27	5.49	2.82	2.41	4.55	5.68	0.64	5.36	1.02	1.58
BTN3A1	4.52	5.52	4.66	3.81	3.03	2.29	4.17	4.3	3.95	5.2	5.05	4.46	3.98	4.65	4.58	5.11	4.01	3.94	3.83	4.8	3.39	3.34	4.57	4.9	1.91	3.48	2.2	5.5	3.1	3.55	4.2	5.08	2.86	3.89	4.02	4.01	2.79	3.01	2.99	3.23	3.91	2.93	4.31	3.62	4.94	3.74	3.18	3.3	4.13
MIPEP	3.69	2.4	2.97	2.21	2.67	4.8	2.65	2.17	2.75	-2.57	2.16	2.36	-0.71	2.19	-0.03	3.67	1.35	4.52	0.55	1.47	1.56	2.88	3.17	3.14	1.76	1.98	4.15	1.82	1.29	3.16	2.66	0.88	1.98	1.41	3.11	2.09	2.01	2.43	3.43	2.74	1.53	2.5	2.29	3.04	2.78	1.64	1.65	1.93	3.06
PRKCH	4.84	4.89	3.7	4.93	4.18	1.27	4.3	3.63	4.19	3.37	4.59	4.17	3.6	4.23	5.4	3.62	3.7	3	4.64	4.78	2.83	3.1	2.63	3.35	4.9	4.03	3.88	2.87	2.97	4.1	3.9	4.2	4.25	4.52	4.15	3.63	3.07	3.63	4.7	3.2	3.1	4.84	4.62	4.46	4.35	5.58	4.17	4.55	4.06
IFNGR1	3.98	3.98	5.39	5.31	2.58	3.72	4.39	3.47	3.87	5.39	4.05	5.42	3.03	4.07	4.33	3.43	3.35	3.93	4.3	3.72	4.07	4.85	5.17	3.77	2.86	2.4	4.67	4.68	4.5	3.87	3.62	5.84	3.52	3.48	4.49	1.95	4.43	2.25	5.52	3.38	3.1	1.88	3.15	3.57	4.57	4.77	3.01	3.68	3.82
B4GALT7	4.54	3.79	3.7	2.8	5.52	4.87	6.29	4.4	5.29	2.55	3.58	4.39	4.88	5.48	3.55	3.39	4.11	4.29	5.19	5.33	3.81	4.91	4.94	5.43	4.4	6.07	5.82	3.9	4.79	6.3	6.5	5	4.86	4.17	5.38	4.89	4.43	4.84	5.78	6.73	5.2	5.05	7.34	5.81	5.7	5.06	5.04	4.65	4.99
SH2D2A	2.62	2.7	1.06	0.44	3.54	0.98	2.58	4.87	2.04	0.45	2.4	3.47	2.2	1.33	0.64	1.77	1.81	3.43	3.57	1.92	0.64	-2.57	2.3	3.25	3.67	3.65	3.65	2.15	3.18	0.4	4.11	3.86	2.75	1.82	2.84	0.92	3.58	0.52	3.56	1.76	2.07	2.38	2.54	1.9	3.97	1.77	3.01	3.48	1.3
VRK2	4.28	5.8	7.23	6.2	4.33	5.85	2.72	5.2	4.78	7.39	6.93	6.49	4.62	4.41	7.35	7.3	5.8	5.04	5.71	3.99	6.15	7.43	5.93	4.76	5.1	3.83	3.26	6.14	4.66	3.26	3.4	5.3	2.99	4.61	4.49	2.55	4.76	3.93	2.64	3.65	3.39	3.63	3.14	4.15	4.11	6.02	3.66	4.35	4.64
TNFRSF1B	4.63	6.86	3.09	2.8	5.65	3.36	6.82	6.01	6.26	3.53	5.58	7.21	4.99	4.13	4.41	4.49	2.3	3.97	6.7	5.02	4.8	4.91	3.57	6.07	5.92	6.73	4.37	5.04	3.64	5.13	7.06	7.86	4.62	4.39	5.31	4.51	4.13	3.97	4.15	4.41	5.56	4.07	5.97	5.8	7.32	4.14	4.99	4.6	3.12
VEZT	5.73	5.31	5.51	6.43	5.26	5.15	5.02	5.03	5.13	6.11	5.38	4.52	5.04	5.7	6.19	5.01	6.12	6.41	4.56	5.99	4.18	5.95	4.97	5.91	5.09	5.07	5.39	5.51	4.58	5.05	5.08	5.66	6.3	5.76	5.22	4.92	5.36	5.58	4.85	5.44	4.99	5.04	5.86	6.27	5.19	6.55	4.98	5.86	5.78
POU2F2	5.06	8.59	4.54	3.96	5.48	4.43	5.44	5.09	5.1	3.28	5.42	5.08	4.43	3.33	3.5	4.72	3.99	3.84	6.08	6.8	4.07	3.98	2.51	6.13	3.84	6.01	3.63	4.77	3.25	3.14	4.85	7.4	2.8	4.28	4.56	4.62	3.29	7.21	5	3.1	3.42	3.05	3.9	5.1	6.59	3.93	5.97	3.62	2.03
BRD9	7.05	6.11	9.84	8.07	6.15	6.03	5.4	8.03	5.78	8.52	9	7.81	6.92	5.87	7.98	8.05	6.87	6.85	7.99	6.37	10.33	7.21	6.03	5.74	6.88	5.66	5.93	6.12	5.69	5.66	5.97	5.7	5.56	6.67	6.89	5.52	6.34	6.48	5.86	7	6.55	5.77	5.46	5.58	6.17	5.95	5.16	6.33	5.84
SNX1	6.88	7.01	6.16	6.67	6.61	7.38	8.91	7.14	7.17	6.72	5.33	6.67	6.74	7.29	6.03	6.27	6.73	6.47	6.7	6.66	6.92	5.55	7.75	6.62	6.23	6.69	8.34	7.16	6.97	8.41	8.1	7.46	8.06	7.17	7.07	7.92	6.9	7.82	8.92	8.16	7.79	8.24	7.8	8.28	7.99	6.72	6.36	6.76	7.13
TBPL1	2.25	2.9	1.75	0.44	1.66	3.46	2.86	2.45	2.09	0.68	-0.04	2.61	1.9	2.5	0.64	1.22	3.13	1.7	2.99	1.76	0.64	-2.57	2.76	1.17	0.54	2.28	2.31	1.98	2.28	2.65	2.37	2.87	1.45	2.66	2.37	2.58	2.43	3.3	3.48	3.42	2.15	1.69	3.33	1.82	2.89	2.24	3.81	1.32	2.14
ARNTL2	3.83	3.18	2.38	2.39	4.24	2.63	2.58	4.31	3.83	4.01	4.4	3.6	3.33	4.24	4.04	5.6	2.69	4.73	1.47	3.57	3.43	4.17	4.44	2.96	3.77	4.28	3.39	4.76	5.15	2.88	5.43	4.47	4.57	6.24	3.91	4.17	1.69	4.12	2.6	2.53	4.94	5.63	2.74	3.7	4.48	4.79	4.13	3.42	3.49
BCLAF1	7.98	8.34	10.05	9.19	7.39	8.08	7.65	8.82	7.95	9.28	9.26	8.92	7.88	8.27	8.68	8.35	8.27	7.58	8.48	7.89	8.75	8.59	8.12	7.21	7.93	7.48	7.58	8.01	8.06	7.72	7.62	7.98	7.45	8.57	8.03	7.54	8.41	7.95	7.78	7.75	7.74	7.82	7.93	7.48	7.48	8.04	6.53	7.54	8.47
SLC39A9	4.83	3.03	2.97	2.74	4.73	3.47	4.66	4.49	4.1	2.82	2.78	3.59	3.66	4.58	4.19	2.74	4.26	4.98	3.21	4.13	3.81	2.88	3.94	4.92	4.49	4.82	4.71	3.04	4.43	5.01	4.36	4.38	4.94	3.95	4.01	4.75	3.99	4.74	5.51	5.09	4.74	4.46	5.37	5.08	4.49	5.37	3.47	5.3	4.48
ANK1	1.21	2.11	-2.57	0.72	4.14	0.17	1.41	3.31	0.61	1.59	2.16	3.18	0.35	2.37	-0.21	0.18	1.35	-0.58	1.47	1.88	-2.57	0.45	0.93	2.6	0.18	3.05	-0.9	-0.84	1.61	1.16	-0.09	1.54	-0.61	0.07	1.02	0.21	0.63	4.33	1.23	0.42	1.87	-1.37	1.28	0.28	2.72	1.19	3.86	2.5	1.97
IBSP	-2.57	-2.57	-0.31	0.44	-1.54	-1.35	-2.57	5.17	-0.79	0.97	-0.51	1.1	0.96	0.32	1.72	1.77	-0.63	0.74	-2.57	-1.09	-2.57	-2.57	-2.57	0.27	-2.57	-1.4	-2.57	-1.23	0.01	-2.57	-0.43	-2.57	-2.57	-2.57	-2.57	-2.57	-2.57	-0.64	-2.57	-0.28	-2.57	-2.57	-0.66	0.15	-1.25	1.71	-2.57	0.41	-1.59
TFB1M	2.66	3.23	2.97	3.31	2.4	3.11	2.98	2.85	3.17	3.6	3.55	3.18	3.49	2.57	0.93	1.95	2.56	3.13	0.55	4.02	3.81	1.36	2.73	2.22	2.72	3.32	1.73	2.33	3.84	3.19	3.26	2.1	0.9	2.82	3.57	2.69	2.76	1.8	2.72	2.5	1.25	2.25	2.21	1.94	2.8	2.77	4.23	2.05	2.91
RABEP1	6.06	6.64	8.48	7.14	5.3	5.86	4.83	5.96	5.76	6.67	7.35	6.12	5.69	6.06	7.62	6.88	6.11	5.09	6.7	5.42	7.86	6.43	5.85	5.6	6.02	4.99	4.88	5.63	4.92	4.97	5.28	5.91	4.97	4.82	5.55	5.5	5.56	5.85	4.56	4.85	5.88	5.65	5.8	5.73	5.39	5.77	4.52	4.85	5.77
HMGB3	6.35	2.99	5.47	5.21	5.79	5.08	4.66	7.41	4.45	6.4	6.55	5.28	4.54	6.06	5.83	5.79	5.31	4.92	3.72	4.11	4.39	4.52	5.97	5.12	6	5.41	5.52	5.45	6.97	4.92	5.88	2.9	6.96	6.4	6.03	5.19	6.32	6.72	5.61	6.04	8.71	6.38	5.75	6.48	5.3	6.54	5.38	5.81	5.12
NUP160	4.47	4.1	3.09	4.37	2.71	4.21	2.89	3.99	3.04	3.47	3.49	3.02	3.66	3.32	3.58	3.44	3.99	3.93	2.99	4.16	3.66	2.35	3.61	3.2	3.34	3.09	3.34	3.78	5.46	3.3	3.64	3.55	3.46	3.36	2.96	3.26	4.04	3.77	2.74	2.89	4.19	3.39	3.51	3.84	3.7	4.56	3.82	3.41	3.37
BAK1	2.69	1.93	0.54	0.96	4.17	2.97	3.3	3.4	3.11	0.97	0.83	2.61	2.77	2.73	2.78	0.43	1.6	2.39	2.99	3.61	2.11	1.91	3.8	3.25	3.34	3.7	2.85	3.64	3.39	3.83	4.91	3.96	3.18	2.82	3.61	3.96	3.48	3.12	4.63	4	3.52	2.55	3.05	3.92	3.89	3.24	2.61	2.62	3.34
MUSK	-2.57	-0.61	-0.31	-2.57	-0.94	-2.57	-1.6	-2.57	-1.72	-0.38	0.31	-2.57	-2.57	-1.91	-0.42	-2.57	-2.57	-2.57	-2.57	-2.57	-2.57	0.45	-1.62	-2.57	-2.57	-2.57	-2.57	0.1	-2.57	-1.82	-2.57	0.47	-2.57	-2.57	-1.14	-2.57	-2.57	-2.57	-2.57	-2.57	-2.57	-2.57	-2.57	-1.87	-2.57	-2.57	-2.57	-2.57	-2.57
IKZF2	6.54	3.95	5.51	4.98	4.48	3.9	6.44	3.29	4.74	5.15	4.3	2.61	0.08	5.64	4.86	3.65	6.76	4.62	2.02	5.81	5	3.45	4.11	3.66	5.48	5.12	5.73	3.64	4.26	6.33	4.3	5.34	6.2	7.25	5.59	5.48	5.22	4.79	7.07	3.05	6.13	6.02	5.49	5.84	4.73	5.91	4.17	6.04	6.09
GRN	5.97	5.15	3.9	3.31	7.06	5.88	6.4	5.95	5.77	3.1	3.73	5.85	4.86	5.97	4.74	4.59	3.81	5.99	5.87	4.58	5.18	4.59	5.3	5.83	5.91	6.81	6.38	4.65	6.7	6.46	6.87	5.89	5.45	5.63	5.47	7.49	6.16	5.32	6.5	7.9	6.28	6.3	7.08	5.74	7.07	6.03	5.38	5.73	5.98
FAM13B	5.49	5.09	7.13	6.45	4.05	4.42	4.28	3.49	4.64	5.91	5.97	4.85	3.38	4.71	5.29	5.02	5.03	4.47	3.57	4.74	5.34	5.91	3.92	4.59	4.21	3.93	4.26	4.95	4.2	4.2	2.94	5.08	3.8	4.36	4.31	4.23	3.86	4.22	3.57	3.1	3.53	3.19	2.65	3.83	3.44	3.56	4.39	4.19	4.94
ARHGAP31	2.21	4.31	2.97	1.65	3.47	2.99	3.08	3.09	3.2	1.79	3.58	2.61	1.71	3.27	1.61	4.12	3.05	2.47	2.74	1.42	3.08	0.45	1.34	4.18	1.28	3.03	1.64	4.23	1.22	2.62	3.2	5.13	2.85	1.33	2.29	2.09	0.63	1.59	2.05	2.46	4.24	2.6	2.4	2.99	4.35	1.53	2.61	3.41	2.09
CENPQ	3.2	2.53	1.45	3.93	2.54	3.99	2.27	3	3.5	3.57	2.89	1.65	2.06	4.16	3.42	2.1	3.54	3.9	2.02	1.67	0.64	2.31	2.86	3.74	3.43	3.03	2.6	3.19	4.46	1.09	1.41	2.42	3.58	3.61	2.66	2.99	4.2	4.58	2.63	3.32	4.71	3.53	4.28	3.2	2.54	3.43	1.1	3.48	3.25
SARS	6.37	6.44	8.26	7.55	6.75	6.72	5.96	8.24	7.13	7.17	7.78	7.29	6.72	6.7	7.64	7.55	6.46	7.21	7.71	6.35	8.44	7.77	7.42	6.71	7.12	6.78	6.45	6.96	7.15	6.13	6.59	6.46	6.82	7.06	6.46	6.12	6.88	6.69	6.5	7.63	6.94	6.22	6.69	6.49	6.4	6.89	5.85	6.4	6.54
RANBP3	3.98	3.91	4.86	4.76	4.37	4.16	3.72	3.27	4.36	4.32	4.42	4.09	3.25	4.11	3.85	4.05	3.9	4.07	2.42	3.71	3.66	4.18	3.96	3.54	3.81	4.39	3.87	4.02	3.4	3.82	3.52	4.36	3.87	3.48	3.71	4.21	4.49	4.66	3.84	4.11	2.94	2.5	3.86	3.67	4.03	2.71	3.81	4.15	3.73
ARID4A	6.14	7.19	8.58	8.85	5.87	5.67	6.3	6.41	6.32	7.85	7.75	6.87	5.98	6.66	8.03	7.01	6.87	6.18	7.57	6.87	7.67	6.94	5.83	6.11	6.41	5.72	6.3	6.55	5.65	6.36	5.57	6.32	6.11	6.89	5.86	6.27	5.59	6.13	5.85	6.58	5.73	6.37	6.41	6.29	6.1	7.92	5.42	6.49	6.63
EIPR1	3.23	3.95	2.85	1.34	3.91	3.3	4.19	4.59	3.43	2.99	3.08	4.09	2.46	3.95	2.66	2.33	2.67	4.14	1.47	3.56	3.08	2.31	3.78	3.45	3.94	3.89	3.71	2.31	3.45	3.9	4.22	3.12	4.63	4	4.12	4.49	4.11	3.7	4.41	5.27	3.48	3.71	4.74	3.9	4.33	4.2	3.7	4.02	3.37
PNPLA6	2.21	1.84	2.4	2.21	2.67	2.35	1.62	3.03	1.78	1.79	2.72	-2.57	2.34	2.03	1.72	3.08	0.16	2.06	2.99	2.2	1.56	3.6	2.04	1.99	1.28	2.45	1.36	2.07	2.28	1.55	0.92	2.65	1.24	1.15	2.25	2.09	2.1	1.74	0.99	1.82	0.1	0.06	1.57	1.04	2.3	1.84	2.35	1.66	1.56
IFT88	4.52	3.62	5.74	5.15	3.91	4.16	3.1	4.49	4.26	4.85	4.65	3.59	4.05	4.62	3.67	4.17	4.37	6.01	3.98	4.21	2.51	5.22	2.2	4.04	4.24	3.45	4.07	4.44	3.14	3.32	2.14	4.12	2.5	4.39	4.07	3.98	4.04	4.19	3.07	3.01	4.02	3.93	3.1	3.99	3.17	3.79	3.59	3.98	4.79
ALG1	3.69	2.04	2	1.34	4.3	2.83	4.35	5.33	4.09	2.96	3.51	2.94	3.16	2.68	3.09	0.91	3.28	5	1.57	2.42	2.51	1.27	3.28	3.47	4.05	4.52	3.92	2.71	7.23	4.27	4.49	3.61	2.94	2.52	3.81	3.64	3.91	3.71	4.36	4.79	3.82	3.23	5.38	3.96	4.1	4.04	3.97	4.06	3.41
ZCCHC8	5.69	6.54	6.71	6.45	5.13	5.62	4.7	4.83	4.74	6.57	6.68	6.73	6.38	5.39	6.22	6.16	5.71	5.58	5.02	5.85	6.85	6.98	6.01	5.02	5.35	5.08	5.19	5.95	5.27	4.9	5.12	5.51	4.98	5.73	4.87	5.53	5.35	5.25	4.46	4.88	5.24	5.68	4.96	5.26	4.79	5.71	6.08	5.39	5.14
ABCF2	4.76	3.62	5.17	4.98	3.86	5.06	3.5	4.68	4.58	5.24	5.28	4.25	4.51	4.3	4.87	5.02	4.8	4.26	3.21	3.43	4.39	4.66	3.78	4.24	4.99	4.78	4.55	5.14	6.23	3.63	4.99	4.55	4.43	3.95	4.42	3.28	5.21	3.41	4.13	5.62	5.17	4.93	5.53	4.1	4.19	4.01	1.65	4.77	4.42
CHPF2	4.44	4.14	3.09	2.46	4.05	3.99	4.28	3.66	3.22	3.15	2.72	3.33	3.38	3.84	2.63	2.94	3.05	3.41	3.21	4.01	5.61	3.1	3.01	4.26	3.39	5.07	3.37	3.94	4.92	3.77	4.11	4.69	4.49	3.8	2.16	3.6	3.41	3.55	4.37	5.57	3.66	2.6	5.99	3.7	4.81	3.7	3.7	3.64	3.6
LRRC7	-2.57	0.47	-2.57	-0.4	-2.57	0.98	-2.57	-2.57	-0.79	0.09	-0.51	-2.57	-0.71	-2.57	1.44	0.43	-2.57	-2.57	-2.57	-1.9	-2.57	-2.57	-0.06	-2.57	-2.57	-2.57	-2.57	0.42	-2.57	-2.57	-2.57	-0.68	-2.57	-2.57	-2.57	-1.78	-2.57	1.05	-2.57	-2.05	-2.57	-2.57	-2.57	-2.57	-2.57	-2.57	-2.57	-2.57	-2.57
FUT8	4.98	6.07	6.09	7.24	5.14	4.68	4.56	6.05	4.76	5.37	5.95	5.92	4.81	4.84	6.4	5.41	5.77	4.74	6.33	5.01	5.57	4.77	4.29	5.54	4.08	5.42	5.25	4.65	4.48	4.43	4.65	5.59	4.4	4.97	4.91	4.54	4.64	4.2	4.69	4.08	5.81	4.77	4.35	4.8	5.32	6.39	5.36	3.88	5.08
UBA6	6.63	5.77	6.07	6.11	5.41	4.98	5.2	6.34	5.28	7.17	6.19	5.75	5.85	6.66	7.2	5.85	6.18	7.02	5.43	6.85	4.57	6.74	6.43	5.7	6.01	5.37	5.8	6.29	7.79	5.44	6.74	6.24	6.09	7.39	6.04	5.82	5.36	6.03	5.37	5.31	5.17	5.41	5.95	5.53	6.09	7.23	5.48	6.2	6.65
GAB2	5.93	4.86	2.72	3.03	5.46	5.46	5.36	4.49	5.93	3.15	4.36	5.38	4.59	3.37	2.99	4.66	2.67	4.33	5.55	3.97	4.94	3.1	1.99	4.18	6.06	4.92	5.02	3.63	5.03	4.24	5.04	5.22	5.2	4.94	4.88	4.67	3.55	6.74	2.79	4.28	6.37	6.41	4.24	4.83	5.68	5.13	4.75	2.9	3.75
ATP6V0A1	3.79	4.91	4.72	4.58	5.41	5.05	4.73	4.31	4.81	4.54	5.13	4.59	5.12	4.34	5.47	5.61	3.89	5.02	5.74	4.28	3.3	5.62	4.73	5.24	3.73	5	4.24	4.6	4.9	4.37	5.23	4.44	4.33	4.58	4.3	5.18	3.83	5.34	3.99	4.7	4.7	4.89	4.11	4.56	4.66	4.34	3.6	4.88	4.49
PIAS1	4.74	5.72	4.07	4.45	5.23	5.2	5.21	4.89	5	3.33	3.54	4.58	3.92	5.07	4.33	4.32	3.54	5.1	4.2	5.1	4.18	4.36	5.26	4.36	4.16	4.3	4.78	4.91	4.43	4.94	4.72	5.32	6.06	4.35	4.59	5.9	3.86	6.07	4.94	4.76	6.34	5.52	5.17	5.53	5.35	4.11	3.7	4.69	4.8
SLC4A7	7.28	6.35	7.95	7.77	5.43	5.21	4.85	6.38	6.26	7	7.32	6.65	7.35	6.1	7.59	6.46	5.89	7.45	6.87	6.31	7.42	7.1	5.27	5.73	7.2	5.73	5.12	5.92	6.18	4.75	6.28	6.03	5.29	6.96	6.77	5.41	6.77	6.03	4.46	5.46	5.38	5.01	5.58	5.29	5.9	4.51	4.58	5.49	5.2
APBA2	0.95	-2.57	0.54	1.65	2.11	0.19	1.12	1.49	-2.57	1.91	3.01	2.05	1.16	0.75	2.73	2.27	3.24	1.26	3.19	2.08	2.38	2.94	1.05	2.17	0.83	1.01	1.41	2.95	1.46	1.09	1.9	1.85	0.03	0.16	-2.57	0.78	1.77	2.28	0.8	0.5	0.67	1.69	0.16	1.41	-2.57	1.69	1.65	1.62	0.39
MAP2K3	7.23	6.24	3.7	4.5	5.25	5.89	7.03	5.55	5.95	5.3	5.7	6.53	6.83	6.19	6.03	4.8	5.58	6.17	5.71	6.16	5.43	6.45	7.61	6.8	7.61	6.53	6.89	5.94	6.67	7.23	8.26	7.59	7.51	5.99	6.76	5.9	6.74	5.73	8	6.6	7.17	5.36	6.4	6.52	7.6	6.71	6.25	6.56	5.91
EFCAB1	-0.67	-0.61	1.75	-1.11	0.66	-0.7	0.83	1.75	-1.72	0.09	-2.57	-2.57	-2.57	0.71	0.27	-2.57	-2.57	-2.57	-2.57	0.46	2.11	0.45	-1.62	0.64	-2.57	0.35	1.36	1.59	-2.57	2.39	0.17	0.47	-2.57	-0.72	-0.43	-2.57	-2.57	-1.05	-2.57	5	0.27	-1.37	-1.2	-2.57	1.25	-0.87	-2.57	-1	2.25
TMSB10	8.72	8.15	7.57	6.86	8.28	8.75	9.11	11.09	8.43	8.48	8.37	8.74	8.51	8.18	7.92	9.08	7.28	9.28	9.62	7.57	7.92	7.17	8.57	8.31	7.79	9.04	8.09	8.1	10.27	7.86	10.35	9.01	9.02	8.55	9.39	7.65	8.07	8.62	9.05	10.35	8.34	9.14	9.78	9.35	9.94	9.74	8.75	8.36	7.6
ASTE1	1.39	1.93	-2.57	0.96	1.19	2.19	1.5	0.18	1.05	-2.57	0.59	2.05	0.72	1.59	2	1.49	2.3	1.21	-2.57	1.8	0.64	-2.57	1.88	1.72	1.46	0.84	0.72	1.1	1.22	2.11	0.4	1.29	1.16	1.24	1.38	1.02	1.07	1.67	1.97	2.07	2.19	1.79	2.01	2.76	0.91	1.37	0.7	2.27	1.09
RNF19A	7.05	6.64	8.06	7.6	6.04	5.9	5.66	6.57	6.47	7.2	8.52	6.41	5.58	6.97	8.42	7.21	7.53	7.02	6.11	6.91	6.93	7.56	4.5	6.37	8.47	6.26	6.17	6.47	6.28	5.28	6.09	6.6	7.16	7.12	6.6	6.33	8.42	5.57	6.25	5.82	5.24	5.65	4.85	6.67	5.98	7.09	5.99	6.39	7.12
PEX3	1.55	2.64	1.75	2.92	1.89	3.23	2.6	2.65	2.34	2.82	1.37	1.1	2.46	2.47	1.5	1.95	1.99	1.67	2.02	2.1	2.51	1.36	2.18	1.17	1.46	2.07	2.2	1.16	2.41	3.08	2.31	2.75	1.31	2.66	2.37	1.65	2.36	2.39	2.96	3.51	2.02	2.38	3.04	2.12	2.97	1.9	-2.57	1.5	2.43
GABARAPL2	5.52	5.57	4.28	3.91	5.42	6.69	7.76	5.59	5.97	4.16	3.52	4.99	5.13	5.58	4.2	5.1	4.15	5.47	5.63	4.7	5.34	3.86	5.9	5.19	4.35	5.55	6.7	5.03	5.26	7.37	6.7	6.3	7.42	4.99	6.05	5.25	6.72	6.4	8.36	7.75	7.06	5.37	6.46	7.37	6.94	6.38	6.24	6.52	5.16
SH3YL1	5.83	5.42	5.9	6.78	6.05	4.84	6.37	6.23	6.39	6.75	5.74	4.95	5.03	5.83	5.58	6.38	7.17	6.61	4.71	5.84	5.61	5.59	5.82	6.02	7.11	6.07	5.85	5.69	5.66	5.85	4.65	5.13	6.89	7.34	7.36	5.57	6.23	5.43	7.82	5.47	2.62	6.05	4.15	5.7	4.07	6.2	4.95	6.55	7.43
FAM136A	5.35	3.93	5.63	4.75	5.13	5.88	4	5.55	5.1	5.38	5.4	4.52	5.19	4.92	5.2	4.85	5.2	5.02	2.99	4.37	4.65	3.45	5.09	4.34	5.36	5.24	3.94	5.08	5.06	4.64	4.85	4.26	6.54	5.5	5.74	4.77	5.83	5.19	4.55	4.66	5.01	5.31	4.98	4.91	4.18	5.35	4.75	5.16	5.09
VCL	6.14	5.69	7.16	5.8	5.77	6.18	5.32	5.75	6.15	6.69	5.77	5.92	4.96	6.1	5.58	6.95	4.8	5.91	6	4.97	4.66	6.79	6.15	5.5	5.17	6.28	4.61	6.81	4.98	4.84	5.43	5.61	6.52	6.43	6.47	4.6	4.52	4.44	4.66	5.84	5.98	4.57	6.17	5.74	6.13	5.94	5.52	5.95	5.91
DEPDC1B	2.21	1.24	2.4	2.68	1.19	2.81	0.76	2.06	2.22	2.99	1.37	3.18	2.57	3.63	1.72	2.45	3.13	3.06	-2.57	1.31	-2.57	-2.57	3.66	3.4	3.34	1.45	1.73	1.77	3.1	0.12	3.17	0.11	4.07	2.91	3.08	3.16	3.55	4.39	1.15	2.3	3.56	3.05	3.09	3.31	2.42	2.11	3.33	2.77	1.2
DAPK2	2.44	3.48	1.94	3.32	4.13	1.37	3.43	2.17	3.59	2.91	3.07	3.6	3.86	3.68	3.89	2.87	3.85	1.94	4.56	3.83	1.59	4.14	2.61	3.54	2.23	3.64	3.59	3.11	3.98	3.38	3.24	2.91	1.89	4.98	2.97	4.63	2.32	2.63	1.16	1.04	1.6	3.45	2.25	3.81	3.57	3.4	5.68	0.59	2.66
NSMAF	3.87	4.56	3.47	3.82	2.85	3.98	4.44	3.72	4.17	2.22	1.97	3.81	4.27	3.93	3.53	3.86	3.9	3.48	1.47	3.98	2.51	2.88	4.16	2.9	4.29	3.78	4.87	3.73	3.03	4.5	4.89	4.25	3.49	4.01	3.97	3.35	5.03	3.94	5.23	5.39	3.32	3.5	4.37	2.93	3.81	3.76	1.65	4.44	4.23
ADSS	5.97	5.24	6.23	6.37	5.71	5.7	5.82	5.86	5.46	5.45	5.29	5.45	4.79	6.18	5.74	5.9	5.93	5.92	4.91	5.82	4.8	5.51	5.94	5.85	6.05	5.38	6.84	5.89	7.1	6.2	6.21	5.96	7.28	6.31	6.56	5.57	6.55	5.05	7.02	7.74	6.42	6.2	6.86	6.74	5.9	6.6	4.99	6.86	6.33
STAP1	0.48	4.68	1.06	-2.57	-0.19	-2.57	-0.3	1.95	0.74	1.52	3.26	1.65	0.08	-1.11	-1.82	1.34	-2.57	-1.14	0.55	2.13	-2.57	-2.57	-2.57	0.27	-1.03	0.84	-2.57	-1.23	-2.57	-0.43	-0.43	3.24	-2.57	-2.57	0.54	-1.78	-2.57	-1.62	-2.57	-2.05	-0.54	-0.72	-2.09	1.31	1.76	-1.34	0.21	-1.58	-2.57
TIMP2	5.77	6.17	4.41	4.41	8.9	8.79	9.05	9.06	8.57	3.77	4.5	7.06	6.92	6.06	4.34	8.56	2.87	7.74	8.27	5.35	7.55	7.58	5.37	7.71	3.6	7.18	6.29	6.86	7.72	7.87	9.36	8.3	7.98	4.62	6.3	8.59	5.72	6.4	5.97	8.08	7.01	6.82	8.77	7.56	10.54	4.4	6.97	7.28	4.88
RFC1	6.57	7.06	8.72	7.28	6.11	6.49	6.24	7.91	6.3	7.42	7.13	6.63	6.61	7.07	7.6	7.53	6.69	7.68	6.77	6.37	8.41	6.15	6.42	6.68	4.94	5.97	6.46	6.98	6.57	6.17	6.64	6.33	7.14	6.74	6.67	6.67	6.01	7.03	6.21	6.34	7.18	6.52	7.04	6.67	6.49	6.88	5.35	6.63	6.64
TBC1D23	4.97	4.24	5.12	5.34	3.91	4.79	3.83	4.93	4.21	4.4	4.3	4.58	3.38	4.72	5.55	5.27	4.4	4.69	4.85	3.56	3.49	4.59	3.71	5.12	4.6	3.98	3.95	4.94	4.04	3.49	3.85	4.91	4.37	4.49	3.66	3.8	4.3	3.91	3.9	5.13	5.04	3.53	3.99	4.9	4.3	4.56	4.69	4.42	4.26
CUL3	5.64	5.39	6.43	5.77	4.83	5.83	5.09	5.15	5.13	6.09	5.77	5.72	4.95	5.23	6.03	5.62	5.59	5.86	4.56	5.28	4.29	4.66	5.71	5.33	6.18	4.4	4.76	5.77	5.17	5.02	4.71	6.11	5.52	5.95	5.29	4.81	3.96	5.13	5.32	4.68	5.53	4.25	4.32	5.3	4.46	6.32	4	5.99	5.9
MYOM2	1.01	-2.57	-1.03	1.16	1.3	-0.07	2.39	-0.81	-2.57	-0.7	0.15	-2.57	-2.57	2.7	-2.57	-2.05	0.68	-1.68	1.08	1.92	3.08	-0.38	1.43	-1.55	-2.57	1.08	0.24	-2.57	-2.13	2.2	-0.63	-2.02	-0.91	-1.67	0.54	-2.57	-1.71	-2.57	-0.41	-1.01	-2.1	-1.85	-2.57	0.08	-2.57	-2.57	-0.59	-0.59	-1.99
CYP46A1	3.02	3.32	4.61	3.96	4.65	2.85	2.86	1.6	3.03	2.76	3.12	2.23	4.31	3.16	5.06	3.71	3.96	2.84	4.49	4.6	5.28	2.79	2.25	3.91	4.16	3.65	2.88	3.26	3.22	2.66	3.01	3.5	2.68	4.01	3.48	4.18	3.15	3.53	2.21	2.86	2.17	3.47	2.4	2.5	3.18	3.85	5.09	3.41	3.82
Var.515	4.88	4.88	6.28	6.44	3.94	5.02	3.92	5.42	4.77	5.63	5.03	2.83	4.7	5.29	5.25	4.68	5.37	4.81	4.09	5.11	5.19	4.08	4.64	4.24	4.73	4.31	4.66	5.13	5.66	4.41	4.16	4.35	5.34	5.41	4.31	4.69	4.92	4.69	4.2	5.75	5.33	4.83	4.46	5.02	4.31	5.04	4.09	5.01	5.14
USP2	-0.67	-2.57	-2.57	-2.57	1.4	1.78	-0.16	-2.57	-0.02	-2.57	-2.57	-2.57	-2.57	-1.46	-2.57	-2.57	-2.57	1.02	-2.57	-0.58	-2.57	0.45	-1.62	-2.57	0.54	-1.62	-2.57	-0.29	-1.8	-0.43	-1.47	-1.64	-1.79	0.07	-0.74	-0.35	-1.17	0.35	0.46	-0.72	-2.57	-2.57	-0.51	0.28	-0.44	-1.65	2.04	-1.58	-1.59
CASR	-2.57	2.03	-0.3	-2.57	1.42	1.19	-0.18	-2.57	-1.07	1.85	0.61	-2.57	0.72	-1.27	0.51	2.16	-0.58	1.81	-2.57	-2.57	3.32	-2.57	1.07	1.12	-0.78	-1	-0.08	1.38	-1.2	-0.95	-2.57	1.22	-1.13	-1	0.08	-1.16	-1.02	-2.57	-0.13	0.61	-0.42	-0.45	-0.1	-1.36	0.5	-2.01	6.27	-0.9	-0.92
TUBG2	1.55	1.74	2.72	2.58	3.63	2.95	3.11	2.32	2.09	4	3.36	0.21	0.59	2.66	3.7	2.29	1.35	2.66	0.55	3.91	-2.57	3.29	2.1	2.9	1.46	2.97	4.13	3.14	2.48	3.87	2.52	2.33	1.25	1.94	2.2	3.04	0.86	1.99	2.46	2.74	1.08	1.24	3.02	1.37	2.96	4.62	0.21	1.87	2.56
RPL26L1	3.29	2.99	3.67	3.62	3.44	4.83	4.29	4.73	3.45	2.62	2.47	2.83	3.96	3.78	3.15	2.85	3.13	3.48	3.4	2.16	3.66	2.62	4.74	4.07	3.39	3.7	4.02	2.55	4.09	3.86	4.52	3.46	3.9	2.9	4.65	3.29	4.13	4.33	4.44	5.51	3.6	2.84	6.28	4.52	4.4	3.79	3.33	3.24	3.4
FLT4	-0.36	1.63	0.54	1.78	-0.94	-1.84	1.46	-1.03	0.48	0.45	2.6	3.18	2.06	1.33	-0.66	1.71	0.16	-0.58	-2.57	0.91	-2.57	1.91	-0.64	1.17	-2.57	0.35	0.13	1.32	0.32	0.63	1.86	-1.08	0.03	-0.41	-1.14	-0.35	0.63	-0.06	0.69	-1.12	-1.75	0.06	0.65	-0.15	1.43	0.46	-2.57	0.58	-1.01
NSUN2	8.05	5.89	6.27	5.46	5.21	5.92	6.05	7.31	6.2	5.96	6.38	5.95	6.59	6.71	6.8	6.28	6.36	7.79	5.14	6.79	5.93	5.03	6.59	6.56	7.05	5.67	6.87	6.27	7.05	6.92	7.09	6.64	6.78	7.51	7.34	6.28	7.73	7.3	7.29	8.6	7.84	7.2	4.94	6.84	7.01	6.31	6.43	7.31	6.47
FBXO42	3.93	3.93	2.22	4.58	4.04	3.84	3.7	3.02	3.8	2.31	2.41	3.49	4.31	4.66	4.67	3.17	5.13	4.14	3.4	4.85	3.52	1.91	5.17	3.85	4.38	4.06	4.15	3.98	4.21	3.67	4.26	3.56	4.04	4.7	3.5	4.16	4.46	4.35	4.2	4.13	4.45	4.98	4.12	3.96	4.27	3.71	3.7	4.08	4.7
MFAP3	1.69	2.4	3.29	2.11	0.66	2.67	2.61	3.4	1.78	2.82	1.51	1.65	0.96	2	0.13	1.25	-0.63	2.47	1.47	1.52	0.64	1.91	2.04	2.75	0.18	1.25	2.14	2.07	2	2.39	2.57	3.15	2.33	1.49	2.06	1.76	1.55	1.52	1.78	1.52	1.87	1.48	2.7	2.02	1.99	1.37	2.61	1.66	1.39
MRI1	4.48	3.41	3.58	5.45	4.72	3.94	4.92	2.68	4.1	3.9	3.69	3.75	4.51	4.62	4.06	1.8	5.57	4.63	4.66	5.36	3.13	3.67	4.36	4.53	4.65	4.43	5.19	4.03	5.27	4.82	4.05	3.93	4.32	4.2	3.7	4.79	4.6	4.06	3.74	3.97	3.99	4.16	3.29	3.96	4.15	4.28	4.49	4.69	5.24
METTL1	3.05	2.64	4.69	3.75	3.86	3.85	2.56	4.05	3.2	2.99	2.66	3.18	4.27	2.79	3.29	1.57	1.99	2.96	3.21	2.37	4.18	2.62	3.73	3.14	3.71	4.73	3.92	2.42	3.16	2.7	4.99	3.84	3.82	2.09	3.67	2.45	3.88	2.04	3.96	4.75	3.63	3.56	5.42	3.32	3.33	3.26	2.83	4.11	2.91
HOXC8	-1.08	-0.16	6.31	3.23	1.3	3.86	-2.01	3.53	-1.18	6.16	-1.2	1.65	1.5	2.95	5.45	-1.11	-0.63	-2.06	2.02	-1.44	6.45	0.45	2.93	-2.57	-2.57	-1.87	3.12	2.59	2.38	-1.82	0.6	-1.64	-0.37	-1.67	-0.74	-1.27	-2.57	-1.62	-1.79	3.63	-0.84	1.24	1.66	-0.77	1.18	3.89	2.04	1.66	-2.57
AGA	2.76	4.28	1.75	3.18	4.18	3.31	4.69	5.11	3.4	3.77	3.55	4.8	2.95	4.04	2.68	2.97	3.2	3.62	3.86	3.61	3.66	3.6	3.66	3.58	2.32	4.23	4.45	2.31	4.13	4.87	3.85	3.37	4.53	3.42	3.39	3.12	3.29	3.87	5.03	5.58	2.68	4.28	4.07	3.89	4.46	4.13	4.64	4.07	4.17
PI4K2B	2.47	0.9	0.54	0.08	1.08	2.22	2.61	2.65	1.84	1.19	-0.04	0.21	2.06	2.1	1.09	0.58	1.99	2.25	2.02	2.91	2.51	1.36	3.25	1.99	2.32	1.31	3.05	2.15	2	2.98	3.26	2.57	3.25	2.59	2.14	3.08	2.64	3.49	3.43	2.9	2.97	3.01	2.93	3.41	3.09	2.49	1.1	2.11	2.34
BOD1L1	8.08	8.74	10.81	9.62	6.83	7.51	6.85	8.54	7.65	9.5	9.44	8.41	7.66	8.56	8.78	8.66	8.57	8.08	8.81	8.08	9.61	8.71	7.48	8.28	6.94	6.9	7.18	8.09	7.28	6.95	7.1	7.6	7.81	7.72	7.78	7.34	7.63	7.48	6.7	6.57	7.48	7.43	6.68	7.08	7.61	8.14	5.97	7.23	7.96
MAT2B	3.67	4.17	3.47	3.27	3.47	3.72	5.43	3.51	3.64	3.28	2.84	3.18	3.11	4.22	2.3	3.91	3.59	3.55	3.86	3.22	3.66	2.62	4	2.68	2.86	3.38	4.32	3.63	3.62	5.4	3.77	4.51	3.92	3.19	4.33	3.35	3.45	3.55	5.59	5.28	3.85	2.6	5.22	4.31	5.23	4.13	3.01	2.9	4.62
TLL1	-0.36	0.9	-2.57	-0.4	-0.19	-0.7	2.58	-0.62	1.05	-0.38	-1.2	2.61	2.2	-1.11	-0.42	-1.11	-2.57	-1.14	3.57	-0.58	-2.57	-2.57	-2.57	-2.57	-2.57	-0.42	-0.47	0.27	-0.92	0.12	0.17	1.29	-2.57	-0.15	0.04	-0.89	-1.17	2.25	-1.79	2.26	-2.57	-2.57	-1.73	1.31	1.56	-2.04	0.21	-0.59	0.2
EDC4	3.38	4.43	2.26	3.08	2.6	4.89	3.71	1.89	3.03	2.45	2.4	3.7	1.5	3.82	2.01	2.49	2.28	3.25	2.81	2.14	2.51	3.29	5.02	3.43	2.78	2.98	2.12	3.49	4.81	2.67	4.79	3.49	4.75	3.62	3.56	1.25	3.2	4.24	3.7	3.61	4.52	3.21	3.58	4.62	3.81	3.55	2.42	4.31	2.9
TRIO	6.77	6.17	7.44	7.31	5.17	6.94	4.71	5.67	6.38	7.42	6.8	5.85	6.22	5.52	6.86	8.78	6.99	7.54	6.53	6.04	6.15	7.81	6.34	6.47	6.87	4.81	5.75	5.99	5.32	4.6	5.41	6.1	5.18	6.63	5.88	4.75	4.93	6.4	3.89	6.25	5.65	5.31	4.94	5.3	6.11	6.56	4.85	5.84	5.6
VCAN	5.96	5.5	6.65	6.92	6.12	9.35	7.97	10.12	7.94	6.44	6.1	8.23	7.59	7.72	5.54	8.55	3.76	6.95	8.63	5.15	7.12	7.22	4.3	7.29	4.42	5.17	5.55	4.73	8.7	4.63	8	7.61	4.53	5.49	6.52	3.86	4.73	6.09	4.42	7.41	3.25	4.97	6.89	8.21	9.31	5.22	5.28	7.94	7.11
CLEC16A	4.12	4.12	4.37	3.82	3.52	4.18	3.39	3.8	3.71	3.98	3.85	2.05	3.66	3.39	4.1	3.51	3.81	3.99	2.74	4.16	1.56	2.62	4.29	3.7	3.15	2.99	3.42	4.08	3.99	3.71	3.94	3.83	4.99	3.59	4.04	2.92	3.17	4.15	3.98	3.96	3.85	3.78	3.77	3.91	3.89	3.84	3.59	3.48	3.64
MSR1	2.66	-0.61	2.85	2.3	2.74	2.45	2.95	4.54	3.73	2.47	2.6	4.25	3.18	2.25	1.91	4.42	-0.63	3.52	3.98	-0.38	3.08	3.74	2.8	3.45	1.46	-0.33	0.72	3.04	2.41	-0.22	2.52	1.38	0.9	0.26	1.38	0.83	0.34	0.52	-0.37	2.42	2.19	0.06	4.25	4.09	4.04	2.24	2.83	3.22	0.71
CDH1	8.6	4.46	7.01	6.77	6.09	7.5	8.74	8.84	8.03	7.29	6.73	6.94	5.89	8.58	8.06	7.37	7.51	8.8	5.19	7.02	7.66	7.74	7.1	5.56	8.27	8.43	9.68	6.96	9.38	9.43	7.87	6.97	9.87	8.8	9.05	7.63	9.62	8.43	9.71	9.59	9.08	8.7	6.03	10.15	7.63	8.65	7.52	11.16	8.2
MTREX	7.47	6.5	7.69	8.14	6.29	6.18	6.1	6.34	6.64	7.29	6.83	6.81	6.91	6.92	6.91	6.94	7.41	7.45	7.11	6.52	7.12	7.21	6.64	6.57	6.34	6.3	6.44	6.78	6.06	6.68	6.1	6.9	6.44	6.35	6.49	5.94	6.97	6.22	6.73	5.78	5.3	6.48	5.74	6.12	5.98	5.91	5.77	7.27	7.11
DNAH5	4.13	0.9	5.07	5.35	3.2	1.34	2.32	3.51	2.18	4.4	3.61	0.21	3.93	-0.6	0.64	5.8	3.13	6.54	0.55	4.44	2.51	1.91	1.05	3.4	1.46	3.4	3.77	-0.29	0.17	2.22	1.06	3.76	-1.79	3.66	3.88	0.21	-0.01	3.07	2.42	5.49	-0.84	0.77	-0.66	0.01	2.35	5.81	3.33	1.8	4.03
ZFYVE16	5.07	5.67	6.65	6.95	5.94	5.33	5.17	4.9	5.72	6.76	7	7.55	6.1	5.79	5.56	6.41	5.65	5.28	6.3	6.01	5.31	7.1	6.13	5.19	5.19	4.44	4.87	6.01	5.4	4.95	4.97	5.54	4.3	5.9	5.55	6.13	5.35	5.14	4.69	3.91	4.96	5.01	4.55	5.36	5.55	5.44	6.67	6.03	5.97
RIPOR1	3.34	3.72	2.22	1.78	2.58	3.21	3.9	1.27	3.24	2.62	1.21	3.02	3.85	2.91	1.44	1.64	1.99	2.8	1.47	3.19	1.56	2.31	1.8	2.83	3.15	3.87	3.12	2.68	3.12	3.9	3.66	3.55	3.93	3.14	2.59	2.8	2.36	2.66	4.03	4.36	1.93	2.6	3.4	3.28	4.06	3.11	3.47	3.39	2.64
C6	-1.64	-2.57	-2.57	1.16	-2.57	-2.57	-2.57	-2.57	-1.18	-2.57	-2.57	-2.57	-2.57	-2.57	-2.57	-0.14	-2.57	1.12	-2.57	-2.57	-2.57	-2.57	-2.57	-2.57	-1.03	-2.18	-2.57	-0.29	-2.57	-2.57	-2.57	-1.64	-1.79	-2.57	-2.57	-2.57	-2.57	-2.57	-2.57	-2.57	-2.57	-2.57	-2.57	-2.57	-2.57	-2.57	-2.57	-2.57	-2.57
RAI14	6.67	5.32	9.27	6.52	6.05	6.99	6.46	8.6	7.13	8.24	7.5	8.03	7.21	7.7	8.23	8.29	6.98	7.71	7.9	6.36	9.03	8.39	4.81	6.45	7.81	7.68	6.37	4.66	6.84	6.22	7.23	6.31	7.07	9	7.57	5.32	6.81	6.64	6.02	6.69	8.28	6.7	5.95	5.48	7.63	7.57	5.99	6.84	6.58
PNKP	4.88	4.65	5.29	6.15	5.8	4.73	5.05	5.15	4.91	5.56	4.9	5.28	5.82	5.35	5.21	5.63	6.42	4.78	5.78	6.65	5.38	5.08	4.66	5.03	5.44	5.64	5.49	4.44	4.99	4.93	5.57	4.58	5.12	6.48	4.97	4.84	5.05	5.61	3.96	4.04	5.23	5.09	5.8	3.96	4.1	3.93	5.16	5.27	5.5
PHLPP2	2.39	1.79	2.27	2.3	1.82	2.29	1.18	0.95	1.99	2.02	3.49	1.1	2.46	1.72	2.13	1.34	3.1	1.96	-2.57	2.65	0.64	1.36	1.34	2.12	1.55	1.18	1.01	1.66	1.67	1.37	1.31	2.84	1.69	1.41	1.91	1.12	2.87	2.8	1.53	0.88	2.82	1.52	0.77	2.65	1.51	2.09	1.1	2.27	1.48
SPDL1	5.11	4.14	6.05	6.1	2.99	5.8	3.63	4.91	4.85	5	4.14	4.46	5.12	5.22	4.65	3.6	5.58	3.97	3.21	3.54	3.95	3.86	5.34	4.9	5	4.34	4.18	3.74	5.35	3.9	4.86	4.12	4.47	4.23	5.17	4.43	5.05	5.9	3.97	5.23	5.22	4.34	6.26	4.71	4.63	4.37	2.35	4.24	3.86
STAU2	5.99	5.53	7.61	7.28	5.81	5.44	5.41	6.5	6.22	6.51	5.68	5.61	7.42	5.59	6.44	5.79	6.26	6.5	4.97	5.86	6.11	5.73	4.95	6.03	6.52	6.21	5.61	4.8	5.28	5.57	5.87	5.37	5.87	5.71	6.07	5.72	6.58	6.47	5.51	5.72	5.98	4.16	4.43	5.31	5.1	5.24	5.97	5.96	5.85
PQLC2	1.89	3.09	3.58	1.93	2.78	3.34	2.44	2.76	2.89	2.81	2.85	3.2	1.27	3.27	1.83	2.74	2.67	2.07	3.36	2.35	2.53	-2.57	1.67	2.51	3.04	2.86	3.09	1.95	1.96	1.91	2.65	2.61	3.31	1.83	1.6	2.04	2.7	1.51	2.99	2.16	4.01	3.54	3.38	2.7	2.64	2.71	2.35	2.37	2.53
CTNS	3.43	1.63	1.06	0.08	2.63	3.53	3.88	2.57	3.04	1.66	2.16	1.1	3.11	3.73	3.18	2.05	2.44	3.12	3.57	3.28	3.08	1.91	2.34	2.42	3.15	3.6	3.08	2.68	2.88	3.19	3.66	3.26	2.7	1.82	2.66	4.57	2.57	3.07	2.79	2.92	3.33	3.73	3.51	3.44	4.14	1.78	3.22	2.41	3.17
RTN4R	-0.36	-0.61	-2.57	-2.57	0.66	1.68	-1.6	-2.57	0.61	-2.57	-2.57	-2.57	0.59	-1.11	-0.21	-2.57	-2.57	-0.93	-2.57	-1.9	-2.57	-2.57	0.93	-2.57	-2.57	-0.07	-0.47	-2.57	0.97	-0.22	-0.86	-1.64	-1.28	-1.67	-2.57	0.05	-1.17	-0.32	1.15	-0.72	0.99	1.79	1.16	2.12	1.18	1.37	1.1	1.87	-1.59
PHF23	5.39	5.42	5.63	5.24	5.01	5.52	4.94	4.99	5.11	5.06	5.03	6.1	4.7	4.98	6.07	4.89	4.87	4.3	4.85	4.02	5.06	5.4	4.94	4.78	5.66	5.53	4.29	4.49	4.47	4.97	5.12	5.25	4.56	3.77	4.7	4.16	4.85	3.78	5.44	5.52	4.31	5.04	6.04	4.53	5.24	4.53	4.32	4.65	5.1
CDH10	-2.57	-0.58	-2.57	-2.57	-2.57	-0.45	-2.01	-2.57	-1.72	-2.57	-2.57	-2.57	-0.71	-2.57	-2.57	-1.47	-2.57	-2.57	-2.57	-2.57	-2.57	-2.57	-0.64	-2.57	-2.57	-2.57	-2.57	-0.84	-2.57	-2.57	-2.57	-2.57	-2.57	-2.57	-2.57	-2.57	-2.57	0.35	-2.57	-0.72	0.89	-1.37	-2.57	-2.57	-2.57	-2.57	2.61	-2.57	-2.57
INPP4A	6.6	4.12	4.79	4.41	3.89	3.42	3.6	3	4.77	2.39	3.48	3.91	2.06	4.11	2.83	3.8	3.05	3.81	3.86	5.31	3.3	4.18	3.86	3.66	5.69	5.73	3.63	4.37	2.88	3.93	2.66	4.17	4.7	5.11	4.35	3.42	3.83	4.76	3.37	2.4	3.85	5.07	2.83	4.5	2.98	3.53	3.47	3.22	3.54
RAB27B	5.79	0.47	3.7	3.44	4.28	2	3.79	1.75	5.58	1.79	3.55	2.36	-0.71	5.37	2.94	3.35	1.81	3.95	-2.57	3.83	2.11	1.91	4.18	3.08	1.07	4.67	4.38	3.95	3.48	4.3	4.54	3.02	6.39	4.79	4.46	5.33	4.89	3.87	4.12	2.42	0.79	3.93	2.62	3.92	3.22	6.06	2.61	4.81	4.57
PSMA4	6.4	5.86	6.99	7.03	6.02	6.53	6.08	7.8	6.51	7.23	6.4	6.82	5.8	7.2	6.5	6.97	6.65	6.25	5.67	5.58	7.03	6.17	7.55	5.81	6.29	6.07	6.24	6.7	6.47	6.05	7.23	6.35	6.84	6.34	6.42	5.88	7.29	6.79	6.26	6	7.02	6.49	6.84	6.27	6.5	5.82	5.31	6.99	6.45
MYO16	-2.57	-0.91	-2.57	-1.66	-1.96	-0.45	-2.26	-2.01	-2.57	-2.57	-1.2	-2.57	-2.57	-2.57	-1.13	-2.57	-2.57	-2.57	-2.57	-1.44	-2.57	-2.57	-2.02	-2.57	-1.6	-2.57	-2.57	-1.46	-2.57	-2.57	-2.57	-2.57	-2.57	-2.57	-2.57	-1.07	-2.57	-2.57	-2.57	0.46	-2.1	-2.57	-2.57	-2.57	-1.93	-2.04	-2.57	-2.57	-2.57
LSG1	6.68	6.08	6.47	6.56	6.12	6.67	5.5	6.66	6.22	6.36	6.32	5.3	6.09	6.48	6.59	6.04	5.81	6.57	6.63	6.35	6.32	5.97	6.73	6.3	7.06	6.67	6.33	5.58	6.32	5.93	6.71	6.15	6.27	6.7	6.56	5.7	6.52	5.78	5.74	6.12	7.11	6.7	6.05	6.38	5.59	6.39	5.69	6.95	6.14
PARP3	2.62	3.2	4.83	2.86	4.27	3.16	4.44	2.06	3.01	3.6	3.61	3.91	2.77	3.45	4.17	3.63	2.96	4.23	0.55	3.31	3.08	3.1	3.53	3.25	4.11	3.68	4.45	2.87	3.6	4.73	3.17	3.33	2.19	3.76	2.69	3.51	2.01	2.83	3.48	3.67	1.16	0.57	4.28	3.54	3.32	3.48	3.81	3.27	4.09
TNC	3.83	3.27	2.4	2.92	3.92	4.78	2.74	6.6	3.8	2.22	0.59	2.83	1.5	1.85	6.03	6.03	-0.63	5.32	4.71	-0.38	2.83	6.82	1.99	3.02	0.54	3.55	1.36	1.59	3.91	3.14	5.62	5.63	1.24	0.57	2.79	1.18	2.76	2.66	-0.37	6.09	-0.54	0.34	4.07	3.01	6.38	2.45	3.7	3.66	1.09
THAP3	4.01	4.02	3.09	2.54	4.86	4.57	5.11	4.36	4.39	2.76	2.67	2.83	4.3	4.96	2.99	3.52	3.05	4.4	4.71	4.7	3.81	3.29	3.7	4.21	4.6	5.13	5.06	3.43	4.56	4.97	4.71	4.31	5.04	4.48	4.3	5.17	5.65	4.04	5.31	4.65	5.44	5.03	5.57	4.9	4.92	4.64	4.32	3.9	4.59
RIPOR3	1.31	2.43	2.22	2.12	2.3	1.95	2.74	1.18	1.53	1.18	4.08	2.05	0.59	1.92	1.32	2.25	1.06	-1.38	4.71	4.94	2.11	1.91	0.67	3.15	2.01	2.67	1.73	1.65	1.82	2.51	3.01	2.54	1.93	2.8	1.67	1.25	1.4	0.52	-0.56	0.35	2.35	1.24	1.57	2.99	3.5	-0.36	1.42	0.58	-0.28
TDP1	3.67	4.66	3.9	4.91	3.69	3.82	4.13	4.29	4.28	5.02	4.22	3.81	3.85	4.71	4.67	3.69	4.33	3.8	2.99	4.4	4.94	4.36	3.88	3.84	5.31	4.49	4.37	3.27	4.87	4.08	3.88	3.89	5.37	4.32	4.19	4.79	3.91	5.12	4.25	4.96	4.22	4.99	4.78	5.06	4.21	5.3	4.09	4.46	4.25
AIFM2	4.67	2.4	4.32	3.36	3.23	2.92	3.79	4.07	3.32	3.89	3.41	4.09	2.35	4.5	1.5	3.9	3.48	3.38	3.21	4.11	3.66	3.45	2.55	4.16	5.02	5.18	3.9	3.43	2.38	3.56	3.14	2.9	3.58	4.38	3.35	3.72	2.64	2.9	3.26	2.54	4.47	3.32	3.64	3.43	3.48	2.3	3.59	4.01	3.67
C2orf83	-2.57	0.2	-2.57	-2.57	-2.57	0.25	-0.16	-2.57	-2.57	1.21	1.05	1.1	2.2	-2.57	-2.57	0.96	-2.57	-2.57	-2.57	-2.57	-2.57	2.88	0.54	-2.57	-1.03	-2.57	-2.57	1.67	-1.8	-2.57	-1.47	-2.57	-2.57	-2.57	-2.57	-2.57	-2.57	-2.57	-2.57	-2.57	-1.23	-2.57	-2.57	-0.33	-2.57	-2.57	2.07	-2.57	-2.57
SPATA7	2.3	2.11	2.97	2.98	1.95	2.35	2.45	-0.04	1.99	4.13	2.54	1.65	1.26	2.42	2.33	2.7	3.28	2.47	-2.57	2.43	0.64	1.36	0.93	1.37	2.23	1.04	2.37	2.35	2.2	2.07	0.4	0.88	2.8	3.07	1.73	1.53	1.9	2.1	1.07	1.37	1.71	-0.28	1.72	1.48	1.5	3.37	0.21	1.73	3.37
MED17	5.06	4.91	2.85	4.51	4.27	4.94	3.66	4.15	3.76	3.6	3.24	2.54	4.61	3.63	3.65	2.97	4.72	3.88	3.5	4.75	3.49	3.49	4.58	4.21	5.14	4.01	3.65	3.81	4.41	3.6	3.08	4.16	4.1	4.46	4.12	3.8	4.11	4.49	3.53	3.15	3.97	4.32	3.63	3.49	4.15	4.51	5.04	3.74	4.55
RETSAT	4.59	3.65	3.96	2.38	6.37	5.43	6.1	5.61	5.15	2.47	2.32	3.81	4.27	4.54	3.75	4.27	3.13	5.09	3.4	4.44	5.06	3.1	5.1	4.01	4.24	6.69	5.99	4.2	6.07	7	6.18	4.32	5.8	5.35	4.63	5.16	4.08	4.14	6.45	6.66	5.57	5.64	5.69	6.38	5.64	5.23	4.25	5.46	4.33
CAPG	3.62	5.12	4.28	2.54	8.5	6.06	5.14	5.98	5.13	2.47	3.85	5.12	1.71	4.46	3.81	6.78	2.44	6.73	5.43	3.45	5	4.18	4.37	3.35	3.91	6.37	4.47	3.66	5.4	5.79	4.61	4.92	5.51	5.42	5.13	5.82	3.74	3.7	5.89	5.86	5.22	5.35	5.71	7.1	5.62	5.81	4.85	6.21	5.09
AP2S1	4.64	3.79	3.29	1.65	5.73	5.18	4.95	5.69	4.4	3.41	3.92	5.28	4.59	4.46	3.91	4.9	3.41	4.27	5.59	3	3.49	3.6	5.5	4.1	4.44	5.84	4.51	4.41	4.74	4.64	6.95	4.38	4.74	4.3	5.19	5.55	4.83	5.17	4.78	6.24	5.01	4.21	5.23	5.19	5.46	4.41	4.99	4.71	3.88
USH2A	-2.57	-0.61	-0.31	0.08	-2.57	-2.57	-2.57	-2.57	-1.72	-2.57	-2.57	0.21	-2.57	-2.57	-0.66	-2.57	-2.57	-2.57	-2.57	-2.57	-2.57	-2.57	-2.57	-2.57	-2.57	-1.62	-2.57	-2.57	-2.57	-1.82	-0.43	-2.57	-2.57	-2.57	-1.68	-1.78	-2.57	-1.62	-2.57	-2.05	-2.57	-2.57	-2.57	-2.57	-2.57	-2.04	-2.57	-2.57	-1.59
TG	-2.57	-0.61	1.06	-1.11	-1.54	-0.99	0.69	-2.57	-2.57	-2.57	-0.04	0.21	-2.57	-1.46	-0.66	0.08	-2.57	-0.93	-2.57	0.56	0.64	0.45	-1.05	-0.96	-0.3	-0.77	-1.5	-1.75	-2.57	-0.67	0.4	-1.08	-1.28	-1.67	-2.57	-1.78	-2.57	-2.57	0.33	-2.05	-1.23	-0.72	-1.73	-2.57	-1.25	0.11	-2.57	-2.57	-2.57
ADAM28	4.15	7.27	3.7	4.48	3.5	1.13	4.3	2.72	4.51	6.01	5.52	3.33	2.34	2.83	7.53	3.15	3.95	5.43	5.09	5.84	3.81	4.52	3.64	4.57	1.07	3.58	0.13	3.21	1.87	4.06	3.62	5.84	0.34	2.82	3.61	1.65	3.68	4.53	2.05	2.09	1.16	1.24	1.75	4.19	4.08	5.15	3.47	1.41	4.4
BARX2	1.21	-0.61	1.06	-2.57	2.45	3.39	-2.57	4.37	0.48	1.52	-0.48	-2.57	-2.57	-0.23	1.86	-0.14	0.68	1.21	-2.57	0.46	-2.57	-2.57	3.49	0.93	-2.57	0.01	-0.9	5.18	2.81	-0.96	3.66	0.3	-1.79	-0.72	0.04	1.76	-2.57	2.2	1.92	4.79	2.15	2.04	-1.44	-2.57	4.16	3.82	2.05	4.61	-1.01
DCUN1D1	4.98	4.12	5.75	5.4	3.69	4.7	4.33	3.75	4.12	5.39	4.43	4.85	3.02	5.67	5.16	4.98	4.85	5.2	2.99	4.49	3.08	5.04	5.55	4.73	5.14	4.48	4.6	4.32	4.58	4.43	4.66	4.69	5.45	5.18	4.66	4.49	5.54	4.17	5	5.14	5.64	4.74	5.09	5.61	4.38	5.21	3.01	5.3	4.8
JADE2	3.72	5.27	6.62	3.88	3.87	3.14	3.74	4.36	4.53	5.42	5.39	4.25	3.25	4.5	7.62	6.39	4.5	4.37	5.03	4.56	4.73	6.17	5.68	4.92	4.02	3.53	3.58	4.74	5.69	4.1	4.99	5.24	2.3	3.99	4.21	4.59	1.79	3.53	3.17	3.78	3.29	3.85	5.05	4.63	3.62	5.67	2.83	4.1	4.52
ZIC2	-1.08	-1.28	-0.31	-1.11	0.95	0.8	-2.57	1.17	-0.79	2.12	0.83	2.05	3.25	0.2	-0.96	-2.57	-2.57	-0.18	-2.57	1.05	-2.57	1.91	1.25	1.17	0.18	0.15	0.55	2.31	-2.57	-1.82	2.2	-2.57	0.9	2.04	-2.57	4.25	2.28	6.09	-1.79	3.4	3.69	4.74	1.07	1.82	3.86	3.45	2.83	-1.58	-0.6
LCP2	2.85	4.49	2	2.46	1.89	0.98	3.78	3.96	2.42	2.47	3.68	7.16	3.25	2.64	3.03	3.89	-2.57	2.29	4.48	2.98	1.56	0.45	2.66	4.41	1.46	3.18	0.55	3.52	1.77	2.48	4.3	5.9	0.34	1.49	2.01	2.17	1.9	1.43	0.99	1.56	1.66	0.94	3.55	3.17	5.15	1.24	3.81	1.11	-0.28
TRIT1	4.61	3.03	4.95	4.34	2.96	4.17	4.45	3.27	3.3	3.41	2.47	3.47	3.11	5.05	3.05	2.7	4.64	3.78	2.74	4.96	3.3	2.88	3.78	3.4	3.52	4.02	5.49	3.93	3.93	4.53	3.64	2.71	4.84	6.41	4.35	4.12	5.21	4.07	4.97	4.36	5.54	8.21	6.24	4.59	3.95	4.14	4.52	5.16	4.34
ADRB1	0.48	1.74	2.22	0.96	4.43	2.26	3.07	-2.57	1.46	0.74	-2.57	0.21	2.06	2.66	2.3	-2.57	1.6	-1.68	-2.57	0.83	0.64	2.31	2.47	0.27	2.32	1.86	0.55	0.67	-1.8	3.12	-0.43	1.61	2.33	-0.72	3.35	1.7	4.64	1.52	4.95	-0.56	4.49	3.93	-1.2	3.08	0.58	0.61	2.04	2.22	2.3
CUL7	2.72	0.9	3.09	3.36	2.25	4.1	1.41	1.53	2.77	3.19	2.6	2.05	-2.57	3.07	2.19	0.43	2.96	2.58	4.09	2.03	0.64	1.91	1.49	2.11	3.2	2.4	2.08	2.92	1.49	1.81	0.4	1.2	3.1	3.19	0.54	1.02	3.62	2.34	2.36	1.82	2.42	2.6	2.87	2.16	1.53	2.24	2.83	3.02	2.43
CTNNA1	7.46	5.4	6.76	6.46	6.25	7.23	7	6.78	6.5	6.04	5.89	6.01	5.63	6.57	6.66	7.68	5.52	6.41	6.29	5.15	5.52	6.17	6.82	6.27	5.75	6.06	6.43	6.24	6.62	6.95	7.11	6.43	6.48	6.24	6.95	7.11	6.18	5.95	7.69	7.1	7.27	6.5	7.39	6.77	6.39	6.69	6.12	7.58	6.53
PHKA2	4.08	4.55	3.7	2.98	3.61	3.6	4.2	3.06	3.45	3.95	3.59	2.36	4.14	3.75	3.87	3.27	3.99	4.79	3.4	4.7	0.64	3.1	3.11	3.62	3.25	5.12	4.33	3.55	3.25	3.69	3.7	2.96	3.18	3.67	3.75	4.33	3.45	4.08	5.09	3.52	3.08	6.12	4.49	2.74	4.01	4.31	4.75	4.25	4.26
CNTLN	3.79	4.46	6.84	6.21	5.8	5.35	4.65	5.62	5	7.34	6	6.56	5.87	3.68	6.25	7.2	6.13	7.26	6.95	4.75	7.92	6.61	5.49	4.24	2.89	3.59	3.58	6.06	4.54	4.56	4.6	5.2	1.59	3	5.2	5.43	2.88	6.05	2.51	5.71	5.97	2.21	5.25	5.09	5.66	6.66	4.33	4.27	3.89
EPHA3	1.82	0.84	-0.31	2.01	2.08	2.77	1.86	2.01	1.94	2.49	1.37	1.1	2.68	2.31	2.52	3.06	-2.57	2.01	2.02	-0.2	2.11	0.45	-1.58	1.37	-2.57	-0.53	0.35	2.56	1.66	1.23	0.6	3.83	1.08	0.07	1.53	0.49	-0.01	-0.06	0.58	5.33	-1.75	-0.72	0.38	1.63	1.22	-0.11	3.23	1.11	1.56
HSPA5	8.63	7.8	8.91	8.34	9.34	9.65	8.94	11.34	9.32	9.17	9.13	9.77	8.47	8.59	9.13	9.76	7.83	9	9.72	7.59	8.19	8.79	9.79	9.34	8.97	9.82	8.48	8.64	9.77	8.79	10.69	10.15	9.48	8.19	10	8.89	9.22	8.58	9.25	9.75	9.61	9.25	10.64	9.56	9.51	9	9.24	9.01	8.08
DSG2	7.24	3.71	6.39	5.98	7.45	8.76	7.48	7.13	8.25	6.76	5.98	5.98	4.49	7.54	8.55	7.58	6.92	8.03	5.53	5.42	6.55	6.4	8.06	6.89	8.51	7.67	8.38	5.71	9.22	8.03	6.68	6.75	8.33	8.39	7.84	6.42	5.43	6.42	7.89	7.72	6.17	8.49	8.14	6.84	5.92	8.95	6.78	7.04	7.85
GEMIN8	2.25	2.11	1.75	1.65	2.63	2	3.12	3.03	2.45	2.02	1.03	2.05	2.86	2.31	1.01	2.2	2.3	3.11	1.47	3.73	2.83	1.36	1.66	3.02	2.58	3.4	3.83	2.84	1.77	3.23	2.07	1.68	3.31	2.32	2.84	2.32	1.9	3.3	3.3	2.38	2.23	2.7	2.93	3.35	2.49	3.5	1.1	2.41	3.39
OFD1	6.03	6.85	8.27	8.09	5.83	4.78	5.55	5.71	5.84	7.66	7.04	5.61	5.43	6.16	6.83	6.34	7	5.92	5.38	7.17	7.12	6.29	5.07	6.05	5.58	5.43	5.87	6.09	4.89	5.67	4.78	5.75	5.8	6.03	5.68	5.57	4.82	6.09	5.25	4.1	4.68	6.7	5.38	6.06	5.12	6.9	4.75	5.17	6.85
GPM6B	0.31	2.53	-2.57	1.16	0.81	1.68	1.62	2.22	1.78	2.02	0.31	1.1	2.95	0.53	1.24	-0.14	1.05	-0.3	2.42	0.1	1.56	0.45	1.59	0.27	-1.03	-0.23	0.55	2.35	0.45	2.89	2.26	2.99	0.03	-0.41	0.68	-0.89	1.07	3.66	0.46	2.3	0.1	1.24	1.02	1.04	4.09	-1.09	3.47	1.32	-0.28
MAGEC2	-1.08	-2.57	-2.57	-2.57	-1.54	-0.99	-2.57	0.18	-2.57	-2.57	-2.57	-2.57	-2.57	-1.91	-2.57	-1.11	-2.57	-2.57	-2.57	-2.57	-2.57	-2.57	-1.05	-2.57	-2.57	-2.57	1.36	-0.29	3.85	-2.57	0.4	-2.57	-2.57	-2.57	-2.57	-2.57	-1.17	-1.62	-2.57	-0.91	3.21	0.77	-2.57	0.88	-2.57	-2.57	-2.57	-2.57	-2.57
PREX2	2.69	3.23	6.03	4.59	3.11	2.48	3.52	0.18	3.6	3.6	3.52	2.83	3.97	2.45	0.64	3.1	2.3	3.46	3.4	3.73	4.07	4.52	0.16	2.68	2.5	1.68	2.56	3.82	2.83	3.26	1.41	4.62	2.22	3.52	3.61	0.61	2.98	1.52	1.3	-0.04	0.67	0.77	1.32	3.22	2.42	1.57	4	1.58	2.03
WDR37	2.11	2.18	3.7	2.86	1.4	2.53	2.61	1.82	2.26	1.66	2.66	1.65	2.06	2.5	2.23	2.6	3.35	2.47	2.99	2.68	2.51	3.1	3.2	1.56	1.76	1.82	1.95	2.19	2.59	2.72	2.26	2.75	2.73	2.82	1.85	2.17	2.43	2.34	2.87	3.02	2.27	0.94	2.23	1.63	2.46	3.06	-2.57	2.41	2.25
YTHDC2	4.92	5.6	7	6.45	4.39	4.37	4.7	4.91	4.17	5.42	6.14	5.24	5.45	5.16	5.09	4.75	5.89	4.96	5.59	5.78	5.18	5.7	5.85	5.11	3.97	3.92	4.78	5.26	4.26	5.18	5.11	5.35	4.14	4.66	5.13	4.69	5.68	4.6	4.97	4.5	4.49	4.39	4.99	4.6	5.17	4.91	4.88	5.14	5.49
CTPS2	4.35	2.4	4.28	4.26	3.76	2.69	3.11	3.27	4.01	4.03	2.94	3.59	3.18	3.89	3.07	3.2	3.54	3.99	3.4	3.97	2.83	3.1	2.2	2.6	3.71	3.46	3.95	2.87	2.62	3.61	2.26	2.33	3.86	3.16	3.84	3.22	4.22	4.51	3.11	2.21	2.82	4.16	3.79	2.85	3.38	4.38	1.1	4.11	4.09
ATP6V1H	4.66	4.12	4.23	4.41	3.72	4.49	4.43	4.53	4.13	4.08	4.22	4.09	4.77	4.13	5.25	4.19	4.83	4.41	2.99	4.56	4.29	4.36	4.34	3.74	4.26	3.98	4.05	4.24	4.08	4.34	4.7	3.83	4.13	4.22	4.06	4.75	6.2	4.32	3.74	4.93	3.01	3.32	4.52	3.54	4.48	4.04	4	4.68	4.88
POLR2B	7	5.88	5.96	6.06	4.89	5.95	6.81	6.74	5.92	6.1	5.12	5.29	5.95	6.65	5.6	5.68	6.06	7.2	5.55	6.11	5.8	4.37	6.51	6.17	5.32	5.59	7.17	6.18	8.58	6.97	6.8	6.5	6.84	6.12	6.25	5.62	7.87	6.3	7.12	6.67	6.45	6.93	6.4	6.55	6.65	6.52	4.5	6.02	6.18
FAM214A	5.03	5.41	5.74	5.37	4.86	3.14	4.63	3.65	4.55	5.01	3.92	4.09	4.33	5.15	4.3	3.41	4.26	3.93	0.55	5.08	3.3	3.29	4.12	4.32	3.63	3.53	4.24	3.12	3.4	4.13	3.5	4.14	4.75	5.65	4.14	3.62	4.42	4.17	4.69	2.71	4.26	3.76	3.96	4.85	4.13	4.66	2.61	3.11	5.13
ARAP2	5.93	5.75	6.72	6.78	5.01	2.9	4.63	4.76	4.75	6.08	5.63	4.7	3.44	6.3	6.1	5.47	6.26	6.05	3.86	5.81	4.87	5.22	4.51	5.06	4.53	4.05	4.02	5.81	4.52	4.5	4.65	5.97	6.07	6.03	5.11	5.47	4.98	3.39	4.91	4.37	3.78	4.93	3.83	5.7	5.12	6.58	4.32	4.93	6.38
TPR	7.74	7.94	10.33	9.82	7.23	8.05	7.56	8.09	8.07	9.32	8.83	8.08	7.54	8.56	8.59	9.13	8.13	8.35	8.1	8.02	9.01	8.2	7.83	7.78	8.27	7.1	8.13	8.33	8.18	7.57	7.5	7.76	8.63	8.72	8.12	7.48	8.07	7.41	7.99	8.06	8.78	8.12	7.97	8.02	7.57	8.6	7.09	7.91	8.2
CP	4.75	2.99	1.75	1.83	1.69	-0.07	6.29	0.95	4.5	8.34	0.38	2.53	1.62	6.42	5.16	0.86	2.16	0.8	0.55	4.62	3.81	-2.57	1.86	5.34	1.62	3.71	1.64	-2.57	0.68	2.54	3.17	5	0.03	1.7	1.84	4.41	4.72	-0.32	-1.79	1.83	0.8	4.42	2.19	2.26	0.46	9.74	5.2	4.93	1.09
KIAA0556	3.49	2.11	3.96	4.34	2.2	3.3	3.11	3.36	2.52	4.36	3.73	3.33	3.03	3.62	4.28	3.37	4.07	4.41	2.99	3.69	3.08	4.66	2.47	3.25	2.98	2.69	3.29	3.19	3.85	3.65	2.31	2.78	5.42	3.32	2.84	3.18	2.5	3.25	3.28	2.57	3.52	2.65	2.12	2.99	2.46	3.5	0.21	3.39	3.62
DTNBP1	5.17	5.16	6.26	5.72	5	5.47	5.52	5.48	5.74	5.38	5.68	5.31	4.92	4.5	5.82	5.2	4.72	4.24	6.36	4.67	4.57	5.22	4.45	4.94	4.38	4.78	5.36	5.58	4.14	4.71	5.2	5.2	6.67	4.25	5.47	5.48	4.98	5.25	6.13	5.49	4.65	5.9	5.22	5.45	5.97	4.56	5.2	4.69	4.42
XK	-1.08	-2.57	-2.57	-2.57	0.3	-0.07	0.46	-2.57	0.17	-2.57	-0.51	-2.57	0.96	-2.57	-2.57	-0.4	-2.57	2.04	-2.57	-1.9	-2.57	0.45	1.59	1.56	1.28	0.93	-0.47	-0.08	1.22	1.09	0.4	-0.36	-0.61	0.83	1.6	0.36	-0.48	0.52	-0.16	-1.12	1.87	2.38	-1.2	0.8	0.52	0.99	2.83	-1	0.85
ANO2	-0.67	0.7	3.09	2.38	-0.52	-0.25	-1.6	-2.57	-0.24	2.69	3.22	4	2.2	1.02	3.54	0.58	0.16	-0.3	3.21	-0.38	3.66	-2.57	0.52	0.64	1.07	0.28	-0.14	1.53	1.61	-1.33	-2.57	1.38	0.03	0.26	0.54	-0.89	-2.57	-0.06	-0.92	-1.12	1.08	2.38	-2.09	-0.77	-1.25	0.87	-2.57	-2.57	0.39
C12orf4	4.33	4.33	3.7	4.82	4.82	4.73	4.91	4.92	4.7	4.98	4.84	4.09	4.54	4.92	4.69	4.77	5	5.18	4.85	4.51	3.49	3.74	5.28	4.67	4.73	4.46	4.64	5.02	4.79	4.83	4.82	5.34	4.46	5.23	4.82	4.56	4.9	5.31	4.61	5.63	4.71	5.46	5.08	5.18	5.09	4.67	4	6.03	4.75
SCML1	1.88	1.81	1.75	1.65	0.3	0.7	2.45	1.68	0.85	2.12	0.59	0.21	0.96	1.02	0.41	2.29	1.35	4.03	0.55	1.37	2.11	0.45	3.7	1.56	0.18	-1.41	0.87	2.11	-0.92	2.21	1.84	2.01	2.43	-0.15	0.23	2.28	1.07	3.24	1.73	1.39	-0.18	2.08	2.06	1.98	2.44	-1.34	0.21	1.61	2.33
WWC3	3.85	5.08	4.32	3.79	4.18	5.76	4.23	5.38	5.02	4.59	4.45	4.39	3.25	4.57	3.94	6.35	1.35	4.22	4.2	5.03	5	4.27	4.2	5.24	2.65	4.02	2.85	5.36	4.72	4.18	4.86	4.56	4.74	4.2	3.52	4.9	3.88	5.12	4.32	3.5	5.53	5.9	5.97	6.26	5.66	4.89	4.09	5.16	4.23
ARHGAP6	2.3	2.33	4.13	4.73	3.17	1.34	3.99	-1.03	4.33	5.29	3.87	3.18	5.67	3.49	2	2.6	5.58	2.45	2.99	4.25	2.11	2.88	2.47	5	-1.03	2.57	3.26	3.58	1.14	4.47	0.92	4.37	1.24	1.24	5	-1.27	2.43	0.81	0.46	-0.04	-0.54	1.1	1.11	1.53	2.16	0.75	0.21	1.32	6.87
FAM184B	-0.1	0.66	-2.57	1.9	-2.57	-0.23	-1.6	0.82	-2.57	1.31	0.03	1.23	-0.42	-0.4	2.08	0.95	0.68	0.92	-2.57	0.35	3.3	0.67	-1.47	-0.96	-0.3	-2.57	-1.5	-1.6	-1.29	-1.33	-1.47	-0.68	-1.79	-1.12	-0.74	-0.89	-1.17	-1.62	-2.57	-1.37	-0.84	-2.57	-1.44	-0.77	-1.25	0.2	0.31	-0.27	0.2
MAP4	7.08	6.62	8.21	7.74	7.24	6.97	7.7	7.64	7.96	6.83	7.19	6.83	7.79	7.19	7.55	7.54	6.77	7.88	7.4	7.21	7.97	7.39	6.92	7.1	8.07	8.07	7.96	7.42	8.27	7.48	8.29	7.06	7.05	7.69	6.88	7.15	7.39	7.66	7.2	9.29	7.38	7.25	8.03	7.75	8.11	7.06	6.7	7.18	7.1
GOPC	4.66	4.64	4.37	5.3	5.42	5.62	5.33	6.07	5.36	5.07	4.42	4.25	4.75	4.86	4.77	4.93	5.07	4.52	5.24	5.07	3.3	4.27	5.39	4.34	4.85	5.19	5.06	4.99	5.3	5.56	5.76	5.14	4.91	5.63	4.61	5.11	4.99	4.91	5.96	7.18	4.96	5.37	6.22	4.84	5.74	5.4	3.59	4.55	5.06
ROS1	-2.57	-1.28	-2.57	2.11	-0.94	-2.57	-2.57	-2.57	-2.57	-2.57	-2.57	-2.57	-2.57	-2.57	1.24	-2.57	-2.57	-2.57	-2.57	-2.57	-2.57	-2.57	-1.62	-2.57	-2.57	-2.57	-2.57	-2.57	-2.57	-2.57	-0.86	-2.57	-2.57	-2.57	-2.57	-2.57	-2.57	-1.62	-2.57	2.34	-2.57	-2.57	-2.57	-2.57	-2.11	-2.57	-2.57	-2.57	-2.57
USP28	3.97	3.95	3.96	3.96	3.86	4.95	3.91	4.14	4.2	3.95	3.64	3.02	4.86	3.26	4.7	3.97	3.48	3.24	3.72	3.99	2.11	3.86	4.3	3.7	4.8	3.79	2.81	3.69	3.56	3.99	3.68	3.96	3.87	2.36	3.86	2.67	3.25	3.7	3.03	3.51	3.89	3.66	4.74	4.41	3.82	4.02	3.01	3.41	3.75
HDAC9	1.79	4.86	1.75	2.3	1.3	2.12	2.3	3.31	1.94	2.59	2.56	3.21	0.86	1.6	3.74	3.02	-0.63	2.9	0.55	2.92	1.56	2.71	1.91	2.05	0.83	0.57	1.14	2.17	1.28	2.64	2.32	3.42	-0.37	0.07	2.11	2.75	-2.57	4	-0.92	0.35	0.13	0.06	-0.99	1.18	2.95	3.28	4.28	0.41	1.78
TSPAN17	3.8	3.12	3.55	3.93	5.59	3.83	4.86	4.13	4.41	3.45	3.64	3.33	4.46	4.22	3.09	3.72	3.28	3.71	3.21	4.36	3.81	3.74	5.15	3.84	4.33	5.16	5.17	3.32	4.07	4.87	5.43	4.42	4.01	3.83	5.49	5.41	3.94	3.94	5.83	5.64	3.27	4.7	6.21	4.44	4.49	4.55	4.8	4.15	4.27
NOP16	4.31	2.9	3.7	3.96	3.67	3.99	3.52	4.39	3.45	2.55	2.78	3.47	4.13	4.05	2.46	2.86	3.28	3.88	3.4	2.91	2.51	3.29	5.44	3.54	4.11	4.75	4.25	4.75	4.27	4.07	5.6	4.13	4.02	3.38	4.71	3.66	4.36	3.04	5.2	6.27	3.58	4.11	5.79	3.11	3.71	3.51	3.7	4.34	3.93
CC2D2A	2.92	2.95	3.73	4.32	2.91	3.3	3.43	3.73	3.58	4.63	4.38	3.91	3.85	3.63	3.74	4.76	2.2	4.42	3.45	3.03	5.36	3.66	3.34	3.46	2.44	2.59	2.75	4.38	3.66	3.23	2.52	2.92	3.44	3.88	3	2.73	3.75	2.35	2.7	3.3	2.59	2.54	2.13	3.15	2.67	2.36	4.41	2.67	3.42
RRM2B	4.38	3.41	3.29	2.38	4.51	4.63	4.64	4.03	4.24	2.94	3.22	3.33	4.16	3.99	2.76	3.45	3.05	4.38	2.02	3.37	2.51	2.62	4.54	4.44	4.88	3.87	3.69	2.79	4	5.06	4.3	4.33	4.38	4.47	4.03	3.85	5.25	4.07	4.92	5.2	4.86	3.32	4.88	3.97	3.96	3.91	1.1	4.94	3.76
ZNF800	4.24	4.04	4.37	5.1	3.47	3.08	2.63	2.22	3.6	4.2	3.48	3.47	2.2	3.87	4.21	2.6	3.81	3.49	0.55	3.62	4.29	1.91	3.25	3.66	3.67	3.16	3.71	4.46	4.07	3.21	3.01	4.26	3.92	4.09	3.47	3.4	3.21	3.22	3.91	3.66	3.23	3.01	3.23	3.62	3.52	4.46	1.1	3.87	4.32
TNFRSF17	0.31	1.38	-2.57	-2.57	-0.94	-1.35	0.54	3.31	-1.18	-2.57	2.54	1.65	0.59	-1.91	-1.82	0.08	-2.57	-2.57	3.72	0.65	-2.57	-2.57	-1.62	1.72	-2.57	1.45	-1.5	-0.54	-2.57	-2.57	-0.86	1	-1.79	-2.57	-0.18	-2.57	-1.17	0.52	-0.62	-2.05	-2.57	-2.57	-1	-0.53	2.49	-2.04	3.59	-2.57	-2.57
SNX29	3.86	5.42	6.29	4.7	4.32	5.27	3.33	4.61	3.64	5.71	6.24	5.82	4.1	3.24	4.74	5.86	3.65	4.27	5.61	3.77	5.12	5.76	3.96	4.04	3.34	2.85	2.55	5.22	4	3.38	3.23	4.24	4.75	4.14	3.31	2.71	3.07	4.5	3.17	3.06	4.55	2.93	2.92	3.68	3.81	4.59	5.01	3.73	3.17
LMO3	0.12	1.63	-2.57	1.34	1.3	1.4	1.01	-2.57	3.45	1.18	2.4	0.21	-2.57	-1.46	-2.57	3.22	3.99	2.54	-2.57	2.13	2.51	2.88	1.59	-0.96	-1.03	-1.87	-0.47	4.27	-2.57	1.16	0.4	-0.36	-1.79	-1.12	0.54	-0.89	-1.17	6.82	-2.57	-0.15	-2.57	1.24	-2.57	2.05	-1.76	-2.57	2.35	-1.58	-0.28
MRPS10	4.53	4.53	5.11	4.09	5.71	4.86	4.98	6.1	5.19	4.6	4.85	4.58	4.56	4.69	5.88	3.86	4.6	5.31	5.47	4.01	5.37	4.44	5.4	5.32	4.65	5.63	4.83	5.6	4.73	5.14	6.3	5	4.79	4.44	5.02	4.71	5.81	5.1	5.21	5.49	5.71	4.96	6.17	5.1	5.37	5.95	5.44	5.16	4.77
RSF1	7.62	7.49	10.59	9.32	7.1	7.7	6.9	8.64	7.56	9.28	9.45	8.42	7.72	7.77	9.02	8.16	8.08	7.28	8.88	7.54	10.19	8.69	7	7.05	7.93	6.95	6.7	7.69	7.59	7.15	6.92	7.23	7.63	7.78	7.22	7.11	7.57	7.58	6.75	6.96	6.64	7.12	7.21	7.3	7.38	8.82	6.34	7.41	7.83
VPS13D	5.83	6	4.95	6.8	4.9	4.97	5.78	5.37	5.52	6.6	5.57	5.82	4.77	6.48	5.69	6.31	6.13	5.44	4.97	5.88	5.18	4.91	5.94	5.62	5.35	4.9	5.93	6.22	5.71	6.23	5.34	5.93	6.14	5.77	5.55	5.67	6.22	5.35	5.53	5.54	6.51	4.53	5.7	5.83	5.54	6.04	4.45	5.35	6.09
CELF2	5.06	7.81	3.55	3.55	5.61	4.54	5.8	5.96	5.95	2.55	4.26	5.51	3.8	3.7	2.81	5.55	3.76	5.1	6.65	5.4	4.07	3.86	5.38	5.3	2.72	4.77	2.88	6	3.85	5.44	5.34	7.37	2.11	2.82	4.31	2.92	3.62	3.93	4.58	3.22	3.08	3.68	4.08	5.47	6.68	2.39	4.75	3.66	3.12
FAM120A	8.84	7.41	6.36	6.84	7.9	7.11	9.02	8.41	8.77	6.67	6.77	7.28	8.22	8.23	7.31	7.41	8.57	8.74	7.3	8.39	7.55	6.37	8.58	8.49	8.16	9.23	8.79	8.03	8.94	9.37	9.1	8.61	8.75	8.57	7.5	8.26	8.42	7.61	8.62	8.88	8.62	8.47	8.21	8.68	8.57	8.41	7.49	8.9	8.88
R3HDM1	4.34	5.41	5.09	5.16	3.14	4.36	3.74	4.81	4.34	5.65	5.68	5.16	5.13	4.7	4.86	4.53	4.3	4.77	5.14	4.25	4.07	4.47	4.79	3.95	4.31	4.22	3.44	4.88	4.89	3.79	4.6	3.86	3.36	4.85	4.59	3.99	5.1	4.03	3.13	3.98	3.74	4.4	4.34	3.94	3.87	4.84	6.33	4.95	4.16
COL9A2	1.69	0.19	-2.57	0.08	0.81	0.6	2.34	-2.57	1.05	0.09	-2.57	-2.57	0.59	0.43	-2.57	1.57	0.16	0.61	-2.57	3.47	0.64	-2.57	1.34	2.6	0.54	2.31	3.18	1.46	0.32	1.99	-0.43	1.1	1.45	1.24	0.04	2.13	-1.17	-0.32	3.54	0.16	2.65	4.75	-0.15	1.37	0.46	-0.52	1.65	-2.57	0.56
KITLG	2.3	0.7	2	0.08	1.82	2.97	3.94	3.38	4.05	1.36	1.37	0.21	2.2	3.33	3.66	2.64	1.6	4.73	3.4	1.71	2.51	2.62	4.48	3.77	0.18	2.23	2.26	4	3.57	3.35	4.89	4.05	2.43	2.28	2.93	2.42	2.57	3.87	-0.16	4.97	-0.54	2.32	1.28	2.93	3.35	4.16	0.21	2.32	0.85
ERCC8	1.8	1.97	3.75	3.91	3.32	1.78	2.24	1.55	1.91	2.69	3.71	2.36	2.45	2.83	3.98	3.01	3.51	2.55	3.11	3.09	3.22	2.94	2.2	2.73	2.68	2.68	2.32	3.44	2.87	2.09	2.87	2.19	2.11	2.37	2.9	2.44	3.1	2.15	1.69	2.26	2.06	2.27	2.6	2.33	2.47	2.86	4.4	2.98	2.65
ADAMTS6	1.69	3.34	1.45	2.8	0.49	2.39	1.69	0.69	2.09	0.97	1.76	2.05	3.44	0.87	0.84	3.02	1.05	2.09	3.86	1.57	-2.57	1.91	1.93	1.99	-2.57	0.4	0.87	2.15	0.57	1.66	1.19	0.88	0.34	-1.67	-0.74	-1.78	-0.01	2.34	-0.92	2.07	-0.54	0.57	4.56	1.24	2.8	1.09	1.1	1.5	-0.28
H6PD	5.04	5.5	2.4	3.79	7.26	4.41	5.75	5.62	5.55	5.36	5.58	6.82	5.41	5.27	5.56	5.47	5	4.38	6.22	5.44	3.95	6.44	2.84	7.49	4.93	5.02	5.85	5.01	5.17	5.97	4.92	5.79	4.98	5.29	5.22	5.89	5.06	4.72	5.54	4.97	5.08	5.05	5.03	4.37	5.73	6.11	5.02	4.08	5.41
VAMP3	4.26	3.84	3.83	3.82	3.4	4.24	4.66	5.33	5	4.16	3.98	4.46	3.25	5.28	3.74	5.38	3.2	4.52	4.39	3.76	3.95	4.52	5.11	4.59	4.24	4.61	4.8	4.11	5.33	4.51	4.48	4.46	4.88	4.62	4.63	4.45	5.42	4.1	5.13	4.73	4.99	3.68	5.52	5.12	4.98	4.97	2.61	4.29	4.67
PER3	2	3.43	6.17	5.25	4.39	4.24	2.25	2.91	4.28	5.05	5.35	4.39	4.72	3.85	6.26	5.48	3.99	4.98	2.02	3.77	4.87	5.17	4.46	4.34	1.07	1.66	3.08	5.04	3.62	3.36	2	3.64	2.33	2.36	3.61	4.14	1.9	4.36	3.75	0.89	1.53	0.06	4.29	5.17	3.59	3.41	2.61	3.02	2.85
UTS2	-2.57	-2.57	-2.57	-2.57	-2.57	-2.57	-2.57	-2.57	-2.57	-2.57	-1.12	-2.57	-2.57	-2.57	-2.57	-2.57	-2.57	-2.57	-2.57	-2.57	-2.57	-2.57	-1.62	-2.57	-2.57	-1.87	-2.57	-2.57	0.68	-2.57	-2.57	-2.57	-2.57	-1.67	-2.57	-2.57	-2.57	-2.57	-2.57	-2.57	-2.57	-1.37	-1.2	-2.57	-2.11	-2.57	-2.57	-2.57	-2.57
TNFRSF9	2.05	3.13	1.06	-0.4	1.19	1.06	1.01	2.65	0.61	-1.1	1.06	1.1	-0.71	0.87	1.44	1.89	0.16	0.74	0.55	1.71	0.64	2.12	1.21	4.01	0.18	1.43	-0.14	2.2	0.01	-0.96	3.01	4.03	-1.28	0.07	1.3	1.33	0.34	1.15	0.58	-1.12	1.4	0.77	1.28	1.73	3.64	-0.11	0.21	-0.27	0.56
EPN3	3.88	0.19	3.7	4.17	4.9	4.35	4.86	2.17	4.65	4.03	3.26	0.44	3.6	4.2	3.11	3.29	3.95	3.92	1.47	4.31	3.81	3.98	4.23	3.88	3.48	5.19	5.09	3.21	2	4.88	4.5	1.68	6.1	3.85	4.29	5.84	3.85	3.43	6.31	2.99	3.04	4.14	2.4	4.52	3.76	3.83	1.1	4.59	3.88
LTBP1	6.33	5.84	4.62	4.87	7.36	7.65	7.26	8.11	8.37	4.87	5.03	6.54	5.78	6.26	5.01	7.28	5.29	6.99	7.94	5.67	6	6.76	4.71	6.24	6.29	6.35	6.64	6.74	6.04	6.56	8.7	6.65	6.82	5.02	6.74	5.11	5.56	6.09	5.24	5.82	5.77	8.39	5.9	6.9	6.94	6.97	6.34	7.38	5.98
RCN1	6.82	4.37	6.35	5.75	7.25	6.71	7.12	6.56	6.79	5.93	5.23	5.62	6.31	5.89	4.39	7.07	5.29	5.66	6.81	5.48	6.64	5.26	6.29	5.39	5.85	7.67	7.32	5.94	6.34	6.62	6.99	6.74	6.59	6.12	6.69	6.21	5.83	6.85	7.18	6.43	7.96	6.67	7.89	6.26	7.21	7.65	5.38	6.16	6.51
ELN	3.27	3.48	3.48	3.98	4.17	3.71	3.7	3.17	3.45	6.1	5.31	3.91	2.57	1.96	3.98	4.37	1.38	2.5	4.2	3.21	2.83	5.59	0.35	3.14	-2.57	1.35	2.32	4.61	0.17	1.16	0.4	4.25	0.91	1.31	2.62	1.76	1.1	1.74	-0.03	1.33	-0.81	1.24	0.59	2.91	2.36	0.61	1.65	1.23	1.68
RFC2	4.25	4.4	3.57	3.33	4.93	5.8	4.11	5.38	5.09	3.62	3.64	4	4.35	4.88	4.5	4.64	3.79	4.73	3.57	3.26	3.81	3.45	5.46	4.85	5.55	5.36	4.81	4.63	5.3	4.01	4.81	3.98	4.67	4.69	4.78	4.59	4.42	5.19	4.42	5.4	5.14	6.33	5.33	5.26	4.93	4.79	3.68	4.96	3.66
ARID1B	6.62	7.08	6.88	7.36	6.89	6.16	6.82	6.72	6.57	7.77	7.04	6.57	6.62	7.29	6.54	6.64	7.53	6.55	7.02	7.64	6.43	6.11	6.6	6.28	6.36	6.53	5.89	6.77	7.05	7.15	6.48	6.66	6.03	7.61	6.94	6.86	7.04	6.72	6.32	6.3	6	7.15	6.46	6.27	6.51	7.02	6.28	6.48	7.76
CLPTM1L	7.59	6.4	5.39	4.5	6.04	6.45	6.99	7.19	6.6	5	6.23	6.39	5.74	6.53	6.27	6.65	5.61	6.72	6.58	5.84	6.34	5.2	6.58	6.76	6.35	6.49	7.09	5.67	6.57	7.08	7.55	6.52	7.3	6.66	7.32	6.75	7.24	7.41	7.62	8.64	7.88	7.01	7.1	7.53	7.33	5.97	6.77	6.79	5.61
NEDD4L	7.12	4.24	4.98	6.19	6.54	4.41	6.61	4.66	6.89	4.11	4.97	4.64	5.91	6.29	5.57	4.69	7.9	5.93	4.09	7.22	5.72	4.44	6.16	5.41	4.88	7.31	7.9	4.5	5.35	7.01	4.3	5.35	6.96	6.79	6.4	7.23	4.04	7.61	7.05	5.18	4.39	7.76	5.72	5.99	4.75	7.12	5.16	4.9	6.98
FOXP3	-1.64	1.71	0.54	-0.4	-1.54	-0.2	-0.62	-0.31	-0.79	3.12	3.27	1.49	-2.57	-0.84	-0.42	2.35	-2.57	-0.58	1.47	-1.09	-2.57	0.98	0.65	0.64	-0.3	-0.9	-1.49	1.66	-1.8	-2.57	-1.47	2.24	-1.79	-1.12	-1.14	-2.57	-0.48	-1.62	-0.92	-1.67	-0.54	-0.72	-1.73	-1.87	0.32	-0.87	-2.57	-2.57	-1.59
PPP1R3F	-0.67	1.38	-2.57	0.96	-0.48	0.9	1.78	1.23	0.79	2.02	1.37	0.21	-0.71	-0.23	-2.57	1.42	-2.57	-0.07	1.47	1.25	-2.57	-2.57	0.16	1.37	0.18	-0.42	1.01	1.08	0.45	1.9	2.14	1.46	2.37	0.42	1.38	2.45	2.04	2.7	2.01	2.23	2.21	1.1	1.36	0.15	2.31	1.6	1.65	1.22	0.28
HEXB	5.51	4.08	3.96	3.51	5.8	5.39	7.22	7.35	6.53	4.02	4.98	6.48	4.8	5.69	4.12	5.82	4.26	5.09	5.91	4.87	5.52	5.55	5.43	6.19	4.44	5.75	6.76	4.74	6.15	6.71	6.83	6.01	5.83	4.29	5.61	6.37	5.86	5.45	7.08	6.84	6.66	5.55	8.3	7.15	7.39	4.97	6.1	6.57	5.12
PTCD2	2	3.05	1.45	1.95	1.4	2.8	2.5	2.65	2.38	1.52	-0.51	1.66	3.18	2.95	1.77	2.11	2.77	2.9	-2.57	2.56	-2.57	1.98	3.47	2.68	2.94	2.21	2.99	3.27	3.75	3.06	3.4	2.24	1.68	1.7	2.69	2.39	3.8	1.93	2.96	2.71	2.76	1.99	3.76	2.87	2.72	1.99	1.97	2.73	3.22
NEXMIF	-1.08	2.64	-2.57	-2.57	0.95	-0.45	-1.03	-2.57	-0.02	-1.1	1.21	0.21	-2.57	-2.57	2.81	0.96	-2.57	-0.58	0.55	-0.81	2.11	0.45	-2.57	-0.22	-2.57	-2.18	-1.5	0.1	-2.57	-2.57	-1.47	-0.11	-2.57	-2.57	-1.14	0.92	-2.57	3.94	0.89	-1.67	-1.75	-2.57	-1.44	0.28	-0.71	-2.04	-2.57	-1.58	-2.57
JKAMP	2.88	4.35	-0.31	2.3	2.14	4.08	5.08	3.66	2.42	4.07	3.92	5.24	4.03	3.1	2.9	3.01	2.87	3.78	3.21	3.1	1.56	4.34	4.15	1.86	2.32	0.67	4.51	3.75	2.99	4.74	3.68	3.9	4.06	2.73	3.13	1.76	2.57	4.04	5.13	5.26	3.34	2.65	4.8	4.44	4.35	4.38	5.83	3.34	2.39
DKK3	1.21	1.38	-0.31	0.96	2.58	3.84	4.28	4.07	2.13	2.76	0.31	2.36	2.34	3.47	2.36	2.05	-0.63	1.6	1.47	1.88	3.08	0.45	0.81	4.16	-0.3	3.37	2.08	1.16	2.9	4.13	5.05	4.55	2.8	1.7	3.18	0.49	1.79	2.59	2.84	5.19	2.11	1.36	4.35	1.63	4.77	0	2.35	1.66	1.2
ARHGEF5	4.52	2.14	4.02	5.43	5.4	4.82	4.02	6.83	3.61	6.06	4.39	3.48	4.87	4.63	6.54	5.22	5.24	3.96	2.34	3.56	3.36	2.69	4.81	4.79	4.21	4.69	4.63	5.5	5.62	5.1	5.16	4.29	4.52	4.25	3.99	3.15	1.13	3.84	5.01	5.86	4.6	4.5	5.5	5.05	4.42	5.92	3.93	5.18	5.22
NFE2L3	4.62	3.98	3.38	3.55	2.74	3.86	2.2	4.53	4.52	4.81	4.65	4.17	0.96	4.98	2.81	5.4	3.41	5.26	2.42	2.74	3.08	4.44	3.62	1.72	4.59	3.47	3.95	3.1	4.31	3	3.23	4.44	5.2	5.2	5.32	2.64	2.5	2.9	4.28	0.71	6.28	3.12	1.11	3.43	3.74	4.36	2.61	3.16	3.39
MCUR1	5.5	4.29	4.21	3.49	5.25	5.8	4.2	5.47	6.02	3.82	4.54	4.64	4.5	5.27	5.29	4.95	4.4	5.04	5.09	3.8	4.96	4.61	4.69	5.43	5.13	5.28	5.08	5.45	5.49	4.28	4.39	4.31	4.7	5.76	5.34	4.89	5.74	5.6	4.59	5.03	5.13	6.66	5.43	5.55	5.38	4.92	5.13	4.98	4.71
LIMA1	6.85	5.96	9.5	8.08	6.99	7.61	9.09	8.4	7.61	8.51	6.58	6.76	6.38	7.73	7.23	7.11	6.46	7.21	7.67	7.84	7.8	7.38	6.58	8.1	6.91	7.22	8.48	6.48	6.28	9.3	9.28	8	8.17	8.45	7.59	7.58	8.58	6.09	8.89	7.97	8.72	7.62	9.69	7.97	8.2	8.98	6.95	6.62	8.24
LETMD1	3.02	3.91	-0.31	3.36	4.38	4.18	4.3	3.73	3.2	4.1	4.08	3.53	4.2	3.3	4.02	3.55	3.48	3.33	3.57	4.85	2.51	4.15	3.81	2.51	3.3	4.2	4.4	4.46	2.93	4.51	3.7	2.99	3.48	4.08	3.47	3.96	3.77	3.39	4.38	4.28	3.55	3.58	3.85	3.72	3.98	4.18	5.23	3.11	3.96
SLC4A8	3.5	4.36	3.91	3.94	3.59	3.81	2.01	3.42	2.66	4.25	3.64	3.75	3.44	2.39	4.87	3.03	4.19	2.47	2.44	3.9	5.26	4.35	3.19	3.67	3.26	2.6	2.14	3.72	3.33	1.83	2.33	2.73	2.13	2.86	2.78	4.24	2.23	4.59	2.45	2.67	3.38	2.69	2.33	2.01	2.66	2.51	6.15	2.88	2.5
LAMC3	0.48	1.84	1.75	-0.4	2.96	-0.07	2.23	-0.62	1.15	1.91	2.16	1.65	0.09	1.92	-0.21	1.64	0.16	-1.68	2.02	0.98	0.64	1.36	-0.32	1.37	-0.3	2.34	1.01	1.4	1.29	2.07	-0.43	2.78	0.81	0.42	1.02	0.21	1.4	0.93	-0.16	-0.91	-0.29	-0.72	1.72	-1.87	-0.11	-2.57	1.1	-0.27	-0.02
PTGER3	-0.67	1.08	0.54	-1.11	-0.19	2.64	0.69	2.17	2.42	-2.57	-2.57	-2.57	-0.71	-1.46	-2.57	1.83	-2.57	1.85	0.55	-1.44	1.56	0.45	-0.06	1.56	-2.57	-2.18	-1.5	3.23	-1.8	-1.33	0.92	0.62	-1.79	-2.57	-1.68	-1.78	-1.17	1.43	-2.57	0.42	-2.57	-2.57	-0.66	0.61	2.42	-2.04	0.21	-0.27	-2.57
TNIP3	1.01	2.7	1.45	-1.11	-1.54	0.37	0.76	3.03	-0.24	3.28	4.26	4	-2.57	0.2	3.22	3.08	-2.57	0.68	4.3	1.76	0.64	3.1	5.3	2.6	0.18	0.97	0.87	0.55	-0.17	-0.04	4.35	5.05	-1.79	-1.67	0.54	0.21	0.63	-1.62	-2.57	0.71	0.42	0.34	0.3	0.8	1.89	-0.52	2.83	-2.57	-2.57
MAPK9	2.62	3.96	5.63	4.12	1.89	3.5	3.2	3.14	2.56	3.53	3.36	4.46	3.86	2.71	2.33	4.26	3.05	3.28	2.42	2.94	3.08	4.13	3.61	2.42	2.01	2.07	3.32	3.03	3.39	2.98	3.04	3.24	2.99	2.36	3.87	3.35	2.01	3.63	4	3.78	3.85	3.05	4.62	3.52	3.54	3.1	3.47	2.8	3.3
COL23A1	-2.57	-1.28	-2.57	-2.57	-2.57	-1.35	-0.81	-0.31	-0.49	-2.57	-2.57	0.21	-2.57	-2.57	-1.82	-2.57	-2.57	-2.06	-2.57	-1.09	-2.57	0.45	-2.57	-0.96	-2.57	-1.87	-2.57	-1.75	-2.57	-0.67	0.77	-0.36	-1.28	-1.67	-1.14	-2.57	-2.57	-2.57	-2.57	-2.05	-2.57	-1.37	-1.73	-1.41	-0.32	-2.57	1.65	-0.59	-2.57
BCAR1	4.27	2.95	0.54	2.38	4.34	6.04	5.11	5.52	4.82	2.02	3.76	4	5.03	4.42	2.78	4	3.13	4.52	5.51	4.52	3.3	3.1	4.35	4.92	3.87	5.3	5.01	2.52	4.82	4.95	6.69	4.58	5.1	4.04	4.94	4.18	4.95	4.27	5.22	5.02	4.73	3.68	5.13	4.99	5.71	5.09	2.83	5.13	3.5
FAM160A2	4.09	3.93	2.57	3.23	4.27	4.09	5.09	3.7	4.36	1.36	3.41	3.47	4.51	3.75	3.55	1.42	4.87	3.91	4.3	5.66	3.3	0.45	3.2	4.36	4.21	4.81	5.16	4.68	4.77	5.18	4.63	4.46	3.27	4.2	4.1	4.92	4.08	4.34	5.08	4.96	3.93	4.97	4.96	4	4.61	3.94	2.61	4.27	5.07
HERPUD1	5.06	5.28	2.72	4.28	4.44	4.56	5.63	6.27	4.71	3.41	4.54	5.04	3.66	4.67	3.32	3.86	3.65	3.86	5.03	4.91	4.48	4.44	4.01	5.53	4	5.49	5.13	3.6	3.8	5.39	4.53	5.94	5.15	4.52	4.68	3.48	5.59	5.64	5.89	4.99	5.63	3.89	5.53	5.36	6.25	4.52	6.14	4.75	4.4
HOMER3	5.93	2.85	3.38	3.18	6.56	5.47	5.68	5.31	5.68	3.6	4.05	4.9	5.08	4.71	4.07	2.94	3.99	5.59	4.64	5.03	4.48	4.44	3.77	5.03	4.77	5.96	6.2	4.24	7.64	5.44	6.64	4.56	5.56	4.31	4.65	3.22	5.27	4.55	6.67	5.58	4.17	2.89	5.59	6.58	6.85	6.08	4.25	6.13	5.31
RAD51	2.79	1.08	1.45	-0.4	2.58	4.32	2.67	4.52	2.83	2.62	1.87	-2.57	2.68	2.45	-1.82	2.49	1.99	1.91	1.47	0.65	2.11	0.45	3.55	1.99	2.79	3.61	3.92	2.49	4.15	1.43	4.84	0.3	3.24	2.85	2.76	3.33	3.21	4.14	3.03	4.02	5.75	4.28	4.4	4.06	3.6	2.47	3.18	2.5	1.3
POLQ	4.95	2.48	4.23	4.59	2.74	4.1	1.83	3.29	3.49	4.81	4.85	2.83	4.2	4.33	5.18	5.1	4.67	4.55	-2.57	2.72	4.07	4.36	5.25	4.84	5.21	3.39	3.58	3.67	4.08	1.09	4.11	1.88	3.69	5.14	4.73	3.72	4.83	4.04	1.44	3.7	5.71	5.42	3.07	4.43	3.11	4.41	3.47	4.14	2.34
PIK3CB	3.08	3.79	3.55	3.03	3.23	3.1	3.6	3	3.62	2.55	2.66	3.47	3.75	3.55	4.9	3.69	3.41	3.28	3.21	4.1	2.11	3.45	4.34	2.96	3.74	3.99	4.59	3.64	3.7	3.86	4.11	3.61	3.71	3.59	3.8	3.81	4.51	3.51	4.01	4.4	5.95	4.64	4.37	5.32	3.66	4.84	2.35	4.15	3.5
CYBA	1.82	2.99	0.54	-0.4	2.4	2.81	3.05	3.38	3.81	2.22	4.09	4.09	0.08	3.05	1.24	1.64	1.99	2.33	2.42	1.47	2.51	1.36	3.47	0.27	2.32	3.68	3.08	-1.75	1.49	3.52	2.07	3.46	1.63	3.07	1.21	0.92	0.63	0.35	3	3.15	1.25	0.34	2.4	1.48	3.41	1.87	3.81	3.75	1.71
THOC3	5.59	3.72	4.95	4.71	3.35	3.58	5.01	5.95	3.84	3.6	3.89	3.76	4.8	5.27	2.76	2.66	4.91	5.06	3.11	4.76	3.68	3.24	5.92	4.99	4.36	3.14	6.15	2.94	5.58	5.96	4.49	4.21	5.47	5.48	5.82	5.54	5.86	4.77	5.99	7.23	5.56	4.94	6.27	4.56	5.35	5.52	4.65	2.33	4.61
HEBP2	6.13	4.64	6.36	6.75	7.87	6.18	6.66	6.5	7.03	6.34	5.52	5.94	6.26	6.92	5.07	5.68	6.71	5.8	4.97	5.94	6.2	5.4	6.42	4.99	6.56	6.91	7.01	5.53	7.13	6.68	5.93	5.9	6.36	7.47	6.04	6.7	6.87	6.34	7.78	7.01	5.93	8.05	6.7	7.22	5.91	6.6	4.52	5.99	7.14
MPHOSPH9	3.69	5	6.78	5.38	3.89	3.89	3.55	4.18	3.57	5.5	5.55	3.71	5.1	4.25	4.98	5.15	4.15	5.09	4.64	3.92	6.28	4.79	4.26	5.26	4.05	3.84	3.26	4.47	4.48	3.39	4.16	3.84	4.08	4.92	4.01	5.06	4.59	5.35	1.78	4.1	5.4	3.76	4.7	4.65	4.34	5.15	5.04	4.45	3.43
PLEKHA5	5.32	4.33	8.08	7.22	5.03	4.7	5.08	5.86	5.67	6.37	6.7	4.94	5.85	5.82	6.94	6.17	5.85	5.77	5.93	6.13	6.92	6.57	4.6	4.61	5.73	4.35	5.87	5.65	4.56	5.66	4.87	5.28	5.89	7.19	5.94	5.15	5.99	5.73	4.76	5.51	4.92	5.39	5.75	4.35	4.81	6.32	5.57	5.37	6.09
PRSS8	2.66	-0.91	1.06	0.08	5.42	6.03	1.98	1.53	3.91	1.1	-2.57	1.65	2.57	3.05	3.29	1.57	0.16	3.55	0.55	1.88	2.83	1.91	2.63	2.9	3.15	3.78	3.05	1.65	5.18	2.65	2.42	1.29	5.43	4.21	1.67	5.46	2.43	2.3	2.39	2.69	4.89	7.2	5.74	5.84	4.38	4.93	3.59	3.43	2.52
SIKE1	4.21	3.08	3.63	2.98	3.25	4.19	3.41	4.43	3.4	2.94	2.88	1.1	2.06	3.84	3.42	3.83	3.28	3.85	3.21	2.51	2.83	3.74	4.1	3.14	2.5	3.32	3.97	5.36	4.27	2.75	3.85	3.75	4.45	4.2	3.64	3.63	3.96	3.63	4.09	4.71	4.18	2.8	4.01	4.19	3.79	3.27	3.81	3.22	3.39
RRP12	6.49	4.99	7.06	6.6	7.29	5.2	5.56	6.33	6.19	5.44	6	6.05	4.78	6.16	7.97	5.26	6.93	6.56	7.6	7.3	7.3	6.3	5.17	6.4	6.49	6.28	6.43	5.42	6.17	5.65	6.42	5.92	5.5	6.54	6.66	6.24	5.87	5.45	5.35	5.61	5.65	6.55	5.1	5.4	6.02	6.95	6.23	6.09	6.45
FNIP2	4.86	3.73	4.02	3.31	4.69	4	4.81	4.23	5.69	2.12	3.68	4.75	4.77	4.95	4.34	4.5	3.59	6.11	4.2	5.11	3.66	4.59	4.92	5.31	4.35	4.62	4.37	4.39	4.26	5.09	5.5	5.09	5.7	4.91	4.16	5.17	3.99	5.37	3.74	4.7	3.38	5.79	4.87	5.17	5.88	3.49	4.39	4.48	4.08
MSMO1	3.1	2.77	3.19	3.55	3.4	3.09	4.11	2.88	3.04	2.82	3.34	3.81	3.31	4.09	3.53	3.65	3.35	3.41	1.47	1.92	2.51	2.88	5.04	3.25	2.23	3.46	4.21	3.15	4.6	3.94	3.81	3.42	4.23	3.54	3.54	3.69	3.65	3.72	6.01	2.87	2.73	3.5	5.5	5.4	3.58	5.32	4.09	4.8	3.71
TTC17	5.54	6.63	6.45	7.24	4.76	5.95	4.76	4.13	5.28	5.35	6.06	5.04	5.62	5.32	6.15	6.29	6.09	5.67	5.78	5.79	5.23	5.02	6.11	5.59	5.17	5.14	5.04	5.73	5.36	5.06	4.54	5.43	5.35	5.44	5.09	5.34	5.29	5.14	5.34	4.82	5.21	4.6	4.82	4.87	4.66	7.41	4.69	5.32	6.24
ALX4	-2.57	-1.28	-2.57	-2.57	-1.54	1.63	-2.57	-2.57	-2.57	0.09	-1.2	-2.57	2.95	-2.57	-1.32	-2.57	-2.57	-2.57	-2.57	-2.57	-2.57	-2.57	-0.64	-2.57	-2.57	-2.57	-2.57	-2.57	-1.8	-2.57	-0.43	-2.57	-2.57	-2.57	-2.57	-2.57	-2.57	-1.62	-2.57	-2.57	-2.57	-2.57	-1.73	-2.57	-2.57	-2.57	-2.57	-2.57	-2.57
FSTL4	0.48	-1.28	2.85	2.83	2.89	1.56	4.06	2.01	2.45	3.07	0.83	2.83	-2.57	3.29	2.34	-1.11	2.77	-1.39	1.47	2.83	0.64	2.62	1.08	1.99	1.3	1.42	1.95	-2.57	-1.29	3.78	-2.57	2.81	1.42	0.95	3.08	1.18	-1.17	0.61	4.2	-0.89	0.14	-0.72	-1.73	-1.69	0.4	2.64	1.65	2.22	3.67
FOXN3	5.86	6.15	4.54	5.26	5.67	6.06	7.02	6.79	6.71	5.34	5.57	5.77	5.25	5.91	5.83	6.09	5.99	5.68	6.22	5.61	5.61	4.27	5.89	5.87	6.77	5.95	6.19	6.82	5.8	6.34	6.34	6.42	7.85	5.91	5.56	6.25	6.26	5.88	5.81	7.02	7.01	6.23	6.52	6.4	6.95	6.74	4.52	5.76	5.89
AKR7A2	3.23	2.26	2.97	1.78	5.7	4.34	4.81	6.14	4.46	3.83	1.21	4.75	4.23	3.04	2.71	4.38	1.99	3.71	3.86	1.84	4.07	2.31	3.22	3.02	2.01	4.81	5.01	3.91	3.54	4.96	3.92	4.19	4.72	2.28	4.01	3.76	3.77	5.34	5.07	4.97	6.16	3.71	4.89	6.38	4.96	4.84	4.95	3.32	3.9
MRTO4	5.93	4.63	3.78	3.98	5.43	5.25	5.01	5.24	5.72	4.84	4.69	4.95	5.28	6.12	4.11	4.2	5.23	5.66	4.56	4.77	5.5	4.17	5.82	5.1	6.09	6.56	6.34	5.29	6.43	5.37	6.39	5.78	5.94	5.72	5.77	5.26	6.55	5.37	5.84	6.27	6.78	5.81	6.02	5.79	5.65	5.21	5.29	5.5	5.38
NNAT	-2.57	-1.28	-2.57	-1.11	-2.57	0.24	0.28	-2.57	0.33	-1.1	-2.57	-2.57	-2.57	-2.57	-2.57	0.96	-2.57	-0.74	-2.57	-1.9	-2.57	-2.57	-2.57	-2.57	-2.57	1.64	-2.57	1.32	-2.57	0.52	-1.47	-1.64	-2.57	-2.57	-2.57	-2.57	-2.57	0.67	-2.57	-2.05	-2.57	-1.37	-2.57	-0.53	-1.04	-2.04	-2.57	-1.58	-2.57
USE1	2.87	3.66	2.91	3.12	3.55	3.51	3.85	3.57	2.83	3.24	3.35	2.55	3.57	3.41	3.74	3.45	3.48	2.71	3.8	4.05	4.2	2.33	3.09	2.95	3.18	4.03	3.7	2.61	3.31	3.4	3.33	3.4	3.32	2.99	3.37	3.3	3.17	2.8	3.66	4.06	2.9	3.12	3.9	2.62	2.77	3.01	4.42	3.78	3.09
MCF2L2	0.31	4.61	0.54	1.34	0.07	3.73	-0.3	0.37	-1.72	4.31	5.47	4.54	4.62	-0.6	2.53	4.59	0.16	-0.74	2.03	0.99	-2.57	5.31	3.88	0.27	-2.57	0.57	1.56	4.83	-1.29	-0.43	0.8	1.68	-1.77	0.57	0.68	0.49	-0.01	2.87	-0.92	-1.65	-0.29	0.06	0.22	-1.05	0.64	-1.09	6.08	-1	-0.28
NRIP2	0.65	2.91	-2.57	1.78	0.96	0.71	1.09	0.37	1.06	1.52	1.04	-2.57	1.9	-0.21	-0.19	0.84	2.01	-0.89	2.02	0.84	3.09	-2.57	-0.98	1.17	0.19	-0.9	0.88	1.53	-1.8	0.74	-1.46	2.4	-2.57	-0.71	-1.68	-1.27	-0.48	0.35	-1.79	-0.27	-2.57	0.07	-0.26	-0.32	-0.43	-1.08	0.28	-0.59	-0.95
LAMA3	1.88	1.63	2.85	3.18	2.02	2.56	2.6	6.17	1.89	3.33	2.78	2.36	3.85	3.14	4.35	5.93	2.56	2.96	0.55	2.32	2.83	2.62	5.13	2.51	2.41	0.57	1.64	2.55	4.52	2.82	3.81	3.04	-0.16	2.41	2.69	1.95	-0.01	1.05	1.5	5.33	2.23	3.29	5.71	-0.53	5.47	6.39	4.25	0.58	2.2
AP5M1	3.43	4.4	3.55	4.14	3.02	3.53	3.08	4.87	2.72	6.04	5.09	6.24	2.99	3.26	6.16	4.99	4.07	3.38	5.14	3.47	1.56	5.51	3.91	3.84	3.34	2.87	3.34	3.07	2.38	3.63	2.52	3.33	2.97	2.09	3.2	3.26	2.76	3.59	2.94	2.9	2.19	2.65	3.26	3.51	2.99	3.78	3.59	3.05	3.58
ANAPC4	5.2	4.93	5.9	5.81	4.33	3.63	4.74	3.49	3.84	4.94	4.49	3.81	4.33	5.12	4.05	3.94	5.22	5.11	2.99	6.14	3.49	5.31	4.7	5.18	4.9	4.39	4.99	5.3	4.39	5.07	4.67	4.26	4.29	4.91	4.83	4.47	5.13	4.17	4.76	4.26	4.63	4.26	3.77	4.12	4.12	4.38	3.01	4.22	5.17
KCNQ1	2.69	3.16	4.07	3.18	5.53	1.06	6.21	2.91	3.71	2.82	3.17	2.36	2.06	2.66	3.09	1.89	-1.3	1.38	2.42	4.33	3.66	2.31	0.67	5.15	4.05	5.41	5.65	1.59	0.79	6.22	2.37	4.59	1.24	0.95	3.64	6	1.07	3.45	5.87	1.33	3.29	1.88	2.54	5.54	3.15	3.11	2.94	1.5	4.94
TRAPPC3	4.96	4.67	3.09	4.54	5.08	4.8	4.8	4.69	5.13	4.08	3.64	2.83	3.89	4.76	4.09	4.93	4.53	4.73	4.39	4.41	3.3	3.86	5.09	4.9	5.1	5.28	4.96	4.46	5.27	4.97	5.35	4.89	5.44	3.66	5.17	5.05	4.32	4.61	5.42	5.44	5.38	6.5	5.61	5.21	5.12	5.05	4.09	5.79	4.82
THRAP3	7.14	7.35	8.34	7.86	6.69	7.34	7.06	7.61	7.15	8.07	7.26	7	7.16	7.26	7.44	8.08	7.26	6.99	6.97	6.75	7.44	7.27	6.99	6.84	7.25	6.93	7.17	7.11	7.18	7.19	7.48	7.16	7.58	6.77	7.28	6.87	6.74	6.94	7.7	7.69	7.8	8.2	7.5	7.26	7.12	7.25	6.14	7.72	7.56
PHPT1	3.36	4.27	2	1.65	5.23	5.2	4.8	4.14	4.06	2.55	2.94	3.7	4.57	2.64	2.19	3.14	1.81	3.3	5.14	3.58	2.51	2.31	6.19	3.8	3.77	4.7	3.77	2.83	4.76	4.58	4.79	3.54	2.09	2.96	3.78	4.19	3.95	4.01	3.97	4.23	4.38	5.33	5.8	4.55	4.53	4.09	1.1	3.77	2.78
ENTPD2	-1.08	-2.57	1.06	-1.11	1.19	1.46	-1.29	-0.62	1.66	0.45	-0.04	-2.57	-0.71	-0.84	-0.96	-2.57	-2.57	0.47	-2.57	-2.57	-2.57	-2.57	0.35	2.11	2.5	2.29	-0.47	-2.57	3.6	-0.22	2.07	-0.11	0.81	1.49	0.68	3.62	0.63	-1.62	1.62	-2.05	0.89	0.34	0.58	2.32	0.91	2.16	0.21	3.14	-0.02
LY75	1.44	5.54	0	3.97	-0.75	-0.04	3.02	3.57	0.3	2.81	1.54	-2.57	2.43	3.88	-1.6	1.95	3.87	3.48	-2.57	4.07	1.99	-2.57	2.81	2.95	4.16	2.28	3.17	3.68	3.14	3.52	3.27	3.29	3.25	5.66	3.24	3.76	0.38	-0.88	5.06	1.92	0.83	0.87	1.49	1.91	2.96	2.68	3.95	4.29	4.43
ARID4B	7.87	8.21	10.66	9.57	7.77	7.57	7.47	8.14	7.44	9.45	9.11	8.37	7.79	8.1	8.88	8.59	8.34	7.92	8.39	8.26	8.44	8.6	7.63	7.85	7.64	7.16	7.77	7.88	7.9	7.37	7.58	7.85	7.91	8.21	8.17	7.21	8.06	6.88	7.85	7.82	8.19	7.61	7.59	7.66	7.8	8.45	6.73	7.92	7.99
OPN3	3.11	2.55	1.82	3.06	3.68	1.04	3.35	4.54	2.77	2.05	1.75	-2.57	-2.57	2.81	2.04	1.1	1.81	4.07	3.4	2.52	2.51	-0.05	0.55	4.53	1.89	3.32	4.16	0.22	6.01	3.36	2.54	3.77	4.48	2.57	2.55	3.35	2.55	3.97	3.36	3.58	-0.28	3.69	6.03	2.62	3.59	4.73	0.21	2.47	3.27
SDCCAG8	5.06	6.48	8.85	8.08	6.15	5.55	5.57	7.02	5.51	7.74	7.66	6.93	6.55	5.95	6.9	6.96	6.41	6.41	8.23	6.48	7.35	7.16	5.93	6.24	5.41	5.47	5.98	6.24	5.98	5.65	5.81	5.83	5.17	5.59	5.83	4.96	5.98	5.82	5.66	6.89	5.16	5.19	6.33	5.52	5.74	7.15	5.08	6.24	6.17
PTPRN	-2.57	-2.57	-2.57	-2.57	-2.57	-0.7	-1.03	-2.57	-1.18	-2.57	-2.57	-2.57	-2.57	-2.57	-2.57	-2.57	-2.57	-2.06	2.02	-2.57	-2.57	0.45	-2.02	-0.96	-2.57	-1.4	-1.5	-2.57	-1.8	-1.82	0.4	-2.57	-2.57	-2.57	-2.57	-2.57	-2.57	-2.57	-2.57	-2.57	-2.57	-2.57	-1.2	-2.57	0.39	-2.57	-2.57	-2.57	-2.57
HHAT	2.41	3.2	1.61	4.5	2.91	3.08	3.54	1.75	1.84	3.22	1.58	2.05	0.96	2.75	2.91	1.46	3.24	-0.01	2.02	4.56	2.33	2.13	1.77	2.05	1.62	1.84	4.02	1.53	2.2	3.98	-0.09	2.5	2.02	2.71	2.43	3.45	3.05	1.77	4.76	2.22	3.56	1.02	2.39	1.77	1.38	3.4	3.18	3.19	3.12
KIF1B	6.02	5.18	7.49	6.57	5.38	5.87	4.4	5.35	6.03	6.86	6.28	6.47	5.98	6.24	6.2	6.93	5.99	6.06	5.71	5.51	6.03	6.41	5.96	5.69	5.18	4.99	5.13	5.89	6.67	5.02	5.37	5.12	6.15	6.36	5.71	5.12	6.25	6.16	3.99	5.49	6.18	5.26	5.34	5.65	5.75	5.92	5.5	5.32	5.55
FOXC1	5.58	4.02	7.68	5.8	5.76	2.35	6.47	3.94	5.07	5.51	4.32	3.59	3.75	5.11	3.36	4.31	2.44	3.86	3.98	5.58	5.18	2.62	5.38	2.83	4.7	5.87	5.57	1.4	3.6	6.84	5.65	4.33	5.08	5.73	4.98	5.61	6.7	2.51	8.43	5.78	4.46	6.13	4.32	6.54	5.4	6.24	4.8	3.98	5.84
TBC1D22A	5.12	6.05	5.27	5.48	5.72	5.44	4.89	5.36	5.36	4.38	5.19	4.62	4.64	5.06	5.46	4.92	4.43	4.82	6.13	5.28	4.82	5.81	4.61	4.77	5.2	5.41	5.2	4.85	5.25	4.83	5.02	5.1	3.85	4.64	5.11	4.66	4.3	4.02	4.88	4.82	4.64	5.32	4.22	5.3	5.12	5.43	4.68	4.88	5.02
SYNE2	8.77	8.68	8.45	9.43	8.59	8.25	8.17	10	8.67	8.41	9.2	8.45	7.47	8.66	9.7	9.42	8.76	9.08	8.68	9.03	8.84	8.52	8.47	8.5	8.41	7.42	8.34	8.64	8.16	8.6	7.92	8.5	7.8	8.92	8.86	9.18	7.38	10.27	6.17	7.88	10.24	9.77	7.51	9.96	8.78	10.78	8.1	8.46	8.53
PLEKHH1	3	1.86	5.75	7.46	0.81	2.53	2.15	1.75	1.53	4.61	5.54	3.63	2.58	4.04	5.16	2.42	3.81	2.24	-2.57	4.62	3.95	4.1	2.95	1.66	5.05	2.31	2.24	2.08	2.4	2.65	0.6	0.76	2.83	5.01	3.16	2.23	2.76	2.43	1.16	-0.91	1.82	2.15	-0.82	0.61	0.76	2.67	3.75	2.59	3.93
ATP9A	5.47	3.44	4.79	4.99	5.71	5.29	6.08	5.48	5.23	5.02	4.14	3.47	4.82	5.24	7.36	5.93	4.98	5.39	3.57	5.97	5.12	5.08	4.42	4.57	5.45	5.7	6.56	3.76	6.08	6.36	5.04	4.79	6.15	5.19	6.18	7.3	4.97	6.26	5.8	5.74	5.03	4.76	4.33	7.27	4.96	6.92	4.39	5.37	5.73
CHRDL2	0.48	1.38	-2.57	-2.57	-0.94	2.04	5.07	-1.03	4.1	-2.57	2.24	1.1	-2.57	-2.57	-0.96	3.1	-2.57	2.94	4.2	-0.38	3.49	1.91	-1.62	1.56	-2.57	-1.22	0.13	2.89	-0.92	-0.96	4.8	0.11	-0.61	-1.12	-0.43	-2.57	-0.01	-1.05	-2.57	0.16	-2.57	-1.37	2.08	3.56	2.78	0.99	0.21	-1	-2.57
FAM168A	3.98	4.45	2.4	2.61	2.89	4.76	3.67	4.05	3.9	4.42	3.87	3.81	4.27	3.81	5.53	5.43	3.81	4.14	4.39	3.05	3.66	5.13	3.77	3.98	3.48	2.56	2.65	3.51	4.04	3.76	3.2	3.31	4.42	3.77	3.31	3.91	3.55	4.58	3.22	3.76	3.15	3.78	3.72	4.46	4.31	4.51	4.39	3.66	3.52
RELT	2.39	3.98	2.85	1.34	2.5	2.48	2.04	2.91	2.09	3.19	2.72	4.32	2.57	2.42	2.49	2.77	2.44	1.99	3.21	2.43	0.64	1.91	2.1	2.9	3.09	2.34	-0.14	2.19	2.81	0.83	3.45	3.96	2.59	1.94	2.76	2.17	2.01	3.17	0.69	2.36	1.46	1.36	3.45	2.26	4.13	2.04	0.21	1.93	0.56
GALC	1.94	3.05	2.22	2.92	3.17	2.71	4.38	4.53	2.69	2.71	2.4	3.7	3.33	3.84	1.31	2.27	3.85	3.21	2.42	2.78	3.95	3.32	2.77	3.14	1.62	2.87	4.53	3.12	4.09	4.37	3.59	3.76	5.17	3.09	2.49	1.95	3.25	3.12	5.13	4.91	3.32	2.44	4.74	4.08	4.37	4.84	3.77	3.73	3.09
NOP58	6.74	6.92	10.03	8.6	6.25	7.04	5.66	7.38	6.44	7.89	8.28	7.34	7.3	6.88	8.16	7.02	7.65	6.82	7.21	6.49	7.68	7.24	7.6	6.57	7.24	6.38	6.32	7.35	7.26	5.76	6.88	6.56	5.73	7.07	6.86	6.12	7.53	6.19	6.19	6.48	6.92	6.57	6.54	6.62	5.97	7.54	5.38	7.25	7.01
SZRD1	5.75	5.83	5.45	5.24	5.41	5.99	5.43	5.68	6	5.7	5.41	5.85	5.34	6.03	5.42	6.54	5.56	5.91	4.78	4.83	4.73	5.88	6.28	5.58	5.89	5.32	5.71	5.58	5.88	5.68	5.81	6.15	6.07	5.52	5.56	5.8	6.09	5.9	6.13	6.03	6.54	5.89	6.18	6.19	5.88	5.93	4.99	5.35	5.73
KCNH2	-2.57	0.47	-2.57	-0.4	0.3	1.34	0.89	-1.03	1.53	-2.57	-1.2	0.21	0.59	-1.91	-0.03	0.43	-2.57	-0.18	-2.57	-0.58	0.64	0.45	-1.62	-2.57	-2.57	-1.22	-1.5	2.02	-2.57	0.52	-0.86	0.76	0.81	-1.67	0.39	-0.89	-2.57	3.36	0.89	-1.12	-0.29	-0.72	-2.09	-1.87	-0.32	-1.65	1.1	-2.57	-1.59
CUL1	5.41	4.51	5.9	5.49	4.2	4.86	4.42	5.58	5.07	5.59	4.98	4.8	4.75	4.19	5.07	5.43	3.81	4.66	4.56	4.43	4.57	4.18	4.07	4.32	5.27	5.12	4.28	5.3	5.59	4.29	4.58	5.23	5.18	5.16	4.73	4.24	5.03	5.21	4.55	5.59	6.61	5.55	5.35	5.38	4.82	5	3.91	4.9	4.57
FAM114A2	2.3	3.16	3.09	3.4	2.92	4.04	3.41	3.34	3.4	1.91	2.94	3.18	2.77	3.36	2.63	3.45	3.13	3	0.55	2.29	3.08	2.31	3.7	3.2	2.41	2.97	2.77	2.81	3.63	3.25	3.34	4.24	3.49	2.41	3.61	2.13	2.7	2.39	3.54	3.44	3.06	2.32	4.28	4.06	3.48	3.67	2.04	2.54	3.52
CYFIP2	3.54	6.15	3.19	3.44	4.08	3.66	4.11	3.51	3.79	0.09	4.18	4.17	2.86	2.81	1.09	3.15	3.13	3.36	3.4	4.06	2.83	3.1	3.88	3.98	2.92	4.33	2.92	2.45	0.68	3.57	2.61	4.74	1.45	2.85	3.99	1.7	3.29	5.92	4.69	1	1.59	1.59	0.97	3.11	3.77	-0.24	4.32	2.87	3.82
TAB2	5.21	5.07	5.04	4.76	4.81	5.3	5.23	5.83	5.38	4.34	4.59	4.58	3.31	5.58	4.66	5.63	4.8	5.29	4.39	4.26	4.65	4.36	5	4.71	4.75	4.84	4.65	4.86	5.07	5.35	4.22	5.91	4.83	5.37	4.61	5.27	4.59	5.48	5.47	5.17	4.8	5.09	5.17	5.12	5.59	5.24	4.69	4.99	5.46
GINM1	5.21	5.38	4.78	4.94	6.78	6.17	6.48	6.02	6.38	4.3	5.17	5.37	5.39	6.04	5.43	5.73	5.21	5.64	6.21	5.4	5.49	5.33	5.43	5.65	5.32	5.93	6.05	5.6	6.65	6.34	5.96	6.36	5.37	5.83	5.69	5.9	5.7	5.31	6.26	6.17	5.95	5.87	7.17	6.23	6.32	6.58	5.61	6	5.98
EIF2AK2	7.33	5.9	5.79	6.31	6.82	5.86	6.05	7.36	7.33	6.76	6.28	6.13	5.63	7.04	6.28	7.22	6.76	7.08	5.97	5.77	5.34	5.4	7.14	6.03	7.35	6.17	5.82	7.14	7.15	6.18	7.14	6.65	7.14	7.17	6.86	6.82	6.12	6.79	6.48	6.84	7.51	6.39	6.18	6.95	6.97	6.8	6.76	7.19	7
USP36	6.54	6.28	6.67	6.81	5.71	6.5	5.14	6.65	6.13	6.69	7.45	6.73	6.17	5.53	6.58	6.02	5.84	6.35	7.12	6.14	6.47	7.42	5.77	6.06	6.23	6.07	5.42	6.06	6.59	5.25	6.12	6.03	5.97	5.99	6.5	5.91	6.43	6.08	5.31	6.22	6.54	6.13	5.85	5.44	5.69	5.65	5.35	6.13	5.51
KMT2C	8.3	8.12	10.2	9.44	7.46	7.36	6.71	8.26	7.67	9.33	9.15	8.74	8.37	7.98	9.95	8.65	8.37	7.77	8.96	7.93	9.81	8.89	6.57	7.73	7.9	7.31	7.06	8.72	8.82	7.03	7.02	7.52	8.11	8.26	7.79	6.8	8.02	8.25	6.2	7.13	9.24	8.41	6.85	7.62	7.26	8.51	6.56	8.07	8.05
MCOLN3	0.48	0.47	2	-2.57	0.66	2.22	1.12	-0.04	-1.18	-0.38	-1.2	-2.57	-0.71	0.32	4.81	-0.14	-2.57	-1.68	-2.57	1.67	2.83	0.45	2.25	0.64	-2.57	-0.42	0.87	0.1	-2.57	-0.04	-0.86	1.29	-1.28	-0.72	-0.18	0.72	-2.57	3.7	-1.29	-0.28	-0.54	3.71	-0.66	-0.33	1.97	-2.04	3.18	-0.59	-0.02
CCDC85A	-2.57	-2.57	2.57	0.96	-0.71	-2.57	-0.16	-2.57	-1.42	-2.57	-1.2	-2.57	-2.57	-2.2	-0.03	-0.9	-2.57	2.75	-2.57	-2.57	2.33	-2.57	-2.57	-0.96	-2.57	-2.57	-2.57	-0.84	-2.57	-2.15	-2.57	-2.57	-2.57	-2.57	-2.06	-2.12	-0.48	-0.64	-1.09	-1.24	-2.57	-1.85	1.46	-1.87	-2.11	-2.57	1.86	-2.57	-1.59
PUM2	6.19	5.78	7.63	6.78	6.14	6.02	5.79	5.99	6.33	6.91	6.13	5.63	5.33	6.31	6.86	5.97	6.42	6.26	5.74	6.12	5.93	6.05	5.42	5.73	6.02	5.7	5.94	6.53	5.74	6.07	5.67	6.18	7.07	6.69	5.94	6.26	6.29	5.98	6.45	6.28	6.21	5.78	6.24	6.5	5.94	6.49	5.35	6.13	6.51
MRPL43	4.88	3.88	2.72	3.08	5.95	5.04	5.67	5.87	5.27	3.49	3.64	3.7	4.46	5.27	4.01	3.97	4.67	4.84	3.98	4.77	4.87	3.6	4.52	4.07	3.91	6.11	5.99	3.48	4.66	5.79	5.57	5.15	5.28	4.67	5.72	5.26	4.62	4.04	5.91	6.12	4.82	5.01	5.96	4.63	5.28	5.41	3.01	5.44	5.4
ITIH4	1.01	2.46	-2.57	1.43	1.49	1.43	0.95	-2.57	0.85	-0.05	-0.04	-2.57	3.68	-1.91	0.43	-1.47	2.37	2.03	2.74	2.59	1.35	2.81	0.3	2.51	2.23	1.47	1.02	1.97	-2.13	1.76	0.71	1.99	-1.35	0.42	-2.57	1.83	-0.01	0	-1.88	0.06	0.55	-1.49	-0.62	0.4	0.46	1.12	-2.57	-2.57	1.32
HPF1	3.47	3.79	3.9	3.55	3.76	5.23	5.07	4.28	4.34	4.29	3.52	3.7	4.79	5.03	3.03	5.56	4.87	4.84	4.39	2.98	3.81	3.86	4.88	4.07	3.8	3.93	4.95	4.61	4.77	4.96	4.45	4.18	4.63	4.36	4.17	5.08	3.86	5.02	5.34	4.91	4.7	5.09	5.95	4.85	5.05	4.75	3.47	4.92	3.94
ZFR	6.22	5.96	7.6	6.43	5.49	6.02	5.48	6.22	5.77	6.36	6.11	6.03	5.74	5.8	6.53	6.16	5.7	6.24	5.81	5.77	6.5	5.44	5.77	5.63	5.78	5.31	5.51	5.38	6.03	5.67	5.63	5.74	6.05	6.14	5.84	5.28	6.03	6.23	5.98	6.48	5.99	5.85	5.88	5.53	5.93	5.41	4.17	6.16	5.95
ZNF280C	2.37	3.54	1.45	3.18	0.95	2.98	0.28	1.06	0.85	3.3	3.76	2.62	3.83	2.16	1.28	3.35	2.67	1.17	2.02	0.65	0.64	4.2	2.62	0.64	1.89	-0.15	0.13	3.44	1.77	-0.04	0.17	0.88	1.57	2.32	1.46	-0.89	1.68	1.59	0.69	0.57	1.77	0.06	-0.38	0.88	0.91	1.42	3.81	2.32	1.78
NPFFR2	-2.57	-2.57	-2.57	-2.57	-2.57	-0.22	-2.01	-2.57	-1.18	-1.09	-2.57	1.66	-2.57	-2.57	-0.66	-1.66	-2.57	-2.57	-2.57	-2.57	-2.57	-2.57	-0.03	-2.57	-2.57	-2.57	-2.57	-2.57	0.01	-0.43	-2.57	-1.08	-2.57	-2.57	-2.57	-2.57	-2.57	-2.57	-2.57	-2.57	-1.75	0.57	0.14	0.01	-2.57	-2.57	0.41	-2.57	-1.59
PHF21B	-2.57	-0.61	-0.31	0.08	-0.52	1.78	-0.81	-0.62	-1.72	-2.57	-2.57	0.21	-2.57	-2.57	-2.57	0.26	-2.57	-2.57	0.55	-2.57	-2.57	-2.57	-1.62	-2.57	-2.57	-2.57	-2.57	-2.57	-2.57	-2.57	-1.47	-1.64	-1.79	-1.67	-1.68	-2.57	-2.57	3.45	-0.92	-2.57	-1.75	-2.57	-0.38	-2.57	-2.11	-1.34	-2.57	-1.58	-2.57
TRAF1	1.94	4.7	1.06	3.18	1.58	1.06	1.86	1.82	1.78	2.62	3.37	3.47	3.44	0.71	1.38	3.8	-0.63	1.96	3.57	3.09	0.64	1.91	0.52	3.88	2.12	2.06	1.25	2.49	0.79	0.83	2.31	4.5	1.24	1.49	2.16	0.36	-1.17	1.15	-1.29	-1.12	-0.08	0.06	0.45	1.98	3.1	3.51	-2.57	1.11	2.43
RC3H2	5.71	5.51	4.76	5.54	4.79	5.31	5.41	5.76	5.29	4.9	4.75	4.9	6.9	5.12	5.25	5.96	5.84	5.57	4.97	5.65	4.94	4.59	6.06	5.12	4.08	5.4	4.93	5.09	5.73	5.53	6.48	5.63	5.92	5.33	5.89	5.53	5.49	5.72	4.53	5.65	6.24	4.76	5.24	5.94	6.11	5.93	4.32	4.65	5.48
IL17RB	-2.57	1.24	-2.57	-0.4	-0.94	2.04	-2.01	-2.57	-1.72	0.09	0.59	0.21	1.5	-0.6	0.13	1.16	-2.57	2.29	-2.57	0.23	2.11	-2.57	-0.64	0.64	1.89	-2.18	-0.14	1.25	-2.57	-2.57	-2.57	-2.57	0.19	-0.72	-1.14	-2.57	0.34	1.15	-2.57	-2.57	0.89	-0.28	-1	0.28	-1.48	-2.04	0.21	-2.57	-2.57
TRAF3IP2	3.68	4.59	4.35	3.75	4.5	3.38	4.16	4	4.55	3.74	3.81	3.65	3.93	3.55	3.71	3.53	4.7	3	4.35	4.23	4.76	4.82	4.99	3.52	3.9	4.73	4.64	4.2	4.01	4.6	5.43	4.72	3.24	4.33	4.2	4.09	3.71	3.81	4.93	5.2	2.91	4.45	5.47	3.36	4.61	4.26	4.78	4.11	4.38
GYG2	1.76	0.9	1.75	-2.57	1.58	3.38	2.93	0.95	2.89	1.66	1.21	1.1	3.49	2.4	0.13	1.95	-2.57	-0.07	3.4	0.65	0.64	1.36	2.43	1.86	-1.03	2.72	-0.09	0.55	0.01	1.09	2.82	-0.36	2.53	1.56	3.77	1.67	0.63	2.83	-1.29	0.16	3.48	4.11	1.72	-0.33	2.42	2.89	1.65	1.11	2.69
DCBLD2	5.68	2.99	4.02	4.14	3.84	6.49	3.88	5.88	4.63	4.03	3.22	3.91	4.54	4.61	5.31	4.32	3.35	5.95	5.38	2.61	3.3	3.45	4.32	5.08	3.34	2.78	1.95	4.49	5.39	4.05	6.27	4.25	5.3	4.94	2.76	1.47	5.15	4.52	3.54	5.84	5.71	5.45	5.46	3.38	6.01	5.11	5.12	3.39	4
SERPINB3	1.26	-2.57	-2.57	1.16	4.52	1.57	2.86	6.68	3.35	3.7	-0.51	0.21	-0.71	3.35	6.73	-2.57	0.97	0.39	1.47	-0.12	2.51	-2.57	7.25	5.53	1.46	4.24	-0.9	0.1	6.16	0.91	7.1	5.18	-0.91	5.32	0.23	3.69	-1.17	-1.62	3.89	8.2	-2.57	-0.72	4.75	-1.41	3.59	9.38	4.6	-0.59	3.42
SOAT1	3.67	4.61	4.13	3.08	4.33	3.76	4.19	4.5	3.47	4.02	3.48	4.15	3.89	4.15	3.93	4.09	4.26	4.82	2.42	3.25	2.11	3.85	4.21	4.07	3.34	3.19	4.13	3.74	5.09	3.69	3.9	4.85	1.31	2.44	4.27	4.31	2.93	3.59	4.84	4.52	5.6	4.07	4.78	5.36	4.96	4.89	4.83	4.43	3.37
PKP2	3.98	1.65	2.51	2.78	2.82	4.81	2.82	2.19	3.28	3.46	3.85	1.21	0.99	3.23	2.78	4.2	3.06	3.97	2.93	3.28	3.08	1.57	0.16	2.88	4.19	3.16	-0.16	-0.04	4.59	3.28	3.34	2.7	4.05	4.31	3.36	2.35	4.3	3.31	2.37	2.89	4.4	3.8	4.73	2.92	2.62	4.17	0.45	2.94	3.41
F7	-2.57	-2.57	-2.57	-2.57	-0.94	-0.7	-2.01	-2.57	-2.57	-2.57	-0.51	-2.57	-2.57	-2.57	-1.82	-0.4	-0.63	-0.3	-2.57	-2.57	-2.57	-2.57	-2.57	-0.96	-2.57	-2.18	-2.57	-0.84	-2.57	-2.57	-2.57	-2.57	-2.57	-2.57	-1.68	-2.57	-1.17	0.16	-2.57	-2.05	-1.23	-2.57	-2.57	-2.57	-2.57	-2.57	0.21	-1.58	-2.57
GDI2	7.06	6.61	6.18	6.24	7.82	7.08	8.11	7.68	7.53	5.37	5.87	6.35	7.5	6.96	5.6	6.74	5.69	7.04	7.19	6.29	6.52	5.22	7.01	6.26	6.88	8.27	10.14	6.67	8.34	7.9	9.04	7.42	7.71	7.14	7.67	7.3	7.76	7.31	8.87	9.16	8.22	8.3	8.59	9.15	8.4	8.48	7.49	7.54	6.9
PRDM1	4.41	3.79	5.15	3.93	2.71	3.87	3.46	5.5	2.83	3.83	4.94	5.28	2.68	3.94	4.27	4.77	1.6	2.06	4.78	3.56	3.81	4.59	3.94	5.18	2.01	3.49	2.47	2.79	3.27	2.45	4.04	5.86	3.14	3.57	3.62	2.21	3.37	2.7	3.19	3.89	1.87	2.32	3.13	2.87	6.01	1.49	2.61	1.8	1.48
ATG5	6.95	3.08	3.19	3.23	2.63	3.83	3.19	4.82	3.47	4.08	4.62	3.59	2.68	3.83	3.65	3.29	2.77	3.12	2.02	3.2	1.56	3.1	4.22	2.42	3.63	3.04	3.37	3.36	3.94	3.38	2.97	3.81	2.92	3.69	3.41	3.12	3.68	3.01	3.97	3.51	4.01	2.38	3.57	3.26	3.17	3.76	2.83	2.62	4.02
TMCC3	3.36	4.35	3.47	3.23	3.36	4.21	3.4	3.73	3.54	1.52	2.4	4.52	3.44	3.05	4.12	4.42	2.3	2.23	2.42	2.35	2.51	1.36	6.03	3.4	0.18	2.81	2.31	3.82	2.41	3.87	5.52	4.42	2.75	2.36	3.11	3.26	2.82	2.47	2.25	5.31	3.15	2.84	2.42	4.86	3.84	3.42	3.03	1.66	2.48
PITHD1	4.49	3.27	0.54	1.16	3.65	4.05	4.24	4.35	4.17	2.22	2.07	2.83	3.85	3.53	3.03	3.2	2.96	3.54	3.57	3.38	2.83	2.31	3.7	3.35	3.78	4.12	5.2	3.23	4.44	4.56	4.89	4.24	4.15	3.95	3.59	4.49	4.36	4.07	5.26	4.83	5.22	6.54	4.45	4.91	4.67	3.56	4.17	3.19	3.45
MTA3	4.54	4.41	4.71	5.03	4.5	5.11	4.04	3.61	4.4	5.31	4.61	3.98	4.57	4.09	5.44	4.8	4.52	4.18	3	3.74	3.3	4.99	4.81	3.86	3.83	3.89	4.02	4.71	4.09	4.24	3.53	3.74	3	5.18	3.73	4.23	4.15	4.21	4.55	4.55	4.88	4.34	3.9	5.34	3.86	5.22	5.94	4.77	4.63
USP13	3.72	4	1.75	1.78	2.78	3.15	2.76	3.97	3.41	3.56	2.54	4.16	3.93	4.23	2.55	2.28	3.05	3.73	3.57	3.33	3.49	1.43	4.1	3.62	3.6	2.11	3.56	3.43	4.53	3.12	3.57	2.96	3.49	3.71	2.16	3.51	4.49	5.44	3	4.74	5.75	5.82	5.29	5.65	3.72	3.42	3.94	3.36	2.88
ATP11B	6.84	4.14	4.07	4.52	3.97	3.55	4.22	4.02	4.87	4.18	4.52	4.95	3.03	5.77	5.26	4.99	4.64	4.92	2.74	3.91	3.49	3.6	5.68	4.26	5.42	4.42	4.67	4.07	4.7	4.6	3.68	4.81	5.53	6.62	4.8	4.28	5.21	4.36	4.52	4.91	3.32	4.59	3.89	5.88	3.95	5.08	3.47	3.8	5.24
LAMC2	2.91	3.38	5.45	2.92	4.53	3.99	4.1	9.66	4.54	5.39	4.4	2.61	3.38	5.46	4.89	8.14	3.2	5.69	2.42	4.39	3.81	3.98	5.09	4.5	3.52	4.07	4.28	3.02	6.37	3.76	8.13	5.53	6.32	4.86	5.47	3.92	2.7	1.93	5.73	8.59	2.76	2.65	5.92	5.18	7.06	6.97	4.32	4.07	4.58
CDK14	1.11	4.16	2	1.9	3.63	3.72	2.81	4.87	3.34	1.91	2.16	4	3.93	1.39	1.61	5.36	-0.63	5.38	4.2	2.51	2.11	3.74	2.59	5.15	2.79	1.64	0.13	2.15	3.1	1.76	2.14	2.99	2.7	1.15	3.39	3.57	-0.48	4.11	0.18	5.25	1.32	2.38	3.61	2.95	4.61	-0.11	-2.57	1.22	1.85
SEC61A1	7.54	5.28	6.36	5.69	8.08	7.39	7.73	8.07	7.39	5.89	5.6	6.72	7.21	7.7	6.32	5.57	5.65	7.39	7.58	6.7	6.52	5.94	6.69	8.19	7.55	8.52	7.95	6.27	7.49	7.63	8.32	7.2	7.68	7.23	7.04	7.43	7.96	7.1	8.12	8.58	8.34	8.21	8	8.3	7.71	7.06	6.7	8.19	6.76
PPP1R12A	6.54	7.27	9.22	8.8	6.2	7.04	6.54	7.66	6.99	8.92	8.39	7.99	7.24	7.06	8.38	8.07	7.17	6.46	8.18	7.02	8.41	8.45	6.52	6.3	6.75	5.93	6.67	8.13	6.13	6.56	6.9	6.91	6.61	6.45	6.62	6.06	6.54	6.32	6.68	7.01	7.47	6.37	6.8	6.89	6.9	7.34	5.82	6.89	6.64
RASGRF1	0.31	1.51	1.75	-0.4	1.82	1.57	-1.03	0.54	0.17	-1.1	0.59	-2.57	-2.57	0.2	-0.96	2.67	-2.57	2.68	-2.57	-1.09	-2.57	2.31	-2.57	0.64	-2.57	0.09	-0.47	-2.57	1.42	-1.82	1.86	0.3	-2.57	-0.41	-2.57	-0.89	-1.17	0.52	-1.79	-2.05	3.43	2.75	-2.09	0.88	2.18	2.14	-2.57	-2.57	-1.59
CAMK2B	-1.64	1.08	-2.57	-1.11	0.07	1.78	-2.01	-2.57	-1.72	-1.1	-1.2	2.36	-2.57	-2.57	0.64	-2.57	-2.57	-1.14	-2.57	-0.58	-2.57	-2.57	0.35	-0.96	-2.57	-1.87	-2.57	-2.57	-1.8	-1.33	1.06	-1.64	-0.16	-1.67	-1.68	0.83	-1.17	6.54	-1.29	1.82	1.59	-0.28	-2.57	-2.57	-1.48	-2.04	-2.57	0.41	-2.57
CROCC	3.36	3.13	2.92	2.95	2.3	3.68	4.06	1.88	3.44	3.33	3.32	4.38	4.67	3.22	3.91	4.18	3.7	3.24	3.98	4.1	2.11	1.91	3.35	2.75	2.47	2.29	4.38	2.29	3.47	4.49	3.94	3.07	3.79	4.26	2.93	4.51	3.93	3.09	3.26	4.37	3.25	3.59	3.51	3.24	3.67	3.67	3.33	2.79	3.46
POLR3E	3.97	2.93	1.61	3.31	3.6	3.95	2.67	2.93	3.09	2.22	3.76	2.61	4.27	3.63	4.18	1.74	3.86	3.8	4.48	4.84	1.86	3.8	2.35	2.99	3.83	3.14	3.41	3.12	3.8	3.24	4	3.02	2.78	3.65	3.93	2.4	3.79	3.14	2.97	3.25	3.5	3.87	3.06	2.5	2.99	3.85	3.96	3.57	4.04
ATP2B4	4.46	5.28	6.58	5.75	6.37	6.19	5.73	6.88	6.59	6.69	5.33	6.48	5.03	6.66	6.48	8.18	5.97	5.29	6.49	4.56	5.52	6.67	6.25	5.55	3.56	5.2	6.8	7.66	6.45	5.91	5.78	6.19	5.6	6.27	5.44	4.82	5.05	3.97	7.14	5.99	8.19	6.5	4.92	5.23	6.2	7.41	5.74	7.73	5.25
ZC3H11A	7.21	6.33	7.97	6.37	6.8	7.07	5.5	6	4.67	8.38	7.11	6.4	5.57	6.56	8.14	7.22	6.98	6.37	6.36	6.96	-2.22	6.18	3.38	6.9	7.19	6.18	6.59	5.3	5.87	5.61	0.34	6.7	6.38	5.45	6.84	1.13	-1.45	5.36	6.09	0.24	6.49	5.29	6.21	6.88	2.72	7.49	4.62	7.22	7.17
RIOK2	2.86	3.08	5.34	4.62	2.14	3.53	3.06	2.68	3.04	3.67	3.46	3.47	2.17	3.38	3.07	3.16	2.44	2.56	2.74	2.39	2.11	3.83	3.87	3.32	3.01	2.3	2.71	3.21	3.01	3.06	3.12	3.69	2.8	2.17	3.37	2.85	3.62	3.01	3.53	3.61	3.7	2.66	4.05	3.47	2.99	3.73	0.21	3.68	3.82
YIPF1	4.4	3.03	1.06	2.21	4.9	4.51	4.89	5.79	4.59	2.76	3.68	3.91	4.05	4.09	3.15	4.16	1.99	3.69	3.72	3.99	3.49	3.1	3.61	4.48	3.2	5.02	4.93	4.78	5.02	4.66	4.53	4.44	3.87	3.57	4.45	4.5	4.32	4.04	4.92	4.51	5.52	3.93	4.01	4.64	4.92	4.53	4	4.23	3.91
NDC1	5	3.54	2.22	1.9	4.14	5.33	4.47	4.84	4.77	2.31	3.71	4.25	4.77	4.99	3.27	3.62	3.9	4.92	2.74	3.37	4.39	1.36	4.84	4.46	5.03	5.66	6.08	5.75	6.81	4.98	5.96	3.09	5.55	4.92	4.89	5.35	5.88	5.06	5.51	5.62	5.59	6.04	5.39	5.7	5	4.41	4.17	5.81	3.66
DGKG	0.31	2.26	1.06	2.01	0.07	-0.25	-0.81	0.54	1.6	2.47	1.37	-2.57	0.08	1.64	0.13	0.96	-0.63	0.8	1.47	-0.04	-2.57	-2.57	-2.57	1.37	-1.03	-1.62	-2.57	1.87	0.17	1.43	1.31	0.76	0.7	0.26	-1.14	-0.89	-2.57	0.67	-0.37	-0.04	-1.75	-2.57	-2.09	-0.53	-0.11	-0.69	3.01	-0.27	0.71
FLYWCH1	1.63	4.09	-0.31	0.44	2.78	2.74	2.17	-0.04	2.29	3.43	3.03	3.12	0.59	0.95	2.15	2.02	1.35	3.03	0.55	3.17	-2.57	2.44	2.83	2.33	1.46	1.84	1.56	3.06	2.28	2.29	2.31	0.76	1.38	1.94	1.91	1.91	2.01	2.1	1.23	2.66	1.25	0.06	1.72	1.73	2.58	3.03	4.72	1.93	2.34
UNKL	3.65	3.63	3.21	4.13	3.88	3.87	4.26	3.96	3.95	3.29	4.08	3.3	5.02	3.34	4.38	4.09	4.29	3.83	5.24	4.39	1.04	3.89	2.7	4.74	3.79	4.32	3.25	4.23	3.89	4.25	3.78	3.54	3.32	3.78	4.23	2.64	3.3	3.67	2.92	3.19	3.79	3.38	4.41	3.99	3.75	3.94	0.74	3.69	4.09
TBXAS1	2.39	2.9	2.4	0.08	3.14	1.2	5.07	4.82	2.77	0.74	2.89	4.09	3.25	2.19	1.01	1.77	-2.57	1.57	4.78	1.99	2.83	1.36	1.87	3.14	-0.3	3.93	1.25	2.42	1.82	3.04	4.96	4.44	0.9	0.71	2.06	2.45	2.01	1.35	1.56	3.24	1.32	1.59	3.86	3.11	4.88	1.61	4.45	1.66	0.71
PARP12	5.11	4.7	2	3.23	4.04	1.27	3.96	3.77	4.21	4.08	3.41	3.18	3.55	4.57	3.55	3.81	4.33	5.55	4.09	4.94	3.08	2.31	3.7	3.74	4.85	3.47	2.99	4.55	5.1	3.78	5.83	4.46	3.6	4.64	3.83	4.79	3.65	4.1	4.2	4.84	4.32	5.31	5.17	4.34	5.4	4.41	4.8	4.49	4
ALDH18A1	4.5	2.85	2.72	2.98	2.25	4.83	3.73	3.14	3.83	3.19	2.24	3.59	4.09	3.92	3.15	3.15	3.2	3.7	2.02	3.39	3.08	0.45	3.2	3.58	3.56	3.88	4.47	2.79	3.97	4.41	4.36	3.33	4.08	3.23	4.44	3.46	4.42	3.34	4.51	5.04	3.99	4.33	4.95	3.97	4.49	3.11	1.65	4.35	3.32
TARBP1	4.27	5.09	4.79	4.06	4.76	3.73	3.24	3.67	3.71	4.34	5.19	4.32	4.7	4.94	5.39	5.16	4.54	4.71	4.35	4.93	1.67	5.78	4.42	4.5	3.77	3.54	4.45	5.57	5.24	3.43	3.88	3.55	3.84	5.73	4.7	4.8	4.58	3.87	3.54	3.56	4.74	5.22	2.97	4.08	4.08	4.77	3.23	4.56	5.06
GATB	2.97	3.17	3.47	2.11	3.5	2.87	3.49	3.43	2.77	3.65	2.91	3.1	2.9	3.55	2.55	3.07	3.35	4.94	2.99	2.98	2.51	3.63	4.01	4.01	3.63	3.23	3.21	3.63	3.29	3.23	2.78	3.19	3.71	3.93	2.56	2.97	3.03	2.73	4.69	3.52	2.73	2.75	4.84	3.04	3.02	3.2	2.99	2.58	3.69
MXD1	4.54	4.63	4.23	4.7	3.78	4.23	4.68	5.8	4.71	6.54	4.97	7.24	4.2	6.78	5.26	5.38	4.43	3.75	4.85	4.39	4.39	6.05	4.85	4.67	4.11	5.32	3.15	4.11	6.7	4.18	6.22	6.18	8.27	6.12	4.61	5.74	6.36	4.15	4.36	5.73	6.52	4.31	5.33	3.89	6.72	4.7	4.25	4.79	5.1
CDK17	3.05	3.6	2.85	3.59	2.67	4.83	3.93	2.95	2.52	3.74	2.84	3.02	2.86	3.56	3.99	3.31	3.41	3.71	0.55	3.22	3.66	3.6	3.29	3.25	2.01	2.16	3.12	3.25	3.73	3.47	2.97	3.86	3.39	2.85	2.98	2.83	2.36	3.53	3.56	4.59	2.65	2.38	2.78	3.59	4.29	3.83	2.83	3.58	2.48
DNAJC25	4.35	2.99	4.54	5.67	3.25	4.26	3.25	3.85	3.84	4.32	4.02	3.47	4.3	3.2	4.59	3.37	4.43	4.34	4.2	4.27	4.65	4.73	4.48	4.65	4.26	4.21	3.08	3.38	4.72	3.49	4.17	3.97	4.76	4.82	4.3	3.2	4.24	3.55	2.39	3.32	3.61	4.68	4.21	3.23	4.1	4.21	2.61	3.75	3.94
SLC2A3	5.13	6.53	5.2	4.01	5.44	10.14	6.5	5.71	5.52	4.27	5.47	9.64	7.08	4.66	4.77	8.63	2.3	4.66	7.23	5.24	5.52	8.66	4.64	6.48	3.63	6.08	4.45	3.53	5.61	3.98	7.1	7.23	4.3	4.42	5.18	4.25	4.81	4.39	5.11	5.41	8.17	5.55	7.65	7.29	9.51	4.67	6.25	4.08	2.85
PSD	-1.64	1.24	-0.31	-2.57	2.74	3.26	1.23	-2.57	3.08	-2.57	-0.51	0.21	-2.57	-1.46	-2.57	1.77	-0.63	0.92	0.55	-0.04	-2.57	-2.57	-0.06	-0.96	-2.57	-0.53	0.13	4	-2.57	0.52	1.51	0.3	-0.61	-0.72	-0.74	-2.57	0.34	1.35	0.46	0.71	-1.75	-0.72	-0.38	0.61	0.64	0	2.04	0	-2.57
CTDP1	4.67	3.85	-0.31	3.67	3.11	3.67	4.52	2.27	4.12	2.51	3.04	3.91	3.07	4.16	3.53	3.23	3.24	3.9	2.99	4.36	3.08	2.31	3.51	4.34	2.12	4.48	4.55	3.68	3.88	4.49	4.88	4.28	4.85	4.29	3.93	6.17	3.41	4.74	4.77	4.53	4.61	5.06	4.68	3.89	4.97	4.64	3.47	3.48	3.8
YBX3	8.06	5.71	6.91	6.76	8.32	7.94	8.66	9.51	8.56	6.91	7.99	7.8	7.52	8.6	9.28	8.75	7.38	8.24	7.76	8.12	7	7.25	8.46	8.06	7.98	8.53	8.11	8.79	8.85	8.75	8.97	8.65	8.31	8.22	7.82	9.25	8.98	6.45	9.73	9.99	7.45	8.41	9.96	8.69	9.16	9.45	7.97	9.28	8.43
STYK1	1.76	0.19	1.06	3.27	2.58	0.37	2.63	0.18	0.85	2.12	2.07	0.21	0.08	3.35	4.94	2.92	2.16	0.39	0.55	2.23	3.08	-2.57	1.66	1.17	-2.57	1.51	1.01	2.59	1.66	2.59	1.93	2.46	3.29	2.99	2.06	2.58	1.68	2.7	4.22	1.15	-0.84	0.34	0.92	2.99	1.25	2.09	1.1	1.87	2.82
WNK1	6.66	7.58	7.21	7.45	7.12	7	6.53	8.21	7.49	7.81	7.97	7.23	6.07	7.51	8.53	8.37	7.58	7.46	7.26	6.96	6.88	6.89	7.15	7.28	7.45	6.84	7.03	8.29	6.79	6.71	6.84	7.64	7.73	7.68	7.3	7.16	7.69	7.5	6.56	7.94	7.44	9.43	7.07	7.43	7.36	7.6	6.71	7.86	7.58
CCAR1	7.62	7.53	11.08	9.9	6.91	7.25	7.38	8.2	7.22	9.77	8.96	8.29	8.05	8.06	9.1	7.95	8.27	7.26	8.47	8.14	9.84	8.38	7.97	7.51	7.32	7.21	7.35	7.61	7.2	7.33	7.62	7.16	7.64	7.51	7.78	7.02	7.57	6.91	7.19	7.39	7.96	7.54	7.36	6.94	7.39	7.53	7.03	7.85	7.74
OGFR	5.22	5.38	3.9	4.7	6.01	5.23	5.4	5.62	5.79	5.15	6.2	4.7	5.03	5.63	6.02	5.35	5.75	6.02	5.14	6.16	4.18	4.36	5.47	5.59	6.25	5.92	5.26	5.9	5.95	5.43	6.49	6.38	4.26	3.97	5.43	4.9	5.28	5.44	5.21	5.6	5.82	4.7	6.37	5.34	5.79	5.79	5.92	5.97	5.61
GNA15	5.29	1.08	2.97	2.38	6.84	1.4	5.3	5.86	5.16	4.32	3.9	3.81	2.06	4.87	4.41	2.7	3.13	3.61	4.56	3.93	3.81	3.74	4.76	3.88	4.55	6.79	5.46	4.17	5.93	5.36	6.77	6.19	5.02	5.02	5.24	5.7	4.49	3.34	6.98	6.54	2.11	4.88	3.73	4.84	6.33	5.83	4.39	5.59	4.34
CREB3L3	-2.57	-2.57	-2.57	0.72	-2.57	-2.57	-2.57	-2.57	-2.57	-2.57	-2.57	-2.57	-2.57	-2.57	-2.57	-2.57	-2.57	-2.57	1.47	-2.57	0.64	-2.57	-2.57	-2.57	-2.57	-1.87	-2.57	-2.57	-2.57	-2.57	-2.57	-1.64	-2.57	-2.57	-2.57	-2.57	-0.48	-2.57	-2.57	-2.57	-2.57	-2.57	-1.73	-2.57	-2.57	-2.04	-2.57	-2.57	-2.57
PIGV	0.77	-0.61	0.54	0.72	2.3	1.13	2.61	2.88	1.66	-0.38	-1.2	1.1	0.59	1.02	0.74	1.06	1.81	1.73	-2.57	1.42	1.56	0.45	0.93	1.72	1.28	2.61	1.88	1.4	1.49	3.26	1.19	1	1.89	1.49	2.37	0.72	2.1	1.52	3.13	2.54	2.07	2.04	3	2.99	1.89	2.65	2.35	1.99	1.3
PTPRU	5.16	2.33	4.69	4.94	7.91	4.95	5.71	3.47	6.1	5.86	4.86	4.52	3.03	5.47	5.29	5.76	5.13	3.52	3.98	6.3	4.87	5.85	5.33	4.8	5.48	6.06	6.77	1.92	5.04	6.67	4.48	4.75	5.1	5.6	5.33	7.52	5.94	5.24	6.73	5.49	7.32	7.92	3.78	8.01	5.48	6.96	3.81	5.24	5.95
SNRNP40	2.79	2.11	1.06	-0.4	2.25	2.92	2.34	3.19	2.42	1.66	1.64	2.05	2.34	2.34	1.82	1.16	2.44	2.41	1.47	0.65	-2.57	1.36	2.77	2.22	2.72	2.2	2.51	1.82	2.9	2.65	2.26	3.02	1.93	2.56	2.33	2.75	2.98	3.59	2.82	2.04	3.29	2.32	2.62	2.97	2.39	2.01	1.65	2.05	2.71
RIMBP2	-1.08	-0.16	1.75	-0.4	0.3	-1.84	-1.29	-1.03	-0.24	-2.57	-0.51	-2.57	-2.57	-2.57	-1.32	-1.66	-2.57	-1.68	-2.57	-1.9	-2.57	-2.57	-1.62	-2.57	-2.57	-2.18	-2.57	-0.08	-1.8	-0.43	-1.47	0.88	-2.57	-2.57	-2.57	-2.57	-2.57	4.27	-2.57	-2.05	-1.75	-1.37	-2.09	-1.05	0.16	-2.57	-2.57	-2.57	-2.57
COL11A1	-2.57	-0.16	2.22	1.5	2.82	7.9	1.89	10.4	6.26	1.91	1.97	5.28	7.44	0.32	3.44	7.13	0.68	4.52	5.29	0.56	4.94	5.76	0.16	-0.96	-2.57	-0.33	1.56	0.42	3.08	-0.43	5.46	1.99	-0.16	-0.41	2.98	1.76	-0.01	3.2	1.73	6.22	-1.75	1.48	3.43	6.52	9.29	5.63	5.16	6.35	3.71
QSER1	4.92	4.89	6.58	6.32	4.66	5.67	4.41	6.23	5.34	5.88	5.48	4.25	3.89	5.14	6.53	6.19	5.97	5.8	5.03	4.61	5.34	4.18	6.46	5.39	4.85	5.18	5.6	6.18	6.03	4.79	5.66	4.94	4.92	4.96	5.09	6.19	5.2	6.23	5.46	5.59	5.69	5.14	5.32	5.43	7.49	7	5.28	5.31	5.75
MPC1	3.02	3.88	6.17	4.99	3.71	3.63	3.16	3.63	3.86	5.24	5.34	4.17	3.38	2.89	5.21	3.53	3.7	3.05	3.57	3	6.64	5.51	4.63	4.01	2.79	2.82	2.14	3.52	4.01	3.26	2.74	4.12	1.16	2.52	3.61	2.21	2.57	4.21	3.38	2.09	1.32	1.79	3.89	2.87	3.28	4.32	2.83	2.66	3.75
ACAA1	5.64	4.19	3.9	3.88	5.5	4.03	6.59	3.51	5.27	4.49	3.52	3.22	4.99	4.79	4.34	2.86	3.59	4.48	3.72	5.38	4.73	3.4	4.1	3.77	5.14	6.86	6.57	3.78	5.32	6.74	5.78	4.53	5.85	5.67	4.86	4.95	5.26	5.25	6.99	6.82	5.22	5.31	5.72	5.28	5	4.52	4.48	3.8	5.16
BCAT1	2.3	3.12	2.72	1.65	7.78	5.07	4.57	6.65	7.24	4.79	5.06	5.75	4.2	2.6	2.68	5.69	0.16	5.47	5.47	2.53	3.3	3.74	4.21	6.06	4.97	5.71	2.2	3.15	6.51	2.57	5.93	3.83	1.57	1.41	1.96	1.76	4.2	3.12	5.49	4.49	3.7	5.4	8.34	4.61	7.09	1.61	4.25	3.82	0.85
HDAC7	7.25	7.32	6.71	8	8.01	7.14	8.73	7.24	8.09	7.19	6.33	7.42	6.99	8.81	6.75	6.65	8.81	7.73	8.74	9.21	7.34	7.12	6.82	9.31	8.3	8.59	9.04	7.6	8.81	8.51	9.1	7.79	8.54	9.13	7.45	7.21	8.2	5.47	8.69	8.13	6.21	9.19	8.93	7.56	9.1	8.78	7.5	7.32	8.51
LZTS1	1.11	2.53	4.72	4.04	2.5	3.71	2.76	0.95	3.08	2.82	3.13	2.36	4.2	3.07	1.24	3	2.16	2.74	4.09	0.23	3.08	4.18	0.52	3.2	0.83	2.28	1.73	1.97	1.66	2.29	3.32	3.48	0.34	0.71	1.67	-0.89	2.43	4.28	1.3	2.14	-0.84	0.06	2.88	2.05	4.12	2.21	2.83	3.58	-1.01
PRDM6	0.31	1.99	-2.57	1.78	1.49	2.19	1.98	-0.31	2.99	-0.13	1.66	-2.57	0.59	1.64	1.44	3.9	-2.57	2.37	0.55	2.81	0.64	-2.57	0.07	0.27	-0.3	-1.87	1.36	2.8	0.01	2.11	1.06	1.68	-0.37	-0.72	0.04	1.65	-0.01	-0.32	-1.29	-0.28	0.89	-0.28	-0.66	1.53	0.86	-1.34	-2.57	0.22	0.56
SPAG4	1.01	0.9	0.54	-0.4	2.85	2.29	1.18	3.73	1.66	2.69	1.87	2.36	-0.71	1.59	4.55	-0.71	-0.63	2.16	1.47	2.29	3.08	1.36	-0.32	3.3	3.34	3.76	1.95	-0.08	-0.17	1.43	0.17	1.29	3.29	2.69	2.45	2.32	-0.01	1.74	2.55	0.64	0.79	2.11	4.56	3.01	1.68	2.24	3.91	1.99	2.14
NCKAP1	5.36	4.69	5.43	5.98	5.02	5.22	5.08	4.6	5.08	5.14	4.7	4.44	4.85	5.81	5.84	5.36	5.77	5.63	5.24	5.83	5.38	4.74	5.31	5.07	5.98	5.13	5.5	5.67	5.7	5.45	5.27	4.48	5.03	5.88	5.15	5.47	6.09	4.81	6.13	5.55	5.1	5.36	5.51	5.45	5	6.56	5.99	5.86	5.99
MRPS35	4.73	4.08	4.92	4.88	4.07	4.11	4.55	5.04	5.12	3.6	4.8	4.25	3.85	5.07	4.59	4.73	3.41	4.45	2.74	3.15	2.51	3.45	5.03	4.16	4.49	4.67	5.22	4.55	4.63	4.58	4.61	4.48	5.54	5.09	5.36	4.23	5.29	4.53	5.27	5.92	5.64	5.27	5.41	5.56	4.22	4.82	3.91	5.84	4.56
GUCY1B1	1.88	3.51	3.9	3.27	2.4	2.61	3.04	3.82	2.52	1.91	3.95	3.7	4.33	3.45	2.33	2.92	0.16	2.87	5.09	2.13	2.83	3.45	0.16	3.4	0.83	1.92	1.14	2.02	3.1	2.25	3.23	2.87	1.98	2.85	2.82	0.72	1.55	1.67	0.99	1.93	0.1	2.8	2.53	1.82	3.25	1.04	2.04	2.27	0.56
SFSWAP	6.29	6.42	7.52	7.52	5.87	6.39	5.32	6.52	5.75	6.65	7	5.82	6.29	6.2	6.57	6.39	6.55	6.38	6.51	6.6	7.1	6.62	6.19	5.82	6.32	5.63	5.81	6.09	6.49	5.49	5.53	6.1	6.12	6.7	5.95	5.6	6.52	5.91	5.21	5.38	5.11	5.99	5.74	5.85	5.78	6.29	4.69	6.73	6.13
TNK2	5.42	6	4.18	5.52	5.12	4.76	4.86	3.27	4.55	5.73	5.61	4.96	5.07	5.34	4.61	4.34	3.67	5.93	4.39	6.22	3.87	3.45	4.55	4.13	5.32	5.41	6.07	3.09	4.54	5.19	4.42	4.61	5.31	6.1	4.81	5.48	5.61	4.55	5.06	3.47	4.21	5.02	4.49	5.93	4.27	3.69	4.25	4.66	5.08
MON2	5.03	5.07	4.83	5.43	4.55	4.3	4.48	4.38	4.63	3.95	4.37	3.33	4.57	5.15	4.71	3.58	5.58	4.68	4.39	5.49	3.95	4.08	4.77	4.65	4.08	4.3	4.18	5.05	5.15	4.6	4.54	5.17	5.06	4.96	4.45	4.37	5.44	4.73	4.38	4.91	4.75	4.3	4.43	5.03	4.57	5.2	4.64	5.48	5.47
CDH3	3.47	2.93	3.47	2.86	3.56	6.17	4.66	7.68	2.66	4.78	5.01	1.26	2.45	5.38	4.48	2.33	5.43	5.13	1.47	4.56	4.19	3.29	6.97	1.99	5.44	4.66	2.51	4.57	8.59	5.38	8.02	4.65	2.97	5.19	4.2	4.16	4.57	2.15	4.3	7.87	4.59	3.39	6.42	1.49	6.85	7.22	6.41	4.79	4.44
ARSF	-2.57	-1.28	-2.57	-1.11	-1.54	-2.57	-1.6	-2.57	-1.72	-2.57	-2.57	-2.57	-2.57	-2.57	-2.57	-2.57	-2.57	-2.57	-2.57	-1.9	-2.57	-2.57	-0.06	-2.57	-2.57	-2.18	-2.57	-1.75	-2.57	-2.57	-2.57	-1.08	-2.57	-2.57	-2.57	-2.57	-2.57	-2.57	-2.57	-2.57	-2.57	-2.57	-1.73	-2.57	-1.76	-2.57	-2.57	-2.57	-2.57
GPBP1	5.74	6.8	7.48	7.61	5.96	5.92	6.7	6.09	6.13	6.47	5.83	6.26	6.11	6.66	6.33	6.23	6.7	6.25	5.74	7.09	6.7	5.73	6.42	6.17	5.79	6.08	6.71	6.17	5.94	6.74	7.03	6.81	7.19	6.19	6.5	7.13	7.11	6.66	7.23	6.49	5.54	6.79	7.44	6.78	6.81	5.93	5.6	6.85	6.65
DGAT2	4.08	0.47	2.85	2.98	4.84	1.4	3.15	1.36	3.95	0.97	1.03	2.05	0.96	2.93	-0.66	0.43	-0.63	2.71	2.42	2.96	3.08	1.36	1.51	-0.22	4.38	5.13	2.69	0.89	2.12	3.65	1.31	2.33	5.96	4.3	4.01	3.65	3.37	2.3	6.17	0.64	3.19	2.55	1.5	-0.15	2.84	2.51	2.83	3.29	2.03
ZNF112	1.55	-0.16	2.57	3.36	0.53	-0.25	1.12	0.18	1.05	2.88	1.76	1.65	-0.71	1.44	1.09	2.77	2.44	0.53	1.47	1.05	2.51	1.91	0.81	1.56	-0.3	0.8	-0.47	1.56	-0.63	1.76	0.17	-0.68	2.43	2.08	1.6	0.72	1.79	1.83	1.23	1.24	1.59	-1.54	2.1	0.96	0.16	1.53	3.01	1.11	1.97
CS	4.82	3.85	3.7	3.12	4.53	3.54	4.48	4.72	3.99	3.07	2.91	4.9	4.67	4.26	3.79	3.25	4.07	3.67	3.57	4.04	3.49	3.98	4.58	3.3	4.08	4.88	5.06	4.03	4.23	4.88	4.9	4.3	4.64	4.23	4.37	4.15	4.59	4.39	5.29	5	4.64	4.36	4.3	4.65	4.45	4.44	4.09	4.02	4.17
LTK	-2.57	0.7	-2.57	-2.57	-2.57	-2.57	-2.57	-2.57	-2.57	-2.57	-2.57	-2.57	-2.57	-1.46	-2.57	-2.57	-2.57	-2.57	-2.57	-1.9	0.64	-2.57	-2.57	-2.57	-2.57	-1.4	-1.5	-2.57	-2.57	-2.57	-2.57	-0.36	-1.28	-0.41	-2.57	-0.14	-1.17	-0.64	-2.57	-2.57	-2.57	0.06	-2.57	-2.57	-2.57	-2.57	-2.57	-2.57	-2.57
MRPS24	0.13	3.51	3.69	-0.39	5.29	-0.25	5.97	6.75	0.06	-0.38	0.59	4.28	4.47	-0.6	2	-2.57	3.08	1.56	3.72	-0.01	5.09	3.53	5.39	4.68	0.83	1.03	5.04	4.97	2.23	4.98	1.15	0.79	1.87	3.14	4.27	0.37	0.91	-0.06	5.43	6.05	4.65	0.07	2.44	-0.65	5.09	0.85	5.2	0	3.95
ELMO2	3.64	2.95	2	2.54	3.91	3.89	3.87	3.19	3.2	1.18	2.54	2.83	3.03	3.32	3.24	2.64	3.7	3.06	1.47	3.79	2.83	1.91	2.95	3.3	2.01	3.52	3.77	2.59	3.39	4.17	3.85	3.31	3.14	4.3	3.59	5.53	3.07	3.61	3.38	3.78	3.1	3.39	3.09	3.52	3.97	3.14	3.91	3.66	3.17
WAPL	5.87	6.09	7.75	7.1	5.39	5.58	5.36	5.74	5.67	6.16	5.85	6.03	4.46	5.94	6.19	5.72	5.8	5.27	5.74	5.64	7.07	6.53	5.86	5.46	3.94	5.43	5.4	5.8	5.04	5.33	5.65	6.06	6.22	5.75	6.06	5.92	5.06	5.16	5.91	5.94	6.5	5.38	5.52	5.32	5.87	5.9	5.66	6.09	5.81
VMP1	8.49	7.17	5.87	7.33	7.22	6.9	8.23	6.86	7.27	7.27	6.83	6.72	7.9	8.01	6.99	6.91	8.2	8.73	6.68	8.99	6.38	7.37	7.83	8.88	8.24	7.25	7	6.66	8.65	6.24	7.96	7.92	7.95	8.73	7.48	7.87	6.14	5.97	6.56	7	6.78	7.27	7.38	7.51	8.49	7.98	7.27	7.21	7.41
APPBP2	4.81	4.05	3.7	2.86	4.4	4.37	4.71	4.61	4.63	3.45	3.76	3.81	4.51	5.18	4.41	4.5	4.5	6.01	4.97	4.32	4.8	4.08	4.05	5.68	4.16	4.29	4.81	4.96	4.74	4.87	4.28	4.94	4.96	4.87	5.74	5.03	4.9	4.49	5.12	5.18	4.46	4.48	4.85	3.99	4.53	4.38	5.38	5.1	4.75
POLD1	2.97	2.95	0.54	0.72	2.4	3.65	2.6	3.96	2.72	0.74	1.03	1.1	4.05	2.5	1.77	2.45	2.3	3.58	2.74	2.35	2.51	-2.57	4.2	2.42	2.79	3.6	3.34	2.23	3.85	2.22	4.37	1.75	2.43	3.07	2.56	4.3	3.58	4.1	1.78	3.73	4.11	3.91	5.06	2.62	3.37	2.3	3.18	3.22	1.39
SEZ6	-1.64	-2.57	-0.31	-2.57	-2.57	-1.84	-2.57	-2.57	-2.57	0.74	-2.57	0.21	-0.71	-2.57	-1.82	-2.57	-2.57	-2.06	-2.57	-2.57	1.56	-2.57	-1.05	-2.57	-2.57	-2.57	-2.57	-2.57	-1.8	-1.82	-2.57	-1.64	-2.57	-2.57	-2.57	0.36	-2.57	7.16	-1.79	-2.05	-1.23	-2.57	-2.57	-2.57	-2.57	-2.57	-2.57	-2.57	-2.57
EIF4B	7.67	7.9	8.32	6.92	7.31	7.18	7.58	7.68	7.87	8.13	7.39	7.82	7.53	7.83	7.85	7.59	8.1	7.01	7.55	6.99	7.46	6.91	7.84	7.33	7.28	7.85	7.78	7.9	7.04	7.63	6.94	8.22	7.88	7.75	7.56	6.72	8.12	7.05	8.63	8.2	7.93	7.6	7.19	7.59	7.13	8.41	6.41	7.01	8.67
SLC6A16	2.72	1.35	-2.57	-0.4	0.3	-1.35	-0.62	-2.57	-0.49	-2.57	-2.57	-2.57	-0.71	-2.57	-1.82	-2.57	0.16	-2.06	0.55	-0.04	-2.57	-2.57	-1.62	-2.57	-1.03	-1.87	-1.5	-1.23	0.01	-0.67	-0.43	-0.68	-2.57	-2.57	-1.14	-2.57	-2.57	-1.62	-2.57	-0.72	0.99	-1.37	0.05	-0.77	-0.71	-1.09	-2.57	-1	-2.57
BICRA	2.55	1.74	1.45	2.01	1.43	1.63	2.39	-2.57	1.23	1.36	1.76	1.65	0.08	2.16	0.75	1.34	2.67	1.57	2.02	2.48	1.56	0.45	0.81	0.27	1.46	1.51	2.42	2.11	2.12	2.11	2.42	0.89	2.56	2.96	1.73	2.42	1.9	2.25	2.14	2.61	2.59	2.18	1.63	1.63	1.62	1.14	3.33	1.99	2.43
SPHK2	5.14	3.01	3.58	4.27	3.92	3.31	3.84	1.76	4.45	2.74	2.16	3.01	1.88	4.2	2.62	3.14	4.65	4.21	2.53	4.93	4.15	0.69	3.13	3.35	4.72	4.47	4.5	2.33	3.21	3.84	3.63	3.65	5.03	4.56	3.61	3.2	3.66	3.5	3.52	3.72	2.99	3	4.6	2.66	3.07	2.6	3.02	3.9	4.54
RPL18	9.62	10	7.55	7.24	10.13	9.64	9.83	9.53	9.54	7.47	8	8.34	9.85	8.97	7.29	7.85	8.36	8.23	8.83	8.8	8.67	7.19	9.32	8.5	8.58	10.71	10.31	9.31	9.5	9.83	10.27	9.15	9.64	8.85	9.16	9.43	9.27	9.27	11.27	10.95	9.45	9.48	10.34	8.72	9.65	9.03	9.04	9.41	9.62
CA11	0.48	2.59	-0.31	0.44	2.2	2.72	1.58	0.82	1.6	2.22	1.37	1.1	0.96	1.33	2.46	2.89	0.16	1.49	1.47	0.74	-2.57	0.45	1.05	1.37	-0.3	1.34	0.13	0.99	1.29	2.39	1.19	1.29	1	2.14	1.12	1.81	-0.48	1.67	1.23	1.66	0.42	-0.28	2.7	0.8	2.08	-1.34	-2.57	0	0.39
ISOC2	3.25	2.33	2.85	1.16	3.94	3.03	3.08	4.3	3.08	2.22	2.72	2.05	4.16	3.21	1.67	3.1	1.35	3.48	4.2	1.88	2.51	1.91	2.95	3.3	3.52	3.93	3.42	3.12	5.2	3.31	3.4	3.07	3.08	3.71	3.35	3.6	3.62	2.04	2.79	3.96	3.5	3.08	4.84	2.49	3.11	1.87	2.61	4.68	2.85
U2AF2	5.41	5.78	6.89	6.9	4.86	6.07	4.45	4.31	5.29	7.21	6.1	5.69	4.62	5.23	5.46	6.82	5.18	5.13	4.39	4.5	5.76	5.22	6.25	4.85	5.77	5.18	5.15	5.79	5.8	4.8	4.76	5.89	4.92	5.37	5.07	4.92	6.1	5.4	4.6	5.12	5.6	4.37	5.46	4.77	4.39	4.67	2.83	5.71	5.45
EPN1	4.97	6.49	4.74	5.88	5.75	6.45	4.72	5.53	4.78	7.04	7.48	7.36	7.19	4.98	4.84	7.23	5.5	4.95	5.45	4.63	4.66	7.71	6.27	5.11	4.65	5.19	4.89	7.32	6.14	4.45	5.36	4.29	4.36	5.5	4.52	5.73	5.23	5.05	4.17	4.58	4.96	4.44	5.06	4.45	4.61	4.64	8.94	4.59	4.98
MED29	4.83	4.86	4.23	3.69	4.94	5.58	5.08	3.93	4.99	4.16	4.19	4.57	4.13	5.28	4.26	5.22	4.6	4.82	4.09	4.26	4.07	3.6	4.89	4.89	4.8	4.75	4.92	5.45	4.79	5.11	5.2	5.55	5.46	5.49	4.82	4.28	5.84	5.77	5.02	5.11	7.51	5.54	3.63	4.72	4.81	4.65	4.23	5.29	5.11
AHRR	1.11	3.2	1.45	2.46	2.08	2.26	3.38	-0.31	0.74	-0.38	1.97	0.21	1.26	0.07	0.53	-0.14	2.96	-0.74	-2.57	2.2	0.64	1.91	1.25	1.56	1.28	2.07	1.88	0.42	0.17	2.45	2.14	3.71	-0.37	1.63	1.46	1.02	-0.48	-0.06	0.18	0.83	1.16	1.48	0.87	-0.53	0.64	-1.34	1.1	-1.58	0.98
ZNF275	2.47	2.8	-0.31	1.5	2.78	1.73	2.48	3.19	3.01	2.69	2.84	1.1	2.34	2.5	1.17	1.25	2.77	1.96	2.99	2.63	0.64	1.36	2.3	2.11	2.12	3.13	2.26	2.7	1.72	2.51	3.32	2.5	2.19	1.7	3.01	2.09	3.45	3.49	2.66	3.27	2.52	1.88	3.12	2.02	2.64	2.43	2.83	2.96	2.78
MTMR1	3.72	4.45	2.4	4.3	3.14	2.64	3.93	3.09	2.59	4.54	3.76	1.1	2.2	3.84	3.77	3.31	3.81	3.67	2.02	3.67	2.11	1.91	4.44	2.83	2.79	3.65	4.1	5.92	3.4	4.47	4.11	4	4.16	4.2	3.62	3.63	3.62	4.59	5.02	4.89	4.29	4.66	3.69	4.04	3.77	4.35	3.18	4.4	4.39
GPC1	4.55	3.12	2.97	4.65	5.76	4.82	4.91	6	3.86	4.91	3.87	3.7	2.77	4.33	6.18	3.81	4.92	4.92	3.72	6.31	3.3	5.31	6.84	4.71	4.94	5.01	4.95	2.7	3.44	5.65	5.75	4.07	4.51	5.32	4.09	7.22	4.45	4.06	5.51	7.15	4.01	3.66	4.7	4.26	4.46	6.09	3.7	6.41	4.45
ADCK1	2.11	1.11	3.29	1.9	2.35	2.48	1.18	1.17	1.39	3.42	1.76	2.72	2.48	2.47	2.81	1.56	1.99	1.12	0.55	1.92	1.56	2.64	2.7	2.51	2.01	2.58	1.88	2.08	1.14	2.15	1.86	1	2.3	1.41	0.92	1.02	1.24	1.25	1.78	3.3	0.79	3.01	2.47	1.24	1.09	1.71	5.13	2.66	2.2
HAGH	4.35	3.85	3.09	3.4	4.46	4.3	5.04	3.9	4.49	2.4	3.09	3.18	4.49	3.75	3.62	1.68	3.81	4.45	3.99	4.61	4.08	4.04	4.36	4.63	3.81	4.56	4.77	3.37	4.15	5.05	4.31	3.81	3.97	3.74	4.53	4.16	3.86	5.23	4.91	4.23	4.9	5.02	5.25	4.96	4.87	4.42	4.01	4.52	4.22
RNF4	3.36	3.03	1.75	2.92	2.74	3.07	2.83	3.36	2.83	3.04	2.24	1.1	2.77	2.69	2.23	3.24	2.3	2.35	1.47	2.83	2.51	3.74	3.17	3.4	2.12	3.01	2.88	2.65	2.88	2.93	3.52	2.87	3.2	2.85	3.06	2.97	2.64	3.2	3.38	2.85	3.42	2.44	3.59	3.04	3.31	2.86	2.61	3.64	2.78
CASP8	4.8	5.67	5.63	5.95	3.3	3.43	4.55	3.59	3.95	6.15	6.19	5.36	5.01	4.99	5.29	4.35	5.49	5.23	3.72	5.03	4.57	5.79	5.24	5.05	4.6	2.67	4.74	5.45	5.25	5.14	4.71	5.66	3.9	5.51	4.63	3.29	5.04	3.39	5.19	3.8	3.62	3.78	4.86	4.57	4.61	5.45	6.04	4.84	5.05
LIMCH1	6.13	5.13	11.2	8.05	6.17	5.88	6.78	4.43	6.67	7.87	7.03	6.72	7.18	7.89	7.23	7.6	2.44	8.38	6.22	7.3	9.74	7.79	4.2	8.1	4.42	5.65	7.17	5.83	6.22	7.29	3.55	6.07	7.7	6.03	7.53	6.53	6.12	6.4	6.93	3.23	4.4	6.31	6.76	5.01	3.88	5.97	4.09	5.08	7.28
INTS13	4.27	4.02	6.6	5.54	3.05	4.17	4.04	4.53	4.15	4.91	5.9	4.64	6.11	4.53	5.16	5.26	4.46	4.34	4.56	3.52	6.15	4.18	4.84	3.98	4.24	3.53	4.15	4.24	4.11	3.63	3.75	4.04	4.8	5.7	4.46	2.67	4.93	3.7	4.16	5.07	4.12	3.78	5.06	4.09	3.97	4.24	2.83	5.25	4.18
TM7SF3	5.95	5.47	5.49	4.45	6.84	6.55	8.08	6.63	6.4	5.01	4.84	5.55	6.87	6.71	4.76	4.99	6.29	6.96	5.03	6.18	6.2	5.21	7.52	6.52	5.77	5.98	7.47	6.16	6.57	7.96	7.65	6.45	6.91	8.56	6.86	7.11	6.77	7	8.45	7.25	6.26	6.61	5.3	8.38	6.3	6.4	6.65	8.83	6.86
DLX3	1.69	-2.57	-0.31	0.72	1.95	6.43	1.5	-2.57	1.39	-2.57	0.31	2.05	-2.57	3.05	-1.32	1.16	2.56	-2.06	-2.57	0.23	2.11	1.91	1.59	-0.96	-2.57	2.44	3.02	2.19	-0.92	2.22	0.92	0.76	4.09	3.12	1.79	5.39	2.82	-0.64	3.33	1.28	6.79	1.79	2.33	3.32	2.35	-0.87	2.61	3.66	4.32
SPA17	2.71	2.15	2.41	2.49	2.41	4.43	2.61	2.57	2.63	3.89	1.78	2.61	2.47	2.06	0.15	2.43	3.05	3.37	-2.57	1.69	1.56	2.07	1.38	3.01	3.17	1.43	0.59	2.66	2.31	2.82	2.02	1.8	2.66	2.67	2.99	1.63	2.4	2.74	1.44	1.38	2.57	1.1	3.17	2.6	1.54	2.39	0.21	1.22	3.53
TSPAN32	-1.64	1.51	-2.57	-2.57	-2.57	-2.57	-0.81	-2.57	-2.57	-2.57	-2.57	0.21	-2.57	-1.91	-2.57	-0.71	-2.57	-2.57	-2.57	-1.44	-2.57	-2.57	-1.62	-2.57	-2.57	-1.4	-1.5	-2.57	-2.57	-2.57	-2.57	-0.11	-2.57	-2.57	-1.68	-1.27	-2.57	-2.57	-1.29	-1.67	-2.57	-2.57	-2.09	-1.87	0.08	-2.57	-2.57	-2.57	-2.57
WISP2	1.01	4	2	0.96	2.54	2.42	3.53	4.37	5	-0.38	1.04	0.21	0.08	-0.6	2.46	3.65	-0.63	5.17	1.47	1.19	3.49	3.45	1.15	-0.96	-2.57	-0.23	0.13	3.38	-0.92	-0.04	3.2	1.88	2.11	-0.72	-2.57	5.12	3.12	2.2	3.71	1	-1.23	-0.28	0.58	2.87	1.53	-1.09	2.61	3.52	-1.59
ST3GAL6	1.01	1.51	1.45	0.72	1.82	2.79	2.2	3.31	2.56	1.18	1.37	3.18	3.11	2.64	2.6	0.96	-0.63	1.88	3.72	1.67	0.64	1.36	1.87	4.39	0.83	0.89	0.35	2.52	2.48	0.52	2.61	2.46	-0.37	1.76	1.38	0.67	0.34	3.34	-0.16	1.56	2.68	1.48	2.8	2.87	3.72	3.25	1.65	1.8	-2.57
ATP2C2	3.27	1.08	5.59	6.18	3.54	1.8	3.67	5.07	3.57	5.63	3.15	3.4	3.03	5.3	5.03	4.62	-0.63	4.19	2.02	5.99	2.83	5.22	0.88	3.08	5.61	3.89	0.35	1.87	5.53	5.1	4.17	4.5	5.33	5.64	5.21	2.61	5.88	1.87	4.87	1.15	4.21	3.26	0.22	4.21	3.6	4.16	4.09	1.22	4.64
NGFR	0.31	1.84	-2.57	-2.57	-1.54	1.78	1.07	0.37	0.74	-1.1	-2.57	-2.57	-2.57	0.95	-0.03	-1.11	-2.57	-0.93	-2.57	0.56	-2.57	-2.57	0.67	-2.57	-1.03	-1.4	-0.9	-0.84	-2.57	1.76	4.01	1.99	-1.79	-1.67	-1.68	1.26	-2.57	-1.62	-1.79	-1.37	-0.84	-2.57	-0.38	0.51	1.4	1.45	0.21	-0.59	-2.57
CDON	1.01	2.97	1.06	0.08	1.66	4.88	1.79	-1.03	1.84	1.18	2.46	3.18	2.68	-0.84	2	1.68	-2.57	2.59	-2.57	0.23	2.11	3.38	3.43	1.99	-2.57	-0.33	-2.57	3.18	1.72	1.55	0.4	1.75	-1.28	-1.12	0.04	1.86	-2.57	2.15	-1.79	0.06	1.25	-0.72	0.38	0.88	0.96	2.99	2.76	1.5	-2.57
TAF2	5.44	4.43	6.73	5.85	3.69	5	4.48	3.94	4.58	5.34	5.31	4.7	5.14	4.79	5.02	4.83	5.18	5.15	4.2	5.17	5.18	5.22	5.14	3.98	5.36	4.19	4.47	4.78	5.41	4.51	4.91	4.57	5.79	5.36	5.23	4.93	5.38	5.11	4.91	5.66	5.25	4.42	4.32	4.46	4.37	4.66	2.83	5.04	4.5
HIPK2	6.16	6.24	5.45	4.97	4.91	5.79	5.81	6.83	6.13	5.24	5.64	6.06	7.28	5.84	5.59	5.41	6.02	5.53	5.67	5.41	5.43	3.74	5.83	6.88	3.74	5.58	5.48	5.91	7.12	6.57	6.08	6.86	5.95	4.53	5.43	5.5	6.02	6.45	5.39	6.8	5.37	6.35	6.29	5.53	6.52	6.99	4.9	6.14	5.96
TNPO3	7.56	6.73	6.52	6.86	6.71	6.89	6.62	7.87	7.13	7.28	6.36	6.53	6.9	7.29	7.72	7.34	7.2	6.94	6.29	6.73	6	6.17	6.97	6.8	7.17	7.14	7.45	7.35	7.66	6.94	6.96	6.75	7.11	7.7	6.53	7.54	6.19	6.79	7.08	7.28	6.83	8.37	7.03	6.78	6.86	7.75	6.29	7.27	7.09
BORCS8.MEF2B	2.66	2.26	0.31	0.96	2.67	1.95	2.8	2.91	1.94	-1.49	0.31	2.05	0.49	0.54	0.93	-0.96	1.35	1.92	2.89	4.4	-2.57	-2.57	-0.22	3.54	1.13	3.74	0.4	1.25	3.36	2.35	1.86	2.5	2.01	1.06	1.53	3.33	2.1	3.48	0.54	1.52	1.53	1.24	0.41	0.51	3.62	0.99	-2.57	2.45	0.8
RFXANK	3.05	2.76	-0.31	0.96	2.82	3.05	3.82	3	2.91	1.07	1.84	2.45	2.35	3	2.3	1.91	2.56	2.8	2.99	3	1.56	-2.57	3.56	2.33	2.72	3.6	3.52	0.97	3.31	3.16	3.75	1.99	3.78	3.04	3.15	3.51	3.45	2.73	3.33	4.49	2.65	3.32	4.17	3.1	3.6	2.92	3.24	3.11	3
TMEM161A	4.86	3.08	3.55	4.07	4.61	4.39	4.1	3.06	4.5	3.24	3.87	3.59	4.65	3.71	3.62	2.49	4.33	3.92	3.57	4.2	4.29	2.88	3.51	3.7	3.78	5.23	4.18	4.17	5.29	4.03	4.26	4.31	4.56	3.64	3.9	3.83	4.76	4.03	3.38	4.96	2.87	2.7	4.89	3.25	4.17	4.38	4.09	5.29	4.09
LPAR2	3.64	3.6	1.45	1.5	4.84	3.75	4.64	3.27	3.11	2.02	2.78	2.83	5.21	3.76	2.26	1.77	2.87	3.97	4.39	5.21	3.08	1.91	3.41	3.08	3.84	5.51	5.89	2.23	4.8	4.82	4.04	3.44	4.32	3.67	4.78	3.33	4.2	4.01	5.08	4.12	4.1	3.23	4.09	4.04	3.42	3.45	4.52	5.02	3.43
CTSA	4.63	4.78	3.19	2.3	5.98	4.15	5.19	6.26	5.11	2.81	2.58	4.43	4.08	4.56	5.33	4.46	3.65	5.09	4.56	4.05	4.23	4.8	3.61	5.06	3.67	5.62	4.98	2.88	4.75	4.5	5.35	4.32	4.5	5.77	4.2	7.28	4.42	3.99	4.75	5.92	5.03	3.52	6	5.81	5.52	5.29	3.38	4.39	3.54
SUGP2	5.93	6.59	6.53	7.26	6.77	5.61	5.99	5.75	6.19	6.52	6.85	6.3	6.99	6.25	6.71	6.72	6.56	6.39	6.52	7.7	6.74	6.94	6.12	6.26	5.45	6.31	6.16	6.14	6.62	6.12	6.32	6.03	6.21	6.27	6.47	6.38	6.45	7.28	5.26	5.45	5.25	6.02	5.88	5.62	6.19	6.25	6.11	6.21	6.58
SLC12A2	6.04	5.07	6.37	4.59	6.46	4.46	5.42	5.15	7.53	5.75	6.19	4.64	5.39	5.76	5.17	8.62	5.38	5.55	3.98	5.47	5.12	5.08	4.99	5.27	4.91	6.33	4.79	4.26	6.18	6.44	5.25	5.52	5.81	5.26	5.41	7.28	5.57	6.2	5.4	4.58	5.79	5.93	4.6	6.32	5.66	5.86	5.8	5.43	5.44
SNX24	2.72	1.63	2.97	2.68	3.61	2.29	3.77	3.75	2.45	0.97	2.24	1.1	2.68	3.27	3.37	3.47	0.68	3.67	4.39	3.8	3.08	2.31	2.3	4.07	2.23	2.73	2.65	2.31	3.37	3.71	3.34	2.05	2.53	1.49	2.41	5.21	1.07	3.72	3.4	3.17	4.64	4.21	4.45	3.7	4.41	3.2	3.01	1.41	3.17
EYA2	3	1.24	3.47	1.65	5.94	2.19	4.15	5.19	3.8	4	2.66	2.05	4.09	3.74	6.84	4.24	-2.57	-0.18	2.42	1.99	3.3	-2.57	5.13	1.86	-1.03	5.28	1.36	3.01	1.82	4.99	0.6	1.68	1.24	2.82	4.16	6.98	-0.01	6.41	3.07	1.24	1.32	5.25	0.87	6.51	4.16	5.54	3.33	3.52	4.52
CNN2	6.56	6.52	3.77	3.48	6.56	6.15	5.9	7.42	6.71	5.6	6.29	6.24	5.2	6.18	6.08	5.68	5.24	5.47	6.22	6.17	4.39	5.57	5.97	5.68	6.14	5.96	5.71	4.83	3.73	5.53	6.99	6.25	4.18	5.78	6.28	4.79	5.76	2.93	5.15	6.21	4.13	4.13	5.34	6.09	6.13	5.98	5.87	6.99	5.39
ABCA7	3.52	5.77	4.18	4.47	5.4	4.4	3.98	4.11	3.43	5.39	5.06	4.52	3.31	3.02	4.96	3.77	3.54	2.76	5.51	5.19	3.81	4.08	4.16	4.16	2.23	3.97	4.71	2.62	2.97	3.68	3.94	4.29	1.38	2.96	3.98	4.6	3.52	4.57	3.24	3.68	2.19	3.23	2.97	2.8	2.57	4.08	3.18	3.8	2.34
SNCAIP	2.58	1.84	4.65	3.18	2.58	2.61	3.4	2.01	3.26	2.47	2.89	2.83	0.96	2.57	2.76	2.53	-0.63	-0.74	3.57	3.2	-2.57	2.31	3.48	2.9	0.54	2.47	1.73	2.38	1.36	3.43	2.14	4.63	-1.79	1.7	2.52	1.59	0.63	4.9	-1.79	2.3	1.32	0.34	1.63	2.12	2.3	4.12	1.1	3.48	0.39
DDX20	4.2	3.71	3.19	3.62	2.5	3.45	2.74	-0.04	3.17	2.22	3.45	3.47	2.34	3.21	2.85	2.7	3.13	2.9	0.55	3.09	3.08	2.31	3.01	2.68	3.43	2.63	3.81	4.82	3.7	3.12	2.82	3.44	3.84	3.67	3.08	3.26	3.58	3.72	3.42	4.17	4.01	2.84	3.3	3.35	3.23	2.85	2.83	2.87	3.82
BTBD1	3.15	2.95	3.29	4.07	2.25	3.55	3.17	4.17	3.57	3.41	3.34	2.83	2.57	3.9	2.55	3.62	2.77	3.83	2.99	1.71	3.66	2.62	4.39	2.83	3.2	2.91	3.44	3.74	3.75	2.75	3.29	4.35	5.01	4.39	3.59	2.67	3.29	3.07	3	3.54	3.78	3.16	2.98	3.59	3.07	3.33	1.1	3.14	4.02
FAR2	2.88	2.02	1.45	2.01	2.45	1.22	0.37	1.82	3.13	2.69	3.3	0.21	1.26	2.73	-0.96	2.29	1.35	-0.3	2.02	-1.09	0.64	3.1	1.15	1.56	3.3	1.73	-0.47	1.16	0.79	-1.82	1.41	0.62	1.38	3.46	3.57	0.72	-1.17	2.77	1.62	0.57	2.79	2.18	-1.44	-0.15	1.25	3.34	0.21	2.7	-2.57
BCAS1	7.63	4.88	7.43	9.13	9.09	3.3	8.04	3.09	7.18	6.28	7.18	6.41	3.03	8.44	7.48	4.56	6.82	5.62	5.94	9.09	7.85	6.6	4	4.1	7.07	8.3	8.96	2.55	1.42	9.04	3.32	8.12	9.28	8.39	9.16	9.38	8.4	5.2	9.85	3.83	3.08	5.46	2.76	6.56	1.97	8.1	7.67	7.45	9.76
POU1F1	-1.64	-2.57	-2.57	-2.57	-2.57	-1.35	-2.57	-2.57	-2.57	-2.57	-2.57	-2.57	-2.57	-2.57	-2.57	-1.66	-2.57	-2.57	-2.57	-1.44	0.64	-2.57	-2.57	-2.57	-2.57	-2.57	-2.57	-2.57	-2.57	-2.57	-2.57	-2.57	-2.57	-2.57	-2.57	-2.57	-2.57	-2.57	-2.57	-2.57	-2.57	-2.57	-2.09	-2.57	-2.57	-2.57	5.12	-2.57	-2.57
CHI3L2	1.47	1.08	-2.57	-2.57	1.08	1.2	2.07	1.45	2.38	-1.1	2.32	-2.57	0.96	-1.46	-0.42	3.24	1.6	1.17	2.99	2.53	2.51	-2.57	2.95	0.93	0.54	1.21	-0.14	2.65	0.57	-1.82	4.3	4.59	0.19	-0.72	-2.57	-1.78	-0.01	-1.62	-1.79	-1.67	2.62	-0.28	4.84	3.6	2.67	-1.34	0.21	-2.57	-0.28
SBNO2	4.26	3.58	2.29	1.5	4.86	4.34	3.7	3.55	4.1	3.29	3.3	4.19	4.65	3.46	3.11	2.73	1.71	4.05	4.81	4.26	2.66	3.31	4.49	4.78	2.74	4.38	3.71	3.56	4.09	2.89	4.91	5.73	3.95	3.73	3.57	4.25	3.16	3.25	3.91	4.41	2.44	2.98	3.58	4.25	5.28	4.22	3.64	4.16	2.69
PMS1	4.05	4.29	4.89	5.21	3.25	4.97	3.89	3.29	4.27	4.16	5.58	4.25	3.93	4.75	4.23	3.47	4.56	4.71	4.09	4.72	4.65	3.98	4.95	4.53	4.8	4.21	3.88	4.36	4.76	4.13	3.14	4.33	3.39	5.25	4.74	3.77	5.8	4.49	3.22	3.31	4.49	4.14	3.75	5.23	3.68	4.27	2.83	4.65	4.93
HMG20B	6.46	5.54	7.75	6.99	5.92	6.52	6.04	5.74	6.13	6.7	6.32	5.61	6.78	6.58	6.12	5.73	6.59	6.32	6.48	6.52	6.69	4.96	6.4	6.19	6.63	7.06	6.72	5.89	6.37	6.24	6.19	5.98	6.27	6.46	6.73	6.54	6.42	6.67	6.14	6.68	5.25	6.05	6.83	5.96	6.1	6.36	6.01	6.68	6.62
CALCRL	0.48	1.84	0.54	0.96	0.07	1.9	4.38	-1.03	1.84	3.36	3.11	3.36	3.57	2.6	0.13	1.55	0.68	1.73	2.02	0.35	3.49	2.33	0.94	2.6	-0.3	0.57	2.73	2.52	0.88	2.82	1.41	3.02	1.38	0.07	1.3	0.05	1.9	1.05	2.21	2.23	0.1	0.34	1.94	2.05	3.66	0.46	3.67	2.22	0.2
TAF11	6.05	5.05	6.65	5.68	5.99	6.06	5.28	5.79	5.38	5.32	5.95	4.58	4.92	5.39	5.24	5.15	4.61	5.41	5.78	5.3	5.76	3.98	5.74	5.31	4.64	6.1	5.43	6.26	4.96	5.14	5.59	5.38	6.07	5.41	5.75	6.41	5.91	5.87	5.17	5.53	6.99	6.05	6.82	6.19	5.72	5.17	4.99	5.89	4.91
ANKS1A	4.58	2.99	6.95	6.1	4.33	5.79	3.8	3.68	4.86	4.93	4.92	2.83	3.71	4.83	4.58	4.51	4.03	5.25	3.86	4.35	5.48	4.97	3.88	4.07	6.54	6.07	4.38	4.91	3.39	3.71	3.17	3.79	5.63	5.63	5.17	4.78	4.98	4.48	3.79	3.41	5.38	4.03	3.47	4.8	3.3	3.86	3.81	4.99	4.8
AP3D1	6.35	6.13	9.83	8.44	6.45	7.3	5.54	8.72	6.69	9.07	8.92	8.61	7.68	6.29	8.67	8.27	6.3	6.72	8.57	6.74	10.06	8.03	6.75	6.43	6.08	6.51	6.33	6.09	6.02	5.97	6.32	6.3	6.51	6.15	6.7	6.03	6.54	5.94	6.2	6.47	5.32	5.78	6.22	6.12	6.11	5.65	5.48	6.81	6.36
ZNF76	4.75	5.07	4.02	4.21	3.94	4.6	5.43	3.29	4.72	3.98	3.9	3.91	5.18	5.28	4.21	3.33	5.13	5.46	4.3	6.43	3.95	3.1	3.95	5.58	5.24	5.05	5.19	5.08	4.43	5.46	5.21	4.67	5.29	5.39	4.38	6.41	4.89	6.14	5.17	5.6	5.6	5.95	5.38	4.53	4.89	5.03	4.25	5.36	5.27
SLC9A3R2	2.39	0.7	2.22	1.34	3.36	2.64	5.22	1.36	3.38	2.62	1.76	2.36	4.09	2.69	0.93	2.6	-0.63	3.36	1.47	-0.04	3.3	1.91	1.59	3.25	1.62	3.13	2.73	2.11	0.57	1.99	3.52	4.16	3.25	2.14	2.87	3.88	2.19	1.8	-0.16	4.44	0.99	1.79	2.89	2.89	4.96	4.12	1.1	1.41	1.71
NTHL1	2.97	2.85	2.22	0.96	4.51	4.04	3.37	1.89	3.59	1.52	2.07	2.83	3.6	2.4	2.4	1.9	1.05	4.22	2.99	2.61	0.64	3.29	2.99	3.08	3.87	3.95	4.16	1.86	3.57	3.33	4.11	2.87	2.26	2.76	3.64	4.1	3.21	3.53	3.03	4.02	3.17	3.32	4.08	4.14	3.05	4.04	1.1	3.68	2.52
UHRF1BP1	3.65	3.09	4.5	3.36	3.46	4.07	2.61	3.25	3.64	3.87	3.64	3.59	3.03	4.13	3.93	3.55	3.28	3.86	3.21	3.14	3.95	3.29	4.68	3.89	5.02	2.97	2.85	3.68	3.06	2.22	2.42	3.34	3.49	4.51	4.34	3.56	2.98	4.35	2.82	3.25	4.9	4.4	2.79	4.56	2.99	4.17	2.63	4.26	3.99
GNAI3	6.46	5.73	5.37	5.6	6.51	5.96	5.9	7.06	6.37	5.34	5.86	5.9	5.78	6.22	6	5.8	6.29	6.98	6.21	6.18	6.15	5.03	6.07	5.97	6.55	7	7.04	6.21	6.66	6.14	6.33	6.36	6.33	7.41	5.86	5.92	6.16	6.02	6.85	7.51	6.24	5.53	6.17	6	6.34	6.32	6.66	6.29	6.28
IPO5	5.7	5.3	5.99	5.76	5.37	6.27	5.09	5.67	5.68	6.53	5.65	5.75	5.47	6.56	5.4	5.73	6.12	6.72	4.2	4.37	4.57	5.13	6.21	5.15	5.76	4.97	5.14	6.22	6.01	5.21	5.17	5.24	5.54	5.3	5.97	5.98	5.69	5.8	6.15	5.87	5.62	5.94	4.96	5.16	5.75	5.01	5.07	5.93	6.06
OAT	2.55	2.26	2	0.44	1.74	3.77	3.94	3.79	3.01	-0.38	0.83	2.05	2.68	2.77	3.34	2.74	0.68	2.2	0.55	2.48	1.56	2.31	4.91	1.99	0.54	3.78	3.52	2.19	4.56	3.8	4.11	3.89	1.08	-0.41	2.2	-0.14	2.82	0.52	4.7	5.22	4.06	3.23	4.53	4.19	4.32	3.62	4.58	3.73	2.14
WDR3	6.2	4.86	4.62	5.82	5.08	5.57	4.54	6.05	5.37	6.22	5.34	5.28	5.87	5.63	5.11	5.02	5.82	6.44	4.39	4.92	4.73	4.71	5.62	5.02	6.04	6.04	6.07	6.95	6.6	5.05	6.01	5.14	6.25	5.87	5.65	4.74	6.64	4.45	5.41	6.88	5.9	5.27	5.25	5	4.48	5.15	6.35	5.44	5.79
PKN2	7.1	6.45	8.39	8.15	6.12	6.35	6.29	7.41	6.71	7.9	6.6	6.24	5.73	7.18	7.63	7.36	7.1	6.77	5.81	6.86	7.12	6.26	6.32	6.12	6.77	6.19	6.45	6.12	7.36	6.15	5.74	6.42	6.91	7.94	6.42	6.78	6.58	6.23	6.22	5.76	6.78	7.22	6.13	6.63	5.96	7.35	5.6	6.35	7.29
WDR18	5.27	4.2	3.47	3.55	6.27	5.18	5.31	5.4	5.86	4.25	4.45	4.58	6.07	5.46	4.31	2.64	4.85	5.35	3.57	4.53	4.65	3.1	4.92	5.22	6.06	6.45	6.1	3.36	5.24	5.45	6.19	4.43	5.44	5.44	4.97	6.11	5.82	5.36	5.67	6.52	4.03	5.6	5.6	5.07	5.46	4.57	3.47	6.22	4.66
TRAM2	3.71	4	3.3	3.69	4.14	5.47	5.44	5.72	4.7	2.32	3.22	4.91	4.59	4.02	2.24	4.2	3.48	3.85	4.22	3.61	3.95	3.11	3.63	5.45	2.65	3.44	4.76	4.15	4.36	4.37	5.59	4.94	4.41	3.57	4.4	3.7	4.47	3.97	4.79	4.7	4.71	4.02	6.4	4.82	5.88	3.08	4.09	4.52	3.33
NTN1	1.01	0.9	0.54	1.34	6.67	3.95	3.46	5.19	4.69	0.09	-1.2	2.61	-2.57	-0.07	4.64	3.69	-2.57	4.72	1.47	4.07	2.11	-2.57	3.45	3.62	0.54	2.21	2.47	3.06	1.42	2.29	3.9	3.55	-1.79	-1.67	1.38	3.92	-2.57	2.51	1.15	1.45	1.93	7.02	2.68	3.25	6.11	0.99	-2.57	1.66	0.56
GLP2R	-1.08	-2.57	-2.57	-2.57	-2.57	-0.99	-0.62	-2.57	-0.24	-2.57	-1.2	-2.57	-2.57	-1.11	-1.82	-1.11	-2.57	2.71	-2.57	-0.04	0.64	-2.57	-2.57	0.27	-2.57	-0.64	-1.5	-0.08	-0.92	-1.82	-0.09	-0.36	-2.57	-2.57	-2.57	-2.57	-2.57	-2.57	-2.57	-2.57	-0.54	-1.37	-1.73	-0.33	-2.57	-0.87	2.04	-2.57	-2.57
MCM10	4.89	1.74	6.19	4.48	3.3	4.84	2.1	5.48	3.93	4.91	6.02	4.25	4.79	4.12	4.65	5.29	3.95	4.84	3.57	2.06	5.18	4.18	4.89	4.26	5.7	4.17	4.33	3.52	6.14	1.01	4.87	1.46	4.2	4.63	4.96	3.93	4.99	5.24	1.97	4.67	6.06	5.87	4.01	4.82	4.16	5.69	3.59	4.94	2.14
DGKA	3.92	6.24	4.89	6.76	5.59	3.53	4.86	4.66	3.71	6.03	4.88	4.11	2.06	4.91	6.5	4.05	5.73	3.86	4.09	5.47	4.07	4.44	6.09	3.66	5.15	4.64	5.84	4.46	4.78	5.15	4.41	4.82	4.06	6.13	4.53	3.8	5.03	1.67	5.68	3.61	2.99	3.12	3.69	4.58	4.35	6.49	5.01	4.33	5.16
ERBB3	7.52	3.62	5.67	7.13	7.26	3.66	6.46	6.02	6.51	5.77	6.03	5.64	4.36	7.32	6.52	6.75	7.22	6.98	4.87	6.85	6.46	6.81	5.07	6.07	6.9	6.3	7.46	5.99	5.99	6.56	4.31	5.15	8.06	8.85	5.82	6.94	7.38	6.37	7.1	5.96	6.95	7.58	5.85	7.46	5.06	7.21	5.82	5.61	7.83
ANKRD44	2.62	6.05	2.01	2.92	3	1.79	3.25	2.37	3.51	2.76	4.22	4.17	2.86	2.87	3.01	3.39	1.35	1.64	4.91	4.27	2.83	3.1	2.39	3.62	1.89	2.68	2.09	3.76	2.73	2.16	3.37	5.07	1.08	2.73	2.63	2.65	1.79	2.25	1.23	1.45	0.42	2.04	1.34	3.48	3.98	2.04	5.01	1	2.34
KARS	6.94	6.29	6.22	6.18	6.11	7.59	5.56	7.19	6.48	7.59	8.2	7.2	5.67	6.61	7.78	8.14	6.29	6.67	6.08	5.03	5.38	7.79	7.87	5.38	7.14	5.79	5.59	6.95	7.22	5.66	6.38	6.16	6.27	6.3	7.3	5.21	7.01	5.81	6.22	6.44	7.02	5.5	5.5	7.36	5.99	7.46	4.75	7.18	6.62
ADAT1	4.18	4.25	4.58	4.53	5.1	4.72	4.8	4.1	4.43	4.3	3.85	2.83	3.26	4.5	4.53	3.43	3.61	3.92	5.14	3.78	4.48	4.59	3.92	4.21	4.7	4.8	4.7	3.83	4.15	4.78	4.71	4.74	4.51	4.23	4.6	3.11	4.7	3.72	4.9	4.46	4.64	3.9	3.63	5.72	4.86	4.71	4.17	5.25	4.21
PDIA5	4.24	3.6	4.14	4.36	3.41	4.18	3.65	4.68	3.67	3.86	4.87	4.3	4.96	3.62	4.11	4.67	3.82	3.59	5.1	3.63	2.88	4.95	4.42	4.67	4.54	4.17	4	3.85	3.8	3.15	4.4	4.26	2.07	3.49	3.82	3.17	3.82	3.73	3.46	4.91	4.29	3.92	4.78	4.18	3.9	3.45	4.22	4.44	2.9
TBC1D22B	2.82	2.11	2.4	1.9	2.89	2.93	2.91	1.36	2.04	0.09	2.4	1.65	1.71	2.98	2.36	1.42	1.81	3.35	2.02	3.09	1.56	-2.57	2.54	2.75	2.41	2.76	2.14	2.86	2.04	2.91	2.37	2.57	3.04	3.09	2.25	3.26	2.87	3.68	2.91	3.4	3.19	3.19	3.48	2.54	2.97	2.33	0.21	2.27	2.25
NDUFB4	5.74	4.56	4.46	4.85	5.05	6.04	6.35	5.87	5.38	4.27	4.24	5.08	5.98	5.51	5.02	5.93	4.07	5.84	5.09	3.92	5	4.18	6.7	5.97	4.83	6.12	6.26	4.85	5.16	6.58	6.5	5.63	6.15	5.27	5.51	5.89	6.27	5.59	7.41	7.66	6.5	5.97	7.02	6.13	6.21	6.12	4.25	5.99	5.12
SPEN	7.14	7.16	8.75	8.19	5.86	7.01	5.53	7.47	6.82	8.12	7.72	7.66	6.42	7.48	7.72	8.11	7.13	6.98	7.02	6.68	7.81	7.29	7.12	6.76	6.72	6.04	6.06	6.79	7.14	6.07	6.12	7.25	7.44	7.24	6.82	6.18	7.41	7.24	5.82	5.93	7.64	6.02	5.85	7.54	6.38	7.12	5.16	6.63	7.13
MYLK	6.39	7.2	6.84	7.1	8.38	8.89	8.07	8.64	10.03	5.64	6.34	7.4	6.37	7.08	6.78	8.63	5.84	8.64	8.71	6.38	7.5	8	4.54	7.59	5.85	6.88	6.36	10.39	6.53	7.14	8.47	7.43	5.77	5.56	6.65	5.47	6.58	5.86	5.34	7.34	5.04	5.73	7.13	7.88	8.54	5.96	8.04	7.48	5.4
ZC3H15	6.7	6.64	7.94	7.36	6.91	7.93	6.66	7.96	6.94	7.31	7.74	7.12	6.51	6.95	7.63	6.98	6.55	6.82	7.47	6.1	6.4	6.74	7.55	6.84	6.95	7.71	6.58	7.34	7.25	6.65	7.06	7.27	6.45	6.83	7.66	5.85	7.44	5.98	7.18	5.88	6.82	6.05	6.4	7.29	6.64	7.37	5.99	7.39	6.8
MAP2K4	4.44	4.1	2	3.85	3.89	5.28	4.01	3.9	4.29	3.68	4.11	3.83	4.39	4.69	4.14	4.02	4.19	3.69	3.98	3.76	2.53	2.63	4.31	3.77	4.9	4.35	4.13	3.53	3.7	4.35	4.09	4.33	4.15	3.48	4.43	4.52	4.28	3.8	4.95	4.18	4.13	4.25	4.43	3.82	4.26	4.21	4.12	4.25	4.34
TMEM206	3.71	2.33	2.4	3.08	2.3	2.45	1.65	1.61	2.09	-0.38	2.16	-2.57	1.71	2.31	1.5	2.33	1.99	2.41	-2.57	1.8	2.11	1.36	2.77	1.37	1.62	1.75	2.14	1.32	2.44	1.16	0.17	1.38	2.47	1.63	2.45	1.76	2.57	2.3	2.18	1.93	1.77	2.25	2.23	3.54	2.37	1.33	1.1	2.41	1.2
SNAP91	-1.08	1.84	-0.31	0.08	-1.54	-1.35	-0.81	-2.57	-2.57	-2.57	-1.2	-2.57	1.5	-0.84	-0.66	-2.57	-2.57	-2.06	-2.57	-0.04	-2.57	1.36	-1.62	-2.57	-2.57	1.4	2.51	-2.57	-2.57	-0.96	-2.57	-0.68	1.51	0.95	-0.74	-2.57	-0.48	3.01	0.89	-0.04	1.97	-1.37	-2.57	-2.57	-1.25	-2.57	1.65	-0.59	-1.59
SLK	8.93	6.54	9.34	8.62	8.35	8.19	7.44	7.59	8.17	8.88	8.41	7.98	6.33	8.85	9.5	8.73	8.74	7.49	7.26	7.82	8.85	7.79	7.87	7.27	8.18	7.97	8.37	7.71	7.62	7.91	7.4	7.72	9	8.22	8.16	7.55	7.97	6.58	8.66	7.24	7.32	8.53	6.6	7.81	7.43	8.54	6.43	8.61	8.95
CYB5R4	4.41	5.48	6.74	6.05	3.34	3.6	3.28	3.68	4.09	5.78	7	4.58	3.59	4.77	4.99	4.44	4.93	3.98	4.78	4.14	5.18	4.85	4.63	4.21	4.24	3.74	3.34	4.04	3.87	3.25	3.36	4.89	3.18	4.68	4.06	3.83	3.21	4.88	4.35	3.23	3.39	2.71	3.77	3.57	3.83	4.26	3.74	4.59	4.61
COL17A1	5.07	2.11	5.07	5.87	5.67	7.43	7.31	7.99	4.86	6.65	3.87	4.9	0.96	7.43	3.4	2.25	5.66	1.07	3.72	4.97	5.87	2.62	8.36	2.75	5.78	5.83	5.78	1.25	4.14	8.46	9.14	6.11	4.71	4.55	5.73	2.39	3.25	1.8	6.67	10.05	2.07	3.12	3.71	-0.77	7.97	7.66	5.12	5.25	6.11
GSTO2	5.14	0.7	3.29	3.85	5.64	1.63	4.42	4.35	3.9	4.29	4.45	3.4	0.08	5	3.65	2.37	5.89	4.36	-2.57	5.99	1.56	4.36	4.55	4.39	5.36	4.5	5.38	4.45	5.17	5.17	3.79	2.57	4.94	5.24	4.85	4.01	3.94	4.56	5.34	5.64	3.67	5.14	4.34	3.61	3.41	5.73	4	5.48	5.78
SEC61A2	2.88	2.59	-0.31	2.11	1.58	2.79	2.41	1.27	1.53	0.09	1.37	0.21	3.31	2.62	1.38	2.1	2.44	2.87	1.47	3.51	1.56	1.36	3.22	2.22	2.92	2.2	2.51	2.51	2.59	2.35	2.07	1.54	1.45	3.04	2.11	3.7	3.17	3.73	2.18	2.57	3.52	2.84	2.49	3.44	2.61	2.51	1.65	1.73	2.39
PRKCQ	1.11	3.62	1.45	0.08	-0.52	1.34	1.79	0.54	0.61	0.97	2.99	2.36	0.96	-0.4	0.64	1.71	1.99	-1.39	2.42	1.92	0.64	-2.57	2.55	1.17	-2.57	-0.23	0.13	-0.54	-0.92	1.43	1.86	2.81	-2.57	-0.72	1.38	-1.27	-1.17	-1.62	2.05	-1.67	-0.54	-0.72	-0.15	1.24	3.16	2.06	0.21	-1	-0.28
TLE2	4.41	2.13	3.19	4.3	6.09	1.54	4.24	-0.62	4.45	3.07	4.44	3.93	2.39	3.5	2.6	3.74	3.54	4.27	2.02	4.43	3.49	5.02	2.28	3.58	3.74	5.43	5.21	4.03	0.97	4.03	0.77	2.65	3.27	4.1	3.43	5.18	2.1	4.56	4.4	-0.28	3.53	3.16	1.32	5.62	1.36	0.93	4.09	4.93	3.86
ASB1	4.43	5.26	4.5	3.75	5.88	4.5	5.3	5.73	4.98	4.59	4.82	5.08	4.82	4.55	3.95	4.68	5.26	5.35	4.85	5.39	4.48	3.1	4.56	5.16	4.75	5.22	5.21	5.15	4.64	5.69	5.62	5.06	3.55	4.76	4.59	6.16	5.42	4.51	4.98	4.68	4.64	3.85	5.35	4.28	4.68	5.2	4	5.02	5.57
FAM107B	5.15	7.05	6.3	5.05	5.68	4.49	6.02	5.22	6.21	5.04	5.5	4.9	4.97	5.8	4.42	7.62	1.99	7.61	5.38	5.48	5.12	4.59	3.73	6.57	6.45	6.07	4.8	3.58	6.94	6.13	5.17	6.53	4.66	6.08	5.43	5.54	5.2	6.2	5.85	4.13	6.87	5.96	4.89	6.56	6.08	7.3	5.04	3.34	5.04
ME1	3.56	0.47	-0.31	2.01	1.08	4.28	2.81	4.82	3.87	1.91	2.24	2.61	1.5	2.77	4.03	3.2	0.68	2.39	0.55	1.25	1.56	3.74	3.8	3.35	4.05	2.35	1.25	4.16	3.59	1.09	2.37	2.99	2.56	0.42	2.01	2.32	3.41	1.87	0.99	3.4	3.23	1.48	4.09	4.02	2.61	2.71	2.04	3.24	0.85
TBC1D1	6.09	5.5	5.59	5.94	5.95	4.81	6.37	5.66	6.81	5.1	5.2	4.99	4.23	5.54	3.18	6.28	5.28	6.62	5.55	6.12	5.83	6.05	5	5.22	4.55	6.7	6.08	4.92	4.68	6.05	5.56	5.5	6.84	6.85	5.76	6.4	4.99	6.39	5.81	4.35	6.01	6.14	5.36	7.04	5.85	4.56	4.52	4.84	5.59
CDK13	5.04	5.73	6.61	6.84	4.32	5.07	4.02	4.09	5.12	5.99	5.68	4.75	4.46	5.6	6.15	5.04	5.26	5.32	4.2	5.33	4.57	5.08	4.98	4.48	5.25	4.65	4.66	5.74	4.81	4.28	4.45	5.31	5.34	5.85	5.31	4.89	5.12	4.7	4.43	4.43	5.11	4.74	4.01	4.89	4.27	5.48	4.32	4.97	5.81
MTHFD2	4.95	3.59	2.85	2.01	4.17	5.35	3.52	6.08	4.08	3.49	4.28	4.39	4.68	4.17	4.85	4.68	3.81	4.38	4.78	3.26	1.56	3.29	5.1	4.78	4.02	4.58	3.75	3.76	6.34	2.48	5.76	5.04	4.73	3.67	4.57	3.53	6.51	6.5	3.83	5.02	5.29	5.5	5.66	5.69	5.75	4.01	5.96	4.08	1.97
SLC9A7	3.82	4.87	4.37	2.68	3.05	2.53	3.64	4.23	3.77	4.61	3.45	3.91	2.95	4.78	4.48	4.83	1.99	4.33	2.42	4.27	3.3	4.18	3.41	3.58	6.86	4.19	4.93	4.88	3.64	4.99	4.22	4.8	0.81	4.35	4.52	3.74	4.79	2.47	2.46	1.82	3.7	4.03	2.37	4.29	3.73	5.92	5.21	4.77	3.66
FOXJ2	3.25	4.41	1.06	2.61	3.92	4.75	4.25	4.6	4.08	2.88	4.5	3.02	3.55	3.82	4.07	4.58	3.41	4.51	3.57	3.12	2.83	4.36	4.12	4.29	4.11	2.65	3.79	4.52	3.59	4.7	3.81	4.48	3.62	3.66	3.56	4.58	3.71	4.65	4.29	5.42	4.81	4.92	4.37	4.5	5	4.57	3.47	4.95	4.06
YBX1	9.57	8.46	9.12	9.12	8.74	8.85	9.16	10.21	9.84	9.01	8.7	9.41	8.85	9.78	9.39	9.41	9.1	8.72	9.15	8.26	8.6	8.03	9.75	8.83	9.73	9.05	9.86	9.88	10.07	8.64	9.42	9.28	10.29	10.12	9.65	8.89	9.9	9.14	9.7	9.75	10.63	9.51	9.94	9.75	9.05	9.51	9.44	10.45	9.25
PDE4A	3.2	2.4	3.09	4.81	3.94	2.48	5.1	3.88	4.32	3.19	2.66	4.25	3.71	4.5	1.91	2.53	3.81	2.14	4.71	4.42	2.51	1.91	2.51	5.02	3.74	4.6	4.46	3.15	3.14	4.49	4.77	5.56	3.2	3.64	3.57	5.02	3.62	2.04	4.29	5.43	2.52	2.93	3.95	3.87	5.07	5.01	3.59	4.66	4.97
PPP2R5A	3.32	4.04	3.55	3.62	4.08	2.94	4.45	3.63	3.97	3.24	3.22	1.65	3.03	3.98	3.47	4	3.81	4.15	2.99	3.19	3.66	1.91	4.17	3.95	3.84	3.65	5.27	4.38	4.26	4.45	4.17	4.45	4.67	4.08	4.19	4.34	3.91	2.77	5.11	4.59	3.85	3.87	3.99	5.19	3.91	4.59	2.61	4.46	3.85
CTNNA2	-2.57	-2.57	1.06	-2.57	-2.57	-2.57	-1.6	-2.57	-2.57	-2.57	-2.57	-2.57	0.08	-2.57	-0.96	-1.66	-2.57	-2.57	-2.57	-2.57	0.64	-2.57	-2.57	-2.57	-2.57	-2.57	-2.57	-2.57	-2.57	-1.82	-2.57	-0.68	-2.57	-2.57	-2.57	-2.57	-2.57	-2.57	-2.13	-2.57	-2.57	-2.57	-1.73	-2.57	-2.57	-2.57	1.1	-2.57	-2.57
ELAVL1	6.27	5.6	5.23	5.73	5.73	6.09	5.71	6.8	5.99	4.89	5.84	5.62	5.95	6.13	5.41	5.72	6.27	6.85	6.08	5.69	5.48	4.75	6.21	6.39	6.29	6.19	6.28	4.85	6.45	6.65	5.75	5.87	6.5	6.41	5.82	6.09	6.82	6.73	6.45	6.34	5.4	5.42	5.57	5.78	6.07	5.87	6.75	6.52	6.32
TIE1	2.5	2.28	3.88	3.07	3.28	1.57	3.32	2.33	2.69	2.69	2.71	3.02	3.63	2.6	4.04	3.34	3.53	2.23	3.2	3.62	5.33	2.62	1.69	2.21	2.13	2.41	3.44	2.23	3.1	2.85	3.22	2.56	1.51	3.75	2.73	3.94	3.09	2.78	2.57	2.67	1.96	2.41	2.1	2.33	2.76	3.2	5.78	2.87	2.36
DIP2B	4.36	4.36	5.17	4.86	3.56	5.47	3.66	4.5	4.09	4.63	4.39	4.25	4.09	4.82	5.96	4.66	4.59	4.04	4.2	4.12	2.51	4.79	4.75	4.16	4.26	3.33	3.5	4.93	3.68	3.4	3.62	4.29	4.17	4.95	3.86	3.72	4.53	3.93	2.89	4.44	4.23	3.48	2.93	4.42	3.93	5.39	2.68	3.37	4.59
SMARCD1	3.69	3.2	3.83	4.66	3.05	4.6	3.35	2.95	4.01	4.06	3.55	2.36	3.38	3.81	3.29	2.29	3.81	3.54	2.74	3.91	2.51	2.31	2.86	3.14	3.91	3.64	3.54	3.23	2.95	3.61	3.81	3.55	3.86	3.93	3.39	3.54	3.94	4.64	3.24	3.91	4.06	3.73	3.51	3.51	3.24	3.7	3.47	3.43	3.82
KDM4A	6.51	5.04	7.57	7.63	5.54	5.05	5.9	6.04	5.34	6.18	5.97	5.66	5.74	6.01	6.99	5.61	6.14	5.56	5.55	6.1	7.29	6.38	5.09	5.35	5.87	5.18	6.31	5.08	6.31	5.93	4.68	4.89	6.2	7.52	5.56	5.87	6.11	5.46	6.21	5.79	6.16	5.79	7.01	6.28	5.25	5.7	4.33	6.81	6.6
NFYC	3.15	4.1	2.57	2.86	2.78	3.3	4.04	3.29	3.26	2.31	2.32	3.02	2.95	3.77	3.47	2.25	2.16	3	2.02	3.68	3.08	1.91	4.02	3.35	3.15	3.15	4.45	4.35	3.92	4.05	3.83	3.12	4.07	4.77	3.31	4.42	3.74	3.77	4.74	4.39	4.9	5.05	6.18	4.37	4.09	3.37	4.25	4.49	3.09
ZMYND12	-1.64	0.08	-2.57	-2.57	-2.57	0.24	-2.01	-2.57	-1.72	1.18	0.83	-2.57	-0.71	-1.46	-2.57	-0.14	-2.57	-2.57	-2.57	-1.9	-2.57	-2.57	-0.06	-0.96	-2.57	-1.62	-1.5	-0.29	-2.57	-0.96	-2.57	-1.08	-0.91	-2.57	-2.57	-2.57	-2.57	-1.62	-1.29	-0.91	-0.54	-1.37	-1.44	-1.87	-2.57	-2.57	-2.57	-2.57	-2.57
NGEF	0.12	-1.28	2.85	2.54	3.14	-0.99	1.83	1.17	1.15	0.09	0.31	-2.57	-0.71	0.2	0.27	2.2	-0.63	3.12	0.55	1.67	0.64	0.45	-1.05	1.17	1.28	0.15	2.42	-2.57	0.79	3	0.6	-0.68	2.97	2.73	0.04	-0.14	2.01	-0.06	0.02	-2.05	2.31	1.48	-2.09	0.8	0.32	2.35	-2.57	2.11	2.78
ASPM	5.34	4.56	6.54	6.44	4.92	5.86	3.51	5.14	4.08	6.77	6.09	4.8	5.39	6.67	5.46	5.02	6.15	6.38	3.4	3.7	3.66	3.29	6.17	6.22	6.4	4.66	4.94	6.02	7.01	2.45	5.92	2.84	6.78	6.46	5.67	6.14	5.84	6.39	4.34	5.2	6.7	6.09	7.2	6.41	5.78	6.73	4.25	6.19	4.33
CD84	4.72	6.44	2.13	3.18	5.11	3.18	5.75	5.38	4.99	3.61	4.47	5.46	4.34	3.95	4.24	4.23	1.26	4.35	6.73	4.73	3.58	4.55	3.76	5.22	3.45	4.77	3.25	4.69	3.9	3.52	5.61	6.19	2.56	3.49	3.92	3.69	3.61	2.79	2.7	3.97	3.91	4.09	4.96	5.63	6.54	3.94	5.47	4.49	2.92
ELOVL1	6.25	4.75	4.37	4.34	7.9	4.99	5.51	6.16	6.52	4.81	4.59	4.85	5.26	5.98	5.48	5.56	5.54	6.54	4.91	5.23	4.94	5.44	5.63	5.35	6.46	6.64	7.45	6.05	7.15	5.88	4.82	5.9	6.79	7.28	5.92	5.99	5.9	5.54	7.03	4.93	5.66	5.06	6.28	6.55	5.43	6.56	5.24	8.05	6.46
SPI1	-0.36	3.03	-0.31	-2.57	0.07	-0.45	1.41	-2.57	-0.24	-0.38	-0.04	3.59	0.08	-0.4	0.13	0.84	-2.57	0.39	2.42	-0.2	-2.57	1.36	0.16	0.64	-2.57	0.28	-2.57	1.08	-1.29	-1.33	1.19	2.78	-2.57	-2.57	-0.74	-0.35	-1.17	-1.62	-2.57	-0.72	-0.29	-1.37	0.87	0.28	2.66	-0.52	0.21	0	-1.59
ZNRD1	0.04	-0.54	-1.61	-1.66	-1.54	0.39	-2.57	-0.19	-0.85	-1.06	-0.94	0.21	-1.11	-0.44	-1.21	-0.97	-0.77	-1.14	-0.61	-0.23	-1.55	-2.57	-0.06	-0.84	-0.3	-0.7	-0.2	0.76	-0.14	-0.15	-0.15	-2.57	-0.01	-2.57	-1.34	-0.35	-0.26	0.03	1.11	0.72	-1.2	0.25	0.81	-0.36	0.11	-0.97	-0.14	0.38	-0.01
MPPED2	3.55	1.58	2.72	3.94	1.52	2.1	3.58	-0.62	2.09	2.3	1.01	2.5	0.2	2.91	3.55	0.54	1.1	0.71	2.74	5.04	2.84	1.86	1.76	1.17	2.18	3.02	1.4	1.27	0.06	4.9	1.86	2.98	1.73	2.51	2.5	3.02	2.43	2.05	0.58	1.76	0.68	0.06	1.36	0.71	1.11	1.88	3.78	0.61	4.41
CLDN18	-2.57	1.24	0.54	-2.57	-2.57	0.6	-2.57	-2.57	-2.57	0.97	4.81	-2.57	1.26	-2.57	-1.32	0.96	2.16	-2.57	-2.57	-2.57	-2.57	0.45	-0.32	-2.57	-1.03	-2.18	4.34	0.79	-1.8	-2.57	-2.57	-1.64	1.24	-2.57	0.23	-0.89	-2.57	-1.05	-2.57	-1.37	-2.57	-0.72	-2.57	-2.57	-2.57	-2.57	1.1	-1.58	-1.59
ZBTB11	4.97	5.18	7.67	6.41	4.36	4.75	4.07	5.73	4.53	5.56	5.99	4.9	5.06	4.88	6.33	5.54	4.53	5.08	5.29	4.76	6.98	6.1	4.76	5.26	5.4	4.64	4.1	4.96	4.57	4.27	4.79	4.64	4.99	5.42	4.73	4.34	5.2	4.14	4.02	4.94	4.95	4.78	4.49	4.89	4.21	5.31	4.09	5.12	4.63
ATXN3	5.64	7.25	5.46	6.31	6	6.22	5.27	6.52	5.81	7.21	6.89	6.21	6.35	6.2	6.66	6.54	6.2	5.66	6.72	6.27	5.87	6.5	6.21	5.61	5.88	5.53	5.78	7.11	6.55	5.6	5.12	5.8	6.36	6.03	5.26	5.81	5.88	5.77	5.48	5.73	5.46	5.74	5.64	5.76	5.57	6.8	7.92	5.71	6.19
GOLGA5	4.79	4.1	5.8	5.65	3.63	4.99	4.11	5.27	4.86	6.21	5.05	5.04	2.46	5.66	5.77	5.53	4.67	4.82	3.57	3.6	4.57	3.86	4.72	4.97	5.78	4.13	4.04	4.84	5.45	4.03	3.66	4.89	6.5	4.7	4.21	3.35	4.64	4.59	4.76	5.26	5.32	4.49	5.03	4.98	4.62	5.69	3.18	5.23	4.84
FGFR2	3.83	2.8	6.9	4.74	4.71	4.97	3.27	3.49	2.96	4.48	2.89	2.05	3.03	2.97	6.17	3.91	4.61	1.46	3.57	3.99	4.73	5.35	3.53	3.7	2.32	2.76	4.16	3	0.79	4.28	1.72	3.56	3.54	1.09	3.35	2.4	2.7	2.12	2.93	0.58	2.38	2.65	1.16	2.13	3.34	4.2	4.44	2.27	2.82
LRRC40	2.69	1.51	-0.31	0.44	1.58	3.63	2.72	2.01	2.34	1.52	0.31	2.05	2.57	2.66	1.17	1.06	2.16	2.59	1.47	2.65	0.64	0.45	2.3	1.99	2.01	2.06	3.05	1.65	4.17	2.84	1.61	2.29	2.97	2.76	2.11	1.86	2.87	3.39	2.69	3.06	2.11	1.88	2.64	3.01	3.23	2.83	2.61	2.8	2.3
ISOC1	3.54	2.53	3.63	2.54	3.23	3.33	4.56	3.59	2.45	1.18	2.24	3.33	3.18	2.5	1.56	1.5	2.77	2.54	2.74	2.61	3.81	0.45	3.83	2.22	3.52	3.27	4.33	1.82	2.48	4.88	3.26	4.09	3.08	1.88	3.57	3.59	4.64	4.34	5.41	2.9	3.4	3.29	3	3.71	3.52	1.95	1.65	3.34	3.48
EML1	1.95	1.86	3.29	3.03	4.25	2.72	2.54	1.89	2.81	2.31	3.74	3.81	1.26	2.91	3.77	2.77	1.35	2.04	4.18	2.56	3.49	4.52	2.39	3.32	0.55	3.13	2.61	3.13	1.55	1.77	2.63	2.1	4.65	-0.4	2.6	4.74	2.82	2.81	3.57	1.18	1.59	5.7	1.83	2.42	3.56	1.4	3.33	3.3	-1
TRMT11	3.56	3.84	5.72	6.06	2.3	4.06	2.37	3.63	3.11	5.17	4.26	3.18	4.16	4.09	3.37	3.22	5.03	3.81	2.02	4.12	2.83	4.18	4.01	2.68	2.98	2.44	2.02	3.21	3.06	2.59	2.42	2.87	2.78	3.95	3.47	2.58	3.58	3.07	2.46	3.55	2.42	3.12	3	2.16	2.7	3.14	1.65	2.36	3.71
THUMPD1	5.31	5.17	6.98	5.84	4.63	6.01	5.07	5.3	5.15	5.62	5.76	5.12	5.39	4.71	5.76	5.05	5.11	5.28	3.98	4.58	6.43	5.17	4.87	4.84	4.62	4.23	4.88	5.41	5.37	5.34	4.23	5.55	4.49	5.01	5.06	3.43	5.02	4.97	4.92	4.59	5.66	3.66	5.9	4.9	4.91	5.26	3.47	5.34	5.1
MSANTD3	4.27	3.44	2.4	4.39	2.82	4.64	3.68	4.38	3.73	3.41	4.12	3.02	3.89	3.89	3.95	5.04	3.9	4.67	-2.57	2.94	3.08	3.45	4.56	4.26	2.79	3.32	3.69	3.53	4.5	3.19	4.13	3.55	4.13	3.48	2.84	2.97	3.21	3.97	3.33	4.04	4.56	4.13	4.86	4.5	4.67	3.9	4	3.99	3.73
KIF26A	-0.67	1.51	-2.57	-1.11	2.4	3.81	2.95	1.61	1.31	-2.57	0.59	1.1	1.71	0.43	-0.42	-0.14	-2.57	0.74	-2.57	0.1	-2.57	-2.57	-0.64	-0.96	-1.03	1.78	1.25	0.27	0.01	2.48	2.31	2.5	4.15	-2.57	0.54	3.24	-0.01	1.59	-0.16	-0.04	3.15	1.1	1.2	1.37	2.6	1.74	-2.57	0.73	-1.01
ATG2B	3.47	4.12	4.28	4.75	2.67	3.53	4.02	4.4	3.65	3.57	3.79	3.02	4.05	4.35	5.29	3.86	4.87	4.34	4.48	4.88	3.08	4.27	3.75	3.58	3.87	2.85	3.97	3.85	4.42	4.09	4.2	4.32	5.4	4.39	3.2	4.02	2.87	4.21	3.43	4.81	3.8	4.28	3.98	4.06	4.3	5.46	2.83	3.82	4.31
ARFGEF1	6.22	6.29	8.93	7.67	5.67	5.98	6.33	5.55	6.35	7.23	5.95	5.58	6.15	6.51	7.26	6.32	6.69	6.62	4.97	7.27	6.12	6.72	5.89	5.37	7.16	5.87	6.32	6.36	5.7	6.29	6.17	6	6.38	7.08	6.61	6.19	7.24	5.76	6.6	6.53	5.6	5.27	5.61	5.49	5.26	6.76	5.04	5.91	6.65
ACSM2B	-2.57	-2.57	-1.03	-2.57	-2.57	-2.57	-2.57	-1.61	-2.08	3.24	-2.57	-2.57	-1.36	-2.57	-1.82	-2.57	-2.57	-1.63	-2.57	-0.81	0.64	-2.57	-1.62	-2.57	-2.57	-1.62	-1.5	-2.57	-2.57	-1.55	-1.92	0.57	-2.13	-2.57	-2.57	-2.57	-1.17	-2.02	-1.44	-0.84	-2.57	-2.57	-2.57	-2.18	-1.76	-2.28	2.49	-1.58	-2
ZFAT	3.47	2.9	5.95	4.28	2.45	2.67	1.65	2.79	1.78	3.86	4.36	3.91	1.5	2.5	4.39	4.4	2.16	3.37	1.47	2.2	5.18	3.6	3.01	2.75	3.39	2.37	1.64	2.27	2.88	2.03	1.78	2.65	2.59	2.52	2.11	2.39	1.9	2.93	2.25	2.14	3.53	1.24	2.54	2.95	1.59	3.02	1.65	2.32	2.14
MTFR1	3.4	2.46	4.13	3.13	2.92	3.2	3.12	3.17	3.54	2.02	3.3	2.36	3.71	3.48	3.84	2.89	3.28	3.3	1.47	2.2	2.83	3.45	4.17	2.96	3.81	3.12	3.42	3.58	4	3.06	4.55	2.24	4.16	3.59	3.8	3.28	4.52	2.96	3.24	4.12	2.38	3.05	3.86	3.4	2.7	3.06	2.83	3.34	2.39
STAG3	2.97	5.48	1.09	2.8	2.57	3.52	3.74	2.93	3.41	5.09	4.09	3.35	2.06	1.93	4.52	3.78	2.16	1.21	4.49	4.22	0.64	3.45	2.8	2.42	2.01	2.77	0.9	4.03	4.29	0.99	2.52	5.06	1.17	2.85	2.76	1.36	1.24	0.98	0.2	0.58	2.01	3.12	2.3	3.52	4	2.3	2.57	1.02	2.64
FECH	3.3	2.59	2.22	0.96	2.92	2.69	3.32	3.82	2.96	-1.1	1.21	3.7	3.97	3.14	2.78	2.15	2.96	3.5	0.55	2.1	2.11	2.31	3.95	3.81	1.28	3.36	2.95	3.52	3.63	3.43	3.08	2.9	3.12	2.52	2.87	3.2	2.82	3.2	3.67	4.18	2.07	4.05	4.36	3.15	2.93	4.29	3.01	2.73	2.85
MYO9A	5.35	5.64	6.1	6.06	5.68	4.64	4.91	5.58	5.79	5.54	4.99	5.08	5.48	5.66	4.87	5.81	5.62	5.45	5.84	6.35	5.93	4.36	5.28	5.15	5.03	4.56	5.49	5.99	5.95	5.6	4.98	5.5	5.77	6.24	4.79	6	4.69	5.68	4.88	4.67	5.43	6.18	4.71	5.36	5.1	5.37	4.17	5.42	6.03
DDX3Y	3.08	5.28	2	6.03	3.99	4.42	4.52	3.06	5	2.82	-1.2	5.08	4.01	2.31	2.97	5.71	-2.57	4.6	4.2	5.39	5.61	6.24	5.57	-0.96	-2.57	-1.87	4.07	-1.75	1.82	4.33	4.37	5.48	-2.57	5.55	5.4	3.81	1.4	4.11	0.69	4.91	-0.84	3.78	3.84	-2.57	4.48	5.68	3.47	5.2	4.67
PFKP	4.89	4.89	4.98	5.58	5.08	4.86	4.39	7.27	4.9	5.82	5.33	5.28	4.67	6.3	6.38	8.01	5.56	6.72	3.57	4.84	4.07	5.79	5.96	5.73	7.5	5.96	7.21	5.27	7.89	4.32	5.96	5.16	4.29	6.03	5.29	5.32	2.98	5.82	6.23	6.24	3.81	5.69	6.54	6.69	6.05	6.26	4.64	5.69	4.91
IDI1	3.52	3.44	3.29	3.69	3.25	3.9	3.81	3	2.8	1.91	2.82	3.59	2.46	3.75	3.05	4.06	2.56	3.76	0.55	2.51	3.08	3.64	5.26	3.08	3.63	2.72	2.26	3.1	4.33	3.08	3.2	4.3	4.41	3.04	4.28	2.97	3.88	3.65	4.84	3.66	3.8	3.12	4.92	5.19	3.22	4.84	3.59	4.46	3.3
SP100	6.5	12.42	8.59	7.41	6.22	12.59	6.35	7.9	6.48	15.89	15.85	14.87	12.44	5.88	7.12	15.2	6.93	6.81	8.13	6.9	7.63	13.39	13.86	6.26	5.41	5.28	4.66	12.35	5.5	5.93	6.74	7.05	4.77	6.19	6.27	6.29	5.54	4.94	6.09	5.8	5.5	5.1	5.18	5.55	6.62	6.72	10.98	6.47	6.5
KLF6	8.06	7.2	5.84	7.91	7.76	6.59	8.14	7.44	8.06	6.82	6.64	6.8	6.76	7.92	6.27	8.41	7.32	7.79	6.4	8.2	6.58	6.76	7.45	6.68	8.36	8.02	8.62	6.25	9.28	6.33	7.94	8.1	8.69	8.34	7.11	6.59	6.03	7.57	7.93	8.38	6.85	8.41	9.23	9.04	8.56	8.4	6.82	7.78	7.46
PLPP1	4.68	1.48	2.22	4.5	2.78	2.08	5.39	2.01	4	1.52	1.05	2.66	4.21	4.08	1.86	2.17	2.67	4.25	2.99	3.49	4.57	2.4	1.45	1.17	3.2	4.26	4.51	2.56	1.77	5.04	2.82	4.85	4.2	2.66	4.15	1.86	5.12	3.74	5.01	2.48	3.23	1.1	2.8	3.04	3.46	3.09	-2.57	4.25	3.83
NEO1	4.2	2.64	2.4	2.86	4.32	3.71	4.57	3.47	3.77	3.17	2.16	2.61	2.86	4.73	3.31	2.1	3.2	1.99	2.99	3.01	2.51	2.88	4.91	3.98	-0.3	3.25	5.25	4.64	0.68	5.42	4.19	4.5	4.04	1.11	3.87	4.2	4.27	6.27	5.37	5.03	4.41	1.1	3.49	4.12	3.99	2.53	2.35	4.15	3.66
TRAM1	5.91	5.09	6.19	5.46	5.01	6.18	5.96	6.16	6.2	4.7	4.52	5.28	5.63	6.1	4.95	6.48	5.33	9.28	4.39	5.42	6.4	6.29	5.03	5.93	6.58	5.9	5.75	4.9	5.86	5.4	6.56	5.95	6.57	6.13	5.5	6.54	7.15	5.57	6.11	6.46	6.52	5.08	6.49	6.14	6.26	5.35	5.24	6.14	5.62
PHKA1	3.4	-0.16	1.75	3.36	2.14	0.24	1.69	1.17	2.34	3.1	2.54	1.1	2.68	2.79	1.82	1.89	2.44	2.58	0.55	2.29	-2.57	1.36	2.63	3.2	2.65	2.48	2.51	2.55	3.92	2.32	2	1.81	3.24	3.21	2.56	1.7	3.41	3.22	1.67	1.76	2.15	2.38	2.77	0.28	1.65	3.69	3.81	2.77	3.2
TNFRSF1A	5.73	5.56	3.96	4.93	7.29	5.84	6.38	6.56	6.42	6.19	6.06	6.35	5.9	6.79	6.14	6.19	5.69	7.09	5.51	6	5.76	5.08	6.81	7.25	5.9	6.51	6.66	6.86	6.66	6.19	7.24	7.45	6.44	6.08	6.03	7.2	7.4	4.78	7.69	7.78	5.3	6.59	8.15	6.18	7.19	7.53	5.77	7.78	6.29
CACNB1	0.77	1.84	-0.31	0.72	1.95	1.06	-0.3	0.69	0.17	1.52	1.51	1.65	1.71	0.71	-1.32	0.72	0.16	2.27	0.55	0.65	-2.57	1.36	-0.64	0.93	1.62	1.08	-0.47	0.27	0.68	0.52	1.06	1.29	0.03	1.49	0.8	1.33	0.34	-0.06	0.18	0.42	-0.54	0.57	2.21	0.15	-0.01	-0.87	0.21	-0.59	0.39
EVI5	4.94	4.65	8.6	6.9	4.87	5.37	4.15	5.65	5.04	6.23	5.99	5.87	4.95	5.39	6.32	5.99	5.77	5.33	5.24	5.35	6.85	5.55	4.68	4.48	4	4.45	5.13	4.95	4.89	4.41	4.37	4.66	4.97	5.3	4.86	5.08	4.59	4.66	4.52	4.23	5.35	4.7	6.75	4.73	4.82	5.09	4.78	4.32	5.45
STOML1	2.66	1.63	2.72	1.81	3.5	2.78	3.44	2.12	2.81	1.8	-2.57	0.21	1.5	2.63	2.06	2.15	2.44	3.55	2.99	2.88	1.56	3.29	3.72	2.77	2.15	2.97	3.26	2.77	2.78	3.1	4.5	2.68	3	2.95	1.67	3.14	2.1	4.17	3.24	2.78	2.02	2.84	3.5	3.66	3.09	2.22	4.01	3.16	2.25
PKM	6.66	6.3	8.22	7.59	7.35	7.99	7.67	9.55	7.89	8.95	7.46	7.99	5.93	7.7	8.23	8.98	6.33	7.18	7.38	6.42	7.65	7.23	8.33	8.26	7.44	7.58	6.7	7.01	7.72	7.26	7.58	7.48	7.44	7.58	6.75	6.64	7.34	6.91	7.92	7.82	7.62	6.85	9.17	7.64	7.56	7.14	6.34	7.58	7.18
DHX29	6.47	5.36	5.74	6.37	5.17	5.13	5.06	5.6	5.37	5.2	5.44	5.12	5.28	5.81	5.26	5.32	5.65	5.55	5.63	5.31	4.73	5.31	5.62	5.18	4.66	4.99	5.24	5.41	5.3	5.25	5.1	5.22	5.79	4.98	5.61	4.93	5.94	5.31	5.62	5.04	4.13	5.31	5.72	5.42	5.25	4.98	4.8	6.39	5.91
DNTTIP2	6.06	5.93	7.28	6.13	4.81	6.7	5.01	6.67	5.91	7.18	7.11	6.27	5.02	6.12	6.53	7.22	5.55	5.79	5.19	4.66	6	5.85	6.26	5.82	5.14	5.38	5.75	5.95	6.43	5.12	5.51	5.93	6.24	5.59	5.98	5.2	6.36	5.54	5.83	5.57	6.24	5.61	5.66	5.94	5.5	5.7	5.37	5.49	5.77
METTL22	3.46	3.55	3.51	4.7	3.76	4.03	3.32	2.13	3.41	4.11	3.82	3.31	3.54	3.36	4.91	2.91	3.85	3.36	5.06	4.28	4.18	2.04	2.43	2.99	3.52	3.41	3.16	3.48	4.98	2.45	3.45	3.27	2.65	3.74	3.45	3.6	3.15	2.76	2.14	2.46	3.3	3.7	3.39	2.34	2.56	3.5	4.08	3.22	3.4
TP53BP1	6.84	6.33	7.76	7.88	6.16	7.02	6.22	7.16	6.39	8.43	7.08	7.02	6.36	7.04	7.27	7.33	6.7	6.98	6.47	6.77	7.33	7.68	6.55	6.31	6.22	5.64	6.44	6.51	6.38	6.23	5.88	6.31	6.13	7.03	6.37	6.13	5.96	7.12	6.32	6.02	6.59	6.56	6.51	6.36	6.4	5.7	5.42	5.85	6.86
TRO	-0.36	2.46	-0.31	0.44	2.71	4.83	3.29	2.36	2.18	0.74	1.03	2.05	1.9	1.44	0.13	-1.11	3.99	3.02	3.21	2.03	0.64	-2.57	0.35	1.72	-0.3	0.97	1.01	1.87	1.29	2.15	2.2	2.68	0.59	0.57	1.46	-0.14	0.63	4.37	0.8	2.3	3.27	0.34	1.07	1.48	3.06	-0.11	-2.57	-0.27	1.2
RRP15	6.63	6.61	8.85	7.95	5.5	6.18	5.09	7.4	6.22	7.14	7.31	6.48	6.87	6.58	7.43	6.71	6.46	7.28	5.78	5.52	6.83	6.51	6.66	6.73	7.02	6.28	6.54	6.56	7.42	5.13	6.51	6.07	5.99	6.35	6.88	5.49	7.75	6.04	6.26	6.52	7.05	6.23	6.11	6.34	5.7	6.66	5.96	7.13	6.44
RHOA	8.93	7.97	6.55	5.99	8.09	7.34	8.43	8.36	8.58	6.48	6.71	8.14	7.95	9.13	8.07	7.5	8.11	9.34	7.91	7.88	8.06	5.94	6.89	9.12	9.57	8.74	8.4	7.4	8.75	8.14	8.28	8.08	7.13	8.91	7.32	8.93	8.35	8.61	8.31	8.78	9.14	8.99	8.6	9.28	8.68	7.64	7.17	8	8.57
DHX8	4.27	4.12	5.01	5.24	4.56	5.17	4.16	5.19	4.37	4.94	4.6	4.75	3.85	4.98	4.9	5.7	4.15	4.84	4.91	4.16	3.66	4.44	4.68	4.39	4.21	3.99	3.97	4.2	4.75	4.11	4.8	4.35	4.68	4.78	4.89	5.08	4.95	4.3	4.26	5.34	5.07	4.13	3.81	4.09	4.55	4.42	3.81	4.52	4.44
PMS2P4	0.57	-2.57	3.52	4.29	-0.63	0.56	-0.8	1.59	-0.24	1.65	3.02	0.33	-2.57	-0.33	2.87	1.05	0.41	0.94	-2.57	0.1	0.88	3.07	0.96	1.17	0.72	-1.4	-1.36	2.44	0.4	-1.68	-2.57	0.39	-1.03	1.61	1.12	-1.59	1.6	0.75	-1.65	-0.62	0.2	-2.57	-0.86	0.38	-1.43	2.41	-2.57	0.29	1.24
PRKCZ	4.5	1.29	2.97	3.23	5.25	0	4.81	4.89	4.15	2.03	-0.39	0.67	-2.57	4.71	3.7	2.11	4.33	4.36	3.4	5.08	4.48	-0.38	-0.8	3.49	4.13	5.13	5.59	0.06	4.61	5.11	3.92	3.22	5.08	4.41	4.42	6.18	5.04	4.48	5.6	4.93	5.01	4.62	5.02	5.09	3.39	4.53	0.65	4.1	4.79
ZFY	1.87	3.38	1.06	3.89	3.77	1.92	3.57	2.31	3.48	-1.09	-1.14	1.77	2.74	0.09	-0.66	2.72	0.68	3.29	-2.57	3.42	3.08	0.45	3.63	-2.57	-2.57	-2.57	4.14	-1.22	0.17	3.74	3.24	3.86	-2.57	4.17	3.86	3.26	0.36	3.46	4.33	4.02	-1.74	2.99	2.89	-2.57	3.45	3.9	3.51	4.32	3.73
IARS2	5.4	4.97	5.12	4.43	5.07	6.07	6.22	6.06	5.4	5.19	3.73	5.12	5.92	6.14	5.13	5.36	4.77	5.93	5.29	4.43	4.18	4.27	6.95	5.83	6.83	4.86	7.33	5.61	7.06	6.29	5.95	5.19	6.45	5.99	6.29	4.93	6.56	4.78	7.59	7.45	6.83	6.38	6.24	6.39	5.62	6.42	5.6	6.58	5.86
SYT1	3.18	1.74	3.19	3.96	2.2	2.59	0.37	3.34	1.72	6.53	3.55	4.09	3.03	4.4	5.27	1.77	0.16	0.61	1.47	-0.2	3.3	3.74	4.42	1.56	-2.57	-1.05	4.72	3.1	3.19	1.61	1.78	3.17	-1.79	3.42	2.63	0.21	4.04	6.39	4.56	5.28	3.34	4.4	0.3	4.38	2.41	7.54	3.18	4.48	0.56
NAV3	-0.1	1.94	5.05	4.06	1.74	2	1.32	2.25	2.63	3.17	1.13	2.05	1.5	0.78	1.84	2.53	2.21	1.79	1.47	2.03	3.22	3.65	1.44	2.11	-0.3	-1.87	1.25	2.32	0.98	0.63	1.61	2.2	0.24	0.01	1.58	-1.27	0.86	1.35	-1.79	0.57	-1.6	-0.72	0.39	1.26	1.53	2.06	4.82	0.73	0.09
IDH3G	3.2	3.57	-2.57	1.34	4.11	2.76	3.13	2.68	3.11	2.02	0.83	1.65	2.34	3.24	2.12	2.05	2.44	3.27	3.57	2.85	2.11	1.36	3.12	2.6	2.23	4.21	3.42	3.01	3.59	3.56	4.43	2.57	3.31	2.96	3.08	4.16	3.71	3.32	4.17	4.87	2.79	3.68	3.69	3.28	4.01	3.26	2.35	2.9	2.56
ROGDI	3.27	3.2	2.22	1.78	4.97	3.71	4.98	3.77	4.02	4.79	3.79	2.36	4.72	3.3	2.78	3.2	1.81	3.61	3.72	4.84	3.08	3.86	3.22	3.49	3.09	4.45	4.42	3.47	5.12	5.58	4.85	3.93	3.48	3.54	3.45	3.56	2.5	4.24	4.49	5.57	3.67	5.26	5.4	4.72	4.13	4.33	3.7	3.41	3.8
PDZD4	-2.57	1.38	-2.57	-1.11	-0.52	0.98	0.28	-2.57	0.74	0.09	-1.2	2.36	0.08	-2.57	-1.32	1.57	-2.57	-0.3	0.55	-0.81	1.56	-2.57	-0.64	-0.96	-2.57	-1.4	-1.5	-1.75	-1.29	-2.57	-0.43	1	-2.57	-1.12	-1.68	0.61	-2.57	3.53	0.99	-2.05	-2.57	-2.57	-0.38	-1.87	-0.32	-1.09	-2.57	-0.59	-1.01
ATP2B3	-2.57	-1.28	0.54	-1.11	-1.54	-0.99	-2.57	-2.57	-2.57	-2.57	-2.57	3.47	-2.57	-1.91	-2.57	-1.66	-2.57	-2.57	-2.57	-2.57	0.64	-2.57	-2.57	-2.57	-2.57	-2.57	-2.57	-1.75	-2.57	-1.33	-2.57	-1.64	-2.57	-2.57	-1.68	-0.89	-2.57	1.25	-2.57	-2.57	3.6	-2.57	-2.57	-2.57	-2.57	-2.57	0.21	-0.27	-1.59
ROCK1	7.75	8.2	8.21	8.8	7.23	7.82	7.23	8.3	8.13	8.37	8.69	7.72	7.48	7.83	8.1	8.56	7.8	7.86	8.33	7.19	7.58	7.76	7.48	7.94	8.34	7.09	7.49	7.85	7.85	7.21	7.17	7.96	7.75	7.97	7.62	7.38	7.28	8.03	7.22	7.06	6.96	7.98	7.77	8.18	7.46	8.2	6.95	7.11	7.64
CBFB	4.43	3.91	3.38	2.8	4.18	4.56	4.4	4.92	4.48	4.63	3.41	3.18	2.86	4.93	3.42	3.94	4.26	4.43	2.74	4.41	0.64	2.31	4.33	3.91	4.59	4.31	4.55	3.6	5.11	4.66	4.58	5.16	4.92	4.87	4.09	3.48	5.44	5.15	4.84	4.96	5.24	4.03	4.16	6.08	4.96	4.62	4.52	5.47	4.7
PDK3	1.01	2.4	2	2.46	2.25	1.82	2.34	3.03	2.49	0.09	1.87	2.61	2.57	2.37	0.93	1.34	1.05	2.09	2.99	1.76	-2.57	0.45	2.3	1.37	3.43	0.57	1.8	0.67	0.01	2.89	1.86	2.5	3.39	2.19	2.11	1.76	3.86	2.63	1.5	1.37	1.4	1.69	3.31	2.19	2.6	2.45	-2.57	1.22	2.43
HYAL2	4.2	2.11	1.45	0.72	3.71	3.65	4.72	0.18	4.13	0.74	0.31	2.05	4.05	3.75	1.61	0.08	1.6	4.15	2.74	2.56	3.49	2.62	3.17	3.91	3.25	4.15	4.6	1.08	3.32	4.41	3.92	3.64	3.1	3.16	2.16	2.9	3.29	4.06	3.93	4.96	3.76	2.93	4.87	4.34	5.08	2.53	1.65	3.66	2.97
HDAC4	2.67	3.8	4.37	3.36	3.25	3.78	3.12	3.19	3.95	4.44	4.29	5.03	3.57	2.13	2.46	4.47	1.81	3.17	3.72	3.16	2.83	4.04	4.34	3.14	2.01	2.68	3.39	5.03	2.99	3.88	4.01	4.2	1.74	3.32	3.24	3.5	3.58	4.11	2.39	2.36	3.31	2.04	2.27	3.23	3.1	3.82	3.54	3.55	2.94
RASSF1	4.41	5.99	3.38	2.74	5.66	4.74	5.26	6.26	5.6	3.45	4.63	5.42	5.99	4.31	5.4	4.2	4.46	5.35	6.94	5.04	4.07	4.18	4.45	5.46	5.37	5.93	4.75	4.5	5.22	4.89	5.57	5.17	4.61	4.11	3.93	5.86	3.96	5.73	4.28	5.75	5.19	4.56	5.42	5.96	6.05	3.93	4.99	4.07	4.2
FGFR3	5.06	2.95	5.95	5.67	4.62	3.69	6.18	4.59	4.03	6.81	5.15	5.04	3.03	7.21	8.02	3.17	8.06	3.83	2.99	7.45	5.06	6.79	6.17	3.45	6.97	7.56	7.78	6.06	2.95	5.98	7.77	5.05	6.08	4.34	4.09	6.87	6.99	2.7	8.8	6.48	3.81	6.59	2.23	3.01	4.59	6.73	5.16	7.81	5.51
IFI35	2.86	3.29	2	0.97	3.24	1.16	2.58	4.9	2.73	2.84	1.76	2.58	1.08	2.9	1.41	3.38	1.83	4.11	3.91	1.8	1.56	3.21	2.71	3.09	3.05	2.16	1.14	1.65	2.14	2.57	3.91	3.06	1.53	2.76	2.32	4.62	1.27	2.28	2.61	2.9	2.47	1.82	3.54	2.16	3.61	2.53	3.61	1.94	2.61
HEATR6	5.1	3.93	2.72	4.39	2.99	4.2	3.65	3.96	3.84	3.74	3.3	3.7	3.6	4.35	4.29	3.98	4.58	5	2.42	3.82	2.51	3.6	3.36	4.78	4.57	3.77	4.49	3.4	3.66	4.01	3.92	3.83	4.51	4.46	4.6	4.06	3.55	3.96	4.38	4.76	3.88	4.83	3.95	3.72	4.18	3.83	4.64	4.12	4.08
COASY	3.15	3.27	1.45	2.3	4.2	3.48	4.22	4.83	3.65	3.1	2.07	2.36	1.9	3.94	2.68	3.05	2.56	4.64	3.57	4.12	2.11	1.91	3.59	3.74	3.87	4.48	3.95	2.27	4.34	4.29	4.57	2.81	4.14	3.71	3.78	5.36	2.7	3.04	4.27	5.5	3.06	4.31	4.78	3.52	3.68	3.45	3.18	3.73	3.3
PLEKHH3	5.29	4.9	6.35	7.73	6.35	5.33	6.67	5.44	5.85	6.63	6.28	5.73	6.85	6.97	7.37	4.88	6.53	6.11	5.99	7.12	6.73	5.93	6.24	5.71	5.48	6.4	7.02	5.45	6.44	6.99	5.83	5.48	6.03	6.48	6.22	6.6	6.81	6.43	6.8	5.9	5.39	6.83	5.71	5.51	5.53	6.76	6.41	6.57	6.93
MEF2A	5.32	6.83	5.92	5.98	4.72	6.44	5.15	5.59	5.76	6	5.3	5.41	4.67	5.81	4.97	7.52	5.79	5.69	5.74	5.35	3.3	5.66	6.88	5.5	5.06	4.6	4.34	6.19	5.17	4.71	5.26	5.87	5.05	5.26	4.69	4.83	4.2	4.85	4.43	5.39	4.68	5.44	5.28	5.41	5.82	5.69	3.33	5.8	5.28
OTUD5	5.39	5.86	5.7	5.22	6.83	5.72	6.69	6.02	6.22	5.46	4.99	5.8	5.74	6.27	5.14	5.77	5.59	6.29	5.91	6.36	5.76	5.02	4.88	6.04	6.9	6.91	6.73	5.52	5.01	6.59	6.18	6.27	5.86	5.37	5.79	6.44	6.06	6.53	6.5	6.27	6.81	6.89	7.49	6.36	6.64	6.25	4.9	5.92	6.54
TFE3	4.15	3.88	2.4	2.86	5.5	4.81	5.24	5.41	4.8	3.92	2.72	4.58	4.01	4.39	4.27	4.72	4.33	4.87	5.67	4.48	3.49	3.6	4.42	4.71	4.21	5.39	4.68	5.58	4.4	4.94	4.68	5.55	4.25	3.32	3.94	4.49	5.25	4.77	4.73	4.87	4.78	4.6	6.69	4.84	5.7	4.88	3.59	4.73	4.59
TBC1D25	1.62	1.38	-0.31	1.5	3.05	2.26	3.01	2.06	2.3	-0.38	2.24	-2.57	3.18	-0.23	2.15	2	1.35	2.37	3.72	2.51	0.64	-2.57	1.15	1.72	2.41	3.04	2.85	1.97	1.42	3.02	3.29	1.46	2.3	1.41	1.96	2.72	2.1	3.17	2.69	3.14	2.89	3.71	3.99	2.76	3.25	2.79	2.61	2.16	2.64
ACSL4	6.11	5.36	4.62	5.19	4.05	4.6	6.69	5.83	6.08	4.64	5.04	5.28	3.31	5.47	3.87	5.32	4.11	6.02	5.24	5.4	5.06	3.45	5.43	8.31	4.97	6.1	4.73	4.8	6.1	5.93	6.99	7.17	5.43	5.24	5.43	4.78	4.82	5.11	5.86	5.02	3.78	3.97	6.81	5.23	6.68	5.13	4.39	2.84	4.47
INPP5A	4.92	4.04	4.54	4.34	6.62	5.31	6.11	5.63	5.82	4.38	4.2	4.8	5.86	4.98	4.34	5.11	2.56	4.74	5.09	4.75	4.07	4.52	3.89	4.34	4.62	6.55	5.76	5.39	4.39	6	5.53	5.05	5.7	4.85	5.75	5.4	5.03	4.06	5.61	5.18	4.43	5.41	4.8	5.16	4.88	5.43	5.16	5.36	5.22
GPKOW	3.05	2.7	3.29	3.4	3.38	3.73	4.12	4.44	3.68	3.19	3.45	3.02	3.71	3.88	3.01	4.24	2.44	3.62	3.98	2.61	1.56	1.91	3.47	3.54	4.87	4.21	4.47	3.52	2.86	4.21	3.81	3.35	3.55	2.32	3.66	3.96	4.06	4.26	4.52	3.82	4.63	3.73	5.27	4.54	4.39	3.57	3.7	3.75	3.86
GRIPAP1	5.92	6.11	7.54	7.2	6.84	6.32	6.41	7.02	5.79	7.51	6.24	6.36	6.16	6.42	6.71	6.54	6.39	6.25	6.64	6.63	6.59	6.17	6.06	6.18	7.14	6.77	6.73	6.6	5.79	6.84	6.46	6.6	6.5	5.86	6.24	6.78	6.61	7.33	6.73	5.94	6.67	6.46	6.54	6.46	6.65	5.97	6.19	6.18	6.68
FTSJ1	1.94	1.24	1.45	1.65	1.95	3.23	2.52	4.4	1.89	0.74	1.76	2.61	2.2	-0.84	1.67	2.2	1.05	2.56	3.4	2.83	1.56	0.45	2.39	1.86	3.34	2.34	2.14	1.4	2.38	2.42	3.4	2.05	2.3	1.76	2.49	2.55	3.25	1.99	2.52	3.12	2.27	2.32	3.79	3.44	3.57	2.51	2.04	2.22	2.34
PRR11	6.08	3.91	5.01	3.86	6.37	5.54	4.72	7.5	5.78	5.86	5.17	5.01	5.9	6.53	4.74	5.41	5.41	6.57	4.3	3.98	5.54	4.27	5.55	6.15	6.51	6.33	5.51	5.21	7.69	3.63	7.16	3.51	7.1	6.06	6.35	6.46	5.96	6.42	5.14	6.87	7.08	6.42	6.96	6.67	6.41	6.4	5.92	6.54	3.97
REEP1	-0.67	-1.28	-0.31	-1.11	0.49	0.37	0.08	0.37	0.17	-2.57	-2.57	-2.57	-2.57	-1.91	-0.42	1.16	-2.57	0.39	-2.57	-1.9	-2.57	-2.57	-0.06	-2.57	-2.57	-2.18	-1.5	3.17	-2.57	-0.96	-2.57	-2.57	-1.28	-2.57	-0.43	2.58	-2.57	2.7	-0.62	-1.12	4.23	-0.72	-1.44	-1.05	-1.48	-2.57	-2.57	-2.57	-2.57
ATP11A	3.95	3.84	3.55	4.17	4.72	4.48	2.76	2.57	3.79	3.33	3.45	4.39	4.7	4.57	2.55	5.77	4.15	6.8	2.74	2.43	2.11	2.88	4.01	4.82	3.48	4.02	2.26	4.08	4.6	2.62	4.25	3.76	4.36	4.01	4.19	4.54	1.79	5.38	3.67	3.17	3.5	4.31	2.51	4.78	4.29	3.59	3.59	4.14	3.22
POLR1A	4.51	3.8	5.44	4.94	4.51	5.36	3.62	3.95	3.99	4.56	5.02	4.94	4.09	4.65	4.92	4.88	4.74	4.69	3.4	3.76	3.66	5.06	5.36	3.85	4.79	4.67	4.21	5.23	4.79	3.98	4.78	4.39	4.31	5.19	5.42	3.87	5.32	3.48	3.81	4.46	3.98	4.31	3.72	3.81	3.94	4.28	4.22	5.43	4.7
LAPTM4A	8.37	7.18	6.76	6.26	8.69	8.61	9.67	9.24	8.62	6.54	5.69	7.74	7	8.68	6.4	8	7.18	8.75	7.81	6.77	7.96	6.86	7.86	8.04	7.41	9.31	9	7.92	9.06	9.47	9.23	8.43	9.51	8.67	8.1	8.44	8.45	7.2	10.29	9.8	8.65	8.87	10.2	9.17	9.93	8.24	8.15	8.75	8.02
TTC7A	2.85	4.27	3.63	2.92	4.27	3.6	2.89	3.55	3.49	3.37	3.76	4.58	2.57	3.48	3.83	4.59	2.56	3.19	3.98	2.96	1.56	3.6	3.04	3.25	2.01	3.39	1.56	3.71	4.32	2.89	3.52	3.76	3.79	3.67	3.01	3.38	3.21	1.87	2.98	3.7	3.61	3.47	2.73	4.39	3.86	4.8	2.04	3.08	2.25
IP6K2	6.9	5.31	8.37	8.55	5.16	6.3	6.59	3	5.79	6.23	6.4	5.42	6.29	6.39	7.77	5.44	6.78	6.2	5.14	7	7.25	5.48	6.47	5.39	6.92	5.89	6.91	5.44	5.7	6.78	5.48	5.39	5.91	6.73	5.78	5.8	6.54	6.13	7.21	7.27	6.55	5.39	6.11	6.1	5.39	5.55	5.35	5.59	6.8
STON1.GTF2A1L	0.13	-2.57	-0.75	-2.57	-2.57	2.1	-2.57	0.39	2.67	-2.57	0.56	1.58	2.2	-1.91	-0.77	3.57	-1.04	0.89	-2.57	0.26	-2.57	-2.57	0.29	-2.57	-0.74	-2.57	-2.57	3.05	-2.57	0.45	-2.57	-0.75	-2.57	-1	0.57	-1.23	-2.57	-1.21	-1.6	0.02	-2.57	-2.57	0.05	-1.87	-1.5	-2.57	-2.57	-0.39	0.16
SRBD1	4.83	4.14	5.27	5.3	4.01	4.13	3.94	4.74	4.45	5.19	4.77	4.25	4.4	4.49	4.23	3.97	5.22	4.81	3.72	4.06	4.07	3.6	4.5	4.67	5.02	3.4	3.34	4.5	4.52	3.46	4.48	4.14	4.56	5.17	4.91	3.65	4.62	4.3	3.67	4.12	3.45	3.82	3.94	3.86	4.2	4.82	4.02	4.52	4.4
KIF2A	5.25	6.57	7.17	6.49	5.77	6.06	5.66	6.07	5.61	5.44	6.23	5.85	5.03	6.5	6.04	6.54	5.13	5.74	5.87	5.67	4.65	5.08	6.25	5.97	6.17	5.66	5.56	6.06	5.68	5.57	5.99	6.63	6.62	5.93	6.53	5.88	6.66	6.29	5.25	5.81	6.12	5.78	6.65	6.39	6.15	5.78	5.72	6.55	5.97
RASGRP2	3.34	7.71	-0.31	2.38	3.47	1.95	5.27	2.36	3.99	0.74	3.73	2.36	3.31	2.25	-1.32	1.95	1.05	1.73	4.71	5.6	3.49	2.31	0.16	2.9	0.83	4.09	2.95	3.7	1.49	3.26	2.94	5.68	0.9	1.56	3.03	1.65	1.55	2.25	1.56	0.25	3.34	2.32	2.47	4.5	4.54	0.2	3.18	0.58	2.14
PSME4	7.01	6.3	6.49	6.32	6.68	6.3	6.11	7.14	6.46	6.45	6.26	6.36	6.46	6.82	6.58	5.7	6.74	6.32	5.59	6.64	5.52	6.19	6.43	6.36	7	6.45	5.87	6.25	6.66	6.26	6.74	6.17	6.66	6.96	6.38	5.92	6.95	5.87	5.61	6.76	6.05	7.05	6.16	6.25	6.22	6.83	6.06	6.45	6.45
IFT80	3.8	3.38	3.01	3.88	2.78	3.57	3.97	2.97	3.18	4.26	3.42	2.64	3.75	4.53	4.16	3.86	4.19	5.5	3.58	4.08	2.11	3.29	3.77	4.75	3.87	3.4	3.95	3.52	2.9	3.94	3.11	3.59	3.31	4.18	3.06	3.86	4.26	3.96	3.42	3.81	4.01	3.8	4.12	4.72	3.43	4.22	2.73	3.67	3.88
SIRT2	4.03	3.73	3.23	3.78	4.26	3.71	4.37	1.15	4.08	2.67	2.62	3.71	3.13	4.3	3.7	2.3	3.92	3.63	3.06	4.27	3.55	2.7	4.19	3.55	3.68	4.61	4.49	3.81	4.12	3.96	4.61	3.74	4.17	4.46	3.24	4.43	4.18	4.35	3.91	5.09	5.22	5.73	3.44	4.35	4.11	3.48	3.64	4.39	4.12
ERLEC1	4.69	4.28	4.02	4.21	5.14	5.9	4.75	5.91	4.89	3.92	4.47	4.46	3.31	4.96	3.99	4.86	4.3	4.69	4.85	3.54	4.39	2.31	4.27	5.23	4.19	5.31	4.73	4.08	4.62	4.62	4.53	5.06	5.87	4.62	4.96	4.53	5.38	4.65	5.28	5.07	4.73	4.68	5.13	5.33	5.19	5.29	4.85	5.27	4.51
PPP2R5B	2.43	3.54	2.22	2.01	3.67	3.16	2.83	3.19	3.76	2.31	2.78	3.47	3.66	3.44	3.75	2.86	3.2	3.57	4.2	3.91	-2.57	0.45	1.43	3.98	1.62	3.39	2.37	2.15	4.05	2.87	2.61	4.09	2.78	2.36	1.96	3.1	2.19	2.8	1.78	2.46	0.67	1.48	5.94	2.76	3.98	1.19	2.61	3.16	2.75
PYGM	-2.57	2.63	-2.57	-1.11	-0.19	1.47	-1.29	-2.57	-0.24	1.03	1.08	2.44	0.66	-2.57	-0.04	1.38	-0.63	-1.68	-2.57	-1.44	-0.22	-2.57	3.48	-2.57	-2.57	-1.87	-2.57	0.64	-2.57	-1.82	-2.57	-2.57	-2.57	-0.72	-0.74	-2.57	-2.57	-0.64	-2.57	-2.57	-0.84	-2.57	-1.73	-1.41	-1.76	-2.57	-2.57	-1.58	-2.57
PAGE1	-2.57	-2.57	-2.57	-2.57	-1.54	-0.45	-2.57	-2.57	-2.57	-2.57	-2.57	-2.57	-2.57	-2.57	-2.57	-2.57	-2.57	-2.57	-2.57	-2.57	0.64	-2.57	-1.05	-2.57	-2.57	-2.57	-2.57	-2.57	0.57	-2.57	-2.57	-2.57	-2.57	-2.57	-2.57	-2.57	-2.57	-2.57	-2.57	-2.57	-2.57	-0.28	-2.57	-2.57	-2.57	-2.57	1.65	-2.57	-2.57
PITX1	1.11	3.65	2.85	4.26	5.76	4.08	4.86	4.31	4.24	5.24	4.4	3.91	3.89	3.33	8.19	3.94	4.64	2.83	1.47	3.17	4.07	5.73	7.88	4.63	2.92	3.18	2.56	6.02	6.34	4.6	5.79	4.86	2.88	1.94	2.82	4.69	4.22	1.87	2.69	6.27	0.99	3.53	4.82	2.82	4.43	4.08	4.09	4.89	4.16
MAST4	8.27	5.2	5.98	7.6	7.03	4.43	7.17	5.21	5.76	6.53	5.71	5.75	5.58	7.25	6.02	4.56	8.18	6.91	5.63	7.92	5.9	6.51	7.28	6.73	7.47	8.38	7.01	6.21	5.51	7.78	7.52	6.79	6.43	6.78	7.11	6.55	6.85	6.66	7.75	7.15	5.56	4.87	6.17	6	6.66	6.87	7.03	8.72	7.24
ADGRF5	2.34	3.08	3.19	3.88	2.35	2.59	4.16	3.51	3.81	3.1	4.2	4.8	4.01	4.38	2.46	3.67	3.2	4.02	3.72	2.26	3.08	3.6	0.81	4.34	3.09	3.26	3.47	2.79	3.54	3.88	2.74	3.53	3.34	3.36	3.31	3.33	3.62	3.36	2.79	1.66	2.38	0.94	3.04	3.02	4.2	1.64	2.35	2.7	3.99
SDK2	-1.08	3.27	1.06	-2.57	1.49	3.26	0.46	-1.61	0.74	-1.1	0.31	-2.57	-0.71	-1.11	-1.32	-2.57	-0.63	-1.68	-2.57	0.91	-2.57	-2.57	0.81	-0.22	-2.57	-1.05	-1.5	-1.23	-0.92	1.76	1.06	1.68	-0.61	-1.12	1.46	-1.78	-0.48	3.39	0.02	-1.67	-0.08	-1.37	-0.26	-1.05	-1.04	0.3	1.1	0.73	0.2
NUP133	4.65	4.02	3.84	4.39	4.85	5.01	4.82	4.6	4.32	3.83	3.26	3.02	4.01	4.69	3.9	3.93	4.19	4.16	4.09	3.9	2.51	3.29	4.16	4.65	4.68	5.18	5.33	4.43	5.09	4.77	4.37	4.8	4.81	4.53	4.84	4.7	4.83	4.35	5.11	5.78	5.8	5.07	4.56	4.94	4.75	4.79	4	5.04	4.17
NUCKS1	9.32	9.22	12.11	10.12	10.27	9.89	9.86	11.2	9.78	10.69	10.64	10.02	10.63	10.12	10.46	10.47	9.39	9.96	10.5	9.08	10.98	9.18	9.67	10.46	10.34	9.59	10.2	9.84	9.98	10.05	10.16	9.4	10.57	10.51	10.32	10.06	9.43	10.27	10.79	10.67	11.75	11.23	10.95	10.63	10.06	10.63	9.37	10.38	9.97
VPS35	5.97	5.23	5.89	6	5.77	5.44	6.48	6.92	6.61	5.45	5.02	5.24	5.34	6.07	6.1	5.67	5.26	5.55	5.88	5.04	5.96	5.17	5.22	4.85	6.1	6.54	6.8	5.4	6.02	6.74	5.94	5.77	6.67	6.21	6.26	5.91	6.08	5.83	7.69	6.94	6.78	5.59	7.19	6.24	6.13	7.05	5.55	6.29	5.85
DNAJA2	6.35	5.99	5.7	6.57	5.58	6.32	5.74	7.51	6.6	6.25	6.63	6.43	4.86	6.56	7.01	6.45	5.72	5.95	6.55	5.52	5	5.62	6.44	5.79	6.32	5.75	5.82	5.9	6.3	5.64	6.04	6.56	6.63	6.59	6.6	5.53	6.37	4.93	6.39	6.15	6.9	5.6	6.96	6.16	5.74	6.56	5.51	6.69	6.49
BCL3	7.89	6.26	2.22	4.21	6.79	4.02	6.04	5.15	6.06	5.23	4.68	6.26	5.51	5.92	4.96	4.72	5.22	6.23	5.47	6.83	5.23	4.73	5.89	8.29	6.2	7.29	6.02	6.84	7.57	5.5	7.18	8.94	6.5	6.33	5.5	6.45	6.56	3.78	6.19	6.61	5.8	5.49	8.84	6.05	7.46	6.38	5.66	7.43	5.08
KCNAB2	1.62	4.41	2	0.44	0.66	1.27	2.54	2.17	1.05	2.31	1.64	3.18	2.77	0.87	0.53	1.95	0.68	0.97	3.72	2.46	2.51	0.45	0.93	2.11	-1.03	1.08	-0.47	0.42	0.45	0.12	2.47	2.46	1.16	0.57	-0.43	2.69	1.07	2.15	1.37	1.1	0.79	0.06	2.46	2.22	3.25	-0.69	-2.57	0.58	-0.6
ABCC9	3.8	6.33	6.82	5.96	4.82	6.21	4.39	4.78	5.28	5.46	5.69	6.11	7.01	4.15	7.04	5.98	4.52	4.91	5.64	3.87	3.99	5.93	6.66	3.29	4.54	3.69	3.88	6.72	4.73	3.33	4.43	4.51	4.12	4.92	3.81	2.14	4.35	3.84	2.4	3.55	3.97	2.75	3.81	4.68	4.96	4.28	10.43	4.4	4.27
GAL	-2.57	-2.57	-2.57	-1.11	0.66	-2.57	-2.01	-1.61	1.15	-2.57	-1.2	-2.57	2.46	-2.57	-2.57	-1.66	-2.57	-1.68	-2.57	-1.09	-2.57	-2.57	0.35	-2.57	-2.57	-1.05	-2.57	-2.57	-1.8	-2.57	2.78	-1.08	1.16	-2.57	1.85	-2.57	1.24	-2.57	-2.57	2.46	2.62	-1.37	-1.44	-1.87	-2.11	-1.34	1.1	2.11	-2.57
CLEC2D	4.88	7.42	5.44	5.96	4.46	3.7	4.77	3.14	4.47	6.21	6.2	3.88	3.59	4.29	5.38	5.94	5.44	3.16	5.26	6.29	4.79	3.37	4.27	4.44	4.15	3.74	3.42	4.41	3.58	4.31	4.39	6.08	3.85	5.38	4.5	4.65	3.82	4.49	3.23	3.15	3.4	4.86	3.25	5.31	4.94	5.92	2.43	4.21	4.84
FUNDC1	4.09	3.38	2.85	4.04	4.59	4.51	5.2	5.52	4.21	4.7	3.45	4.32	-0.71	4.96	4.02	4.22	4.5	4.47	3.98	3.14	3.08	3.45	4.82	4.85	6.18	4.46	4.46	4.79	3.95	5.03	3.52	4.99	4.82	3.52	4.76	4.41	5.89	5.01	5.25	4.17	4.76	4.25	5.79	4.7	4.47	5.35	3.7	5.23	5.21
MAOB	1.62	3.08	-0.31	2.01	2.4	2.59	3.54	4.57	4.08	-2.57	0.59	-2.57	0.59	-1.91	-2.57	3.15	-0.63	6.55	2.02	1.31	2.11	2.62	-1.62	4.53	-2.57	1.28	0.72	4.25	0.01	2.8	5.02	2.71	-0.91	1.15	0.54	-1.27	-1.17	2.51	-1.29	2.21	1.08	0.34	0.76	2.85	3.64	1.81	4.64	0	-0.6
RORA	4.01	5.42	2.22	3.36	4.29	4.9	3.97	3.34	4.28	2.99	4.3	4.08	3.11	3.18	6.31	5.81	2.56	2.82	5.09	4.19	3.49	4.27	5.12	4.32	3.04	4.25	2.02	4.75	3.29	3.53	4.36	5.91	3.18	3.26	3.81	3.98	3.29	5.46	2.74	1.91	3.08	2.97	3.37	4.79	5.4	1.61	4.99	2.11	3.06
TGFBR3	5.12	3.82	3.8	4.79	5.73	2.94	6.22	3.76	5.46	4.45	4.43	4.16	3.1	5.1	3.51	5.09	4.69	4.93	1.55	4.52	4.4	5.07	2.41	2.84	5.75	5.41	6.27	5.06	4.96	6.71	3.28	5.82	5.15	4.39	5.1	5.36	5.34	4.76	5.67	1.28	6.91	5.2	3.34	4.93	3.64	3.3	5.16	4.73	5.16
PLA2G10	-1.33	-2.57	0.17	-1.66	0.66	-2.16	2.02	-2.57	-1.72	0.45	-2.57	-2.57	-2.57	-0.84	-0.66	-2.57	-2.57	-0.93	-2.57	0.03	0.64	-2.57	-2.02	-1.55	-2.57	0.19	-1.94	-2.57	-2.13	1.94	-2.57	-1.34	-0.26	-1.67	-1.39	-1.78	-0.78	-1.62	0.46	-2.05	-2.35	-2.57	-2.57	0.4	-2.57	0.16	-0.59	-1.58	0.56
HES2	4.42	4.04	5.72	5.36	5.3	4.18	3.6	6.84	4.09	4.91	5.01	6.07	5.36	4.21	6.77	4.69	5.18	4.3	6.06	5.31	6.37	6	8.82	4.62	4.1	4.81	4.09	5.76	5.52	4.01	5.84	4.16	4.3	4.65	4.37	5.17	4.89	3.46	3.42	4.84	6.31	5.09	3.24	3.79	5.92	6.83	5.62	5.26	3.95
ATP1B3	6.2	5.85	4.83	4.7	5.99	5.6	6.57	8.45	6.38	6.65	6.45	6.77	5.69	7.7	7.76	6.81	6.7	5.61	5.94	5.41	5.93	6.1	7.95	6.25	6.82	6.23	7.28	6.64	6.72	6.83	8.16	6.38	6.23	7.24	5.91	5.62	7.97	5.64	6.45	8.71	7.98	7.13	7.57	7.02	7.34	6.78	6.54	7.09	5.93
NEDD4	7.1	6.3	11.44	11.56	5.36	5.69	5.61	6.41	6.34	8.26	7.22	4.8	6.23	7.76	8.98	4.71	9.18	7.05	6.77	8.28	9.27	6.19	7.11	6.94	7.42	5.55	7.17	6.42	7.45	5.35	6.61	6.1	6.76	8.02	7.09	5.95	6.85	6.57	5.78	6.72	7.68	7.91	6	5.98	6.31	8.05	5.04	7.19	7.32
PIGB	2.41	3.12	3.31	3.42	3.06	2.43	3.1	2.69	2.38	1.82	2.25	3.03	2.79	2.91	3.44	3.02	2	2.68	4.7	3.72	4.28	3.46	2.22	2.59	2.24	1.92	3.35	2.55	2.34	3.25	3.21	2.6	2.53	3.65	2.92	3.56	2.52	2.7	3.89	3.5	2.49	3.23	2.96	2.17	2.69	2.8	5.44	2.11	3.33
MAPK6	5.53	3.98	4.5	5.35	4.71	5.73	5.65	6.97	5.15	5.82	3.45	4.95	5.7	6.07	6.21	4.83	5.46	4.84	4.56	5.02	3.95	3.86	6.44	5.27	5.44	5.27	5.77	4.6	6.44	5.82	6.49	5.93	5.75	5.91	5.37	5.34	5.98	5.88	5.88	6.08	6.06	6.22	5.54	5.08	5.99	5.33	3.81	5.35	5.57
GNB5	5.6	6.69	5.49	5.61	6.75	5.25	6.22	7.04	6.44	6.39	6.44	6.48	5.98	6.24	6.8	6.88	6.25	6.23	7.23	6.79	5.74	6.24	6.49	6.33	5.52	6.18	6.55	6.51	6.64	6.26	6.69	6.56	5.3	6.38	6.11	6	6.1	6.45	5.83	5.94	6.38	7.12	5.97	5.98	6.27	6.33	7.16	5.18	6.23
RAB27A	5.77	6.11	5.9	5.66	6.86	5.07	5.9	6.76	5.93	6.04	6.33	6.49	5.91	5.41	6.99	6.16	6.19	5.76	7.38	6.44	7.02	6.79	5.71	6.23	5.55	6.07	5.6	6.46	6.82	5.29	7.03	6.94	4.62	5.69	5.48	6.29	5.19	6.09	5.33	5.39	5.5	5.98	5.32	5.74	6.5	6.72	7.33	5.16	5.26
HDHD5	2.97	2.46	1.75	2.11	2.67	4.48	4.92	2.41	3.59	1.52	0.83	2.83	3.03	3.41	1.38	0.72	1.81	2.73	2.02	3.59	2.11	-2.57	4.07	3.45	2.32	3.24	5.78	3.1	4.08	5.53	4.58	3.07	4.98	3.67	4.17	2.58	4.56	3.83	5.54	5.19	4.41	4.83	5.04	4.45	4.8	3.06	3.81	4.33	3.54
UFD1	5.18	4.39	4.79	4.28	5.85	5.83	5.07	6.66	5.34	4.33	5.23	4.85	4.57	5.41	4.76	4.91	4.4	4.21	4.91	5.05	5.12	4.97	5.28	4.87	4.64	5.87	5.21	4.14	5.35	4.73	6.1	4.69	5.36	4.64	5.67	4.82	5.58	4.68	5.06	5.08	5.2	5.97	5.88	5.09	5.39	4.86	4.66	5.55	4.52
LRP6	2.96	1.24	3.03	3.44	1.92	3.39	3.1	2.09	2.76	2.39	2.86	1.65	1.38	3.55	2.88	3.08	3.13	2.82	-0.29	3.02	2.51	2.88	3.61	2.99	2.01	1.73	2.92	3.22	2.73	3.33	2.31	2.8	3.89	3.56	3.07	2.99	3.71	3.88	2.44	3.32	2.87	2.77	2.62	3.04	2.69	2.09	2.04	3.98	3.37
GUCY2C	-2.57	-1.28	1.75	-2.57	-2.57	-1.35	-2.57	-2.57	-2.57	-2.57	0.18	-2.57	-2.57	-2.57	-0.96	0.26	-2.57	-2.57	-2.57	-2.57	-2.57	-2.57	0.81	-2.57	-2.57	-2.57	-2.57	1.46	-2.57	-2.57	-2.57	-2.57	-2.57	-2.57	-2.57	-2.57	-2.57	-2.57	-2.57	-2.57	-2.57	-2.57	-2.57	-2.57	-2.57	-2.57	-2.57	-2.57	-2.57
PHRF1	3.68	4.5	5.95	5.19	4.09	4.88	3.87	4.7	3.84	4.87	5.34	4.67	4.55	3.41	5.28	4.48	3.85	-2.05	4.88	4.19	5.41	4.44	4.98	3.86	3.32	4.66	4.25	3.84	3.45	4.7	5.22	4.13	-2.54	3.38	-2.48	4.45	3.45	3.93	0.71	4.75	4.3	-1.58	-2.02	3.7	4.06	3.65	2.72	3.6	4
ELP1	3.36	3.68	3.19	3.59	2.89	4.51	3.2	3.88	3.04	2.88	3.48	1.65	3.44	2.81	4.1	4.75	3.54	3.53	2.99	3.79	2.83	3.29	4.27	2.51	3.2	2.88	2.99	3.43	3.92	3.46	3.5	3.57	3.71	3.5	4.06	2.95	3.62	4.21	2.55	2.93	3.85	2.6	3.15	3.34	3.53	3.22	1.65	3.16	3.32
NUCB2	4.34	5.26	5.39	6.08	4.99	5.89	5.59	7.81	5.72	5.96	6.69	6.56	5.27	4.92	6.69	6.01	4.58	5.68	6.29	4.15	5.87	4.44	5.01	6	4.85	5.93	4.72	5.52	4.89	4.6	6.01	6.12	4.37	4.9	5.21	5.6	4.86	6.69	5.07	5.69	6.27	5.59	7.05	6.55	5.97	5.17	4.52	5.74	4.9
PFN2	5.49	2.02	3.47	4.79	4.17	6.09	6.04	5.58	3.84	4.7	3.48	4.17	4.99	5.93	5.93	4.41	4.43	4.7	3.57	4.81	4.73	3.86	5.79	4.65	5.33	3.91	7.61	4.25	4.97	6.28	6.2	3.76	6.78	5.3	5.18	5.52	5.64	5.55	6.22	7.24	5.94	5.06	7.31	3.54	4.59	2.11	4.75	4.33	5.37
PTPN3	3.52	0.41	3.09	4.78	3.65	1.22	3.27	2.12	3.26	3.31	2.58	2.61	2.21	3.43	3.67	4.06	4.48	4.41	-2.57	5.56	2.83	1.91	4.15	3.35	3.77	3.02	2.98	2.86	2.97	4.06	1.19	2.15	4.14	4.36	3.9	3.86	3.07	3.59	3.66	2.78	4.55	3.05	1.6	4.75	3.3	4.15	2.06	3.08	4.14
SPTB	-0.36	3.34	-2.57	0.72	1.08	2.06	-0.45	-2.57	-0.49	2.45	1.26	0.64	2.68	0.43	2.13	3.03	-0.63	-1.41	0.55	-1.9	2.11	2.85	2.4	-0.96	-2.57	-2.18	0.13	3.13	-1.8	-1.13	-2.57	0.11	-2.57	-1.67	-2.57	2.32	-2.57	3.99	0.8	-1.67	0.1	0.06	-2.09	1.68	-2.11	-2.57	3.93	0.4	-0.6
DAPP1	5.75	6	3.31	4.03	5.08	1.96	5.24	4.08	4.46	4.32	3.65	4.28	1.66	5.29	4.63	3.6	2.61	5.26	4.33	5.84	4.62	3.36	5.15	4.52	4.2	5.38	5.34	4.59	5.41	5.73	4.98	6.6	6.25	5.5	4.45	5.36	3.75	4.63	6.25	3.76	3.63	6.02	3.82	5.47	5.17	5.1	4.36	3.14	4.7
FGF10	1.11	1.38	-2.57	-1.11	-2.57	-0.07	0.76	-1.03	1.05	-2.57	-0.04	-2.57	-2.57	-1.46	-2.57	0.43	-2.57	0.47	-2.57	-0.81	-2.57	-2.57	-2.57	-0.96	-2.57	-0.23	-0.9	1.87	-2.57	0.63	-0.43	1.2	-1.79	-2.57	-0.18	-1.78	-2.57	-2.57	-2.57	-2.05	-2.57	-2.57	-2.57	-0.15	-1.48	-2.57	-2.57	-2.57	-2.57
SLC44A1	7.1	4.92	5.2	5.31	5.82	6.45	7.73	7.96	7.34	5.11	4.65	6.04	7.86	6.37	5.59	8.48	5.75	8.18	5.81	6	6.33	6.03	6.38	6.44	6.12	6.05	7.17	5.7	7.57	8.03	6.4	6.52	8.57	7.11	6.61	6.77	6.85	7.43	7.03	7.96	8.87	6.49	5.68	7.36	7.19	5.97	5.92	6.52	6.97
TMEM260	4.63	4.16	2.57	4.3	3.33	3.71	4.11	4.29	3.93	2.88	2.6	2.05	3.66	4.61	4.76	2.89	4.44	4.18	3.21	4.92	2.51	2.39	2.62	3.14	4.62	3.53	3.99	3.75	2.9	4.29	3.68	3.83	4.01	4.65	3.69	3.63	3.41	5.21	3.9	4.85	3.15	4.21	4.07	4.57	3.64	4.53	2.83	4.45	4.45
SMG6	5.37	5.08	6.1	6.43	4.82	5.63	4.84	4.71	4.94	4.9	5.15	3.52	3.28	4.99	5.92	5.83	5.47	4.44	5.34	5.35	4.29	5.29	4.37	4.61	5.27	4.78	4.51	4.58	4.38	5.3	4.29	5.23	3.97	4.36	4.66	4.97	4.22	4.71	3.68	4.68	5	4.94	4.21	4.87	5.03	4.92	1.45	4.35	4.9
EXOC5	5.46	4.97	4.18	4.68	4.6	5.26	4.95	5.69	5.04	4.32	3.9	4.8	5.11	5.25	5.41	4.4	4.67	5.33	4.39	4.21	3.08	3.45	5.44	4.69	5	4.22	4.86	4.66	5.11	4.89	5.34	5.23	5.64	4.9	4.33	5.21	4.36	6.15	5.61	6.27	5.29	5.46	6.01	5.9	5.57	6.22	4.52	5.78	4.82
CLTCL1	-2.57	-0.61	0.54	2.21	1.66	1.73	0.18	1.95	0.33	0.97	-0.51	1.65	1.9	2.6	1.72	1.25	0.16	0.39	1.47	0.1	0.64	-2.57	1.87	1.99	-2.57	-0.42	3.49	1.71	2.59	-0.22	0.6	-1.64	-0.16	0.57	1.02	-0.14	-0.01	2.2	-1.79	1.52	1.08	1.24	2.78	0.71	1.79	-1.34	0.21	2.58	-2.57
FGF22	1.91	0.23	2.26	2.46	2.26	1.7	0.64	2.42	2.97	1.04	2.8	2.05	0.87	1.25	2.66	4.46	2.4	1.55	2.46	2.58	4.36	3.2	0.18	1.88	1.08	1.84	1.15	0.74	1.09	1.32	2.44	1.22	2	1.35	1.41	3.56	1.28	-0.6	1.52	2.25	1.18	1.75	1.22	1.6	1.59	1.01	4.56	1.51	1.1
FSTL3	2.51	1.93	1.06	0.96	3.14	4.34	2.72	2.17	3.49	0.97	-0.51	2.05	2.86	2.75	0.53	3.8	1.35	4.29	3.21	2.03	3.3	2.62	2.7	3.3	0.18	3.48	1.14	0.79	3.1	1.16	3.79	2.29	2.4	1.76	1.6	3.96	1.68	0.93	2.36	5.35	1.71	3.29	6.07	2.71	4.75	2.55	3.47	3.6	0.85
DGCR2	4.97	4.29	3.77	3.18	5.86	5.6	6.42	6.41	5.67	3.67	3.76	4.39	3.71	4.99	4.38	4.05	3.76	5.41	3.98	5.33	5.28	4.36	4.67	4.97	4.29	6.25	6.66	4.7	5.99	7	6.65	5.01	6.49	4.71	5.95	5.59	5.92	5.21	7.11	6.11	5.25	6.06	6.35	6.38	5.69	5.13	5.28	6.35	4.97
RNF126	4.91	4.61	4.95	5.62	4.4	4.71	4.96	4.83	4.93	4.16	3.85	3.81	5.03	4.9	3.11	2.74	4.85	4.31	4.39	5.17	3.81	3.29	4.71	4.21	4.82	5.98	5.87	3.27	4	5.1	5.62	4.65	5.45	4.9	4.44	4.95	5.26	4.92	6.31	6.37	4.19	4.59	4.56	4.46	5.08	4.5	3.01	5.38	5.06
MNT	5.59	5.29	5.65	5.45	5.73	5	5	4.61	5.41	5.19	6.05	5.15	4.93	5.21	6.12	5.28	5.71	5.29	5.54	5.75	5.97	5.7	5.43	5.79	6.01	5.37	5.4	5.04	5.48	4.74	5.14	4.86	4.78	5.49	5.82	5.07	5.04	4.84	4.77	4.66	5.6	5.57	4.9	4.88	4.83	5.52	5.59	5.04	5.49
ZXDC	5.52	5.08	3.7	5.54	4.44	5.57	5.43	3.65	4.62	4.98	4.82	4	4.67	5.37	5.56	4.69	5.72	5.07	3.57	6.29	4.48	4.79	4.85	5.75	5.76	4.91	6.4	4.85	4.75	5.76	5.82	4.9	4.82	5.72	5.09	5.06	5.55	4.92	5.01	4.76	6.01	5.53	4.23	6.04	4.61	5.77	5.04	5.01	5.8
JMJD6	4.28	4.27	4.28	4.1	3.17	5	4.07	4.71	4.27	5.01	4.54	5.12	4.29	4.36	4.76	5.01	3.41	5.13	3.57	4.27	3.81	4.91	4.23	4.55	4.13	4.38	3.61	4.44	4.8	3.71	4.95	4.56	4.82	4.14	5.02	5.37	4.49	4.5	3.92	4.92	4.78	3.93	5.17	4.66	4.71	3.81	4.26	4.76	3.8
POLB	7.04	4.21	2.97	5.28	5.68	4.51	4.17	4.94	5.53	5.97	5.08	5.13	4.87	5.03	4.85	5.22	4.61	4.05	2.99	4.18	3.3	4.37	4.73	4.26	5.89	4.43	3.18	3.89	4.45	4.25	3.2	5.39	5.58	5.44	5.43	4.45	6.35	4.53	4.16	4.78	3.48	3.56	5.33	4	4.67	4.69	5.05	4.74	4.51
ST6GALNAC1	2.39	-0.16	2.97	2.74	4.05	-0.7	3.57	-1.03	2.52	0.74	0.59	1.1	-2.57	2.4	4.89	0.08	-2.57	-1.39	1.47	3.23	1.56	-2.57	0.67	1.86	0.54	0.84	3.05	-1.23	-0.63	2.72	-0.09	0.3	3.29	-0.15	2.01	2.45	2.43	0.16	4.58	0.77	-1.23	3.35	-0.05	5.24	0.39	2.83	0.21	2.66	2.64
WIPI1	4.56	2.68	3.81	3.76	4.61	4.07	4.11	4.7	4.09	2.68	3.85	4.44	3.75	4.19	4.83	3.08	4.03	3.67	4.9	4.05	4.59	2.94	3.35	5.19	4.02	4.77	3.9	3.6	4.1	3.37	4.03	3.86	4.05	4.31	4.32	4.1	3.26	2.91	4.17	4.57	3.68	3.55	4.18	3.92	5.11	3.21	5.04	4.04	3.91
FRMPD1	2.87	2.74	2.41	3.36	3.05	1.86	2.3	1.58	2.15	3.33	2.87	0.53	1.96	2.21	3.15	2.33	4.08	2.37	3.06	3.55	4.04	1.54	1.89	2.02	2.42	2.55	2.6	1.96	2.88	2.21	2.35	2.7	1.49	3.34	2.05	3.83	3.02	1.94	2.01	2.14	1.61	2.56	1.26	1.06	2.14	2.53	4.98	1.26	2.45
GBA2	5.52	3.84	4.23	4.52	5.27	4.46	5.29	4.52	4.56	3.97	5.32	4.49	5.53	4.01	4.74	4.57	4.19	4.79	5.85	6.31	3.49	5.27	4.41	4.73	5	5.29	5.35	4.77	3.52	5.59	5.31	4.83	4.28	4.04	4.74	5.43	5.6	5.22	4.4	5.27	4.78	3.99	4.14	3.99	4.97	4.72	3.1	4.27	4.86
NDST1	4.9	3.27	4.07	3.03	6.51	5.16	5.95	4.79	4.97	2.39	2.72	3.81	5.9	5.12	3.13	3.58	3.41	4.48	4.85	3.82	4.07	3.29	5.47	5.12	3.39	6.54	5.62	4.54	4.8	6.47	6.74	5.71	4.61	4.11	5.46	5.22	4.2	5.39	6.17	6.35	5.15	5.14	5.43	4.43	6.66	4.79	4.17	5.44	4.65
ASNS	5.59	5.55	3.19	5.1	5.11	4.87	4.38	5.55	5.41	4.23	3.85	4.75	7.21	4.86	5.44	3.93	5.38	4.71	3.86	5.43	3.3	3.98	5.18	6.23	5.03	6.27	4.49	5.01	5.59	3.96	4.44	4.49	4.38	3.74	5	5.3	5.8	7.11	4.79	4.32	4.48	6.16	4.57	5.12	4.47	4.15	4.32	5.09	5.43
AP3M2	6.69	3.65	3.47	4.14	4.23	4.23	5.34	4.94	5.03	4.63	4.7	4.46	4.54	5.08	4.34	3.91	5	4.09	2.02	5.24	4.18	4.44	3.59	3.62	5.18	4.61	4.28	4.33	4.07	5.21	4.73	4.83	4.28	5.44	5.1	5.48	5.94	5.78	5.08	5.26	3.76	4.55	4.82	4.31	4.84	4.75	5.04	4.58	4.41
CNGB1	3.05	0.19	-0.31	0.08	-0.94	-1.83	-1.6	2.22	-0.79	-2.57	-2.57	1.1	-2.57	1.15	-0.03	-2.57	-2.57	1.57	-2.57	0.35	0.64	0.45	-1.04	-0.96	0.54	-0.33	-0.14	-1.75	0.68	-1.31	-0.43	-1.08	2.15	1.05	-1.14	-1.27	-0.48	0.35	-0.62	-0.91	2.73	1.96	-2.09	3.45	-0.21	-2.57	2.04	-1.58	-1.01
ST6GALNAC2	-2.57	-2.57	-0.31	-0.4	-2.57	-2.57	-2.57	-2.57	-2.57	-2.57	-2.57	-2.57	-2.57	-0.13	2.88	-2.57	-2.57	-1.68	-2.57	-2.57	-2.57	-2.57	-0.8	-2.57	-2.57	0.71	-2.57	-2.57	-2.57	-2.57	-2.57	-2.57	-2.57	-2.57	-2.57	-2.57	-2.57	-2.57	-1.79	-2.57	-0.84	-2.57	-2.57	-2.57	-2.57	1.66	-2.57	-2.57	-2.57
PABPC1	13.11	10.95	10.83	10.7	10.8	11.46	10.64	10.7	11.95	10.85	12.16	10.67	9.84	11.65	11.98	11.06	11.89	11.34	9.79	10.81	10.49	10.47	10.97	10.14	11.94	12.91	11.89	11.48	10.72	10.8	10.37	11.16	13.49	12.49	11.62	10.65	13.18	10.5	12.24	10.91	10.77	10.23	10.63	11.61	10.47	11.78	10.23	12.48	12.37
TESK2	2.05	1.33	1.06	2.21	1.19	1.16	2.54	1.61	1.23	0.74	0.83	1.1	-0.54	1.39	1.61	0.43	1.81	1.26	2.99	2.32	0.64	1.36	-0.99	1.17	1.28	1.66	2.92	2.6	1.23	3.1	-0.43	0.88	3.14	3.71	1.21	1.86	1.24	1.67	0.46	1.79	1.87	-0.28	1.83	1.48	2.3	1.33	1.65	2.5	2.71
CFAP20	3.45	2.75	2	2.68	1.82	3.79	4.48	3.99	2.8	-1.1	1.21	2.36	3.44	3.55	1.09	2.2	1.6	3.2	1.47	2.76	2.51	0.45	3.78	2.22	2.23	1.54	3.85	2.27	3.51	4.48	3.98	3.22	4.55	3.38	4.33	2.92	4.08	4.63	5.14	5.45	4.7	3.44	4.56	4.16	4.24	3.65	4.58	3.93	2.67
CSNK2A2	6.46	5.32	5.53	6.04	5.16	5.94	6.38	6.6	6.1	4.88	4.93	5.55	4.75	6.58	5.13	5.16	6.2	5.81	5.38	5.93	4.39	5.22	5.87	5.66	6.48	6.05	6.96	5.58	5.84	6.63	6.1	6.24	6.6	6.49	6.16	5.2	6.15	5.73	6.64	6.73	6.9	5.77	6.29	5.98	6.35	6.61	5.35	6.37	6.69
PTPN21	2.39	1.38	2	3.08	2.63	3.33	2.12	2.82	3.2	4.16	2.16	1.65	1.5	3.15	3.57	4.07	2.67	2.93	2.42	2.46	3.49	4.08	2.95	2.51	3.67	1.61	1.46	3.12	3.86	2.93	2	2.65	3.16	3.07	1.79	3.72	2.1	1.67	3.26	2.69	4.73	3.85	3.51	3.87	2.91	3.81	2.83	2.05	3.03
EIF2B3	3.77	3.81	5.61	5.36	3.94	4.48	3.57	4.81	4.28	4.48	4.62	4.25	4.63	4.29	4.24	4.93	3.81	3.64	4.3	3.67	4.18	4.73	4.46	4.13	3.71	3.76	3.87	4.98	5.32	3.25	4.36	3.68	4.14	3.93	4.55	3.51	4.06	4.11	3.94	4.57	5.21	4.01	5.21	4.58	4.07	4.18	4.77	5.38	3.94
CAMK2A	-1.08	2.44	-2.57	-2.57	-1.54	1.85	-1.03	1.27	0.33	2.93	3.35	5.06	3.54	-1.11	-0.42	3.06	-2.57	-0.43	0.55	-2.57	0.64	4.44	-0.04	-0.22	-2.57	-2.18	-2.57	3.15	-2.57	-0.19	-0.09	-1.64	-2.57	-1.67	-2.57	-2.57	-2.57	-2.57	-1.79	-2.57	0.1	-2.57	-2.09	-1.41	1.13	-1.34	2.81	-0.27	-2.57
TCOF1	6.38	7.21	10.46	8.46	6.12	7.52	5.67	9.21	6.43	8.13	9.12	8.29	8.23	6.7	8.38	8.53	7.5	6.48	8.78	6.93	8.92	7.55	7.75	6.52	6.02	6.32	6.41	6.85	7.81	5.86	7.68	5.95	5.52	6.51	7.87	7.05	6.78	6.81	5.66	7.19	7.16	7.29	7.22	5.56	7.05	6.91	5.93	6.29	6.46
CDC42	6.31	5.85	4.65	4.82	5.76	5.98	6.97	6.68	6.01	4.54	4.5	5.51	5.07	6.44	5.08	5.81	4.58	6.27	5.03	5.59	5.61	4.18	6.24	5.36	5.57	6.18	7.56	5.81	6.54	6.98	6.79	6.39	7.11	6.39	6.07	6.7	6.83	6.39	7.87	7.1	7.53	6.41	6.93	7.24	6.92	6.55	5.87	6.15	6.21
OSBPL3	4.37	4.63	5.2	4.56	5.32	4.23	4.59	5.8	4.02	4.4	5.72	3.81	4.13	4.71	5.57	6.52	4.75	4.36	5.63	6.3	3.66	5.82	4.67	4.94	5.8	4.2	3.94	4.16	5.75	4.15	4.9	4.75	4.01	5.69	5.66	4.4	2.76	4.07	3.43	4.43	2.52	5.75	2.76	4.3	4.89	5.91	3.33	3.8	4.71
SLC12A3	-2.57	0.19	-2.57	-2.57	0.3	-1.84	-0.45	-2.57	-0.02	-2.57	-1.2	-2.57	-2.57	-1.91	-1.82	-2.57	-2.57	-2.06	0.55	-0.04	0.64	-2.57	0.53	-2.57	-2.57	-1.05	-2.57	-2.57	-1.29	-2.57	-2.57	0.11	-1.28	-2.57	-0.74	-2.57	-2.57	-2.57	-2.57	-2.05	5.39	-2.57	-2.57	-2.57	-0.87	-2.04	-2.57	-2.57	-2.57
RAD18	4.2	3.41	3.19	4.39	1.89	3.61	2.71	1.82	3.4	4.16	2.89	3.47	3.66	3.84	4.27	4.34	3.54	4.15	0.55	1.37	4.07	1.91	3.98	3.14	4.33	3.31	2.6	4.01	4.43	1.37	2.86	3.09	3.43	3.62	4.59	3.22	3.94	3.78	1.73	2.99	4.89	2.89	4.41	3.85	2.76	4.23	2.83	3.87	2.91
ATP2B1	7.14	7.47	7.05	7.48	6.06	9.82	6.65	7.46	6.63	7.86	7.65	7.05	6.31	7.15	7.28	6.72	6.65	6.65	7.16	6.22	6.8	5.73	6.58	6.6	5.43	6.96	7.38	6.11	7.45	7.16	6.59	7.4	7.18	6.85	7.82	6.17	7.85	6.72	6.85	6.66	7.6	6.61	6.79	7.09	6.62	7.05	6.05	7.08	7.38
TRPM5	-2.57	-1.6	0.54	-0.4	0.49	0.49	-2.01	-2.57	-2.57	-2.57	-2.57	-2.57	-2.57	-2.57	-1.82	-1.91	-2.57	-2.57	-2.57	-1.09	-2.57	0.45	-2.57	-0.96	-0.3	-2.57	-0.9	-2.57	-0.92	-1.82	-2.57	-2.57	-2.57	-2.57	-2.57	-2.57	-1.17	4.08	-0.16	-2.05	-2.57	-2.57	-2.57	-1.41	-2.57	-2.04	-2.57	-2.57	-2.57
NCK2	4.83	4.38	3.9	3.27	4.23	4.14	4.8	4.31	4.83	2.54	3.64	3.02	2.95	4.4	3.45	4.23	2.77	4.53	2.99	4.26	3.3	0.45	4.38	3.54	3.81	4.47	4.15	3.38	5.15	4.99	3.94	4.36	4.32	4.97	4.61	4.26	3.52	3.82	3.98	4.09	4.38	3.97	3.46	4.38	4.72	4.09	3.45	4.5	4.02
MAP4K4	7.63	8.28	8.82	8.06	6.97	7.98	6.64	9.48	8.02	9.87	8.72	9.92	8.11	7.72	7.55	8.52	6.92	8.27	9.05	7.29	8.14	7.83	7.53	7.5	4.02	6.25	6.02	7.5	8.27	6.34	7.88	7.87	6.4	7.6	7.25	6.09	7.2	7.18	5.76	6.62	5.85	7.47	6.85	6.89	7.8	7.84	6.2	7.08	7.23
MGAT4A	6.24	5.13	4.64	3.91	5.43	3.82	4.45	3.72	6.2	3.83	4.58	5.57	3.5	4.98	5	4.67	4.75	4.25	5.26	4.16	5.32	3.89	3.34	4.08	4.21	6.23	4.02	3.39	4.77	3.32	3.68	5.41	6.12	5.52	4.85	5.41	4.52	5.85	3.75	3.22	4.96	5	2.92	5.53	4.77	3.49	5.26	4.6	4.21
RPL31	9.16	10.1	7.57	7.35	9.31	9.04	10.49	8.96	9.67	6.81	7.13	8.36	9.54	9.29	7.15	7.33	7.95	9.1	8.73	9.35	8.78	6.29	8.76	7.81	8.27	11.16	10.34	8.47	9.75	10.29	9.73	8.91	11.55	8.74	9.45	9.53	10.04	8.87	11.99	11.27	9.29	10.24	10.39	8.68	9.64	9.38	9.12	9.75	10.17
WDR1	5.6	5.64	3.83	4.01	5.95	5.24	6.07	5.89	6.19	4.88	3.64	4.46	4.86	5.82	4.78	5.35	4.3	6.59	5.24	4.87	5.12	3.86	5.99	6.48	5.05	5.74	6.58	5.01	5.09	5.96	6.26	5.85	5.61	5.27	5.42	5.64	4.94	5.65	6.83	5.44	5.65	4.85	6.63	6.21	6.04	5.38	4.95	5.42	5.46
SNX13	4.25	4.88	6.9	6.11	4.02	3.89	4.13	4.64	3.55	5.66	5	4	4.3	4.88	5.53	3.43	5.24	4.7	3.4	4.72	6.81	4.73	4.47	4.55	4.33	3.87	4.25	4.18	4.55	4.51	4.62	4.39	3.99	4.61	4.71	4.99	4.52	4.3	4.43	4.6	3.76	3.97	3.84	3.81	4.36	5.14	3.7	4.66	4.83
ARHGAP10	5.01	4.1	6.06	4.98	4.45	4.28	4.16	4.22	5.66	2.69	5.15	4.25	4.05	4.88	4.31	4.98	4.77	4.98	4.39	5.16	5.38	5.31	4.79	3.91	4.94	5.47	5.22	5.48	4.5	4.28	4.64	4.84	5.15	6.04	4.77	4.65	4.13	5.08	4.27	3.14	4.22	4.89	6.4	5.25	4.5	4.09	4.95	3.89	5.02
RPS6KA2	4.48	3.57	3.38	3.72	6.3	2.81	5.73	4.36	5.75	3.28	4.34	4.32	4.86	3.97	3.47	3.63	2.3	3.78	3.98	5.09	4.73	3.6	2.8	4.59	3.15	5.1	3.26	3.47	5.24	6.05	3.2	6.21	3.75	4.53	4.51	4.85	4.3	3.88	4.02	1.76	1.16	5.09	5.29	4.06	4.68	3.53	2.35	3.43	4.94
ING3	5.42	4.56	5.84	5.71	3.52	4.08	5.08	4.77	4.91	5.32	4.63	4.99	5.05	5.15	5.48	4.01	5	4.46	4.48	4.76	4.94	3.86	3.83	4.32	4.82	4.76	4.86	4.5	4.85	5.89	4.35	5.45	4.59	4.51	4.68	4.8	4.2	6.21	5.43	4.69	4.01	4.99	5.2	4.67	4.77	4.49	4.99	4.82	4.98
VASH1	2.25	2.73	1.06	1.78	3.3	3.55	3.5	0.37	4.13	0.78	2.86	2.07	3.78	3.05	1.67	2.53	1.99	3.08	3.57	2.83	2.51	3.1	1.71	3.45	1.76	3.13	2.51	3.16	2.62	2.59	4.3	3.7	1.57	1.88	3.01	2.77	1.55	3.39	1.3	1.59	2.19	2.44	3.49	2.62	4.07	1.98	1.2	2.5	2.2
LMCD1	3.27	3.23	1.06	2.3	4.73	5.31	5.21	5.88	6.46	3.41	3.26	4.52	4.86	3.21	3.32	6.15	1.05	6.58	6.49	3.1	4.48	7.19	2.43	4.32	1.46	3.76	3.67	4.54	3.87	4.05	6.6	4.2	2.92	3.01	3.08	3.91	2.7	4.31	3.09	5.15	4.23	3.12	8.43	5.54	6.54	3.11	4.45	4.05	2.64
BUD23	6.68	5.12	5.09	5.38	7.25	6.25	6.69	7.69	7.72	6.66	7.26	6.2	6.89	7.18	8.12	6.3	6.2	7.66	7.04	7.66	6.23	7.95	6.44	7.71	8.14	7.52	7.36	7.86	8.14	7.01	6.96	6.53	7.09	7.52	7.31	6.53	7.49	6.28	7.24	8.31	6.92	8.07	8.05	6.69	6.9	7.58	6.53	7.18	7.1
SEL1L	6.68	6.22	6.88	6.45	6.26	5.64	6.33	8.53	6.48	6.68	7.33	7.25	5.46	6.91	7.36	6.86	5.96	6.46	7.4	5.96	6.09	6.12	5.95	7.15	7.14	6.95	6.31	6.15	6.69	6.17	6.47	6.87	6.67	6.66	6.29	6.52	6.8	6.54	6.53	6.61	5.83	6.7	7.11	6.76	6.76	7.08	6.08	6.94	6.03
TRIP13	5.2	3.79	4.18	4.06	4.04	5.85	2.72	5.11	4.24	4	4.85	4.17	4.55	4.21	4.9	5.57	4.63	4.91	5.43	4.35	4.54	3.98	5.73	4.49	6.43	4.01	3.8	3.91	4.97	2.61	4.74	2.97	3.6	5.27	4.78	4.24	5.05	4.74	3.23	4.52	5.31	5.14	3.61	3.44	3.96	4.05	6.04	4.98	3.82
ATP6AP1	7.58	6.26	5.22	4.66	8.79	6.22	7.92	8.2	7.12	6.02	7.42	7.34	6.34	7.08	6.38	7.11	5.38	6.99	7.21	6.6	6.43	6.51	6.33	6.86	6.43	8.57	8.24	7.02	7.68	7.94	7.78	6.82	8.08	7.24	7.66	7.75	7.74	7.78	8.72	8.2	8.39	7.7	7.71	8.79	7.54	7.29	7.43	7.13	7.21
TCF3	6.68	6.36	4.79	4.14	5.5	5.26	6.29	5.94	6.02	4.63	5.04	4.99	6.24	5.87	4.21	4.34	4.72	6.24	5.19	6.26	5.28	3.1	5.32	5.22	4.87	6.76	6.95	3.73	6.08	6.27	6.65	5.16	6.67	6.4	6.02	6.77	6.84	6.6	6.29	7.53	5.85	6.45	6.56	7.06	6.28	4.37	4.58	6.56	5.92
TRIB2	5.58	5.96	3.9	6.5	7.35	5.01	7.33	5.99	6.56	6.85	6.28	6.01	5.36	7.66	3.6	6.42	4.43	7.21	6.22	7.71	5.23	3.74	5.82	6.9	6.68	7.44	8.3	6.57	7.42	7.02	8.11	8.24	4.37	6.33	6.43	3.54	6.8	5.97	6.91	5.04	2.62	4.52	5.25	5.6	7.03	7.69	5.9	4.99	6.07
DAZAP1	7.51	6.83	5.85	6.24	8.05	7.5	7.77	7.65	7.63	6.25	6.9	6.56	7.89	7.48	6.3	6.25	7.52	7.37	6.63	7.72	6.47	6.05	7.82	7.06	7.27	8.27	8.35	6.7	7.58	7.6	8.52	7.12	8.45	7.58	7.67	8.06	8.04	7.72	8.2	8.33	7.75	7.76	7.35	7.76	7.69	7.13	6.82	7.89	7.46
MBD3	4.75	5.35	4.02	4.66	5.97	5.69	4.72	5.69	5.31	5.58	5.88	5.38	6.56	4.94	5.55	5.4	4.82	5.16	6.14	4.84	4.57	4.85	5.53	4.99	4.7	5.78	4.52	4.58	4.61	5.19	5.15	4.53	5.05	4.69	4.81	6.37	5.81	6.13	4.41	4.89	4.43	4.37	5.25	5.09	5.23	4.39	5.35	4.93	4.68
HLTF	5.16	4.79	4.65	5.57	4.73	5.05	3.85	4.65	5	5.46	5.13	5.22	5.14	6.15	6.03	5.56	5.36	4.94	4.2	3.89	4.07	5.29	5.72	5.99	5.5	5.21	5.27	5.05	5.46	4.13	3.85	4.36	5.51	5.87	5.56	5.31	6.45	4.91	4.48	4.99	6.41	6.34	5.42	5.78	4.14	5.94	5.12	6.26	5.3
FAM50A	5.25	5.17	7.62	6	6.16	5.75	4.81	7.48	5.04	7.25	7.8	8.29	5.62	4.71	6.84	7.77	4.56	5.53	6.79	5.49	7.43	7.35	5.13	5.27	4.53	6.04	5.24	6.23	5.02	4.62	5.44	4.5	5.12	4.87	5.29	6.17	4.9	5.7	5	5.59	6.44	6.5	5.62	5.86	5.47	5.41	5.12	4.95	4.6
FAM3A	3.45	2.94	2.22	0.96	4.57	2.9	3.69	4.17	3.67	3.38	3.08	3.02	3.66	3.35	3.48	3.52	2.3	3.21	3.21	3.57	2.51	3.45	2.84	3.81	3.3	4.63	3.67	4.49	4.28	3.96	3.99	3.17	4.22	3.4	3.95	3.67	3.8	3.77	3.64	4.47	3.86	4.56	3.95	3.96	3.73	4.28	2.07	3.98	3.83
CPSF1	4.41	3.65	4.54	4.93	2.71	3.58	2.2	1.06	2.62	4.11	3.48	2.05	2.77	2.97	2.97	3.2	3.95	3.51	1.47	4.46	4.57	3.29	2.8	1.86	4.13	3.44	2.14	3.19	3.4	2.45	2.9	2.71	2.83	3.66	3.11	3.93	2.87	4.12	2.05	3.43	3.84	2.44	2.64	2.93	3.07	2.71	2.83	3.56	2.39
MYO3B	4.8	1.7	1.45	1.19	5.29	-0.04	1.62	1.71	3.3	1.79	0.83	0.26	0.59	-0.46	1.94	1.81	3.03	4.56	2.36	4.46	3.11	1.38	0.42	0.65	4.58	0.55	3.75	-0.84	0.88	1.56	-0.03	1.95	-0.35	2.71	-0.69	2.58	-2.57	0.41	0.74	0.42	-1.74	3.64	2.95	0.71	-0.3	0.96	3.79	0.83	3.67
CYBRD1	2	3.39	0.54	0.96	2.3	3.44	3.83	4.59	3.97	2.4	3.17	3.59	2.21	3	-0.96	4.13	2.56	4.13	2.02	0.98	2.51	3.92	2.21	2.96	-1.03	1.51	1.01	4.19	4.35	2.32	2.26	4.48	1.24	1.56	2.59	3.38	1.07	1.8	1.07	4.13	1.66	3.63	4.59	3.36	4.38	-0.52	3.62	1.5	1.97
CDH19	0.48	-1.28	-2.57	-1.11	-2.57	0.49	0.37	-2.57	2.18	-2.57	-2.57	-2.57	-2.57	-1.11	-1.82	1.25	-2.57	1.21	2.99	-1.09	0.64	-2.57	-2.57	-2.57	-2.57	-2.57	0.72	0.79	-0.63	1.81	0.17	2.15	-1.79	-1.67	-1.14	-1.78	-1.17	-2.57	-2.57	2.48	-2.57	1.88	-1.73	0.88	2.2	-2.57	-2.57	-2.57	-2.57
PDCD2	4.41	3.76	2.57	2.68	4.5	4.7	5.2	5.04	4.61	2.99	2.94	3.7	4.09	4.88	1.86	3	4.56	3.37	0.55	3.56	3.3	3.29	4.56	3.14	4.29	4.53	5.1	3.88	5.19	5.09	4.7	4.86	3.8	4.49	4.23	4.49	5.04	4.53	6.19	4.82	4.07	5.79	5.42	4.03	4.32	3.89	3.18	4.4	4.88
SLC6A15	-2.57	-2.57	-2.57	-2.57	-2.57	-0.07	-2.57	-2.57	-1.72	-2.57	-2.57	-2.57	0.08	-2.57	-0.42	-2.57	-2.57	-2.57	-2.57	-2.57	-2.57	-2.57	-1.05	-2.57	-2.57	-2.57	-2.57	-0.54	0.97	-2.57	-2.57	-2.57	-2.57	-2.57	-2.57	-1.27	-1.17	-2.57	-2.57	-0.28	-2.57	-2.57	-2.57	-1.87	-2.57	-2.57	-2.57	-2.57	-2.57
RDH11	5.96	4.86	3.96	4.55	5.45	5.25	5.97	6.45	5.44	4.68	5.1	5.28	6.25	5.89	6.81	5.43	5.74	5.85	5.34	5.27	5.38	4.18	5.85	5.43	5.85	5.8	5.64	5	6.31	5.98	6.08	5.34	6.95	5.21	5.17	5.42	5.74	5.8	6.15	6.39	4.74	5.65	7.21	6.23	5.74	6.14	5.48	6.1	5.56
PRKACA	7.02	6.98	5.22	5.16	8.12	7.6	8.06	6.39	7.58	5.14	4.98	6.06	6.68	7.11	4.9	5.72	5.2	7.33	7.17	6.18	6.64	4.85	7.68	7.14	6.56	8.15	7.5	6.71	8.09	7.73	8.2	7.42	7.68	6.59	6.66	8.39	7.12	8.22	8.09	8.83	7.36	7.43	8.04	7.4	8.04	6.37	6.97	7.47	6.65
ADGRL1	5.28	3.95	2	3.4	4.17	5.65	3.78	0.69	4.45	3.92	4.4	2.83	5.14	5.56	4	3.68	6.58	6.17	4.2	4.65	3.3	2.62	6.09	3.02	4.85	4.17	5.51	4.48	4.28	3.41	5.99	3.52	4.14	4.63	4.8	6.99	5.78	7.03	4.35	5.44	5.25	3.16	5.64	4.61	4.29	1.04	4	5.96	1.78
SPP2	4.25	5.15	8.98	8.81	3.22	3.58	0.51	3.45	2.79	7.01	5.63	4.19	3.4	3.95	7.35	4.1	7	3.38	5.23	4.48	7.62	4.99	3.57	3.15	4.51	2.77	2.46	4.25	3.52	1.06	1.67	3.98	1.96	3.86	2.59	2.47	3.81	3.56	1.29	1.45	2.21	3.14	2.44	1.39	3.01	5.13	1.26	3.38	4.07
ACTN1	7.15	6.94	7.24	6.35	7.15	8.59	8.01	8.96	8.72	6.31	5.77	7.63	7.52	7.67	6.16	7.93	5.13	8.71	7.76	6.85	7.36	7.18	7.28	8.17	7.96	7.56	6.89	8.3	8.5	8.41	9.3	8.18	6.73	8.03	6.33	7.44	6.16	7.05	5.96	8.91	7.99	8.16	10.88	7.88	9.69	8.32	7.4	7.77	6.09
ZFYVE26	3.36	3.08	2	3.66	3.56	3	2.91	3.06	2.69	2.99	3.76	5.04	3.03	3.36	4.65	2.77	4.03	3.6	2.74	4.14	2.83	3.98	3.49	3.08	4.21	2.87	2.73	3.89	3.59	2.67	3.04	3.07	2.7	3.66	2.79	3.88	2.36	2.43	2.36	3.2	2.52	3.99	3.2	3.43	3.56	4.26	4.55	2.9	3.32
RPS6KA6	2.44	2.25	3.77	3.64	2.71	2.83	3.78	0.54	2.16	3.02	3.22	2.36	3.55	3.76	1.95	2.72	4.23	3.74	3.2	3.88	4.18	1.51	1.17	3.05	3.32	2.89	3.35	3.62	1.44	4.25	2.09	1.85	4.23	3.93	3.55	4.03	2.79	5.29	2.83	1.4	3.69	4.31	2.42	1.49	1.83	1.14	4.46	1.57	4.2
EPN2	6.56	4.59	6.39	6.82	6.47	4.79	4.49	4.45	6.27	5.31	5.71	5.24	5.45	5.85	6.69	6.35	6.48	5.41	5.09	5.25	6.15	5.94	5.11	4.76	6.29	5.82	4.6	5.7	5.13	4.81	5.32	5.16	5.71	5.39	5.05	5.98	4.73	5.69	4.75	4.59	4.94	6.46	3.88	4.99	5.04	5.9	4.75	5.83	5.53
PTPN18	4.05	5	3.38	4.32	5.21	3.69	4.14	3.65	4.68	4.06	5.11	4.58	4.72	4.71	4.7	4.74	5	5.22	5.19	5.06	3.95	3.29	3.83	4.9	4.64	4.8	3.83	4.76	3.93	4.63	3.81	4.63	2.9	4.37	5.08	5.39	3.62	5	4.05	2.42	3.71	4.42	2.7	4.84	3.99	4.85	4	4.11	4.71
LIMS2	3.05	4.04	0.54	4.04	6.26	4.2	5.28	3.31	6.15	2.39	3.87	1.1	5.84	3.35	1.82	4.42	2.77	5.1	6.43	4.56	3.08	5.62	1.15	4.55	1.07	4.6	4.19	6.7	3.81	4.96	5.37	4.44	2.43	2.79	3.95	3.24	3.25	3.51	2.96	3.74	2.65	2.93	4.12	4.5	5.92	2.04	5.48	3.85	3.06
ASIC4	-2.57	-2.57	-2.57	-2.57	-2.57	-1.35	0.08	-2.57	-1.72	-2.57	-2.57	-2.57	-2.57	-2.57	-0.42	-2.57	-2.57	0.23	-2.57	-2.57	-2.57	-2.57	-2.57	-0.96	-2.57	-1.05	-1.5	-2.57	-1.8	-2.57	-2.57	-1.64	-0.61	-2.57	-0.43	-0.89	-2.57	-2.57	-1.79	-1.12	-2.57	-0.72	-2.09	-2.57	-2.11	-2.04	-2.57	-2.57	-2.57
SPEG	2.65	2.96	2.82	3.56	4.27	5.13	3.12	0.2	5.53	1.5	1.73	-2.57	3.48	1.49	3.36	3.95	2.79	4.93	4.93	3.33	4.03	5.27	3.06	2.64	1.33	2.67	2.31	6.5	2.48	2.37	4.16	2.95	1.11	2.33	3.07	5.11	1.36	4.81	3.83	4.34	2.27	2.92	5.23	3.15	3.75	5.28	4.26	4.28	0.4
LNX1	2.76	1.34	3.9	3.31	2.99	2.72	3.01	1.75	2.45	3.12	0.77	2.31	3.81	3.58	2.33	2.39	3.06	3.48	-2.57	2.46	1.56	2.42	1.87	2.83	0.83	0.71	2.92	1.36	2.08	2.88	1.7	1.47	3.29	3.66	3.45	3.12	4.01	3.07	3.07	1.05	0.55	1.48	0.3	1.48	1.05	3.26	2.13	2.11	4.09
ALDH3A2	4.02	4.39	3.22	3.56	4.74	4.56	5.18	3.27	4.76	3.59	2.99	3.7	3.84	5.16	5.72	3.29	3.46	4.36	2.81	4.35	3.95	2.62	4.78	5.12	7.19	4.3	3.58	5.52	4.01	4.69	4.67	4.84	4.99	4.12	5.03	4.6	6.28	4.1	3.91	4.21	4.19	4.39	4.09	3.49	4.02	5.84	3.91	3.97	4.78
TFRC	7.02	4.84	5.34	6.14	4.28	5.41	3.82	6.47	5.61	4.16	4.86	5.46	5.28	5.93	5.68	4.84	4.75	4.57	3.4	5.96	5.23	5.55	8.27	5.98	5.89	6.47	6.51	4.04	6.02	4.43	5.74	5.52	5.44	5.69	4.76	5.8	7.01	5.5	6	5.13	7.52	7.47	6.84	7.67	5.44	5.17	6.36	7.77	5.29
SREBF1	6.17	3.47	3.96	5.77	5.12	3.98	4.05	3.17	3.15	4.81	3.53	3.59	4.29	5.32	6.99	4.2	4.89	4.74	3.86	5.36	4.07	6.53	6.26	3.84	6.1	4.27	5.34	5.62	5.48	4.1	4.53	3.81	5.71	4.78	4.26	5.18	6.34	3.9	7.31	5.05	5.62	6.14	5.12	6.43	4.4	4.69	4.09	5.89	4.94
AFF4	6.58	6.59	9.27	8.22	5.86	6.34	6.12	5.81	6.48	7.49	7.03	6.92	6.19	6.92	7.63	7.66	7.23	6.08	6.59	6.86	6.93	7.4	6.64	6.73	6.2	5.49	5.93	6.55	6.34	6.27	6.38	6.6	6.24	6.65	6.8	6.09	6.53	6.29	6.52	5.95	6.11	6.38	6.77	5.74	6.58	6.67	5.87	6.96	7.36
UBE2D1	3.67	0.19	1.75	2.8	1.66	2.69	3.56	2.41	3.67	0.45	1.97	3.18	2.34	3.75	1.24	2.37	2.67	3.08	1.47	2.37	1.56	1.36	2.55	2.6	1.28	2.91	3.12	2.62	3.12	3.17	3.08	3.71	4.42	3.46	2.98	2.75	2.93	2.63	4.12	3.73	3.38	2.55	3.1	3.13	4.09	3.55	3.59	3.19	3.22
MPP5	5.58	4.81	4.86	6.29	5.06	4.25	4.92	5.42	4.34	5.23	5.51	5.9	4.48	5.73	6.48	4.52	5.42	5.1	5.12	5.4	5.52	4.25	5.7	4.73	5.75	5.25	5.4	5.05	6.01	5.18	4.92	5.04	4.98	5.62	5	5.29	4.73	4.55	5.77	5.66	4.55	5.65	5.11	5.65	4.85	5.74	5.14	6.18	5.49
RHOBTB1	3.15	1.74	6.46	5.17	3.43	3.25	3.93	3.65	3.41	3.83	3.22	3.02	3.75	2.81	1.5	2.53	2.77	2.89	2.02	4.66	4.07	4.08	0.16	3.02	2.58	3.19	4.37	1.32	2.93	3.6	3.47	2.71	2.95	1.24	3.61	0.72	2.19	2.34	0.8	2.96	6.27	4.21	2.47	4.17	3.2	4.85	3.18	2.27	2.2
SMC1A	7.65	7.19	9.88	7.89	7.11	8.01	6.33	9.32	7.54	9.29	8.96	8.61	7.38	7.75	8.59	9.27	7.14	7.79	8.26	6.35	8.89	7.41	7.95	8.03	8.62	7.1	7.05	7.73	8.35	6.61	7.29	6.96	7.82	6.62	8.02	6.91	8.37	8.55	6.6	6.79	7.58	8.64	7.77	7.87	7.27	7.51	6.94	7.59	6.99
HSD17B10	3.54	2.64	2.85	2.3	3.69	4.71	3.68	3	3.2	1.91	0.83	2.05	2.34	3.29	1.72	1.71	1.81	3.29	2.42	2.03	2.51	-2.57	3.82	2.83	4.38	4.06	4.32	3.55	3.63	3.36	3.83	2.65	3.58	2.36	3.67	3.8	4.22	4.17	4.17	4.22	3.61	2.84	5.13	3.9	3.86	2.72	2.04	3.66	3.43
MARK2	7.17	5.51	5.72	6.77	7.02	5.27	5.79	5.62	7.37	6.4	5.45	5.08	6.3	6.77	5.85	4.76	7.06	6.27	5.09	6.83	5.38	5.55	5.86	6.34	7.21	7.22	6.4	6.33	6.86	6.66	6.1	6.82	7.06	7.59	6.36	6.43	6.3	6.33	6.36	6.34	6.16	7.85	5.93	7.5	5.9	7.32	6.29	7.25	6.84
HMMR	4.12	3.2	6.28	5.61	3.33	5.36	3.11	5.89	3.79	5.76	4.81	4.85	4.54	5.33	4.72	5.72	4.53	3.83	2.74	3.1	4.87	4.08	5.5	4.78	4.94	3.66	3.52	3.55	6.27	1.71	4.96	1.88	4.56	4.1	5.34	4.09	4.17	5.14	4.09	4.78	5.42	4.69	6.05	4.82	4.01	5.5	3.91	4.59	3.03
CHFR	4.77	4.82	6.32	5.73	5.08	4.76	4.33	4.36	4.36	5.84	5.82	6.06	4.28	4.8	5.48	5.04	5.42	4.32	6.7	5.8	6.34	6.14	4.58	4.95	4.57	4.75	4.79	4.91	5.58	4.49	5.03	4.78	4.7	5.5	5.17	5.08	5.24	4.03	4.16	4.36	4.05	4.79	4.05	4.72	4.51	5.04	5.89	5.21	5.1
TRHDE	1.55	-1.28	2.4	4.48	1.3	-2.57	1.41	-0.62	2.75	-2.57	0.59	-2.57	-0.71	3.24	-1.82	-2.57	2.56	3.71	-2.57	1.67	2.83	-2.57	-1.62	-2.57	3.67	2.18	4.46	-0.08	-2.57	0.27	-2.57	2.78	0.47	3.48	1.6	0.83	4.47	2.04	2.52	-1.12	0.89	-0.72	-2.09	0.01	-2.11	-2.04	-2.57	2.16	0.56
P4HA2	3.83	2.8	5.32	3.86	5.44	4.72	5.06	7.02	4.79	6.33	5.89	6.33	4.74	4.29	5.68	5.99	3.32	3.79	5.87	3.41	5.93	5.8	4.62	5.15	3.84	5.33	4.39	4	5.5	4.82	6.3	4.61	3.54	3.27	4.32	5	3.79	4.54	5.54	6.58	3.76	4.82	6.87	4.82	6.6	4.95	4.71	5.91	3.46
FCGR2B	1.47	2.99	-2.57	0.44	1.4	-0.25	3.56	3.29	0.33	0.74	-0.42	3.59	0.59	0.07	-0.96	2.12	0.68	0.61	2.13	1.52	1.56	0.45	1.05	2.33	0.18	0.86	-0.14	2.07	0.97	0.27	0.92	2.66	-0.16	-0.41	-0.74	0.25	-0.01	-0.32	-0.32	0.16	-0.08	0.57	0.82	2.32	4.23	-0.69	-2.57	0.22	-0.15
NFATC3	6.03	6.72	4.27	4.81	5.27	5.59	6.92	7.36	5.89	4.69	5.07	3.91	5.33	5.94	4.64	4.12	5.3	5.28	6.38	6.17	5.34	2.97	5.53	5.56	5.25	5.93	6.05	5.03	7.15	6.72	6.64	6.37	5.85	6.24	6.25	5.62	7.12	6.85	6.53	6.92	7.07	6.58	5.22	7.02	6.87	6.25	4.87	6.85	5.23
TRNT1	5.27	5.02	7.22	7.85	3.22	4.45	4.08	3.48	4.07	6.44	5.95	4.62	4.23	4.7	5.77	4.95	5.34	5.38	4.5	5.51	5.78	5.29	4.78	4.23	5.64	3.88	4.47	5.17	4.45	3.92	3.81	4.46	3.6	5.18	5.39	3.72	4.78	3.98	3.9	4.16	4.99	4.12	4	4.63	3.81	4.93	3.63	3.92	5
ACADVL	5.34	4.06	6.23	7.02	4.93	5.36	5.64	3.9	5.23	5.17	5.28	4.9	4.77	5.85	5.36	5.55	4.92	5.1	5.03	6.52	5.28	4.79	4.92	4.46	6.55	5.85	6.43	3.86	4.65	5.47	4.83	4.75	4.66	5.33	5.09	5.16	4.38	4.17	5.67	5.22	4.73	4.82	5.6	5.06	4.46	4.93	4.17	4.92	5.82
STK10	4.46	6.15	6.08	4.92	4.33	4	4.2	5.48	4.59	5.5	6.71	7.73	5.9	4.32	4.89	5.87	4.26	3.98	6.97	5.14	5.56	5.09	4.61	4.25	3.53	4.82	4.29	3.96	4.27	3.57	4.73	5.52	3.4	4.43	4.58	4.13	3.85	3.18	3.73	3.8	3.75	3.92	3.76	4.72	4.73	4.69	4.79	3.52	4.48
FBXW11	4.35	4.35	5.43	6.14	4.34	3.9	4.48	3.19	4.57	4.2	3.82	4.17	4.4	4.99	4.19	3.43	4.98	4.16	4.2	4.76	3.49	4.91	5.1	4.53	4.33	4.48	4.47	3.89	3.67	4.71	4.81	4.89	4.42	4.43	4.85	4.77	4.28	4.71	5.37	5.03	3.95	4.36	5.57	3.93	4.86	5.2	3.01	4.23	4.86
ACAP1	1.82	7.14	1.06	2.46	2.63	4.21	3.75	1.89	2.77	2.35	4.22	3.94	3.51	1.02	2.04	3.91	-0.63	-0.18	3.98	3.65	1.56	3.4	3.42	2.83	0.83	3.34	0.35	3.85	0.01	1.23	2.86	5.07	-0.14	0.26	1.38	1.02	0.86	-0.32	0.89	1.33	0.92	1.48	3.09	3.08	3.65	0.61	3.79	-1	0.56
CRMP1	-0.1	1.63	-0.31	-1.11	0.3	0.24	2.32	-0.31	1.23	0.97	1.37	1.1	-2.57	1.02	-1.82	-0.71	-2.57	0.23	0.55	1.05	-2.57	-2.57	0.35	1.56	-2.57	0.8	2.42	1.25	0.88	1.3	0.92	1.68	1.98	0.07	1.02	-0.14	0.86	7.17	-0.16	0.89	-2.57	0.06	1.86	-0.53	0.16	-1.09	-2.57	0.58	-0.6
EVC	0.89	2.75	4.23	3.18	2.08	4.06	0.83	3.63	2.3	2.22	2.78	3.33	3.49	-0.4	2.94	4.26	-2.57	2.76	3.57	2.51	1.56	4.36	3.53	1.86	-1.03	0.67	0.55	3.99	2.95	0.4	2.7	3.48	-0.61	3.16	1.96	-0.59	0.63	1.74	0.89	2.19	1.4	-0.28	2.25	1.86	2.72	3.71	2.04	3.02	2.6
DERL2	3.4	2.9	1.06	0.72	4.39	4.17	3.82	3.9	3.13	2.12	1.76	3.18	2.46	3.65	3.58	2.42	2.56	2.63	3.57	2.87	3.08	2.62	3.32	3.02	3.71	3.94	3.65	3.34	2.38	4.06	3.42	4.13	2.37	2.32	3.27	3.53	3.58	3.53	4.05	3.7	4.09	3.32	3.87	4.04	3.46	3.47	4.52	2.96	3.85
SIDT1	3.83	4.18	1.06	3.24	2.96	-0.99	3.04	0.69	2.26	1.79	2.76	-2.57	2.06	2.47	3.78	-2.57	0.68	2.87	0.55	3.39	2.11	1.91	0.35	1.17	2.79	3.3	2.14	0.42	0.44	3.04	0.77	3.52	2.22	4.28	3.03	2.19	1.9	0.81	2.69	-1.12	-0.84	1.48	-0.14	1.94	1.36	4.65	0.21	1.73	3.17
NDE1	2.36	3.54	3.55	2.25	2.96	3.69	2.87	3.52	2.34	3.69	3.74	1.97	2.94	2.88	4.39	3.5	2.56	2.74	2.59	2.63	2.68	3.84	2.48	1.93	2.17	3.18	2.56	3.63	3.59	2.98	3.8	2.92	2.19	2.66	2.9	3.46	2.43	3.72	1.75	3.26	3.16	2.15	2.49	3.55	3.76	4.27	3.18	3.23	2.06
MRVI1	3.43	4.79	5.7	4.73	5.52	5.24	5.71	5.29	5.9	3.53	4.14	4.64	4.79	4.55	3.69	5.78	1.6	5.59	6.45	4.46	5.18	6.26	1.66	5.49	2.79	4.27	3.87	6.15	4.65	5.49	5.61	5.21	3.34	3.72	4.24	2.55	3.17	3.07	3.03	3.75	1.46	3.42	4.07	4.19	5.57	1.9	3.81	4.65	2.97
TMEM38A	2.35	2.81	1.08	1.78	3.34	2.69	2.15	1.53	3.06	0.09	1.64	2.83	2.77	2.57	2.3	2.74	1.81	3.01	0.55	3.17	2.11	1.38	1.86	3.88	2.65	3.49	1.95	1.78	4.93	2.96	2.37	1.94	4.54	2.63	1.73	3.51	3.96	2.77	1.3	1.02	3.97	3.09	1.6	2.2	1.76	3.49	4.28	2.93	3.14
AP1M1	6.01	6.82	6.45	5.9	7.19	6.77	6.09	7.17	5.83	7.26	7.42	7.04	6.93	6.65	6.92	7.85	7.05	6.47	7.12	6.66	7.13	7.32	6.72	6.62	6.44	6.92	6.6	6.89	6.92	5.99	6.56	6.19	5.81	6.16	6.33	6.77	6.07	5.93	5.85	6.35	5.97	6.82	6.24	5.89	6.41	6.53	8.45	6.77	6.58
PVR	4.63	2.02	4.18	2.54	5.45	3.83	4.05	5.24	5.43	4.87	4.12	3.7	4.01	4.49	3.79	5.88	3.41	5.75	3.98	3.8	4.87	5.13	4.93	3.35	3.94	6.74	5.01	4.08	6.12	3.84	7.59	4.36	5.94	4.14	4.74	4.2	4.52	4.71	4.11	6.61	5.62	5.31	7.83	4.73	5.24	3.96	4.75	5.31	2.97
XRCC1	2.72	3.03	4.79	4.12	1.74	2.48	1.95	2.01	1.6	3.83	3.22	3.02	1.26	2.07	3.09	3.58	3.54	2.06	3.4	2.35	4.87	1.91	2.55	1.99	2.01	2.78	2.14	2.35	1.55	1.66	1.31	0.76	1.51	1.88	1.73	3.67	2.5	3.63	1.44	2.57	2.38	1.96	3.59	1.77	2.41	1.61	1.1	1.93	2.2
SCARB1	2.66	2.94	0.54	1.78	3.69	2.35	3.26	1.68	2.66	2.47	2.5	3.35	3.75	3.55	0.13	2.53	2.3	3.54	-2.57	3.02	1.56	3.98	3.5	2.6	4.42	4.2	2.14	2.83	4.29	2.11	4.26	2.05	3.67	3.95	3.03	3.6	3.68	1.59	4.21	3.59	2.35	2.38	4.14	3.31	2.54	2.79	4.13	3.87	2.25
CYP2W1	1.21	0.9	1.06	0.44	1.66	-0.07	0.76	-1.03	-0.02	-2.57	-2.57	-2.57	-2.57	0.87	0.42	0.43	-0.39	0.61	0.55	-0.2	2.51	-2.57	0.4	-2.57	0.18	0.57	0.55	-0.54	-0.85	2.32	-1.47	0.3	4.01	0.62	-0.74	6.24	-0.01	-1.05	4.04	-0.41	-0.08	4.75	-1.44	-0.77	1.29	-0.52	2.84	1.8	2.6
MCM2	4.68	3.57	3.19	0.96	2.78	5.92	3.27	4.37	3.11	2.47	0.83	1.1	4.65	4.19	2.71	3.15	3.81	5.06	2.02	2.13	2.83	1.91	4.81	4.94	4.6	4	4.69	3.48	3.57	2.91	4.71	2.1	4.2	3.69	2.9	4.89	4.66	5.57	3.97	5.4	6.9	5.65	4.65	6.08	4.47	3.7	4.64	4.04	2.64
MOV10L1	-1.64	1.83	-0.31	0.08	0.49	1.65	-1.03	0.18	-0.79	1.79	2.24	1.1	1.9	-0.6	0.53	1.5	-0.63	-0.18	2.74	-0.81	1.56	2.88	1.87	-0.96	-2.57	-1.87	-2.57	2.17	-1.29	-1.33	-0.09	-2.57	-2.57	-0.72	3.5	-2.57	-1.17	0.67	-1.29	-1.67	-2.57	-1.37	-0.66	-0.77	0.16	-0.69	2.35	-0.27	-1.59
PANX2	0.89	-1.28	-0.31	-0.4	0.95	1.2	1.95	-1.03	-0.49	0.45	-2.57	0.21	2.46	2.28	-0.42	0.26	1.05	2.04	-2.57	2.61	-2.57	-2.57	-1.05	2.42	-2.57	3.3	2.85	-1.23	0.88	0.83	1.41	-1.64	2.33	1.76	3.06	2.52	1.24	1.59	2.79	-0.41	2.45	0.57	2.9	-0.77	0.24	1.61	1.65	2.73	1.56
SELENOO	2.94	3.34	0.54	3.03	3.97	2.48	3.13	2.01	3.13	1.18	2.4	2.83	2.57	3.58	2.43	1.89	3.05	3.07	3.57	4.42	0.64	2.88	2.93	2.83	3.43	3.89	3.94	2.42	2.81	2.75	4.01	2.1	2.37	3.48	3.56	3.04	2.76	2.43	2.77	2.62	2.7	1.88	2.54	3.02	2.98	3.49	2.35	3.29	3.83
TP63	3.25	2.35	4.72	6.46	2.74	5.54	4.91	5.43	2.3	5.89	4.3	4	0.08	4.55	6.05	-1.66	6.25	-1.14	2.99	3.98	4.18	1.36	5.47	0.27	4.08	2.95	6.11	5.21	-1.29	5.97	5.11	3.57	3.41	3.97	4.09	1.18	4.76	-0.32	5.76	5.6	4.11	1.48	0.38	-2.57	4.49	4.83	2.61	4.72	6.34
ALPK1	3.83	4.51	3.9	5.42	4.33	2.86	4.96	3.66	4.48	5.41	3.3	4.32	2.77	5.07	4.35	4.11	5.89	5.1	4.91	5.08	3.95	4.27	3.36	4.39	3.15	4.07	4.04	4.84	3.23	4.62	4.88	4.77	4.22	4.55	3.84	4.81	3.68	2.7	4.61	3.58	3.15	3.82	3.66	4.18	4.33	5.9	4.25	4.02	5.31
LLGL2	6.61	4.65	4.62	5.71	6.29	4.78	6.2	4.3	6.27	5.43	4.98	4.98	6.32	5.8	4.87	5.01	5.88	6.59	3.98	6.71	4.48	6.11	4.71	5.57	6.9	6.54	5.96	4.75	6.94	6.79	4.33	4.78	7.96	7.18	6.76	7.11	6.5	5.68	5.91	4.77	6.77	7.13	3.59	6.87	4.48	6.22	6.47	6.45	5.85
PDE8A	5.3	3.24	4.13	4.61	3.28	3.11	2.92	1.61	3.79	3.33	4.45	3.81	3.11	4.42	4.34	2.99	4.09	3.88	3.21	5.15	3.95	3.87	4.31	3.36	4.21	4.67	3.83	3.35	3.82	3.68	2.71	5.05	3.7	5.07	4.24	3.81	3.55	4.61	2.8	2.07	3.91	5.58	2.2	3.52	3.24	3.17	2.04	4.27	4.49
CLCN4	0.31	1.63	1.06	0.44	0.66	-1.35	1.65	3.19	0.33	1.18	1.51	2.83	1.26	1.39	0.53	1.77	-2.57	-0.3	3.72	1.42	0.64	-2.57	-0.64	0.64	1.46	0.62	-0.47	1.92	0.57	0.73	1.78	1.61	0.47	-1.12	0.68	0.72	1.07	3.73	0.99	3.04	0.27	2.84	1.16	-0.15	2.85	1.49	-2.57	-1.58	-0.28
NLE1	3	2.33	1.06	1.5	2.58	3.03	2.78	3.34	3.06	1.66	1.97	2.36	3.11	3.74	0.36	1.25	3.05	4.28	-2.57	2.61	0.64	2.62	3.36	2.96	4.11	3.62	3.61	2.68	3.89	3	3.26	2.2	2.97	2.96	2.79	2.67	2.28	3.15	4.09	5.08	3.15	3.56	3.69	2.35	3.07	3.11	1.65	3.58	3.62
SDHA	6.34	5.39	4.13	4.5	6.5	5.61	6.71	7.04	5.82	4.7	5.03	4.86	6.03	5.67	6.15	5.79	5.07	6.55	5.29	5.45	5	4.52	6.12	6.19	6.73	6.49	6.5	4.6	5.12	6.59	6.61	5.32	6.29	6.18	6.4	6.61	6.23	6.37	6.29	7.71	7.07	6.4	6.41	6.79	6.31	5.32	6.01	6.3	5.39
SMARCE1	7.44	7.2	9.46	8.2	7.33	7.87	7.44	8.7	8.05	8.8	7.8	7.93	7.8	8.32	8.38	8.62	8.14	8.11	7.65	7.23	8.74	7.76	7.48	7.64	8.22	7.94	7.4	7.82	7.49	7.5	7.5	7.66	8.2	8.34	8.3	7.64	8.32	7.56	8.1	8.31	8.35	8.07	7.53	6.67	7.29	7.84	7.33	8.04	8.14
GSDMB	4.78	5.48	6.1	5.97	5.21	4.19	4.4	4.21	4.19	7.32	6.91	5.99	5.23	4.91	5.17	5.96	5.46	4.59	6.03	5.92	5.68	6.52	4.94	4.25	5.16	4.76	4.88	5.59	4.14	4.45	5.23	4.29	4.09	5.62	5.59	5.02	4.6	2.77	5.75	3.45	4.26	5.1	3.82	3.69	3.27	4.54	5.59	4.74	5.02
KDM5A	7.05	8.01	9.19	8.27	6.97	7.22	6.93	8.08	7.12	8.56	8.72	7.66	6.5	7.7	8.15	8.39	7.74	7.1	7.76	7.43	8.61	7.35	7.05	7.06	6.88	7.07	7.42	7.6	6.5	7.17	7.06	7.44	7.46	7.73	7.54	7.65	7.47	7.49	7.08	7.83	7.7	9.04	7.21	7.2	7.13	7.44	6.08	8.06	7.65
ADAM11	1.3	1.24	-2.57	0.08	-2.57	1.2	-1.29	-2.57	0.17	0.09	-2.57	0.21	0.08	0.07	-1.32	-2.57	2.87	-0.58	0.55	-0.81	-2.57	0.45	-1.05	-0.22	1.62	1.75	-1.5	0.42	-1.29	-1.33	-2.57	-2.57	1.16	0.07	0.54	1.59	-0.48	-0.06	0.18	-2.05	0.79	1.59	-1.73	-2.57	-1.48	-0.69	0.21	0.73	-0.6
PPP2R3A	4.35	2.32	2.97	3.27	3.08	4.53	2.74	2.61	3.74	2.62	2.99	3.5	3.31	2.83	4.45	3.83	3.65	4.3	2.02	2.2	3.46	3.29	3.66	4.85	3.77	1.61	2.31	4.79	4.01	2.67	3.2	2.81	-0.37	1.82	2.84	1.33	3.41	2.43	1.97	3.33	6.35	2.55	4.73	4.24	3.86	5.04	3.47	3.52	3.09
FERMT2	6.56	5.74	6.24	7.04	6.53	6.8	6.55	7.36	7.09	6.72	7.81	7.16	7.23	6.45	8.17	6.94	6.98	6.67	8.3	7.51	6.58	8.46	5.6	7.17	7.02	7.23	7.56	7.97	7.15	6.6	7.42	6.74	6.5	6.71	7.62	6.44	6.95	6.07	5.33	6.49	6.65	7.35	7.87	6.27	7.2	7.16	7.44	7.09	6.88
ABCB11	-2.57	-2.57	-2.57	-2.57	-2.57	-1.35	-1.6	-2.57	-2.57	-0.7	-2.57	-2.57	-2.57	-2.57	0.41	-2.57	-2.57	-2.57	-2.57	-2.57	-2.57	-2.57	-2.02	-2.57	-2.57	-1.87	-2.57	-2.57	-2.57	-0.22	-1.47	-0.68	-2.57	-1.12	-2.57	-2.57	-1.17	-1.05	-2.13	-2.57	-1.23	-2.57	-2.57	-2.57	-2.57	2.06	0.21	-2.57	-2.57
DHRS9	0.48	1.24	-0.31	-2.57	2.78	0.89	0.76	3.17	-0.49	-2.57	-1.2	0.21	-2.57	-0.23	4.54	-2.57	-2.57	-1.68	1.47	1.02	0.64	-2.57	0.54	-0.96	1.89	4.66	-0.14	0.55	-0.92	1.24	7.44	1	-1.28	1.63	-0.43	-1.27	-2.57	-1.62	-2.57	-1.67	0.67	-0.22	0.65	1.48	0.96	7.21	3.18	1.12	-1.59
PTGS2	3.91	3.2	4.95	4.94	5.74	2.67	6.13	3.66	5.63	6.13	3.79	5.42	3.11	4.94	2.12	4.54	4.03	7.79	2.99	6.02	4.57	4.59	4.05	8	4.99	5.54	2.69	2.99	5.39	3.23	5.43	7.67	5.43	6.86	5.12	3.93	1.79	1.52	3.51	2.61	0.99	3.01	7.59	3.51	6.51	6.4	4.32	-0.27	4.55
IGF2BP2	4.66	2.59	5.43	3.96	3.99	7.83	3.09	6.81	4.55	4.1	5.53	4.7	4.54	4.68	6.77	6.79	3.41	6.84	4.91	4.23	5.79	4.08	5.68	3.25	2.79	3.11	3.87	4.31	5.8	3.64	7.22	3.42	1.68	4.47	2.95	4.15	2.1	0.64	0.46	7.18	7.73	7.32	6.21	2.26	6.22	7.37	4.25	3.68	2.71
MAP3K13	5.32	4.99	4.49	4.3	5.96	4.78	5.04	4.89	5.38	5.02	4.94	4.2	5.3	5.51	5.85	5.9	4.37	5.66	4.09	4.65	4.81	5.53	5.95	6.17	5.96	5.67	5.06	4.63	4.91	5.51	5.26	5.23	5.75	5.54	4.51	4.13	5.46	5.14	4.55	5.21	4.84	6.34	6.09	6.49	4.9	5.67	6.27	4.98	5.15
ST6GAL1	4.99	6.61	2	2.01	2.4	2.53	4.75	5.75	3.54	3.15	4.86	5.04	4.09	2.34	2.71	3.56	0.68	1.76	4.71	4.45	3.49	1.36	3.75	5.52	0.54	5	1.8	2.52	4.13	3.8	3.17	5.19	2.43	1.76	3.52	2.17	2.64	3.47	3.07	2.04	1.59	2.11	2.99	4.62	5.6	1.64	5.57	1.5	0.71
TBX21	1.47	2.7	-0.31	-2.57	-0.19	-0.45	4.01	2.72	0.85	-2.57	1.87	-2.57	-0.71	0.07	0.84	0.43	-2.57	-0.07	3.57	0.46	-2.57	-2.57	1.15	0.93	-1.03	0.46	-0.14	-0.29	-0.17	1.43	4.03	3.55	-0.91	-0.15	0.54	1.81	-1.17	-0.06	-0.92	-1.67	0.55	0.57	-0.15	2.74	3.32	-1.65	2.83	-2.57	-1.01
FRY	4.84	4.62	5.56	6.12	3.79	3.49	5.51	2.49	4.85	6.23	5.74	4.46	3.48	5.99	3.9	3.91	4.78	6.07	4.96	6.01	5.46	5.16	1.83	5.89	6.24	5.1	5.83	4.59	4.36	5.01	3.1	4.08	4.77	5.36	5.48	4.54	2.81	5.81	5.14	1.93	1.68	2.85	2.05	3.57	3.38	4.44	5.04	3.99	6.13
PICALM	6.26	5.62	5.2	5.01	5.85	6.73	7.42	6.87	7.23	5.21	4.4	6.06	6.27	6.39	4.9	5.62	4.8	6.13	5.09	5.71	5.76	4.59	5.79	5.82	6.65	7.4	6.41	5.45	7.09	6.8	7.81	6.85	7.43	6.69	6.41	7.39	6.4	6.14	7.89	7.73	5.49	6.86	7.91	7.19	7.83	6.52	6.34	6.45	6.12
NSF	2.04	2.28	3.65	3.8	2.25	-2.57	2.55	3.07	2.52	3.96	3.37	1.79	1.58	3.66	4.2	3	2.44	2.49	-1.02	1.68	2.51	3.29	3.84	2.19	2.12	2.61	1.78	2.25	3.18	3.16	2.74	3.09	-2.57	3.27	3.18	2.98	1.76	2.16	-2.15	3.49	2.91	1.24	2.74	2.77	2.15	2.84	1.1	-2.57	2.55
GLI2	-1.64	1.24	0.54	0.72	0.49	2.45	1.07	2.82	1.39	-1.1	0.31	1.65	0.96	0.53	-1.82	0.26	-2.57	0.86	2.02	-1.09	-2.57	0.45	0.52	1.17	-2.57	-1.05	0.72	0.55	-0.92	-0.22	-0.09	1.61	-0.37	-2.57	0.04	-1.78	-2.57	-1.05	-1.79	0.89	-1.23	1.69	0.92	0.4	2.72	-2.04	2.83	0.87	-0.28
CLASP1	5.46	5.03	4.54	5.69	3.8	4.91	4.99	4.39	4.81	5.1	3.92	4	4.88	5.24	4.63	4.4	5.26	5.76	3.98	5.22	4.18	3.98	5.01	4.76	4.96	3.69	4.09	4.94	4.61	5.56	4.51	5.14	4.21	5.18	4.87	4.56	4.94	5.41	4.52	5.09	4.49	4.69	4.37	4.42	5.13	5.7	5.08	5.21	5.51
MRPS34	4.5	4.88	5.43	4.48	5.4	5.68	5.48	5.58	6.01	4.79	4.82	4.7	5.67	4.22	4.49	4.5	3.99	5.45	3.86	4.15	4.87	4.52	6.29	5.26	5.27	5.86	6.3	4.95	5.83	5.7	6.61	4.5	5.49	4.97	6.66	4.73	5.68	5.44	6.13	6.75	6.14	5.38	6.43	5.99	5.42	6.2	5.48	6.16	5.18
NOTCH3	4.1	3.46	3.26	3.3	4.96	4.92	5.43	3.93	4.75	2.76	1.52	4.46	4.11	5.34	4.02	2.43	3.14	4.75	5.21	4.74	3.08	2.31	5.84	4.71	2.92	6.51	5.7	4.63	6.04	5.55	5.33	3.83	5.5	4.86	4.33	5.53	5.02	3.99	7.17	6.47	4.47	5.25	3.96	4.2	6.14	4.73	4.39	6.69	3.8
CLNS1A	5.43	5.1	6.3	6.23	4.7	6.55	6.2	4.92	5.73	5.6	5.69	4.85	5.56	5.41	4.94	5.03	5	4.83	3.86	4.51	5.43	4.97	5.87	4.5	6.27	5.8	5.51	5.12	5.8	6.36	6.3	5.78	6.27	5.52	5.21	5.48	6.32	5.69	7.09	7.14	5.79	5.8	7.02	6.34	5.69	7.26	5.12	6.03	5.78
PPP2R2C	0.68	4.39	2.25	4.41	2.62	3.75	0.81	4.35	2.49	5.52	5.94	4.74	1.94	0.28	5.1	5.86	2.62	1.18	6.41	2.22	1.72	5.28	3.84	1.25	0.69	3.71	-0.73	3.57	3.75	0.42	7.52	1.32	1.07	1.46	3.88	0.66	1.92	1.37	4.98	0.41	2.11	2.06	1.05	1.17	6.57	4.52	3.19	4.61	1.26
TEAD2	6.69	-2.57	2.22	2.46	5.16	5.63	5.74	6	5.61	1.87	2.96	3.55	6.92	3.33	3.61	2.84	1.99	4.01	5.55	3.52	4.73	2	5.2	3.62	1.28	4.6	3.63	4.75	6.57	4.2	7.14	4.92	3.93	4.67	4.19	2.28	5	3.32	3.4	7.22	6.03	5.9	8.62	4.07	6.02	3.1	5.29	4.23	2.14
EED	4.5	4.91	5.36	4.88	3.52	5.04	5.2	4.85	4.31	5.71	5.05	4.09	4.46	4.68	4.88	4.26	3.48	4.91	4.3	4.87	5.56	3.98	4.73	4.48	5.15	4.49	4.74	3.73	5.5	5.28	5.23	4.63	5.37	5.16	4.46	5.89	5.38	4.79	5.42	5.45	4.53	6.4	5.3	5.71	4.87	3.71	4.45	4.58	4.48
TSG101	5.01	5.1	4.92	5.8	4.27	5.56	5.05	5.45	5.14	4.62	4.5	5.08	4.86	4.77	5.18	5.13	5.19	5.56	5.03	5.08	4.57	5.08	5.27	5.2	5.23	4.38	4.94	5.22	5.46	4.99	5.68	5.16	4.83	5.12	4.78	5	4.89	5.12	5.32	5.7	5.6	5.15	4.88	5.75	5.7	5.19	5.08	4.71	5.55
NCBP3	6.7	6.35	7.42	7.38	5.76	6.91	5.8	6.06	6.06	6.98	7.04	6.53	5.61	6.47	7.17	6.84	6.93	5.78	6.73	7.17	7.04	5.67	6.29	5.24	6.75	5.5	5.65	5.82	5.63	5.88	5.67	5.88	5.48	5.95	5.93	6.17	5.87	6.1	5.34	5.41	5.78	6.25	5.5	5.62	5.85	6.22	6.38	5.58	6.43
ATP2A3	4.98	7.02	1.75	3.23	5.41	4.14	4.56	3.55	4.21	3.28	5.34	5.16	3.89	3.26	2.3	3.17	2.3	1.99	6.11	5.11	3.66	3.74	2.2	6.22	1.62	4.84	2.56	2.87	2.12	4.22	4.35	5.19	4.37	2.91	3.71	6.57	3.88	6.71	4.9	0.64	2.19	2.55	2.78	4.46	4.6	2.11	4.75	1.99	2.03
CA12	1.76	2.29	5.01	4.52	4.39	2.86	5.5	5.41	5.71	4.71	3.23	5.35	1.26	5.86	1.63	3.83	4.31	6.27	4.39	5.77	3.95	2.35	4.77	6.62	6.48	5.83	6.13	3	2.4	5.84	5.96	4.25	5.28	6.23	4.41	2.3	6.68	-0.01	4.96	4.82	1.32	1.1	2.53	2.93	5.38	4.58	4.09	1.03	4.61
MGLL	4.84	5.17	4.88	4.21	6.77	3.97	5.41	3.57	4.76	3.46	4.4	4.11	5.33	4.15	4.37	5	3.99	6.55	5.45	4.99	5.44	3.9	4.95	6.91	4.62	4.91	5.15	5.55	6.16	5.65	5.09	5.58	4.43	4.44	4.3	5.16	3.78	4.2	4.28	3.89	7.23	4.23	3.82	3.92	4.99	3.52	5.28	4.36	4.39
NTN4	4.21	2.95	2.57	3.59	3.87	0.7	4.44	2.06	4.34	3.92	3.17	2.05	1.9	4.24	1.38	4.04	2.44	5.37	2.02	4.08	2.11	1.36	4.2	4.39	3.09	3.43	4.3	0.89	3.91	4.21	2.26	4.96	2.53	2.14	4.69	3.22	1.07	1.15	3.48	0.64	2.55	2.84	1.28	6.32	1.05	5.49	1.1	3.24	3.9
BCS1L	0.63	0.7	-0.31	0.96	0.66	1.52	2.2	0.54	0.74	1.36	0.59	-2.57	2.86	1.02	0.27	-2.57	0.16	1.21	1.47	2.35	0.64	-2.57	2.55	0.93	1.28	1.37	2.26	1.65	1.72	2.03	2.2	1.29	1.08	1.99	1.73	2.87	1.07	1.67	1.83	1.85	1.16	1.69	2.77	1.86	1.71	1.33	0.21	1.93	1.39
NUAK1	4.15	3.98	3.83	3.13	4.45	5.27	5.32	6.27	5.96	3.41	3.04	4.7	5.63	6.23	5.56	4.3	3.48	4.22	6.05	4.61	3.08	3.29	3.62	5	2.5	4.15	3.97	2.73	4.15	4.56	4.92	3.15	4.22	5.05	4.76	3.42	3.45	5.8	3.38	6.6	3.01	2.7	6.2	4.54	7.14	4.05	3.7	5.41	4.03
DPP8	5.2	4.91	3.98	4.76	4.58	4.53	5.21	4.6	4.46	3.97	4.86	4.74	3.96	5.18	4.16	3.87	4.62	4.52	4.75	4.91	4.49	3.88	5.4	4.88	3.68	4.34	5.1	4.72	4.52	5.4	5.15	5.01	5.33	5.16	4.57	4.83	4.49	4.86	5.55	4.96	5.55	5.59	4.41	4.64	5.01	4.19	3.01	4.46	5.07
SLC24A1	3.47	4.54	7.72	5.73	4.23	5.01	4.39	5.22	3.68	6.92	6.01	6.12	4.65	4.86	6.1	4.44	4.33	4.11	6.14	4.22	7.59	4.52	4.29	3.81	3.71	3.61	4.29	4.48	4.3	4.33	2.9	3.52	3.76	4.48	3.18	2.49	2.93	4.51	4.35	3.96	2.82	3.44	3.38	4.05	3.59	4.39	3.33	2.73	5.09
ZNF532	3.38	4.8	4.89	5.6	4.57	5.24	3.77	5.27	4.12	4.84	5.29	5.26	5.33	4.37	5.24	5.78	4.98	5.43	5.19	4.46	4.57	5.35	5.12	6.15	3.63	3.11	3.63	5.69	5.73	3.88	4.43	4.58	4.13	4.59	3.87	3.54	2.87	5.03	4.07	5.16	3.67	5.14	4.61	4.22	5.63	4.7	5.12	4.8	4.08
SCARF1	0.02	1.82	-0.31	-0.71	-1.96	1.08	1.93	0.45	-0.23	2.09	2.71	3.29	2.25	0.26	-0.12	2.27	-0.63	-0.66	-2.57	2.18	0.65	2.06	1.41	1.05	-1.03	-0.9	1.56	2.12	0.09	1.81	1.06	1.81	-0.16	0.07	0.23	0.43	-0.01	-1.3	0.52	-0.72	-0.84	-0.48	0.9	0.15	2.34	-1.09	4.07	-1.58	0.39
LMAN1	6.87	5.73	7.18	6.95	7.13	6.45	5.99	7.93	7.7	6.58	7.6	7.32	6.32	7.09	7.45	7.75	6.5	7.7	6.98	6.32	7.27	7.57	6.33	7.9	6.31	7.04	6.78	7.07	6.96	5.96	6.54	6.8	6.97	6.99	6.51	6.57	6.01	7.1	6.92	7.17	6.16	7.72	8.4	7.22	7.26	7.65	6.25	6.69	6.58
HACD3	6.55	4.59	4.92	4.88	6.06	5.53	6.15	5.08	5.86	4.25	4.36	5.55	5.29	6.75	4.61	4.75	5.36	6.62	3.98	5.97	5.61	4.85	6.55	4.61	5.49	6.11	5.77	4.82	5.27	6.69	5.28	5.26	7.42	6.34	5.97	6.42	5.33	6.98	6.05	5.65	6.97	6.46	5.65	5.99	5.27	5.91	5.28	5.98	6.51
IPCEF1	1.39	3.95	1.75	2.11	0.66	-0.25	2.67	-0.04	1.84	3.64	3.17	2.36	2.2	1.77	2	1.34	-2.57	0.04	3.21	2.74	1.56	1.91	1.15	1.37	3.04	1.64	-0.47	1.65	1.55	2.77	1.86	3.63	1.79	2.09	1.3	1.4	1.07	2.2	3.6	2.3	-1.75	-0.28	0.3	1.98	2.61	0.3	2.35	0	3.41
ZZEF1	6.09	5.99	7.26	7.16	6.07	5.44	5.07	5.83	5.85	5.84	6.28	5.65	5.18	6.09	8.22	6.47	6.53	5.44	7.43	6.56	7.1	6.94	5.51	5.97	5.98	5.76	6.08	6.08	6.14	5.41	6.09	6.21	4.72	5.82	6.42	5.95	5.56	5.36	5.16	5.89	5.6	6.68	4.88	5.51	5.55	6.46	6.95	5.39	6.08
ENO1	7.44	6.67	7.24	6.82	8.08	8.47	8.04	9.76	7.9	8.09	6.62	7.98	7.88	8.45	8.43	8.01	6.64	8.06	7.23	6.5	7.48	5.85	8.36	8.5	8.82	9.2	8.74	7.35	9.62	7.72	9.74	7.46	8.42	8.04	7.62	8.18	8.65	7.59	9.22	9.64	9.45	7.83	10.69	8.86	9.17	8.31	7.79	7.26	7.31
MYDGF	4.92	3.41	2.22	2.11	4.97	4.43	4.97	5.17	4.66	3.41	4.43	3.18	4.51	4.48	2.55	3.83	2.67	4.59	4.39	2.85	3.95	2.62	3.91	4.67	4.19	5.66	5.39	2.99	4.39	4.57	5.37	4.64	4.89	4.01	4.49	4.5	5.21	5.15	5.49	6.38	3.76	3.39	5.98	5.17	5.52	3.52	4.99	4.94	3.56
ANO8	3.76	0.19	1.06	3.44	4.85	2.58	3.95	1.68	3.04	0.97	1.87	1.65	2.86	3.44	2.71	1.06	2.87	3.14	2.02	4.24	2.51	1.36	2.44	3.3	2.79	3.37	5.01	1.88	5.24	3.17	2.66	1.1	4.07	3.67	3.13	3.53	2.57	3.8	2.69	1.05	3.63	4.47	1.83	3.77	4.46	2.39	3.01	3.36	2.85
TUBE1	2.58	2.68	3.83	4.04	2.02	2.06	2.41	1.17	3.13	3.7	1.76	1.49	2.77	2.81	2.97	1.25	3.65	2.14	0.55	3.79	0.64	3.74	2.93	2.6	2.23	2.06	1.56	3.41	2.95	3.14	1.7	2.96	0.81	2.73	2.41	2.28	1.55	2.77	2.79	1.76	0.42	1.36	3.09	1.63	2.06	2.57	2.04	2.32	3.14
ARHGEF10L	5.83	4.12	5.34	5.18	5.95	4.34	7.54	4.74	6.01	4.29	4.45	5.82	4.36	7.46	4.65	3.72	6.07	6.06	5.91	8.73	5.69	4.59	5.96	6.62	6.5	7.5	8.53	4.66	5.86	7.5	6	5.72	7.23	7.42	6.31	6.6	6.14	4.65	8.15	4.74	6.25	7.01	5.08	5.93	6.46	6.47	4.9	6.02	6.91
TXK	1.12	2.74	1.82	0.97	1.53	0.51	1.96	-2.57	1.91	-0.38	2.42	1.12	0.61	1.43	0	1.27	1.09	-0.72	0.8	2.1	3.95	1.38	-0.57	1	-2.57	1.53	-0.37	1.11	1.57	0.23	1.7	2.72	1.59	1.15	1.66	1.27	1.28	1.56	1.48	-0.09	1.26	1.09	-0.41	0.91	0.36	-0.2	2.56	-0.24	1.29
WSCD2	0.48	-2.57	-2.57	3.44	2.4	-2.57	2.61	-2.57	0.74	1.18	-2.57	1.65	-2.57	2.64	-2.57	-1.11	0.68	0.04	-2.57	3.15	1.56	-2.57	-1.05	-2.57	4.97	0.51	3.47	-0.08	-2.57	1.9	-1.47	2.57	0.47	2.04	1.3	1.59	2.7	-2.57	3.54	-1.37	-1.75	-1.37	-1.2	-2.57	-2.57	-2.04	0.21	-1	2.75
KCNQ2	-2.57	-2.57	-2.57	-2.57	-1.93	-2.57	-2.57	-2.57	-2.57	-2.57	-2.57	-2.57	3.42	-2.57	-2.57	-2.57	-2.57	-2.57	-2.57	-2.57	-2.57	-2.57	-2.57	-2.57	-2.57	-2.57	-2.57	-2.57	-2.57	-1.82	-2.57	-2.57	-2.57	-2.57	-1.14	-2.57	-2.57	-2.57	-2.57	-2.57	-1.75	-2.57	-2.57	-2.57	-2.57	-2.57	-2.57	-2.57	-2.57
TACR2	-1.08	0.47	-2.57	-2.57	-0.19	0.37	-0.16	-2.57	3.41	-0.38	-0.04	-2.57	-0.71	-2.57	-2.57	-1.11	-0.63	-0.58	-2.57	-1.44	2.11	1.36	-2.57	-2.57	-1.03	-0.42	0.35	1.77	-2.57	-0.67	-2.57	-2.57	-1.28	-2.57	-1.68	-0.89	-0.01	0.16	0.02	-0.91	0.67	-2.57	-1	1.53	-1.04	-2.57	0.21	-1	-2.57
ACTR6	4.75	3.91	5.01	5.34	3.99	4.28	4.17	4.41	3.7	5.65	4.09	3.81	3.18	4.49	4.83	3.2	4.37	4.34	2.99	4.35	2.51	4.52	4.43	3.84	4.59	4.1	4.36	4.39	4.91	3.86	3.57	4.7	4.75	4.9	3.61	3.5	4.34	4.04	4.61	4.32	4.97	4.23	4.5	6.33	3.76	4.99	3.7	4.23	4.3
TIPIN	3.2	2.4	2.97	2.42	2.25	2.42	1.89	2.88	2.77	2.91	2.24	0.21	3.38	2.83	1.91	2.31	3.05	3.14	-2.57	1.25	2.83	2.76	3.49	2.9	2.01	1.75	2.37	2.31	2.24	2.2	2.37	1.61	2.62	2.97	2.54	2.49	1.4	4.04	1.83	1.73	3.52	3.05	1.66	3.02	2.09	1.47	1.1	1.41	2.32
SRI	6.38	3.91	3.83	3.88	4.13	3.36	5.87	5.34	5.32	2.94	2.9	4.64	4.92	5.77	3.39	4.05	2.87	5.19	3.86	4.19	4.48	3.74	4.07	4.21	4.19	6.43	5.96	3.43	4.83	5.93	4.72	4.83	6.37	5.19	4.9	5.11	6.22	5.29	6.28	6.49	3.29	5.34	5.78	5.53	4.89	5.35	5.57	3.8	5
EIF4G3	7.34	6.63	8.18	8.18	6.17	6.64	6.26	7.23	6.92	7.69	7.26	6.73	6.4	7.17	6.51	7.75	7.21	7.25	6.74	6.64	7.48	6.15	7.05	6.94	6.67	6	7.02	6.7	7.3	6.26	6.43	6.9	6.72	7.25	7.03	6.19	7.96	6.82	6.58	6.5	7.23	6.56	6.01	6.57	6.44	6.46	5.51	6.24	7.55
NUP37	3.23	2.4	3.38	2.68	2.45	4.23	4.2	3.63	2.42	2.76	2.24	3.47	2.2	3.3	2.92	2.45	3.05	3.2	1.47	1.88	4.39	1.36	3.17	1.86	2.12	1.82	4.32	2.62	3.9	4.31	4.39	3.26	4.42	3.44	2.66	3.35	2.7	2.9	4.49	5.37	4.26	3.39	5.16	4.46	3.99	3.94	2.35	3.9	2.75
SEMA3A	1.94	2.64	2.57	2.01	3.11	5.29	2.37	4.23	4.24	4.27	2.84	1.1	-0.71	2.57	3.55	3.81	2.67	2.63	-2.57	1.62	2.83	3.74	2.66	2.11	0.18	2.18	0.87	4.46	3.47	2.96	3.79	3.12	0.34	0.71	2.82	-0.89	1.55	0.81	0.33	5.87	0.55	3.5	5.92	2.38	2.61	5.08	1.65	0.87	1.09
GTSE1	4.24	3.16	4.28	5.14	4.83	5.41	3.15	4.77	4.08	4.46	4.67	4	4.93	5.35	4.34	4.32	4.98	4.68	2.99	3.48	2.51	3.98	5.68	5.03	5.59	4.17	4.37	4.26	6.06	2.03	5.24	1.38	4.29	4.85	5.32	4.66	4.67	5.96	3.53	3.7	5.53	4.71	5.35	5.1	4.01	4.9	2.83	5.84	3.22
SEMA3C	8.68	4.22	6.99	7.77	6.56	7.27	6.16	6.46	7.07	7.87	6.17	6.14	3.9	7.91	5.84	7.59	5.25	7.87	6.52	6.67	5.67	6.76	4.7	4.82	6.84	6.66	7.11	5.97	5.13	6.58	5.59	6.14	8.11	6.28	7.16	5.09	6.83	5.25	6.06	8.72	3.4	5.48	4.43	5.73	5.23	6.41	5.52	7.17	6.52
TTC38	1.88	3.04	-0.31	0.96	2.89	3.39	3.27	3.24	2.86	-2.57	-1.2	2.36	3.11	2.83	0.74	0.72	1.05	2.43	2.42	3.32	2.51	-2.57	2.51	0.93	3.25	3.28	2.99	1.93	2.16	3.17	2.7	1.93	1.57	3.14	2.2	3.26	1.24	2.47	2.84	3.62	2.45	2.25	3.05	2.52	3.07	2.58	3.59	2.77	3.43
ACAT1	4	4.12	3.7	3.18	3.33	5.02	4.24	4.4	4.59	3.49	4.07	4.75	5.48	3.47	3.65	4.57	2.16	4.29	3.86	3.64	4.34	2.88	4.09	4.27	4.74	3.87	3.47	4.33	4	3.89	3.77	4.25	3.58	2.43	3.76	2.5	4.89	4.58	4.23	5.38	4.54	5.13	5.39	4.25	4.27	3.76	3.71	4.35	3.32
GRAMD4	0.63	1.08	1.45	-0.4	-0.94	2.79	1.62	0.69	1.15	1.18	0.59	-2.57	0.08	1.39	1.38	0.84	1.05	1.7	0.55	0.35	0.64	2.31	2.86	0.93	-0.3	-0.07	1.56	1.92	1.61	1.86	1.78	0.3	0.47	0.71	0.8	-0.35	0.86	1.74	2.25	1.82	2.35	0.77	0.45	1.48	1.97	0.3	-2.57	1.93	0.39
CELSR1	0.31	3.47	4.02	3.27	2.08	4.74	3.3	4.55	1.89	4.85	2.78	2.83	2.34	2.69	4.59	2.05	2.96	3.52	2.42	3.93	1.56	3.1	3.34	0.64	3.2	2.65	3.67	3.43	4.09	4.28	4.19	2.9	1.98	2.32	2.06	0.36	3.12	-0.32	2.55	3.58	2.92	3.05	2.01	4.1	2.03	4.77	3.33	4.49	3
ZNF638	7.63	7.85	9.97	9.25	7.09	7.81	7.04	7.57	7.36	9.38	8.47	7.15	7.1	7.76	8.64	8.17	8.23	8	7.26	7.82	8.35	7.93	7.65	7.32	7.62	6.65	6.93	8.27	7.54	6.96	6.83	7.58	8.22	8.26	7.43	7.04	7.97	7.44	7.04	6.86	7.36	7.68	6.73	7.16	6.88	8.01	6.53	7.65	7.87
SLC25A40	2	2.33	1.75	-1.11	1.4	1.57	2.58	1.82	1.78	-0.38	0.31	1.65	0.59	2.31	1.44	0.43	1.99	1.91	-2.57	2.46	3.95	0.45	2.43	2.75	1.62	1.71	2.6	2.84	2.62	2.65	1.06	2.38	1.93	1.99	1.91	2.55	1.07	2.96	3.19	3.26	2.52	2.89	2.53	2.54	2.2	1.93	3.59	1	2.94
TIMM21	3.8	2.75	3.63	4.59	3.5	3.55	3.31	2.36	3.4	3.1	4.4	3.18	2.46	3.3	4.51	4.29	3.65	3.56	3.57	3.73	3.81	3.1	4.76	4.21	2.23	3.65	3.65	4.17	3.5	3.17	3.11	3.22	3.68	2.85	3.72	4.25	3.06	3.87	3.07	3.21	4.29	3.5	2.96	3.08	3.12	3.8	3.47	2.77	3.56
ADD2	0.31	3.5	-2.57	-0.4	1.74	1.65	2.18	2.27	0.48	1.36	1.98	3.18	-2.57	-0.05	-0.95	1.18	-2.57	-0.43	-2.57	-0.2	-2.57	0.51	2.15	-0.96	-1.01	0.02	-1.49	1.4	-1.29	1.37	-2.57	1	-1.28	-2.57	0.73	0.83	0.63	6.08	-1.79	-1.67	-0.08	1.79	-1	0.28	-0.01	-1.34	2.14	-1.56	-2.57
RASAL2	4.66	3.39	6.36	5.44	5.31	4.31	4.06	4.39	4.94	4.65	4.29	3.99	4.86	4.65	5.3	5.49	3.65	5.38	4.75	4.27	5.25	5.76	5.16	4.48	4.35	4.04	4.16	4.26	4.68	4.18	4.35	3.78	4.78	4.66	4.51	4.66	3.73	4.5	3.81	4.71	4.08	4.94	4.69	5.64	5.19	6.12	4.01	4.27	4.56
VPS9D1	2	2.66	0.54	1.34	2.3	2.31	3.17	0.69	1.79	2.49	2.4	1.65	1.5	1.85	1.45	1.07	0.16	1.99	2.74	3.97	2.11	1.85	3.16	2.68	2.12	2.09	3.26	2.62	2.88	2.72	3.77	2.81	3.16	2.66	1.12	2.45	1.55	1.15	2.21	2.9	2.99	1.96	1.94	2.49	3.32	2.41	4.62	2.8	1.85
ZNF37A	6	6.15	6.33	6.36	6.56	5.43	5.76	6.25	6.16	6.19	6.87	5.75	5.91	6.43	5.68	6.53	7.58	6.1	5.67	6.04	4.78	5.56	6.64	6.55	6.5	6.06	5.52	6.69	5.75	5.9	5.71	6.56	6.15	5.83	6.44	6.07	6.54	6.48	5.42	6.22	5.3	5.81	5.5	5.18	5.38	6.01	6.08	6.01	6.69
MARK3	6.34	5.92	7.57	7.88	6.5	5.7	6.04	7.45	6.16	7.51	6.53	5.92	6.52	6.87	8.09	6.23	7.24	6.49	6.34	7.63	6.54	6.37	6.32	6.38	7.06	5.95	6.31	6.07	7.14	6.22	6.79	6.11	6.17	7.39	6.09	6.46	6.03	6.33	6	6.43	5.85	6.5	6.53	6.52	6.35	7.43	5.82	6.31	6.81
SLC25A3	6.04	5.53	5.56	5.7	6.49	7.78	6.91	6.42	5.86	5	5.62	5.78	6.12	5.97	6.13	5.05	5.75	6.04	6.29	6.01	6.52	6.37	6.38	5.79	5.29	6.8	7.13	6.2	5.69	7.01	6.77	6.17	6.54	5.98	5.99	6.1	6.35	5.78	7.65	7.58	6.18	6.27	7.14	6.54	6.35	6.46	6.81	6.73	6.16
FNDC3B	6.12	4.88	5.59	4.94	6.11	5.53	5.1	5.35	6.08	6.42	6.29	5.8	5.71	6.64	5.69	7.03	5.44	6.26	5.82	5.4	5.01	7.36	5.71	6.96	5.56	6	5.12	5.33	5.82	4.89	5.76	5.81	6.1	6.18	5.26	4.96	5.98	4.35	5.11	5.4	5.29	5.46	6.83	7.42	5.96	6.48	6.52	6.53	5.65
FOSL2	7.09	5.64	6.16	6.58	7.42	6.74	7.76	7.47	6.92	6.64	4.98	6.45	5.62	6.99	7.66	7.16	8.19	6.99	6.55	6.92	6.64	6.05	6.38	8.29	7.34	7.93	7.83	7.16	6.39	7.98	7.37	8.47	6.93	6.97	6.72	6.47	7.21	5.98	8.7	8.25	6.8	5.89	8.42	6.35	8.31	7.43	6.77	7.55	6.93
CACNG4	0.89	-2.57	-0.31	-0.4	-0.94	0.98	-2.57	-2.57	0.74	0.45	-2.57	-2.57	0.96	0.8	-0.21	2.05	-2.57	-2.57	-2.57	-0.38	0.64	1.91	-1.62	-0.96	-2.57	1.28	-2.57	-2.57	1.42	-2.57	-1.47	-2.57	0.19	-2.57	-0.43	2.92	0.34	1.15	-2.57	-2.57	2.79	-2.57	-1.44	4.54	-1.48	-0.87	-2.57	-1.58	1.2
FRYL	5.77	6.1	6.59	5.8	6.09	4.64	6.26	5.83	5.43	5.33	5.03	5.55	5.97	6.27	6.01	5.21	5.47	6.01	5.29	6.44	5.61	4.85	5.51	5.28	5.18	5.57	5.88	5.86	6.06	6.41	5.7	5.99	5.63	5.11	6.19	6.22	6.07	6.13	6.32	5.38	4.1	4.59	5.2	5.87	6.02	6.25	3.47	5.3	6.27
TMEM131	4.95	5.92	6.52	6.04	4.79	5.98	5.16	4.58	5.5	5.41	5.07	4.52	4.36	5.37	5.54	5.11	5.51	5.56	4.39	5.45	4.39	4.66	5.88	5.09	5.42	5.11	4.41	6.15	5.53	5.06	4.93	5.65	5	5.26	5.5	4.62	5.47	4.85	5.33	4.89	5.24	5.15	5.35	4.95	4.89	5.92	5.16	5.79	5.59
FSCN1	7.22	5.51	4.23	3.69	6.3	6.59	7.56	10.06	5.85	6.23	4.67	5.82	5.99	7.04	7.65	5	6.71	4.98	6.87	6.05	5.9	4.36	6.19	6.24	5.44	7.61	7.13	4.39	8.88	6.73	11.63	7.36	5.45	7.24	6.09	5.28	5.71	4.47	6.64	9.6	4.77	4.82	7.75	5.54	8.59	8.41	7.23	6.06	5.3
ACTB	10.33	10.51	8.62	8	11.48	10.4	10.59	11.99	11.46	9.58	9.84	10.54	9.88	10.17	10.07	10.52	9.17	10.62	10.8	10.13	9.5	8.88	9.78	10.45	10.24	10.66	10.05	10.77	11.44	9.73	11.82	11.24	9.19	9.73	9.72	10.18	8.82	10.35	10.55	10.95	9.39	9.93	11.16	11.41	11.69	10.34	9.89	10.31	9.43
MOCOS	5.04	2.7	2.89	5.92	4.35	2.04	4.44	3.91	4.91	3.81	4.8	3.87	2.77	4.34	3.43	2.81	4.62	5.44	3.66	4.63	3.25	4.39	3.83	5.07	7.14	4.16	4.62	3.58	5.07	4.55	3.8	4.21	4.06	5.4	5.06	5.31	3.43	3.78	4.37	3.57	3.15	5.01	3.65	4	3.56	4.81	4.3	4.74	4.99
PLD1	3.3	3.62	3.19	3.59	3.97	2.83	3.49	4.29	3.22	4.91	3.64	3.91	2.06	3.61	5.53	3.93	4.96	2.93	3.57	4.19	3.3	4.27	5.09	5.06	4.29	3.42	2.85	3.48	3.94	3.76	3.68	3.12	2.37	3.71	3.31	3.1	2.28	0.93	3.68	4.61	1.32	3.63	4	4.21	4.26	5.49	3.47	4.33	2.97
ATP12A	-2.57	0.9	-2.57	-1.11	3.17	-1.35	-2.57	0.37	-0.79	-2.57	-2.57	-2.57	-2.57	-1.91	0.27	-2.57	-2.57	-2.57	-2.57	-2.57	3.08	-2.57	-1.05	-2.57	-2.57	-1.4	-1.5	-1.75	-2.57	-1.82	-2.57	-2.57	0.19	2.14	0.68	3.77	-2.57	-2.57	-2.57	-2.57	3.31	-2.57	-2.57	-2.57	0.08	-2.57	1.65	-2.57	-2.57
WDR62	3.89	3.4	4.17	4.39	4.19	2.98	2.66	1.89	3.37	4.08	3.68	3.13	3.68	3.41	3.63	2.08	4.58	3.31	-2.57	4.15	4.92	4.04	3.1	2.61	3.72	3.63	3.76	4.25	3.57	2.67	2.93	2.56	2.78	3.69	2.96	4.35	3.35	4.11	2.13	2.36	3.97	3.92	3.18	2.65	2.28	3.1	5.31	3.32	3.78
DLG1	7.01	6	6.97	7.48	6.64	6.53	5.54	5.99	5.86	7.16	6.2	5.48	6.13	6.84	8.4	6.81	6.87	7.57	6.26	7.43	5.54	7.11	7.26	6.82	7.45	6.65	6.59	5.99	6.29	6.01	6.44	6.07	6	7.14	6.12	6.62	6.71	6.13	5.56	5.37	6.77	6.69	4.71	6.61	6.04	6.78	5.46	6.52	6.72
RAB7A	6.37	5.49	4.89	4.14	5.87	6.29	6.15	6.16	6.06	4.81	4.28	6.14	5.05	6.23	5.85	5.98	5	6.18	4.48	4.81	5.28	4.66	6.56	6.31	6.17	6.45	5.99	5.43	5.58	6.21	6.87	6.23	6.36	5.57	5.42	6.01	6.19	5.52	6.42	7.63	6.92	6.71	6.82	6.7	6.35	6.55	5.77	6.41	5.83
BCAP29	4.33	3.83	4.95	5.4	4.28	3.95	4.46	5.43	4.64	5.31	4.01	3.94	4.46	4.47	4.98	4.51	4.89	4.3	4.51	4.91	4.64	4.42	4.58	4.83	4.44	4.57	4.71	4.75	5.53	4.21	4.6	5.1	4.1	4.54	4.71	4.52	4.21	3.76	4.64	4.98	4.71	4.46	3.99	4.74	4.49	5.17	3.47	4.69	4.22
SEC31B	3.03	4.16	4.13	4.04	3.82	2.76	3.72	0.95	2.86	3.33	2.66	3.02	4.67	2.4	1.91	2.1	4.07	1.88	4.78	5.68	2.83	3.1	3.12	3.35	-0.3	3.73	2.85	3.12	2.38	3.46	3.77	4.04	2.15	1.63	3.43	3.59	0.87	3.85	2.72	2.32	2.27	3.16	2.78	2.19	3.08	1.53	2.83	1.73	2.71
SART3	5.47	5.82	7.64	6.59	5.61	5.75	5.01	6.91	5.01	6.97	6.42	6.33	5.67	5.57	6.87	6.18	5.44	5.8	6.36	5.7	7.23	5.76	5.81	4.97	6.06	4.97	5.55	5.76	5.61	5.13	5.8	5.21	5.51	6.04	5.53	5.47	6	5.64	5.17	5.71	5.81	5.62	5.64	5.51	5.38	5.68	3.91	5.91	5.31
ARHGAP15	3.56	5.41	-2.57	0.44	1.08	-1.84	2.17	1.06	1.72	3.28	2.47	1.65	0.59	1.49	0.93	0.84	-2.57	1.02	2.42	2.89	1.56	1.36	0.52	1.56	1.28	1.98	0.13	1.82	0.45	1.01	1.61	3.33	-0.16	1.15	1.85	0.05	1.07	0.67	0.02	0.16	-1.23	0.34	1.2	2.35	2.64	-0.24	0.21	0.58	0.56
TUBA3D	-1.64	-2.57	-2.57	-2.57	-2.57	-2.57	-2.57	3.47	-2.57	-2.57	-2.57	-2.57	-2.57	-2.57	2.03	-2.57	-2.57	-2.57	-2.57	-2.57	-2.57	-2.57	-1.62	-2.57	-2.57	-1.4	-1.5	-1.75	2.61	-2.57	-2.57	-2.57	-2.57	-2.57	-2.57	-1.78	-2.57	-2.57	-2.57	-2.57	-2.57	-0.72	-1.2	-2.57	-2.11	-1.09	0.21	-2.57	-2.57
PAX2	-2.57	-2.57	-2.57	-2.57	-1.54	-2.57	-2.57	-2.57	-2.57	-2.57	-2.57	-2.57	-2.57	-2.57	-2.57	-2.57	-2.57	-2.57	-2.57	-2.57	-2.57	-2.57	-2.57	-2.57	-2.57	-2.57	-2.57	-2.57	-2.57	-2.57	-2.57	-1.64	-2.57	-2.57	-2.57	-2.57	-2.57	-2.57	-2.57	-2.57	-1.75	-2.57	-2.57	-2.57	-2.57	-2.57	2.04	-2.57	-1.59
EXOSC7	4.17	3.29	2.97	2.01	4.13	4.01	4.98	4.33	4.34	3.26	2.45	2.94	4.57	3.77	3.68	3.1	3.04	4.69	2.74	3.8	4.07	3.92	4.43	3.35	4.31	4.65	5.06	3.45	4.26	5.34	5.09	3.44	5.34	4.6	4.32	4.6	5.08	3.72	5.57	5.96	5.16	4.39	5.53	4.19	4.29	3.82	4.56	4.59	3.56
KIFAP3	3.25	2.99	2.97	3.66	2.74	4.59	3.44	3.59	3.5	2.82	1.87	1.1	1.71	3.5	2.26	4.4	4.58	3.5	2.42	3.07	2.83	0.45	3.22	3.49	2.72	2.48	3.39	3.6	4.01	3.6	3.32	3.5	4.22	2.91	3.18	2.58	2.98	3.1	4.06	4.2	4.02	2.38	4.14	3.48	4.29	3.21	2.83	3.87	3.27
MKRN2	3.65	3.18	1.45	2.38	2.3	3.64	3.84	3.47	3.34	2.92	2.03	2.91	3.78	3.44	2.68	2.99	2.56	3.93	0.55	2.7	2.11	2.53	2.85	3.08	4.33	3.33	3.57	3.54	3.67	3.89	3.2	2.81	3.61	3.88	3.56	3.56	4.43	3.36	3.84	4.32	4.04	4.01	3.83	3.97	3.93	4.16	1.56	3.08	3.16
MCM6	4.09	4.2	4.92	4.07	3.11	4.92	3.32	5.71	4.67	4.71	5.28	3.47	4.4	4.74	5.04	5.24	4.5	5.7	4.09	2.92	3.3	3.45	4.77	5.35	4.6	4.03	3.65	4.74	4.84	2.54	4.73	3.86	3.46	4.57	4.71	4.73	4.56	5.69	3.54	4.22	5.88	5.22	4.82	5.7	4.11	4.9	3.01	4.97	3.75
REXO2	5.5	3.73	3.77	3.85	5.77	5.55	5.3	5.12	5.8	2.22	3.73	3.47	5.56	4.5	3.54	4.4	3.54	5.35	3.86	4.9	3.81	3.1	4.93	4.94	5.51	5.55	4.89	4.51	5.26	4.87	5.71	4.43	5.91	4.04	4.89	4.46	4.81	4.86	5.94	6.08	4.75	5.31	7.51	5.9	5.91	4.24	4.75	5.05	4.54
RBM7	3.67	3.16	1.28	2.5	2.92	3.91	3.02	2.63	3.16	3.03	4.08	3.04	3.31	3.06	3.64	3.46	3.44	3.47	2.74	2.95	2.23	4.66	3.58	3.48	4.31	2.93	2.82	3.91	3.26	3.66	3.12	3.67	3.8	2.86	3.51	2.93	3.15	3.09	4	3.46	2.95	2.44	4.11	3.33	3.49	3.44	4.7	3.14	3.31
RBMS2	3.16	4.24	2.72	1.65	3.17	3.93	3.45	3.09	3.52	3.94	4.93	5.04	4.51	3.37	2.96	5.06	3.13	3.31	4.3	3.31	2.51	4.82	4.51	2.9	0.54	2.32	1.95	4.29	3.66	3.46	3.93	3.17	2.86	3.33	2.01	3.16	2.19	1.87	2.96	4.03	1.47	3.33	3.68	3.34	4.1	3.1	5.97	1.93	3.31
BAZ2A	6.68	7.33	10.12	8.88	6.5	6.88	6.01	8.17	6.64	9.71	8.92	8.87	7.29	7.12	8.84	8.23	7.06	6.82	9.17	7.05	10.51	8.77	7.2	6.65	6.96	6.33	6.47	7.4	6.31	6.42	6.59	6.63	7.15	7.28	6.83	5.77	7.2	6.08	6.16	6.71	7.4	7.03	6.3	7.06	6.49	7.64	6.29	7.05	7.26
PTPN23	4.69	3.23	3.09	2.98	3.87	3.48	3.19	2.85	3.57	1.66	3.52	3.91	4.09	3.87	3.62	3.47	3.13	3.67	3.21	3.51	3.49	3.29	3.25	3.49	4.8	4.43	3.49	1.77	3.42	3.54	3.29	2.33	2.83	3.44	2.29	4.48	4.67	3.83	2.82	3.98	3.82	3.5	3.71	3.96	3.41	2.67	2.04	3.11	3.78
MLH1	3.02	3.31	4.02	2.38	3.14	2.94	3.5	2.53	2.94	4.73	2.47	3.02	2.77	3.14	3.48	3.47	2.3	3.5	2.99	3.17	2.83	3.6	3.32	3.14	3.25	3.05	2.81	2.81	2.44	3.21	3.62	3.07	3.08	3.12	2.49	2.64	2.76	3.99	3.4	4.16	3.63	2.18	4.23	3.45	2.91	2.77	3.7	2.41	2.34
UNG	4.92	3.03	2.97	3.18	4.56	4.92	3.87	5.05	3.43	3.77	4.26	3.02	5.37	4.54	4.34	4.1	4.43	5.43	3.21	3.42	4.07	3.74	4.38	5.03	5.14	4.8	5.22	3.89	4.81	4.62	3.47	2.61	4.56	4.78	3.57	4.55	4.56	5.45	4.61	5.05	6.24	4.57	4.64	5.25	3.72	4.81	3.33	4.98	4.17
FMO4	-0.36	0.9	1.06	1.65	-0.19	0.49	0.08	-2.57	-0.49	1.79	-2.57	1.65	1.5	-0.07	2.19	-1.66	0.16	0.14	0.55	-0.81	-2.57	0.45	0.52	-0.96	-1.03	-0.33	-0.9	0.27	1.55	0.4	-0.09	1.61	-0.37	0.42	-0.18	-0.89	-1.17	-2.57	0.18	0.77	-0.84	0.06	-0.05	-0.77	0.39	1.81	-2.57	0.41	1.2
KLHL20	2.55	3.2	2.72	2.11	3.25	3.23	3.62	3.19	2.8	2.39	1.21	0.21	3.8	3.02	2.66	2.77	1.81	3.07	3.21	3.31	0.64	2.62	3.95	2.42	1.62	2.65	3.05	3.08	3.56	3.63	3.01	3.59	4.37	3.04	3.45	3.6	3.65	2.73	4.59	4.33	3.32	3.5	3.58	3.04	3.27	2.97	0.21	2.93	2.85
RGS11	0.89	-0.16	-2.57	0.72	1.49	0.13	-0.16	-2.57	0.85	-2.57	0.69	-2.57	5.21	0.2	-0.96	1.22	-0.63	0.39	0.55	0.83	-2.57	0.92	-1.05	-0.22	1.76	3.13	-0.14	2.01	1.96	1.09	-0.43	0.76	1.38	-0.72	1.02	0.21	1.24	1.99	0.02	-0.91	0.99	0.06	-1.2	-1.41	-0.71	0.3	-2.57	-0.27	0.2
SLC46A1	0.89	3.07	-0.31	1.71	2.78	4.12	3.32	3.46	3.14	3.34	2.14	2.92	3.51	2.29	1.61	2.34	-0.63	3.46	0.55	1.71	2.51	4.27	2.38	3.2	3.78	3.58	2.08	1.61	0.58	3.05	2.31	1.63	2.97	2.01	2.59	2.37	2.82	2.66	1.07	1.15	3.17	2.44	2.44	2.44	2.14	2.16	3.5	1.93	1.39
PLXNA2	5.42	2.8	6.79	7.29	4.05	6.43	3.87	4.74	3.74	5.69	5.32	5.08	4.13	5.21	4.85	6.69	5.29	4.64	3.72	5.42	6.47	6.45	5.13	4.55	5	4.08	4.12	5.92	4.74	5.59	4.58	4.45	5.67	5.2	4.63	5.68	5.5	4.92	5.54	4.75	6.76	2.18	2.57	2.09	4.85	5.7	3.59	5.74	4.75
SPAG5	3.23	1.51	5.57	4.49	1.66	4	1.54	3.68	2.69	4.32	5.47	4.75	3.18	3.23	3.99	4.74	2.3	3.1	2.42	1.99	4.18	3.6	3.89	3.84	3.78	2.41	1.56	3.23	4.39	-0.67	2.61	2.05	2.9	3.66	3.52	2.72	3.29	4	1.62	2.75	4.23	2.84	3.58	3.18	2.73	3.28	0.21	3.29	1.48
ANKRD13A	5.28	6.39	5.44	4.84	6.13	4.9	4.95	5.76	5.69	5.32	5.46	4.89	5.66	5.07	5.31	5.83	4.51	6.42	5.3	5.65	5.49	5.06	4.89	5.53	5.99	5.45	4.51	5.33	5.1	4.52	5.18	5.48	5.1	5.8	4.43	6.34	5.26	5.41	4.59	5.42	5.56	6.55	6.16	7.52	5.37	4.75	5.49	5.09	4.72
TPD52	5.43	5.65	8.01	5.9	5.21	5.46	5.54	6.56	6.9	5.3	6.48	5.21	7.9	5.69	8.27	6.04	5.07	6.65	5.67	5.64	6.66	5.94	5.87	5.75	7.48	6.84	5.59	5.03	5.27	6.1	5.26	5.23	5.8	6.67	6.41	5.64	5.67	7.89	5.76	4.64	7.44	5.63	3.96	5.23	5.02	5.54	5.19	7.09	6.29
ACACB	2.51	4.68	-0.31	4.39	4.42	3.59	4.89	3.24	4.12	3.67	4.86	3.68	4.62	3.76	3.87	3.51	3.65	4.15	5.03	4.49	3.95	3.6	1.54	4.67	0.54	4.11	3.92	5.25	2.59	5.36	2.61	3.75	1.16	2.19	3.43	4.51	1.55	3.25	3.83	2.99	4.28	1.1	2.46	3.4	3.03	1.93	4.99	2.7	3.58
TRAF4	6.29	3.95	2.57	3.08	5.17	5.54	5.99	3.06	5.34	2.69	5.54	2.83	5.92	5.15	4.1	2.94	3.2	6.39	2.42	6.33	4.07	4.44	5.67	5.15	4.87	6.25	6.44	2.73	6.04	6.26	6.23	4.85	6.91	5.9	5.78	6.39	5.94	5.74	6.74	5.98	6.22	7.01	5.29	6.13	4.8	5.17	5.51	5.38	5.12
PAG1	3.83	5.47	5.73	5.01	4.29	2.89	4.7	3.79	4.96	4.03	4.81	4.75	5.34	5.37	4.34	4.04	1.95	2.92	3.98	5.34	3.66	0.8	3.47	4.5	4.11	5.96	5.51	3.33	4.25	4.23	5.05	5.38	6.13	5.22	5.16	4.49	4.34	3.7	4.16	2.71	3.14	3.11	2.9	3.83	4.79	3.17	3.91	4.88	4.74
GPATCH1	5.51	4.66	7.72	6.71	4.45	4.79	4.13	5.63	4.77	6.53	6.72	5.82	5.68	4.86	5.87	6.77	5.3	5.04	6.36	5.22	8.17	6.66	4.42	4.53	3.83	4.33	4.07	5.37	4.7	3.74	4.35	4.51	4.64	5.47	4.91	4.74	4.79	4.83	3.4	3.76	7.56	4.84	3.05	3.93	4.33	4.34	4.71	4.89	4.93
ICAM3	3.82	5.94	2	2.11	4.4	0.61	4.42	6.49	4.02	2.45	5.93	6.24	3.49	3.17	2.52	3.83	0.16	3	6.11	4.53	3.66	-2.57	-2.57	4.46	3.81	5.88	4.23	-2.57	3.3	3.83	4.03	5.74	2.77	2.82	4.24	3.77	4.01	2.66	3.06	2.5	2.19	2.65	3.99	4.56	4.67	2.82	-2.57	2.77	2.78
NT5C2	6.49	4.37	5.5	5.36	6.26	4.2	5.68	4.55	6.1	4.67	4.8	4.28	-2.57	6.23	5.44	5.36	5.98	4.96	4.7	5.67	4.78	5.59	4.8	4.64	5.04	6.83	6.81	3.4	5.22	5.53	5.51	5.73	6.69	5.92	6.46	5.51	5.13	4.61	6.1	5.08	4.78	4.72	4.09	5.48	5.03	6.29	3.77	5.83	6.01
MCAM	4.29	4.9	4.81	5.13	5.05	5.85	5.76	4.85	6.78	4.5	4.9	6.69	6.82	6.8	4.22	5.74	5.05	5.94	6.51	3.94	5.34	4.73	2.11	6.53	6.41	5.94	5.57	6.63	5.96	5.1	4.44	6.12	5.94	4.86	4.67	2.4	5.21	5.42	3.99	4.22	3.17	3.09	5.38	4.53	6.19	2.86	4.11	5.22	4.12
GPC4	2.94	0.47	1.45	0.96	2.25	2.83	2.95	4.22	3.04	2.31	1.37	2.05	-0.71	4.77	2.12	4.66	2.56	5.36	2.02	1.92	2.51	2.62	3.12	4.1	-0.3	2	2.37	2.38	3.83	3.12	1.61	2.54	2.43	3.83	1.91	2.13	2.19	3.43	2.1	3.45	0.27	0.77	3.13	2.32	5.16	-2.04	2.83	2.27	1.48
MBNL3	4.35	4.36	1.45	1.34	3.17	2.86	3.87	2.57	3.06	1.36	-0.04	3.33	1.5	4.31	1.38	2.77	3.48	3.19	1.47	2.74	-2.57	1.91	3.62	2.75	3.81	5.04	3.88	5.14	3.78	3.94	2.7	3.76	3.67	4.19	2.96	3.45	3.48	4.01	4.68	3.11	8.27	3.61	0.82	4.63	2.92	3.56	2.35	2.5	4.57
CAMSAP3	2.39	0.19	-2.57	0.72	2.02	3.36	2.04	1.17	2.56	-0.38	-1.2	-2.57	2.46	2.1	1.61	-0.4	0.68	1.85	-2.57	3.17	-2.57	0.45	-0.06	0.64	1.89	3.37	3.21	-2.57	2.2	2.62	-0.09	0.3	3.14	3.23	2.11	3.54	2.01	2.93	3.05	1.37	1.08	1.36	0.38	2.26	1.25	0.46	2.35	2.54	2.39
RAP1GAP	1.76	-0.16	2.4	2.74	3.91	0.37	1.76	1.53	3.01	1.36	0.83	1.65	4.01	2.42	0.13	-2.57	0.68	2.09	-2.57	4.58	0.64	1.91	0.52	4.34	3.67	3.37	3.81	-0.54	0.45	2.45	-0.43	0.76	4.37	4.62	3.66	2.24	2.43	3.25	3.94	0.16	2.42	2.44	-0.15	0.4	1.18	2.16	0.21	0.41	2.6
XAB2	1.21	0.19	-0.31	0.72	1.4	0.98	-2.01	1.06	0.17	1.18	-0.51	1.1	0.08	0.43	0.53	0.84	-0.63	-0.43	-2.57	1.67	-2.57	0.45	2.04	-0.96	-1.03	-0.23	1.36	0.67	1.14	-0.43	1.78	-0.11	0.59	1.33	1.38	-0.59	-1.17	1.15	2.29	2.86	-0.84	0.34	-0.66	-1.41	-1.25	-1.34	0.21	-2.57	-1.01
ARHGEF1	4.12	6.08	6.48	5.67	3.2	4	3.55	4.43	4.02	5.72	6.58	5.51	4.43	3.9	4.93	6.09	4.37	4.27	6.22	4.27	6.09	5.22	4.03	3.58	3.15	2.67	3.88	5.01	4.24	2.91	3.57	4.58	3.18	4.22	4.13	3.04	3.74	3.91	2.66	3.65	3.17	2.8	3.33	3.4	4.71	3.82	3.81	3.62	3.94
STXBP2	2.34	2.53	2.97	3.88	2.2	1.79	2.95	1.17	2.38	3.74	2.66	1.65	2.06	2.22	2.18	1.92	2.96	2.35	0.36	2.56	2.83	2.62	1.71	1.51	2.01	2.54	2.92	1.53	2.53	1.94	1.93	1.88	3.71	2.78	2.63	2.49	2.19	1.33	3.07	3.15	2.06	0.57	2.18	2.4	1.33	2.06	1.1	2.68	3.03
MAP2K7	5.65	5.59	3.97	6.57	5.58	5.8	4.75	4.74	6.11	4.97	5.13	3.71	5.69	5.54	5.22	5.14	6.63	5.89	4.64	5.82	4.94	5.08	5.61	6	5.38	5.87	5.56	6.02	5.9	5.57	4.81	5.8	5.39	5.61	5.64	4.91	6.05	5.86	4.45	4.76	4.34	4.28	5.28	4.68	5.19	5.63	4.91	6.04	6.11
DGKD	3.87	4.82	5.21	4.7	3.46	4.7	2.83	2.82	3.3	3.96	4.05	1.86	3.89	2.95	4.38	3.27	3.75	4.64	3.49	4.72	2.83	3.81	3.4	3.79	3.09	2.95	3.19	3.04	3.48	3	3.62	3.74	2.89	4.25	3.73	3.75	3.5	3.28	2.7	2.02	1.97	2.8	2.65	2.35	3.29	4.01	3.18	3.24	3.34
CTTNBP2	3.74	2.18	5.82	1.16	1.49	2.99	1.28	1.61	2.3	2.47	3.3	1.65	0.08	1.22	3.5	3.2	-2.57	0.86	0.55	1.67	5.12	4.27	-0.06	1.99	-1.03	4.21	1.01	1.65	0.01	-0.04	-0.43	2.24	1.08	2.59	1.02	-0.89	-0.48	2.47	-2.57	-0.41	1.66	-1.37	-2.09	-0.77	-0.01	-1.09	-2.57	-0.59	-0.02
RARB	0.31	1.84	2.85	0.96	-1.54	2.64	1.98	1.06	1.84	2.02	-1.2	0.21	0.96	2.13	3.27	0.84	-2.57	0.47	-2.57	0.23	1.56	1.36	1.93	1.37	-0.3	0.28	-0.9	2.49	1.29	2.54	-0.86	1.38	0.19	0.07	1.12	-2.57	0.34	2.99	0.58	2.02	-1.23	1.48	0.14	0.28	2.16	-2.04	0.21	0.22	-0.28
TOP2B	9.57	7.37	8.33	8.5	6.86	7.57	6.94	6.53	7.86	8.25	7.65	7.17	6.34	8.41	8.19	8.3	8.51	7.76	6.49	6.57	7.56	6.89	7.82	6.73	8.98	7.7	8.15	7.56	6.85	7.22	5.42	7.2	8.38	8.45	8.68	7.14	8.4	8.17	8.43	6.87	7.98	6.72	7.23	8.64	6.23	6.83	6.08	7.61	8.04
TM9SF3	8.57	7.17	7.74	7.6	9.15	8.55	9.33	8.36	8.97	7.22	6.95	7.82	7.35	8.39	7.64	8.39	7.21	7.77	7.59	7.17	8.09	7.65	7.87	8.07	7.41	8.78	9.24	7.64	7.76	9.22	9.39	8.76	9.43	7.92	8.5	8.79	7.72	7.58	10.24	9.37	8.54	8.62	9.1	9.17	8.64	8.36	7.33	9.28	8.38
NFKB2	3.46	4.29	2.3	2.17	2.75	1.69	3.34	3.26	2.51	2.72	3.6	3.06	2.09	2.66	2.41	2.89	3.21	1.31	6.34	3.49	2.94	4.08	3.6	2.87	2.52	3.75	2.82	3.71	1.55	2.04	3.51	4.61	3.39	2.32	2.33	1.32	1.12	1.25	2.39	2.12	1.59	3.3	3.05	1.59	3.63	2.97	3.36	2.6	1.63
UBE2T	3.6	1.63	1.06	1.9	2.4	3.36	2.84	2.32	2.18	2.88	2.78	2.61	4.23	3	2.6	2.15	2.16	3.49	0.55	1.37	0.64	0.45	3.66	3.08	2.65	2.78	3.54	1.59	3.6	2.82	4.17	1.38	2.95	2.93	3.75	3.89	2.76	4.6	3.85	3.81	5	3.78	5.19	4.31	3.64	2.98	1.1	3.66	1.2
PPP1R12B	7.03	6.19	7.92	8.28	7.37	6.72	6.77	5.72	8.26	6.97	7.04	6.5	6.18	6.3	6.46	7.79	6.39	7.88	7.35	7.26	7.37	7.79	5.11	6.68	6.76	6.59	5.86	8.25	5.66	6.93	6.44	7.03	5.13	7.3	7.02	5.99	5.29	6.22	5.98	5.25	6.02	6.62	6.16	6.79	5.67	6.68	6.62	5.85	6.42
DNAJC10	6.52	7.05	4.83	5.8	5.82	6.86	5.65	6.38	6.09	6.14	6.62	5.75	6.26	6.06	5.98	6.26	5.95	6.76	6.21	5.8	4.87	5.82	6.32	6.29	6.52	6.43	5.26	6.26	5.92	5.36	5.42	6.52	4.25	5.97	5.86	5.17	6.6	5.99	5.73	5.22	3.9	5.32	5.17	6.21	5.53	5.44	5.77	5.61	5.93
GTF3C1	6.32	6.38	9.54	7.79	5.81	7.74	5.31	8.02	6.47	8.79	8.66	9.14	8.12	6.64	9.03	8.11	6.92	7.18	8.79	6.08	9.03	8.82	6.76	6.5	6.56	5.86	5.44	6.35	7.41	5.84	5.83	5.89	8.42	6.58	6.56	5.6	6.17	6.49	4.87	5.82	6	6.38	6.01	5.74	5.72	7.23	5.48	6.59	6.13
IL4R	5.46	7.18	5.15	6.05	6.27	6.06	6.65	6.5	6.35	6.9	6.52	6.87	5.68	6.65	5.59	6.61	5.11	6.51	6.22	6.81	5.97	6.96	5.91	6.51	5.85	6.4	6.42	6.21	7.63	6.21	8.05	7.61	6.88	5.62	5.83	5.77	5.57	4.71	7.03	5.95	5.95	4.95	5.17	7.12	7.29	8.1	5.51	6.64	5.46
USP33	6.41	6.3	7.25	6.97	6.23	6.43	5.57	6.18	6.01	7.08	6.31	5.81	5.96	6.36	6.7	6.63	6.51	6.32	5.34	6.7	6.2	6.64	6.12	6.44	5.98	5.65	5.96	6.66	6.71	5.53	5.23	6.01	5.77	6.29	5.26	6.08	5.53	6.35	5.78	6.55	6.7	5.86	5.83	5.89	5.94	6.2	6.12	6.29	6.41
PAK3	1.03	2.94	0.19	0.46	0.49	-0.05	0.55	-1.61	1.73	0.09	1.64	3.18	0.08	0.44	0.17	1.72	0.68	0.89	4.2	1.94	2.83	1.36	1.27	2.96	0.31	1.49	0.74	1.33	0.32	0.12	1.86	2.26	0.15	1.27	0.81	1.22	0.63	4.92	1.55	0.35	2.61	1.07	-0.03	0.96	2.2	0.55	2.61	-0.99	0.52
CAPN6	-2.57	0.19	-2.57	-2.57	-0.94	-2.57	-2.57	-2.57	-2.57	-1.1	-2.57	-2.57	-2.57	-2.57	-2.57	-1.11	-2.57	-2.57	-2.57	-1.09	-2.57	-2.57	-2.57	2.33	-2.57	-2.57	-2.57	-2.57	-2.57	-1.82	-2.57	-2.57	-2.57	-2.57	-2.57	-2.57	-2.57	-1.05	-1.79	-2.05	4.13	-1.37	2.44	-1.87	-2.57	-2.57	-2.57	-2.57	-2.57
DCX	-2.57	-0.6	-2.57	-2.57	-0.94	-2.57	-2.01	-2.57	-2.57	0.45	-2.57	-2.57	-2.57	-2.57	-0.96	-0.4	-2.57	-2.57	-2.57	-2.57	-2.57	-2.57	-0.64	-2.57	-2.57	-1.87	-2.57	-2.57	-2.57	-2.57	-1.47	-2.57	-2.57	-2.57	-2.57	-1.78	-2.57	6.16	-2.57	-2.57	0.55	-2.57	-2.57	-1.41	-2.57	-2.57	0.21	-1.58	-2.57
SNRPA	6.14	4.59	3.9	4.21	6.65	4.73	5.89	6.15	5.7	4.13	4.73	4.85	5.69	5.94	4.33	3.62	6.05	5.63	4.91	6.4	4.65	3.86	4.64	6.03	6.8	6.69	6.63	4.94	6.5	5.78	6.62	4.77	5.33	6.07	5.62	6.72	6.23	6.06	5.95	6.32	7.07	8.4	6.71	5.4	6.07	5.18	4.85	6.03	5.85
SPAG6	-2.57	-1.28	-2.57	-2.57	-2.57	-1.84	-2.57	-2.57	-2.57	-2.57	-1.2	-2.57	0.59	-2.57	-2.57	-2.57	-2.57	-2.57	-2.57	-2.57	-2.57	-2.57	-2.57	-2.57	-2.57	-2.57	-1.5	-2.57	-1.29	-2.57	-0.86	-2.57	-2.57	-2.57	-1.68	-2.57	-2.57	-2.57	-2.57	0.83	-1.75	-2.57	-2.57	-2.57	-2.57	-2.57	-2.57	-2.57	-2.57
EXOSC5	2.88	1.63	0.54	-0.4	1.4	2.04	1.58	0.54	1.31	0.09	0.31	0.21	0.96	1.72	-0.03	0.96	0.16	1.26	-2.57	0.74	0.64	-2.57	1.05	0.27	0.83	2.93	2.26	2.27	1.29	1.81	2.52	1.1	2.5	2.41	1.67	1.4	3.25	2.2	3.03	3.33	3.06	2.6	2.49	1.11	1.5	0.81	0.21	1.32	0.98
DYNC1I2	7.82	7.18	8.42	8.48	7.71	8.1	8.2	8.83	8.11	7.87	8.03	7.84	7.11	8.27	8.15	8.19	7.85	8.13	7.83	8	7.99	7.43	7.62	7.45	7.96	8.74	8.12	7.55	7.88	8.49	7.7	7.57	7.8	8.43	7.95	7.38	8.47	7.21	8.96	8.14	6.84	8.18	8.14	8.02	7.67	8.44	6.79	8.57	8.33
APBB1IP	3.08	5.8	2.72	2.21	2.2	1.91	4.85	3.88	3.28	1.91	3.68	5.2	0.59	1.81	1.67	2.42	5.66	1.53	4.2	4.43	2.83	1.36	2.43	3.45	0.54	3.05	2.95	2.81	0.17	1.9	3.7	5.49	0.59	1.33	3.47	2.32	2.43	0.35	1.07	1.45	3.25	1.88	2.54	3.86	4.52	0.38	4.17	0.58	0.39
LRCH4	1.47	4.9	1.51	-1.11	0.08	4.1	-0.11	-2.57	1.3	5.71	6.07	5.63	5.56	1.16	1.09	5.19	1.7	1.26	2.69	1.09	1.78	6.75	3.97	1.59	-0.27	1.12	1.15	5.35	1.81	-0.19	0.83	0.87	1.45	1.19	1.5	0.27	0	1.29	-2.57	-2.57	0.59	1.25	0.61	1.37	-0.48	0.85	6.84	2	2.13
FAM76B	5.07	4.66	5.77	5.7	3.58	5.67	4.38	5.49	4.29	5.14	4.55	4.25	4.2	4.44	4.99	4.1	4.96	4.94	4.09	5.26	4.39	4.52	3.97	4.46	5.44	3.65	3.63	4.06	4.55	3.6	3.59	4.42	4.72	4.75	4.57	3.89	4.28	4.24	3.68	3.75	4.62	3.89	4.16	5.06	4.39	5.79	2.83	4.67	4.79
SIRT6	4.32	2.7	2.22	3.03	4.66	3.53	4.9	2.53	4.62	2.12	2.94	3.02	3.97	4.43	2.3	1.34	3.95	4.48	4.91	4.59	3.3	0.45	3.59	4.89	4.44	5.49	5.02	3.17	4.01	4.97	4.6	4.39	4.74	4.6	3.57	5.25	4.56	4.33	4.6	5.41	3.06	4.37	5.13	3.55	4.43	3.65	4.09	5.05	4.71
POLD3	4.98	4.04	6.38	5.84	5.15	5.69	3.97	5.15	4.86	6.07	5.46	4.25	4.95	5.31	5.16	5.17	5.18	5.69	5.55	4.16	6.06	5.22	4.73	4.95	5.84	4.31	4.05	5	5.71	4.22	4.88	5.07	4.74	5.49	5.27	5.17	4.89	5.61	4.6	4.53	5.72	6.08	5.22	5.8	4.71	6.04	4.45	4.99	4.44
ACTN2	-1.64	-1.28	-2.57	-2.57	-2.57	-1.84	-2.57	-2.57	-1.72	-2.57	-1.2	-2.57	-2.57	-1.11	-1.82	-2.57	-2.57	-1.14	-2.57	-2.57	-2.57	-2.57	-2.57	-0.96	-2.57	-2.18	-2.57	-1.75	-1.8	-1.82	-0.43	-2.57	-1.79	1.15	-2.57	-2.57	-2.57	-2.57	-2.57	-1.67	0.1	-2.57	-1.73	-2.57	-1.76	-1.34	0.21	-1.58	-2.57
CAPZB	7.31	7.37	6.03	6.65	6.37	7.77	8.2	8.31	7.48	6.28	6.06	6.95	6.9	8.01	6.31	7.87	6.72	7.52	7.55	6.8	6.87	6.47	6.9	7.14	6.86	6.3	8.22	6.72	7.36	8.15	7.5	7.64	7.87	7.96	7.49	7.24	7.67	6.84	8.1	8.08	7.74	7.23	7.38	7.82	8.26	7.23	6.05	6.99	7.24
GPR137B	2.91	1.84	2.22	1.65	3.67	1.78	3.34	2.85	1.99	1.18	0.31	3.02	1.5	1.89	0.74	1.71	1.05	2.18	3.21	1.25	1.56	1.36	0.93	3.08	2.23	3.41	3.21	0.89	0.01	3.44	2	2.71	2.62	2.85	2.41	2.69	1.9	2.04	4.09	3.18	4.02	2.6	3.28	2.46	2.78	1.84	1.65	3.11	2.43
NAALAD2	-1.64	-0.61	-0.31	-1.11	-0.94	0.98	2.25	-2.57	-1.72	-0.38	-0.04	-2.57	1.71	-1.91	-0.42	-2.57	0.16	-2.06	-2.57	-0.2	-2.57	0.45	-0.06	-2.57	-2.57	-2.57	0.13	1.25	-1.8	0.73	-2.57	1.54	-1.79	-1.67	-1.68	-0.89	-1.17	-1.62	-0.62	2.19	-1.75	0.06	-1.2	-0.53	-0.57	-2.57	1.65	-1.58	-2.57
JADE1	4.15	4.92	3.63	4.41	4.39	3.58	4.09	3.93	4.84	2.99	4.24	4.17	4.61	4.35	3.69	4.88	3.76	6.06	3.72	4.83	4.48	3.86	3.82	5.31	4.77	5.36	4.36	4.66	4.27	4.44	3.4	4.75	4.88	4.71	3.45	5.49	3.29	6.36	3.42	3.79	3.48	4.2	4.1	5.08	4.17	4.68	3.7	4.08	4.49
SLC25A43	-0.67	1.63	3.77	0.72	-1.54	0.49	-0.62	0.54	0.17	2.12	0.83	0.21	-2.57	1.15	1.61	1.5	1.05	-0.74	-2.57	0.98	0.64	1.36	1.34	0.64	0.54	1.08	-0.14	2.27	3.1	0.27	0.4	1.2	1.57	1.56	1.02	-0.59	-1.17	0.16	1.78	0.77	2.23	0.34	1.16	1.18	1.29	1.61	-2.57	2.66	1.78
UBE2A	5	4.07	2.85	2.46	3.36	4.69	5.35	4.89	4.33	4.15	3.76	4.89	3.82	5.05	3.68	4.16	3.54	4.98	3.86	4.17	3.3	3.88	4.54	4.53	3.56	4.41	5.05	4.65	5.59	4.89	5.93	4.5	5.24	4.47	4.55	4.81	4.66	4.98	5.71	5.47	5.64	4.91	5.62	5.75	5.89	4.93	4.69	5.22	4.14
FGFR1	4.69	5.06	3.77	3.8	5.34	5.78	5.54	4.89	6.68	2.66	4.21	4.98	5.29	3.97	4.73	6.01	2.87	4.59	5.09	4.5	5.28	4.85	4.33	4.78	2.52	4.31	4.07	5.61	5.23	5.39	4.86	6.03	4.1	3.18	4.42	2.98	3.95	6.76	3.26	3.75	7.28	4.42	6.07	5.13	6.3	2.97	5.42	4.26	3.24
SMC1B	1.47	0.47	2.57	3.44	0.07	3.14	-2.01	3.24	1.6	1.52	0.83	-2.57	2.34	1.64	1.67	5.28	0.68	-0.58	-2.57	0.74	5.06	0.45	2.47	2.11	-2.57	-1.4	2.31	1.16	5.89	-1.33	-1.47	-0.68	-2.57	0.83	1.53	3.66	0.86	-0.64	0.58	-0.91	3.29	4.28	4.47	5.41	-1.76	5.38	1.65	2.32	-2.57
FBLN1	7.62	6.38	6.44	5.23	8.28	5.88	8.25	7.56	8.04	4.74	5.98	5.87	4.7	6.36	3.44	6.64	4.53	4.19	7.17	6.44	6.93	7.78	4.73	5.89	7.02	9.1	9.19	5.14	5.04	7.84	5.77	8.6	5.43	7.93	7.28	6.76	6.14	8.73	4.23	4.11	8.54	5.94	5.57	7.43	6.84	6.57	7.29	5.74	6.2
ITGA8	3.36	4.08	4.07	4.94	5.53	2.39	4.79	2.01	4.54	3.57	3.68	2.36	1.26	4.37	1.82	3.67	2.56	2.45	3.72	3.96	4.94	3.1	0.52	4.78	5.95	4.08	4.34	3.5	0.97	5.19	2.2	6.22	3.57	2.93	4.01	2	2.98	2.55	2.91	1.1	0.55	1.96	2.51	1.18	2.39	-0.87	2.35	2.66	3.34
CST7	1.55	3.34	0.54	-1.11	1.3	-0.99	2.32	2.32	1.78	1.18	2.6	4.09	1.5	-0.23	-0.03	-2.57	-2.57	-1.68	3.72	1.19	0.64	0.45	0.67	1.56	-2.57	1.68	-0.47	0.55	-0.63	0.4	2.2	3.71	-2.57	-1.12	0.39	0.61	-0.48	-0.64	-2.57	-1.12	2.07	1.1	1.91	2.09	3.52	-2.04	-2.57	-0.27	-2.57
MAP2	2.91	2.75	2.97	3.23	3.25	3.05	2.39	5.24	2.62	3.33	1.97	3.47	6.87	2.64	3.65	2.86	1.35	2.2	3.21	2.03	4.48	2.62	2.04	3.35	0.18	1.9	2.6	2.02	2	1.99	1.7	2.05	1.84	1.05	2.29	1.33	2.01	7.79	1.5	2.5	-0.29	1.48	5.18	4.54	2.6	2.09	3.47	0.87	0.56
PIAS2	4.76	4.88	4.28	4.66	4.91	4.65	4.27	3.36	4.4	4.38	4.45	3.86	5.23	4.66	6.42	4.06	5.82	4.4	4.78	5.02	3.3	3.9	4.76	5.95	6.23	4.57	4.83	5.24	3.87	4.62	4.26	4.32	4.19	4.25	4.77	5.65	4.22	6.06	4.52	4.27	3.48	3.8	5.29	3.68	3.84	4.99	5.24	4.35	5.1
AMPH	-0.67	-0.16	1.75	0.96	-0.52	2.15	1.54	1.06	0.85	0.45	-1.2	-2.57	1.5	-0.23	0.41	1.34	-2.57	-0.93	1.47	-0.81	3.66	2.31	1.25	0.93	-1.03	0.89	-2.57	-0.84	0.68	0.63	0.77	2.2	-0.91	-0.72	0.04	-1.27	-1.17	4.86	-0.37	-0.41	-1.23	-1.37	3	0.51	0.52	-1.65	1.65	0.73	-0.6
ARAF	3.58	3.93	4.28	3.69	3.82	2.64	4.27	3.91	3.4	4.48	4.75	3.81	3.93	3.61	4.22	4.33	2.77	4.13	4.91	4.32	4.87	4.08	3.38	3.4	4.66	4.23	3.88	3.4	3.19	4.16	4.03	3.73	4.4	2.76	3.93	4.04	4.32	3.75	4.44	3.98	3.93	4.3	4.73	4.08	3.99	4.29	4.17	4.02	3.64
MCCC1	4.45	3.88	4.58	5.88	3.28	4.01	4.76	2.57	4.31	5.31	4.32	3.47	3.25	4.89	5.06	4.54	4.98	3.94	4.48	5.77	3.08	5.23	3.62	3.2	5.44	4.6	4.72	3.63	3.14	4.97	3.01	4.26	4.17	4.85	4.41	3.8	4.75	4.27	5.01	3.04	4.79	4.9	4.23	6.18	2.63	4.29	3.18	4.02	5.68
LAMP3	1.69	2.91	-0.31	-1.11	0.95	-0.07	1.5	2.95	1.53	1.91	1.51	1.65	0.08	0.32	1.38	1.25	0.16	0.23	-2.57	0.83	-2.57	0.45	3.37	2.33	0.83	1.82	-0.47	0.42	-0.17	0.27	2.66	4.64	0.03	-0.72	-0.18	1.95	0.34	2.3	-0.92	-0.72	1.87	1.96	0.14	2.62	3.1	-0.11	4	3.54	-0.6
FAP	2.58	2.33	2	1.65	4.14	5.53	4.15	6.13	5.01	0.97	1.96	4.39	4.67	1.44	1.01	4.65	0.16	3.73	6.59	1.52	2.83	3.1	0.71	3.74	-0.3	1.59	0.87	0.99	3.45	0.92	5.64	1.2	-1.28	1.76	1.73	1.02	1.07	2.25	-0.37	3.76	-1.23	0.06	6.31	4.47	6.09	2.06	3.47	3.11	-0.02
NEBL	5.93	2.18	5.25	4.97	4.31	3.89	4.4	5.33	4.37	3.89	4.63	3.59	-2.57	4.94	7.15	7.38	6.65	3.5	1.47	4.8	5.72	6.77	4.6	3.4	5.48	6.09	2.56	4.8	6.21	5.27	3.85	3.76	5.62	5.85	2.79	5.8	4.04	7.41	4.24	5.86	6.59	7.08	2.81	8.05	4.79	7.52	4.09	5.1	4.09
ACER3	4.71	5.21	5.59	5.79	5.62	5.36	4.69	5.46	4.86	5.62	5.55	5.66	5.13	5.05	5.99	6.14	5.46	4.98	6.02	6.01	5.65	5.32	4.96	5.18	4.54	5.22	4.97	5.02	5.03	4.91	5.84	5.43	4.51	5.13	5.21	5.32	5.3	4.93	4.66	4.38	4.38	5.36	4.44	4.45	5.28	6.12	6.06	4.95	5.32
UBE2K	6.74	6.06	6.72	6.28	5.85	6.83	6.3	6.73	6.71	6.76	5.74	6.24	6.28	7.28	6.03	6.73	6.81	7.83	5.43	5.99	5.72	5.59	6.99	6.4	5.67	6.43	6.98	6.81	6.38	6.76	6.57	6.66	7.39	5.78	6.86	6.72	6.75	7.05	7.11	6.54	7.39	6.13	7.28	6.91	6.31	6.72	5.54	7.09	6.98
PIK3C3	6.31	5.51	6.02	6.86	5.25	5.63	5.21	5	5.42	5.62	6.47	5.85	5.13	6.1	6.13	5.82	6.49	5.71	5.5	5.74	5.2	5.83	5.42	5.86	6.81	5.03	5.16	5.81	5.33	5.08	4.55	5.77	5.67	5.94	5.3	6.14	4.91	5.58	5.03	5.01	4.42	5.46	5.46	4.94	5.55	6.15	5.69	4.97	5.95
N4BP2	4.63	4.57	5.17	5.73	3.91	4.88	3.47	4.23	3.74	3.86	4.42	2.61	4.36	4.96	5.08	4.18	5.38	4.61	2.74	4.5	4.07	4.85	4.45	3.95	3.6	2.9	3.63	4.6	3.75	3.95	3.08	4.58	4.48	3.25	3.77	2.81	4.28	5.75	3.64	3.01	5.3	4.09	3.93	4.11	3.96	5.24	3.47	4.98	5.03
TIGAR	3.66	3.42	4.08	3.58	3.84	4.93	3.88	4.23	3.44	3.75	4.73	3.97	2.77	3.65	4.19	4.15	3.78	3.52	4.56	3.44	4.24	3.14	6.41	4.21	3.47	3.38	2.28	4.34	3.19	3.15	3.78	4.83	3.13	3.21	4.15	3.26	3.4	2.17	3.45	2.93	3.42	3.54	3.63	3.51	3.48	2.94	2.38	5.34	3.88
TULP3	3.97	3.79	2.57	3.4	3.94	5.33	4.44	4.94	4.38	3.67	3.85	3.33	4.48	4.46	4.53	4.88	4.96	5.28	4.2	4.37	2.51	4.18	3.01	4.61	3.94	4.26	4.45	4.49	4.4	4.43	3.47	4.01	3.68	4.84	4.07	4.97	3.74	5.86	3.53	4.7	5.11	6.53	5.62	5.26	4.89	4.25	3.91	5.48	4.47
SYNJ2	5.31	4.59	5.45	4.71	5.01	5.11	4.95	6.08	5.64	4.97	5.35	5.48	6.21	5.93	3.77	6.95	4.31	5.56	5.71	5.48	4.65	5.61	5.51	4.8	4.57	5.51	3.85	5.04	5.89	5.31	5.86	5.7	4.68	6.86	5.63	5.98	5.26	6.07	3.91	3.66	6.08	5.34	4.26	5.98	5.68	6.12	5.68	5.2	5.3
ADCY2	1.21	2.21	1.07	1.24	0.73	2.92	1.06	-0.56	1.67	-0.29	1.87	-2.57	2.31	0.37	0.4	1.57	2.76	0.86	-2.57	1.19	2.11	2.29	1.47	1.93	1.68	0.2	-0.89	0.86	1.01	0.54	0.22	1.93	0.43	0.34	0.77	3.02	0.64	4.63	0.9	0.14	-0.22	1.39	0.48	0.56	0.97	0.27	4.93	1.31	1.98
PPP2R5C	6.29	6.74	4.81	5.61	6.11	5.86	6.33	7.29	6.35	6.12	5.92	6.15	5.79	6.35	6.74	5.73	6.54	6.08	5.59	5.97	5.61	4.81	5.81	6.27	6.68	6.08	6.05	5.88	8.46	6.18	5.82	6.74	6.33	6.15	5.78	6.09	6.23	6.33	6.44	6.75	5.65	6.05	7.12	6.59	6.53	7.7	5.99	6.56	6.4
PMS2P1	1.35	3.39	2.97	4.6	-0.89	2.39	-0.14	1.37	1.07	4.23	3.3	1.62	2.39	1.81	2.26	2.8	3.54	1.57	0.55	1.12	-2.57	2.1	1.84	1.57	2.41	1.37	0.7	2.61	1.64	-0.42	-0.86	1.13	1.84	2.74	2.63	0.72	1.38	1.9	1.11	1.6	0.91	0.79	0.09	0.81	0.17	1.68	-2.57	2.08	2.07
RBFOX1	-2.57	-1.28	-2.57	-2.57	-0.94	-1.35	-2.57	-2.57	-2.57	-0.38	-2.57	-2.57	-2.57	-2.57	-2.57	-2.57	-2.57	-2.57	-2.57	-2.57	-2.57	0.45	-1.62	-2.57	-2.57	-2.57	-2.57	-2.57	-2.57	-1.82	-2.57	0.3	-2.57	-2.57	-2.57	-0.89	-2.57	3.85	-2.57	-2.57	-2.57	-2.57	-2.57	-2.57	-2.57	-2.57	1.1	-2.57	-1.59
GNB1	6.71	6	5.67	5.61	6.32	6.14	6.61	7.98	6.98	6.38	5.56	6.82	5.93	6.96	5.72	6.72	6.79	6.68	6.11	5.54	6.03	4.44	6.15	6.82	6.42	6.63	6.82	5.58	6.71	6.86	6.36	6.65	7.02	6.42	6.09	6.13	7.43	7.31	6.83	7.11	7.41	6.02	7.62	7.68	7.25	6.62	5.94	6.45	6.61
HOXA9	3.2	2.33	6.17	4.24	3.17	4.25	5.21	4.4	4.49	3.37	3.68	4.75	3.49	2.5	1.91	3.83	2.3	4.33	0.55	1.12	2.83	4.18	4.35	3.58	4.24	2.73	1.64	2.52	1.22	5.14	3.52	3.57	5.76	4.33	3.66	5.55	1.24	5.08	2.05	0.42	2.76	1.69	2.99	3.66	2.81	1.37	2.35	0	1.97
EDN1	5.29	2.59	5.47	5.47	3.38	2.88	4.94	3.4	4.36	3.77	3.17	1.65	3.11	3.65	4.2	5.26	1.05	3.45	4.09	5.79	6.72	5.4	2.1	5.3	3.25	3.12	4.53	2.92	4.43	2.35	2	3.81	2.97	3.9	3.39	3.82	2.28	3.61	1.23	4.72	-0.08	5.6	2.59	1.53	6.89	1.45	2.61	0.73	2.43
MLLT10	5.15	4.6	6.65	7.18	3.76	4.41	4.02	3.34	4.57	5.24	5.59	3.18	4.88	4.94	4.41	4.57	6.53	5.49	5.43	5.38	4.18	5.08	4.39	4.29	5.47	4.54	4.1	4.5	5.35	4.72	3.92	4.3	4.66	5.78	4.41	3.8	4.7	4.86	4.15	4.63	4.83	5.57	4.09	4.86	4.22	6.07	3.33	5.25	5.18
ZCWPW1	3.05	4.51	4.5	4.19	3.61	2.74	4.05	3.8	3.57	4.36	3.79	2.36	1.9	2.57	4.38	3.8	3.05	3.55	3.21	4.33	6.31	1.91	2.3	3.74	3.04	2.98	2.47	4.04	5.22	4.31	2.57	3.63	1	2.73	3.22	3.96	3.17	2.43	3.24	3.75	2.52	3.63	4.07	1.98	2.34	3.7	1.1	3.08	4.56
ADCYAP1R1	-2.57	-2.57	-2.57	-2.57	-1.54	-0.99	-1.29	-2.57	-1.72	-2.57	-1.2	-2.57	-2.57	-2.57	-2.57	-0.4	-2.57	-2.57	-2.57	-2.57	-2.57	1.36	-2.57	-2.57	-2.57	-2.57	-2.57	-2.57	-2.57	-2.57	-1.47	-0.11	-2.57	-1.67	-2.57	-1.78	-2.57	-2.57	-1.79	-2.57	0.55	-2.57	-2.57	-2.57	-1.48	-2.57	2.04	-2.57	-2.57
P2RY10	-0.67	2.02	-2.57	-2.57	-0.94	-2.57	0.28	-1.61	-0.02	-2.57	-0.51	2.05	-2.57	-2.57	-0.03	-2.57	-2.57	-0.93	-2.57	-0.2	0.64	-2.57	-2.57	-0.96	-2.57	-1.87	-2.57	-1.75	-1.29	-2.57	0.17	2.2	-1.79	-2.57	-2.57	-2.57	-2.57	-2.57	-0.92	-2.57	-1.23	-0.72	-1.73	0.01	1.53	-2.57	-2.57	-1.58	-2.57
ITM2A	2.51	4.8	2.22	2.21	3.84	1.68	4.23	3.22	3.43	2.39	2.94	4.09	2.06	2.4	1.17	3.29	1.05	1.76	3.4	2.63	2.83	-2.57	1.66	3.14	-1.03	3.06	2.47	2.35	-0.38	3.82	2.61	5.46	-0.61	0.07	1.79	0.61	2.19	1.25	0.69	6.24	1.59	1.48	2.4	3.72	4.42	-0.24	3.47	1	1.09
NRDC	6.12	6.47	9.03	7.78	5.87	7.41	5.39	7.89	6.38	8.61	8.53	8.1	6.62	6.44	7.88	8.1	6.12	6.16	7.98	5.73	9.22	6.92	7.06	5.66	5.71	6.11	5.93	7.57	7.4	5.28	5.93	6.34	6.76	7.07	6.41	5.5	6.52	5.8	5.57	5.92	7.12	6.45	6.03	6.96	5.86	6.56	5.24	6.67	6.21
VDAC3	6.08	3.86	3.55	3.75	5.12	3.95	4.71	5.63	4.74	3.83	4.22	4.39	3.89	4.19	5.09	4.2	3.65	4.21	3.57	4.16	4.39	3.29	5.03	4.36	5.68	4.92	4.51	4.06	4.1	5.09	4.35	3.89	4.9	4.46	5.05	5.54	5.58	5.47	5.32	5.65	3.1	4.09	5.47	4.57	4.86	4.53	4.25	5.12	4.34
PCM1	7.33	7.89	8.34	8.77	7.4	7.43	7.19	7.47	7.38	7.68	7.72	6.82	6.63	7.02	8.44	7.87	7.83	8.22	7.79	7.31	7.78	7.15	7.02	6.94	6.21	7.03	6.55	7.65	6.44	7.31	6.6	7.63	7.33	8.38	7.06	8.15	7.13	8.47	7.23	7.62	6.73	7.38	7.6	6.71	7.1	7.67	6.76	7.48	7.96
TNRC6C	3.36	6.46	5.75	5.41	4.2	5.03	4.7	5.06	4.8	5.23	6.68	6.19	5.06	4.41	5.38	6.09	5.11	4.26	6.26	4.88	6.2	5.62	4.84	4.63	2.01	3.2	3.88	5.55	4.28	5.18	3.37	5.47	5.55	4.34	4.2	4.52	4.17	5.76	3.6	4.04	3.88	3.02	3.53	3.96	4.57	4.37	4.82	4.19	4.77
CBFA2T2	5.14	5.19	5.57	5.59	5.25	5.47	4.67	4.71	4.81	5.47	5.57	4.73	5.31	4.84	8.06	4.89	5.37	5.1	5.45	5.93	5.95	6.44	4.48	4.55	5.28	4.76	4.96	5.55	5.26	4.78	5.17	4.53	4.62	5.62	5.01	6.18	4.86	6.84	4.04	4.77	4.71	5.56	3.88	4.86	5.11	5.77	6.88	5.12	5.1
BRINP1	-0.67	-2.57	-2.57	-2.57	-0.94	3.57	0.18	-2.57	-0.24	-1.1	-2.57	-2.57	-2.57	-1.46	-1.82	0.08	-2.57	-1.68	-2.57	-2.57	-2.57	-2.57	-1.62	0.93	-2.57	-0.53	-2.57	-2.57	-2.57	-1.33	-1.47	-0.36	-1.28	-2.57	-1.14	-2.57	-2.57	1.74	2.36	-2.57	-2.57	-2.57	-1.44	-2.57	-2.57	-2.57	-2.57	-2.57	-1.59
ITCH	4.79	4.51	6.61	5.87	3.87	5.87	3.53	4.84	4.85	6.12	5.79	4.39	3.75	4.9	7.04	5.4	5.22	5.17	4.09	4.37	4.94	5.76	4.59	4.73	5.49	4.37	4.01	4.5	5.04	3.9	4.36	5.01	5.04	5.71	5.07	4.73	4.51	4.19	4.01	4.1	5.26	4.26	4.07	5.17	4.19	5.83	3.81	5.06	4.84
PKD2L2	1.79	2.62	2.85	3.23	0.82	1.25	1.45	1.61	1.87	2.83	3.06	3.13	2.92	2.29	3.69	1.8	2.7	1.63	-2.57	2.99	2.84	3.95	2.41	0.57	2.42	1.74	1.65	2.11	1.55	1.31	2.53	2.21	1.06	2.25	0.97	2.5	1.4	1.07	1.45	1.56	1.14	1.79	1.03	1.55	1.75	2.19	4.25	2.2	2.66
TP53INP2	3.79	1.38	1.75	1.78	2.02	4.2	3.54	2.27	2.94	1.91	1.51	2.05	1.71	3.66	3.4	3.05	2.67	3.26	0.55	1.25	2.83	1.36	5.65	2.9	2.23	2.37	3.23	3.91	2	2.39	2.47	3.57	4.05	3.82	2.25	1.65	2.5	4.31	2.96	2.59	1.16	1.96	2.31	3.95	3.69	1.68	1.1	2.7	2.3
SDF4	8.04	7	6.6	6.2	8.24	7.77	8.87	8.65	8.26	6.86	6.73	7.22	7.68	8.81	6.17	7.17	7.07	8.05	7.81	7.89	7.69	6.67	7.45	8	8.39	8.83	9.14	6.71	8.72	8.71	9.14	8.21	8.49	8.42	8.08	9.22	9.22	7.91	8.8	10.2	8.66	8.27	9.6	8.89	8.42	8.09	7.37	8.1	7.92
MYH7B	4.33	2.27	3.64	1.95	3.57	2.72	2.8	1.82	2.65	2.51	3.06	1.1	2.69	2.85	3.62	3.55	2.46	2.34	4.09	4.03	1.95	5.36	1.74	2.6	4.36	3.37	3.07	2.9	4.52	2.46	3.76	2.33	2.33	3.47	3.19	3.76	2.78	2.84	3.17	2.97	2.4	3.78	2.5	2.52	2.82	3.02	5.08	2.56	2.91
TP73	-1.64	0.59	-2.57	0.08	2.35	2.11	0.69	1.61	-1.18	1.27	-1.2	-2.57	0.16	0.53	0.41	-0.4	4.15	2.31	-2.57	1.67	-2.57	-2.57	1.11	0.64	-1.03	2.26	3.58	-0.15	0.32	0.63	3.42	-2.57	1.51	-1.67	-1.14	4.17	-0.48	4.8	1.97	0.83	1.59	2.63	-0.38	3.08	3.19	2.19	-2.57	1.11	-2.57
TOLLIP	5.49	5.06	2.85	4.09	6.76	6.11	6.85	5.45	5.9	3.33	3.08	4.85	5.18	5.04	5.57	2.89	4.82	5.75	4.48	5.41	5	4.08	6.79	5.05	6.78	7.49	6.79	4.86	5.03	7.03	7.25	5.96	6.71	5.47	5.94	6.39	5.63	4.93	8.11	7.16	5.33	5.13	5.61	5.68	5.64	5.77	5.99	5.84	5.93
UBE2D4	1.76	3.17	-0.31	-0.4	1.58	3.14	1.92	1.17	2.09	2.78	4.06	3.3	3.55	1.92	2.19	3.75	1.6	1.49	1.47	2.23	1.56	3.49	3.17	1.17	1.46	2.82	1.8	4.01	1.91	1.86	2.2	2.05	2.56	1.94	2.16	2.42	2.82	2.47	2.63	1.82	0.99	2.38	0.05	0.71	1.71	0.62	4.91	2.41	1.78
CLUL1	-1.08	0.62	-0.31	-2.57	-2.57	1.71	-2.57	-2.57	-0.79	1.01	1.03	1.65	2.46	-1.46	1.82	0.26	-2.57	-1.39	-2.57	-1.9	-2.57	3.07	0.54	1.72	-2.57	-2.18	-1.5	0.32	-2.57	-2.57	-2.57	-2.57	-1.28	-1.67	-2.57	0.72	-2.57	1.99	-0.37	-2.57	-2.57	-0.72	-2.09	-1.87	-2.11	-2.04	3.18	-2.57	-0.28
RUNX1T1	2.25	3.8	3.55	3.36	4.42	3.99	4.84	3.47	5.22	2.61	3.26	2.83	4.01	2.91	1.17	4.74	1.35	3.78	5.47	3.22	2.11	2.92	0.18	3.45	0.18	2.53	2.73	4.73	2.95	4.04	4.17	4.51	1.63	1.41	3.41	1.53	2.64	7.38	0.46	2.19	-0.54	1.48	1.99	3.88	5.07	0.75	4.45	2.66	1.85
CDH17	-1.64	-2.57	1.45	-2.57	-2.57	-2.57	-1.6	-2.57	-2.57	-2.57	-2.57	-2.57	-2.57	-1.46	-1.82	-2.57	-2.57	-2.57	-2.57	-0.04	-2.57	-2.57	-0.64	-0.22	-2.57	-1.05	-2.57	-2.57	-2.57	-1.33	-1.47	-1.64	-2.57	-2.57	-2.57	-2.57	-1.17	-2.57	-2.57	-2.05	-2.57	-2.57	-2.57	-1.87	-2.57	-1.34	0.21	-2.57	-2.57
THOC1	5.25	5.1	6.09	6.78	3.84	5.24	3.77	3.9	4.78	5.65	5.55	4.32	5.26	5.15	5.59	5.38	5.29	5.29	3.86	5.12	6.36	4.85	4.64	5.02	6.14	3.73	4.56	5.23	4.9	3.5	3.55	4.58	5.02	5.64	4.62	4.86	4.52	5.5	3.46	3.22	4.88	5.38	4.5	4.44	4.69	4.98	4	4.19	5.2
FKBP7	1.55	0.7	2.4	2.74	0.81	2.32	2.04	2.49	2.09	2.12	2.07	2.05	1.26	1.39	0.27	2.37	0.68	1.34	3.72	0.35	1.56	3.74	0.81	1.56	0.83	0.8	0.35	1.59	1.14	1.49	1.31	2.57	1.68	1.49	1.12	-2.57	2.01	1.25	0.33	2.09	0.89	0.57	2.19	1.58	2.34	2.35	1.65	1.5	0.56
OSBPL6	-0.67	-0.16	-2.57	-0.4	-0.19	1.2	-0.62	-2.57	1.23	0.09	-2.57	2.05	3.25	-0.4	1.77	-0.39	-0.63	-0.18	-2.57	-0.38	-2.57	0.45	2.8	1.17	-0.3	-0.9	-0.9	2.11	3.51	-0.43	1.93	1.68	-1.79	-1.67	-0.74	-0.82	-1.17	4.1	-2.57	1.41	-1.23	-2.57	1.16	-0.53	1.79	-0.87	4.09	0.22	-1.59
SLC1A3	5.16	1.51	5.36	2.86	3.96	2.99	0.96	3.47	3.91	4.08	3.55	5.04	1.26	3.71	1.72	3.94	2.44	1.38	3.57	2.1	3.49	3.1	4.62	3.4	3.94	3.23	1.14	2.49	3.63	2.57	3.47	3.5	3.36	4.31	4.13	4.4	3.03	3.25	1.15	2.04	7.14	4.42	1.2	4.42	5.49	1.14	3.91	3.19	2.2
XRCC5	7.47	6.92	8.2	7.94	6.94	7.78	8.03	8.17	7.44	7.35	6.85	6.4	7.33	6.86	7.22	6.93	7.34	7.46	6.31	6.6	6.93	6.64	7.56	7.29	7.61	7.14	7.58	7.28	7.06	7.94	7.87	7.69	7.18	7.56	7.4	7.49	7.26	7.71	8.66	7.77	7.66	7.22	8.31	7.02	7.54	7.66	7.01	7.72	7.61
LXN	1.3	1.51	1.06	1.9	2.63	2.19	3.54	0.82	2.77	2.39	2.24	1.65	0.59	1.09	0.27	3.27	1.99	2.04	2.99	0.83	2.51	1.36	2.59	1.72	1.07	1	1.01	0.42	0.79	2.22	1.41	2.29	1.51	3.12	0.68	1.47	1.79	1.05	2.46	0.71	1.25	0.57	1.36	2.57	2.01	2.01	1.1	1	1.64
SP140	4.63	7.78	3.77	4.04	3.8	1.14	3.47	6.45	4.14	5.15	8.68	7.61	4.95	1.93	4.87	5.59	-2.57	3.01	8.13	5.55	4.8	3.98	2.77	4.96	2.41	3.66	2.44	4.98	1.96	1.66	6	5.75	0.47	2.6	3.61	2.02	2.65	1.52	1.93	0.26	2.16	2.04	3.08	4.41	5.17	2.87	2.04	1.66	0.72
MKNK1	4.18	4.43	4.86	6.04	4.72	3.89	4.65	4.22	3.95	4.64	4.79	3.82	4	4.37	4.39	4.46	5.01	5	5.86	5.87	4.54	3.98	3.79	4.76	4.32	4.47	4.65	4.7	5.41	4.48	4.79	4.34	4.3	5.66	4.51	4.56	3.95	3.31	4.12	3.53	4.19	4.8	3.72	4.01	4.55	4.52	5.41	4.98	4.32
TNS1	4.62	4.41	3.38	4.21	6.03	6.13	4.72	5.17	6.8	4.25	4.4	5.04	5.08	4.22	2.81	6.87	2.67	6.38	5.14	4	4.07	6.99	2.25	5.48	1.28	3.54	3.71	8.1	4.26	4.45	5.46	5.37	2.4	2.48	4.17	4.53	3.55	4.1	2.98	3.72	1.4	3.32	4.16	5.29	6.12	2.88	4.58	4.25	3.85
REXO1	1.11	2.64	3.29	3.4	1.49	3.01	0.83	-0.04	2.45	0.97	2.07	2.05	2.34	2.1	1.95	2.33	1.99	1.85	2.42	2.1	2.11	3.1	2.8	1.72	0.18	1.25	1.8	0.89	0.68	0.73	0.77	1.81	1.45	1.7	1.46	1.47	1.68	1.52	0.46	1.56	1.16	0.57	0.45	0.71	1.89	0.87	0.21	2.27	1.2
SAR1A	6.36	5.06	4.28	4.68	6.53	6.12	5.55	6.9	6.11	5.55	5.9	5.87	5.5	5.68	6.2	5.61	6.03	5.21	5.46	5.18	5.44	6.3	5.82	5.87	5.31	6.62	5.47	5.46	5.92	5.4	6.77	6.14	6.41	5.41	6.26	6.09	5.33	4.95	5.56	6.39	6.77	5.41	6.61	6.44	6.51	5.31	5.82	6.71	5.48
CDC14A	3.49	3.6	1.06	3.62	1.4	2.53	2.07	1.06	2.34	2.88	2.24	0.21	3.03	2.97	2.46	1.42	4.26	2.74	2.99	2.29	2.11	1.36	0.67	2.22	3.15	1.18	0.72	2.59	2.59	1.9	-0.43	3.31	3.76	3.74	2.37	1.91	3.33	2.51	1.15	0.83	2.27	0.06	0.52	2.74	1.53	1.29	1.1	0.58	3.37
RAPGEF3	1.94	3.03	2.22	3.48	4.64	3.78	3.63	1.68	2.83	3.67	3.76	2.36	3.71	2.97	1.38	2.33	1.6	3.06	2.02	4.84	1.56	2.88	-0.06	1.56	3.04	3.01	3.34	3.48	1.49	4.38	3.4	3.35	2.59	3.38	2.59	2.67	1.24	-0.64	3.07	2.62	-0.84	2.11	2.47	2.29	3.16	4.94	2.04	1	3.94
CEACAM1	3.64	3.35	3.98	4.59	5.84	2.38	4.24	3.46	3.22	4.65	4.92	5.91	4.08	4.65	4.82	3.33	1.69	4.01	5.53	5.79	3.3	5.64	3.82	3.32	3.56	4.03	4.32	4.07	4.3	4.12	4.92	4.76	3.85	5.53	3.84	3.81	4.73	2.4	2.99	2.96	2.91	3.94	2.94	2.19	4.18	4.91	5.05	5.49	4.07
SENP1	4.14	4.36	5.32	4.93	4.23	4.9	3.76	4.72	3.88	4.66	4.38	3.18	4.4	4.41	4.78	3.84	4.46	4.56	3.98	4.13	5.18	3.6	3.53	4.24	4	3.93	4.18	4.31	3.97	4.03	4.29	4.43	4.26	4.41	4.13	4.62	5.22	5.35	3.92	4.57	5.01	4.65	4.19	4.94	4.51	5.12	4.75	3.92	4.26
DUSP13	-2.57	-2.57	-2.57	-2.57	-2.57	-1.84	-0.81	-2.57	-1.18	-2.57	-2.57	-2.57	-2.57	-1.46	-2.57	-2.57	-2.57	0.23	-2.57	-1.44	-2.57	-2.57	2.25	-2.57	-2.57	-2.18	-2.57	-2.57	-2.57	-0.96	-1.47	-1.64	-1.28	-0.41	-2.57	-2.57	-2.57	-0.64	-2.57	-0.91	3.96	-2.57	-2.57	-2.57	-1.76	-1.65	-2.57	0.41	-2.57
CIC	3.4	4.16	2.85	3.31	4.25	3.97	4.54	1.06	3.36	4.7	2.94	3.18	1.26	3.07	3.58	4.06	3.05	3	3.57	4.27	3.3	3.98	4.25	3.45	2.5	3.35	3.58	2.97	3.25	3.41	3.88	3.52	3.92	3.26	2.9	4.71	3.91	3.72	4.44	4.67	4.42	3.16	4.71	3.6	4.27	3.21	1.1	2.99	3.32
LIPE	2.47	4.95	1.75	1.5	2.2	2.76	3.78	-0.04	2.42	2.31	2.54	0.21	1.5	2.71	1.44	2.83	2.67	2.92	-2.57	3.05	0.64	0.45	3.09	1.86	3.09	3.69	4.07	0.67	2.57	4.02	1.41	2.78	3.34	4.11	2.63	4.13	4.51	3.45	3.6	1.33	0.1	0.94	1.32	1.86	1.84	1.74	1.49	2.87	2.75
FDFT1	5.81	4.82	4.43	4.39	6.37	4.87	6.53	5.13	4.82	3.7	3.36	4.5	4.54	4.84	4.96	4.78	3.44	5.65	4.35	4.4	6.07	3.81	6.04	4.6	4.87	5.97	6.06	4.24	5.02	6.26	4.58	5.21	6.23	6.16	4.88	6.65	6.45	5.87	8.26	6.4	3.93	5.26	7.55	6.34	5.2	6.09	5.08	6.38	5.18
PAFAH1B3	4.72	3.27	0.54	2.01	4.45	3.57	2.91	0.54	3.41	1.79	1.37	2.36	3.25	3.55	0.13	2.49	1.35	3.13	1.47	2.32	1.56	0.45	3.29	0.27	3.48	4.16	4.67	1.16	3.4	2.77	3.11	1.99	3.58	4.11	2.69	4.69	4.24	4.79	4.49	3.91	2.73	3.12	3.6	4.22	2.7	2.53	3.59	3.34	2.34
OPHN1	3.6	5.96	3.3	3.8	3.97	5.38	3.38	3.03	3.2	4.97	4.32	5.14	6.69	3.83	4.99	4.33	3.84	3.93	1.49	4.06	3.09	5.57	6.51	3.86	2.97	3.72	3.49	6.7	4.47	3.56	3.22	3.54	3.53	4.05	3.96	3.83	3.37	4.05	3.83	4.33	5.76	3	3.67	4.19	3.36	4.27	10.16	3.32	3.84
KIF22	4.87	4.71	5.67	5.35	4.45	6.14	4.15	4.34	4.26	5.64	5.23	4.46	5.87	4.57	5.17	4.42	4.07	4.67	3.21	4.51	5.87	4.79	5.06	4.1	5.21	6.43	4.43	4.65	6.03	4.32	5.01	3.44	7.35	4.97	4.68	6	5.82	6.3	4.37	4.82	5.79	5.45	6.26	5.47	4.51	5.24	3.95	5.1	4.03
SCGN	-2.57	-2.57	-2.57	-2.57	-1.54	-1.84	-2.01	-2.57	-1.72	0.45	-2.57	-2.57	-2.57	-2.57	-2.57	-2.57	-2.57	0.39	-2.57	-1.9	-2.57	-2.57	-0.64	-0.22	-2.57	-2.57	-2.57	-2.57	-2.57	-0.96	-2.57	-2.57	-2.57	-2.57	-2.57	-2.57	-2.57	6.32	-2.57	-2.57	-2.57	-2.57	-2.09	-2.57	-2.57	-2.57	-2.57	-2.57	-2.57
CARMIL1	5.32	3.93	5.15	5.97	4.81	4.12	4.43	5.32	4.98	5.75	5.54	5.24	4.72	5.31	7.34	4.43	6.19	5.32	4.85	4.92	3.66	3.6	5.99	4.95	5.13	4.35	3.87	5.5	5.05	4.89	4.44	4.57	4.81	5.8	5.25	5.2	4.32	5.45	4.96	5.14	3.77	5.96	4	5.31	3.91	5.53	5.04	5.5	5.05
PGM1	-1.64	0.9	0.54	1.9	3.17	4.53	3.76	3.19	3.08	2.55	1.51	2.36	2.95	1.02	3.07	2	-0.63	1.82	2.74	1.42	3.08	1.91	3.53	2.9	2.41	3.81	3.61	3.25	4.06	3.6	3.45	2.05	-0.91	1.88	1.73	2.21	-0.01	2.34	4.87	4.93	2.65	2.7	6.09	3.48	4.05	3.88	3.91	1.41	1.3
DDX1	6.7	5.91	6.34	6.44	6.93	7.45	6.52	8.13	7.43	6.1	5.8	6.26	5.81	6.8	6.63	6.97	6.46	6.18	6.43	6.07	5.76	5.31	6.75	6.8	6.87	7.2	6.37	7.09	6.79	6.83	7.24	6.61	7.58	7.01	7.14	5.57	6.99	6.52	7.35	7.92	7.4	6.9	8.02	6.65	6.69	6.87	6.53	7.25	6.65
DNM2	5.76	5.82	6.55	7.26	6.39	5.57	6.06	5.18	5.93	5.85	5.84	6.36	5.75	6.39	5.27	5.95	5.74	5.08	4.5	7.08	5.37	5.84	5.51	5.05	6.73	7.4	6.48	5.13	5.93	6.05	5.36	5.64	6.67	6.01	6.25	6.67	6.08	5.65	7.44	5.78	5.4	4.7	5.35	5.05	5.66	5.14	6.35	5.98	6.31
EPB41L2	4.71	6.09	7.83	6.43	5.64	6	6.09	6.38	5.8	6.47	7.32	6.5	6.04	5.46	6.03	7.56	5.95	5.82	7.98	5.24	6.81	5.31	6.23	5.56	3.3	3.75	4.48	6.23	5.41	5.24	5.92	7.07	4.15	3.57	6.08	2.8	4.64	5.01	4.85	6.2	2.89	3.44	6.5	5.16	6.5	3.76	4.85	4.63	4.37
RIMS1	1.01	-0.16	1.06	1.65	2.14	-0.25	0.37	2.82	0.17	0.45	0.92	-2.57	2.95	0.43	5.35	-0.14	0.28	2.27	1.47	1.62	3.3	1.36	-0.64	0.64	0.83	0.22	-0.47	1.55	-1.25	0.73	0.17	0.76	-1.79	0.07	0.39	0.72	-1.17	2.04	0.33	0.57	-0.84	2.55	0.08	0.15	-0.87	-1.34	2.62	-0.59	-0.01
MOXD1	2.39	3.98	1.06	0.96	3.02	3.1	3.07	3.96	3.88	0.09	1.37	3.02	1.9	0.43	0.64	4.27	-2.57	5.68	4.3	0.23	3.08	1.91	2.95	2.83	-1.03	-0.53	1.01	0.79	2.41	2.67	2.2	4.44	-0.16	-1.67	1.12	0.36	0.86	1.8	0.8	0.5	-0.29	1.1	1.6	3.7	3.68	-0.52	1.65	2.7	0.39
STX7	4.52	6.61	3.38	4.68	5.04	4.87	4.97	5.17	5.2	3.8	4.36	5.24	3.44	4.9	3.93	4.66	5.15	5.27	5.24	5.29	4.18	4.08	4.32	4.55	4.71	4.51	4.78	4.75	4.06	4.6	4.66	5.28	3.86	4.75	4.51	4.73	4.57	4.22	5.38	4.99	3.94	5.05	4.79	4.99	5.21	4.95	3.81	3.58	5.12
RABL2B	5.52	5	5.19	4.55	5.12	4.71	5.09	3.75	4.87	4.51	3.58	4.44	4.51	5.05	4.06	3.29	5.78	6.06	5.29	5.72	5.36	3.83	4.09	5.46	5.38	5.35	4.96	4.47	5.28	5.52	4.5	5.01	3.63	5.08	4.34	4.33	4.51	4.31	5.43	4.2	4.43	4.53	4.72	4.75	4.73	5.16	4.66	5.45	5.77
KEAP1	5.1	3.93	3.19	3.79	6.09	4.71	6.43	5.99	5.7	4.13	4.26	4.25	5.92	5.49	4	3.87	3.65	5.25	4.39	4.92	4.94	3.1	5.56	4.73	5.35	6.48	6.75	5.14	5.49	6.52	6.65	5.07	6.66	4.86	6.15	6.27	6.5	6.08	7.09	6.74	5.55	4.61	6.52	6.12	5.82	4.99	4.9	6.07	5.44
DDX43	-0.36	-0.16	-2.57	0.96	0.3	4.51	0.18	-1.03	0.96	0.45	-0.04	-2.57	0.59	-0.84	-1.32	0.84	-2.57	-0.74	-2.57	-1.9	0.64	2.31	-1.05	-0.22	0.54	-0.64	-2.57	1.16	-2.57	-0.43	-0.09	-0.36	-1.79	-2.57	-1.14	-2.57	-0.48	-0.32	-2.57	3.94	-1.75	-0.72	-0.38	0.88	-0.57	-1.65	3.59	-1.58	1.39
PTPRH	0.48	-0.61	0.69	0.44	3.5	-1.57	1.27	1.72	2.24	2.33	-0.39	0.21	1.08	-0.05	2.37	1.71	-2.57	1.04	2.02	-0.32	3.82	-2.57	0.29	1.56	0.18	1.66	-0.43	-1.75	3.41	1.11	3.08	0.76	1.74	1.94	0.4	4.52	-2.57	3.22	4.56	-1.94	-2.57	1.88	-0.46	0.02	-0.07	2.5	-2.57	0.73	-1.44
DCT	-1.64	-1.28	3.09	0.72	3.78	2.07	-1.29	-1.61	0.33	-2.57	-2.57	0.21	1.26	-0.6	0.41	-0.14	-2.57	-2.57	3.4	1.19	1.56	-2.57	4.25	2.42	-2.57	-2.57	-0.47	-1.23	-2.57	-2.57	-0.86	-1.64	-2.57	-2.57	-2.57	-0.14	2.01	-2.57	-1.79	-2.57	-1.75	2.32	-0.26	-2.57	-0.71	-1.65	3.33	0.73	-2.57
SLC35C2	4.96	4.46	2.22	2.46	5.34	4.89	5.27	4.64	4.54	3.64	3.79	3.91	4.27	4.63	3.96	3.29	4.15	4.82	3.57	5.17	3.81	3.45	4.22	3.77	3.91	6.11	5.4	3.32	4.74	5.21	5.38	4.32	5.65	6.12	4.95	7.51	4.99	4.91	5.43	6.26	5.3	5.08	4.49	5.37	4.85	5.24	4.58	5.25	4.42
CRYBG3	4.88	4.95	7.11	6.24	5.39	4.35	5.14	5.54	5	6.73	6.61	5.44	5.1	6.06	8.3	5.58	5.47	3.99	6.22	5.25	4.73	5.79	5.57	5.41	3.6	4.93	4.62	6.04	5.6	5.04	4.53	6.46	5.73	4.62	5.67	4.5	4.06	4.68	5.06	4.82	4.17	7.7	4.07	4.54	4.96	7.09	4.67	5.84	5.12
EPHA6	-1.64	-1.28	-2.57	-2.57	-1.54	-1.35	-2.57	-2.57	-1.18	-2.57	-2.57	-2.57	1.26	-2.57	3.01	-0.14	-2.57	-1.68	-2.57	-2.57	-2.57	0.45	-1.05	0.93	-2.57	-2.57	-1.5	0.79	-2.57	-1.33	-2.57	-1.08	-2.57	-2.57	-2.57	-2.57	-2.57	-2.57	-1.29	1	2.92	-0.72	-1	-1.87	-2.57	-1.09	-2.57	-2.57	-2.57
RFX3	4.35	4.45	4.32	4.01	2.82	2.32	3.75	2.53	3.36	2.99	3.92	3.59	2.68	3.36	2.6	4.17	4.53	6.33	3.4	3.89	4.18	3.45	3.43	3.95	2.65	3.34	3.88	4.87	4.18	3.93	2.74	4.3	3.34	3.16	4.13	2.21	2.82	5.74	1.78	3.47	3.97	2.97	2.96	3.88	3.02	4.01	1.65	1.66	4.26
RIF1	7.36	7.18	8.34	8.17	6.61	7.08	6.12	7.47	7.23	8.24	8.35	7.09	6.43	7.63	8.29	7.68	7.42	7.82	6.7	6.81	7.84	7.48	7.19	7.08	7.12	6.92	6.68	7.75	7.6	6.33	6.78	6.94	6.01	7.43	7.12	7.14	7.48	7.63	6.39	6.53	7.71	7.83	6.72	7.06	6.93	7.85	6.55	7.23	7.11
RAB21	5.53	6.07	5.31	5.58	5.32	6.51	5.67	6.3	5.67	6.11	5.82	6.19	5.13	6.19	6.14	5.55	5.47	5.76	5.82	5.46	5.04	5.37	6.26	5.46	5.7	5.68	5.85	6.16	5.99	5.99	5.76	6.29	6.45	6.06	5.48	5.35	7.28	5.48	6.17	6.3	5.58	5.22	5.95	5.95	5.86	6.43	7.52	6.2	6.2
SLC4A4	2.97	2.75	8.19	5.77	1.58	-0.07	2.32	-0.62	4.29	3.89	3.3	3.33	6.47	0.95	4.58	0.08	0.16	7.34	3.21	3.72	8.19	1.91	-0.06	4.73	4.68	3.8	-0.47	0.1	0.79	3.92	-0.86	4.77	1.24	1.05	4.47	0.05	0.63	4.15	-0.92	0.42	-2.57	-2.57	0.58	-0.77	-0.32	-1.09	1.1	-1	0.39
SMARCA2	8.28	7.91	9.23	8.05	7.91	7.35	6.94	7.61	7.72	8.03	8.81	8.22	6.47	6.82	7.94	9.57	6.93	7.04	8.08	6.68	8.74	7.52	7.36	6.77	8.2	6.81	6.77	8.17	8.66	7.1	6.09	7.48	6.76	7.54	7.94	6.85	7.14	7.3	6.62	7.26	7.17	7.02	7.21	8.09	7.01	7.77	6.72	6.48	7.19
SESN1	2.85	3.44	6.81	5.23	3.99	4.35	4.78	2.61	3.71	4.27	3.08	3.33	4.13	3.84	4.02	3.27	3.48	2.93	3.21	4.32	4.29	4.44	4.15	2.51	2.58	2.63	4.15	3.86	2.93	4.77	2.26	3.04	2.8	3.52	3.39	2.61	3.45	3.01	3.8	4.14	3.53	2.8	4.88	2.93	3.52	3.57	1.65	2.73	3.94
MID2	0.48	-0.61	1.06	1.16	-0.94	2.07	0.18	0.69	-0.24	-1.1	1.03	-2.57	-2.57	0.07	-0.42	1.89	0.16	-0.74	-2.57	-0.81	-2.57	0.45	-0.32	-0.22	1.28	-0.07	-0.47	0.55	0.68	1.01	0.17	0.47	1.38	0.42	0.8	0.61	-1.17	0.16	-0.37	-0.56	-0.54	0.57	0.58	0.51	0.08	2.01	-2.57	0	0.98
PIH1D3	-2.57	-2.57	-0.31	-2.57	-1.54	-2.57	-2.57	-2.57	-2.57	-2.57	-2.57	-2.57	-2.57	-2.57	-2.57	-2.57	-2.57	0.45	-2.57	-2.57	-2.57	-2.57	-2.57	-2.57	-2.57	-2.57	-2.57	-2.57	-2.57	-2.57	-2.57	-2.57	-2.57	-2.57	-2.57	-2.57	-2.57	-2.57	-2.57	-2.05	-2.57	-2.57	-2.57	-2.57	-2.57	-2.57	2.11	-2.57	-2.57
COL5A3	1.21	2.11	2.4	0.96	3.65	3.47	3.5	5.23	2.59	2.02	2.4	4.58	5.1	2.37	2.71	2.49	1.05	2.33	4.64	3.05	1.56	3.29	1.59	3.35	-1.03	4.18	3.18	2.15	3.19	2.67	6.47	2.2	2.11	2.99	1.79	1.4	2.36	2.43	0.8	4.85	0.1	1.96	3.41	2.64	6.01	1.64	4.32	3.71	0.56
SRCAP	4.1	3.71	8.34	7.36	2.26	4.46	2.24	3.19	2.95	6.6	6.1	4.07	4.29	3.73	5.83	3.99	5.82	3.13	3.51	3.72	4.18	5.34	3.85	3.65	3.95	2.53	1.81	3.72	4.26	1.31	2.96	2.46	5.91	3.38	3.23	1.82	3.8	2.47	1.88	2.41	3.43	4.01	3.67	1.86	2.4	2.68	2.75	3	4.1
PUM3	8.09	6.49	8.65	8.32	6.38	6.67	5.92	7.66	6.95	7.55	8.29	6.86	6.28	5.82	7.12	7.54	7.32	7.96	7.58	6.74	7.84	6.69	7.63	6.63	8.46	6.61	6.13	7.53	9.03	6.14	7.5	6.82	5.95	6.99	7.35	5.63	7.19	6.63	5.83	7.62	6.93	6.26	7.51	6.4	6.89	7.13	5.63	6.73	7.03
CHRNA3	-1.64	-2.57	-2.57	-2.57	-1.54	-0.99	-2.01	-2.57	-2.57	2.69	-0.04	0.21	-0.71	-2.57	-0.96	-2.57	-2.57	-0.43	-2.57	-2.57	-2.57	-2.57	0.16	-2.57	-2.57	-2.57	-2.57	-1.75	-2.57	-1.82	-2.57	-1.64	-2.57	-2.57	-2.57	-2.57	-2.57	5.59	-2.57	-2.05	-1.75	-2.57	-1.73	-2.57	-2.57	-2.57	-2.57	-1	-2.57
KCNN2	-1.08	-2.57	-0.25	-1.11	0.07	-0.65	-2.57	-2.57	1.05	1.59	-0.49	-2.57	3.8	-0.4	-2.57	0.72	-2.57	-1.37	-2.57	-2.57	-2.57	2.62	-1.61	-0.22	-2.57	-2.18	-1.5	1.53	0.57	-1.82	-1.47	-1.64	-2.57	-2.57	-1.14	-1.78	-1.17	-0.06	-2.57	-2.57	-2.57	-2.57	-2.09	-1.87	-0.32	-1.65	-2.57	-1	-2.57
CNOT4	5.01	5.17	6.15	6.05	4.66	4.45	4.62	4.58	5.04	5.25	5.59	4.48	5.38	5.31	6.1	4.42	6.2	4.88	4.81	5.45	5.96	5.23	3.7	4.9	5.44	5.18	5.07	5.66	5.12	5	4.49	5.43	4.97	5.29	4.89	4.43	4.93	5.05	4.51	4.7	4.12	5.43	4.61	4.46	4.87	4.98	4.88	5.25	5.23
PSEN1	5.31	4.59	3.83	4.65	4.99	4.23	5.41	5.27	5.05	5.11	3.92	3.81	4.23	5.02	5.21	5.5	4.96	5.04	4.3	5	4.8	3.6	4.58	4.99	4.93	5.04	5.28	4.1	5.03	5.41	5.53	5.4	5.51	4.98	4.8	5.43	5.03	4.75	6	6.12	5.1	5	5.25	5.93	5.42	5.98	4.52	5.1	5.07
CPOX	3.1	3.62	5.22	4.82	2.45	4.37	3.05	5.27	3.13	4.91	4.2	3.47	3.38	4.43	5.84	4.66	4.5	3.7	3.57	3.59	3.08	3.45	3.61	4.21	4.26	3.35	3.18	3.97	3.44	3.36	3.4	2.81	3.22	3.89	3.45	2.58	4.2	3.61	3.37	4.18	3.64	3.47	3.44	3.8	3.7	4.86	2.04	3.64	3.91
CLDND1	2.88	2.99	2.22	1.78	1.08	3.35	2.84	3.65	1.72	2.12	2.07	1.1	2.46	3.05	2.85	2.53	1.35	2.16	0.55	3.26	0.64	0.45	3.85	3.08	2.32	1.92	3.23	2.49	2.97	2.77	3.42	3.17	3.14	2.88	1.91	0.61	3.12	2.47	2.77	3.75	2.65	2.44	2.46	2.59	3.74	2.98	1.1	1.87	2.03
MOK	3.45	3.5	3.96	3.72	4.69	3.85	4.33	4.59	2.91	4.46	2.85	2.87	5.38	3.3	4.91	3.54	3.2	5.41	4.48	4.31	3.08	2.31	4.19	3.45	2.58	3.97	5.02	4.2	7.08	4.01	4.17	3.46	3.62	4.53	3.18	4.67	3.48	3.65	5.4	7.03	3.12	3.82	5.37	4.52	4.12	4.86	3.95	4.53	4.1
HSP90AA1	10.75	10.48	12.49	11.17	10.94	10.84	10.68	14.61	11.1	13.48	12.71	13.21	11.75	11.64	12.99	12.05	10.64	11.61	13.12	10.53	11.9	10.38	11.38	10.5	11.8	10.69	11.17	10.55	12.47	10.23	11.79	10.41	11.21	11.29	11.31	11.35	11.16	11.11	11.8	11.82	11.41	12	11.81	11.36	11.12	11.35	10.71	11.52	11.28
RBL1	4.08	4.15	5.56	4.79	4.65	4.47	3.41	4.88	4.63	4.27	4.59	3.85	3.44	4.55	5.27	3.75	4.3	5.28	3.09	3.58	3.88	3.33	3.92	4.51	4.28	4.98	3.88	4.23	5.23	3.12	4.95	3.4	3.92	4.34	4.59	4.01	4.68	5.1	3.14	4.65	5.77	4.31	4.08	4.86	4.78	5.06	4.71	4.42	3.51
DLGAP4	5.31	4.66	4.72	4.59	5.36	6.98	4.92	4.85	5.28	4.25	4.98	3.81	4.23	4.7	4.87	5.24	3.48	5.25	5.14	4.71	3.49	4.66	4.33	4.61	5.19	5.98	4.88	4.4	4.99	4.27	5.23	4.69	5.69	4.8	4.7	4.18	4.56	5.69	4.51	4.96	5.07	4.52	5.2	5.51	5.56	5.27	4.8	5.18	5
IGSF9B	-2.57	-0.61	-2.57	-2.57	-2.57	-0.99	-2.57	-2.57	-1.18	-2.57	-0.51	-2.57	-2.57	-2.57	-2.57	-0.4	0.16	-2.57	-2.57	-2.57	-2.57	2.31	-1.62	-2.57	-2.57	-2.57	-2.57	-2.57	-2.57	-2.57	-2.57	-1.08	-2.57	-2.57	-1.68	-2.57	-2.57	-1.62	-1.29	-2.57	-2.57	-2.57	-2.57	-2.57	-2.11	-2.04	1.1	-2.57	-1.59
CROCCP3	1.79	3.84	2.49	2.99	1.73	2.12	0.34	-2.57	1.55	2.36	2.7	2.14	3.33	2.09	2.27	2.58	3.15	2.37	3.4	2.84	4.61	2.31	2.2	2.65	1.46	0.58	1.98	2.51	2.26	1.44	0.6	1.17	1.58	2.57	1.9	2.19	1.47	2.71	0.62	0.56	2.1	2.74	-0.01	1.29	0.26	2.86	3.36	1.6	2.54
NDC80	4.55	3.03	5.07	5.88	4.49	5.61	3.87	8.03	4.03	5.67	5.74	4.58	5.65	5.41	4.59	5.99	4.61	4.83	2.42	3.17	4.48	2.88	5.34	5.08	6.06	4.09	4.43	5.16	6.23	2.03	5.29	1.88	4.97	5.42	4.81	6.11	5	6.29	4.22	4.22	6.03	5.77	6.76	5.02	5.47	5.19	4.9	4.14	3.27
AP4E1	3.15	4.87	4.18	3.48	1.82	4.57	2.76	3.09	3.24	4.58	3.5	3.38	4.45	3.37	3.44	4.62	2.56	3.16	4.09	2.63	2.51	4.7	5.02	3.3	2.72	1.8	3.23	4.49	2.88	3.58	2.78	3.22	3.46	3.12	2.52	3.46	3.03	3.55	2.92	3.08	3.81	2.5	2.94	3.46	3.63	3.14	5.61	2.5	3.09
RSBN1	5	5.6	6.36	5.86	4.42	4.63	5.13	5.8	4.67	5.35	5.98	5.42	5.23	5.21	5.63	4.32	4.64	4.7	5.51	5.53	5.87	5.08	3.92	3.91	4.93	5.07	5.54	6.09	5.13	5.39	4.72	5.17	5.3	5.47	4.55	5.45	5.3	5.37	5.14	5.92	4.67	5.19	4.96	4.99	5.49	5.3	3.47	4.18	4.99
MAGI3	4.24	3.65	7	5.5	5.12	5.24	4.17	5.91	4.46	5.51	5.39	4	4.79	4.9	7.51	5.12	4.72	4.95	4.97	4.6	7.32	5.51	4.46	4.65	5.05	3.84	4.94	6.04	5.47	4.33	3.62	3.83	4.59	5.14	4.55	4.75	4.61	4.88	3.64	4.95	5.4	6.63	3.43	5.62	4.43	5.04	3.18	4.05	5.41
CXCL2	1.21	1.74	0.54	-0.4	-2.57	-2.57	1.83	0.69	-1.18	-0.38	-0.04	2.05	0.59	-1.11	-0.03	0.26	-2.57	-0.07	1.47	0.35	0.64	3.1	1.87	3.35	-2.57	-1.05	-2.57	-2.57	4.34	-1.33	2.66	2.75	-0.37	-0.72	-0.18	-1.27	0.34	-1.62	-0.62	-1.12	-1.75	-0.28	5.75	-1.41	3.5	0.2	-2.57	-1	-1.59
AFP	-2.57	-2.57	1.45	-2.57	1.19	0.24	-2.57	-2.57	-1.18	-2.57	-2.57	-2.57	0.59	-2.57	-1.82	-1.11	-2.57	-2.06	-2.57	-0.81	0.64	-2.57	2.39	-0.96	-2.57	-2.57	-2.57	-2.57	-0.92	-2.57	-0.86	-2.57	-2.57	-1.12	-2.57	-0.89	0.63	-2.57	-2.57	-2.57	-2.57	-0.72	-1.44	-2.57	-1.76	-2.57	-2.57	-0.59	-2.57
COL4A4	0.48	4.02	0.54	0.08	-0.52	-1.35	0.28	0.18	3.17	0.74	2.54	1.65	1.5	-1.46	1.09	2.33	-2.57	4.13	2.42	2.92	3.3	-2.57	0.93	4.34	1.46	0.67	-0.9	2.87	0.45	-1.33	-0.43	2.05	0.34	3.46	0.68	-1.27	-1.17	3.1	-0.62	-1.67	1.59	2.11	2.94	2.32	1.89	-2.57	1.65	-1.58	-1.59
TCF7	3.45	6.8	3.55	3.55	4.85	3.97	4.58	5.55	3.97	3.53	5.79	4.52	3.66	2.98	2.4	3.53	3.76	4.22	5.94	5.44	3.3	4.08	3.74	4.39	3.78	3.79	2.95	2.42	2.41	3.53	3.98	6.4	1.57	4.29	3.99	4.16	3.48	4.01	1.3	0.5	3.69	3.42	1.94	4.87	5	3.97	3.33	3.19	2.34
OSTM1	3.4	3.23	2.97	2.92	4.89	4.02	4.24	4.15	4.3	3.24	5.78	4.25	2.68	3.66	3.6	4.09	2.87	3.31	4.71	3.52	2.51	3.45	3.77	4.1	2.92	4.32	3.81	4.29	4.43	3.38	4.55	4.2	2.73	2.69	3.54	3.72	4.04	2.7	4.52	4.28	3.78	3.01	4.25	3.71	4.68	3.69	5.24	3.52	3.66
CDH7	-1.64	2.4	-2.57	-2.57	-0.64	2.23	-2.57	-2.57	-2.57	1.03	1.57	2.85	3.62	-1.46	-0.62	1.02	-2.57	-2.57	-2.57	-2.57	-2.57	2.34	1.02	-0.96	-2.57	-2.18	-2.57	2.17	-2.57	-2.57	-2.57	-1.34	-2.57	-0.63	-1.68	-1.27	-1.17	3.13	-0.37	2.42	-2.57	-2.57	-2.57	-2.57	-2.57	-2.57	4.46	-0.27	-2
IMPG2	-1.64	-0.15	-2.57	1.16	-1.54	-1.82	-1.29	-0.62	-1.72	-1.1	-1.2	-2.57	-2.57	-1.46	-0.68	-0.39	-2.57	-1.68	-2.57	-0.81	-2.57	-2.57	-2.57	-0.22	-2.57	-2.02	-2.57	-1.72	-1.29	-1.33	-1.47	-1.64	-0.91	-1.67	-2.57	-2.57	-2.57	-2.57	-1.79	-1.67	-1.75	-1.37	-1.73	-2.57	-1.25	-2.57	-2.57	-1.58	0.2
PCNP	6.28	5.84	6.05	5.89	5.56	6.43	5.93	6.67	5.89	7.18	6.51	6.82	5.42	6.45	7.26	7.51	6.71	6.41	4.85	5.57	5.87	7.03	6.15	6.83	6.7	5.65	6.05	6.51	5.55	5.91	5.83	6.32	6.45	6.63	5.58	5.36	6.71	5.82	6.26	6.52	6.64	5.97	6.07	6.33	5.92	6.54	5.16	6.17	6.28
EXD2	3.1	3.08	5.15	5.38	2.08	3.35	2.1	3.31	2.99	4.03	4.59	3.91	2.34	3.5	5.82	3.63	3.95	4.1	0.55	2.53	4.65	4.08	2.1	3.49	4	2.31	2.47	3.25	3.14	1.99	1.61	2.9	3.36	3.62	3.08	2.13	2.01	3.55	2.05	2.44	2.45	2.89	2.88	3.1	2.2	4.63	2.35	3.05	3.76
ARG2	1.3	-0.25	-0.31	0.96	0.07	2.06	2.58	-0.04	1.46	-0.54	-2.57	-2.57	-2.57	1.39	0.53	-2.57	1.06	0.4	-2.57	1.37	-2.57	2.15	2.93	-0.22	-0.29	2.52	1.65	-0.52	-0.92	2.11	0.4	1.54	2.88	0.43	1.6	1.47	1.08	2.3	1.78	1.28	0.67	-0.28	1.81	0.51	1.79	-0.11	-2.57	-0.58	0.56
MEF2C	4.9	7.3	7.04	5.62	4.92	4.14	5.6	6.42	5.95	6.37	8.1	7.49	5.31	4.74	4.29	6.27	3.41	4.88	8.18	5.12	6.66	6.6	3.34	5.16	2.23	4.54	4.15	5.59	3.79	4.89	4.11	6.35	3.34	3.04	4.93	2.35	4.01	3.83	3.28	3.47	2.19	2.11	3.66	5.2	5.44	3.83	4.39	3.93	3.22
PTPRC	5.9	9.06	3.8	4.75	5.69	3.52	7.05	6.97	6.27	5.22	7.08	8.61	5.24	4.66	4.62	6.1	0.68	4.63	7.7	7.01	5.78	3.98	4.87	6.4	4.58	6.49	3.99	5.66	4.12	4.36	7.3	8.97	3.48	4.21	5.53	4.3	4.62	3.63	3.95	4.01	4.51	4.44	6.37	6.99	8.02	3.97	5.56	3.68	3.2
PKP1	0.77	1.38	2.97	3.27	5.86	2	3.58	7.66	2.69	-2.57	0.59	-2.57	0.08	3.4	6.57	3.22	4.96	-1.14	0.55	3.05	4.18	4.27	7.91	-2.57	3.2	5.32	3.34	7.38	5.34	5.05	7.44	1.81	0.47	3.9	2.33	3.48	1.9	1.15	6.51	9.28	6.27	4.34	1.47	-1.41	6.85	5.97	3.7	6.73	2.85
UBA5	4.2	4.45	2.85	3.96	3.45	5.43	4.33	4.91	4.05	4.38	4.14	3.47	4.57	4.55	4.34	4.45	4.64	3.97	4.78	4.39	3.49	4.27	4.89	4.69	4.26	4.33	4.54	4.16	3.45	4.25	4.68	4.26	4.01	4.97	4.57	3.18	4.62	4.2	4.24	4.55	5.4	4.34	4.08	4.8	4.27	5.1	4.69	4.74	4.76
STK17B	5	7.43	3.47	3.79	4.63	4.31	5.2	4.45	4.76	3	4.85	4.99	3.89	4.21	3.44	4.94	2.67	3.02	4.09	5.18	3.95	4.52	3.9	5.16	4.29	3.83	4.18	4.32	4.64	4.33	4.35	7.07	4.01	4.25	5.15	3.16	4.22	3.75	4.97	3.25	3.17	5.1	4.73	5.64	5.98	5.79	3.34	3.96	3.88
CDC14B	4.59	2.47	3.38	3.4	2.63	3.91	3.83	1.89	3.74	3.41	2.86	2.05	3.17	2.95	3.2	2.6	4.19	4.56	2.42	3.39	1.56	2.31	3.8	3.95	3.15	2.75	2.92	2.81	3.18	3.97	2.57	2.84	3.57	4.12	3.22	3.16	3.94	3.2	2.36	1.29	2.65	2.04	2.61	3.1	3.32	3.39	3.66	3.39	4.64
ZNF510	2.43	2.64	-2.57	3.4	0.81	2.07	1.79	1.36	2.34	1.91	3.61	2.36	1.5	2.25	2.19	1.42	3.59	2.66	1.47	2.2	2.11	2.31	2.43	2.83	2.01	1.66	1.25	2.99	2.24	1.61	0.92	2.57	2.62	2.52	2.01	2.28	2.7	2.8	-0.37	1.33	2.02	0.34	1.43	1.82	1.47	2.26	-2.57	2.27	3.22
LRP2	-1.08	-1.28	1.45	-0.4	-0.94	3.14	-1.03	-1.61	-0.49	-2.57	-0.51	-2.57	-0.71	-0.84	0.27	-2.57	-2.57	-2.57	-2.57	-1.9	-2.57	-2.57	0.35	6.12	-2.57	-2.57	2.02	-0.54	0.17	-1.82	-1.47	-1.64	-2.57	-1.12	0.04	1.18	3.8	1.8	-1.29	-0.91	3.91	6.48	-2.09	3.97	-2.57	-0.87	5.82	-1.58	-2.57
ZNF506	4.9	6.42	4.63	5.49	4.22	5.05	3.64	2.73	3.82	5.88	6.01	5.68	5.28	5.18	5.21	5.61	4.73	4.83	4.65	5.4	4.08	6.19	5.47	4.01	4.99	4.09	4.46	5.84	3.73	3.6	2.68	4.54	4.45	4.99	4.64	3.75	4.82	4.14	3.56	2.98	3.82	4.02	3.05	3.68	3.46	4.76	7.17	5.1	5.34
JMJD4	3.79	3.44	2.4	1.78	5	4.28	3.69	3.34	3.84	2.12	3.52	2.83	4.97	3.56	3.05	2.77	3.59	4.07	3.4	3.97	3.08	3.98	3.97	4.06	4.29	4.93	4.51	3.86	3.78	3.54	4.78	4	4.01	3.76	4.06	3.73	4.13	3.2	4.42	4.48	3.74	3.8	4.46	3.91	4.02	3.62	3.7	4.29	3.71
DUSP12	1.76	2.53	0.54	-0.4	2.08	2.45	3.09	2.53	2.3	0.74	-2.57	1.65	0.08	3.07	0.74	0.26	1.05	3.07	2.02	2.92	2.11	-2.57	2.2	2.75	3.52	2.48	3.34	2.11	2.88	2.39	2.42	1.29	3.54	2.59	1.67	3.12	4.2	4.36	3.33	3.21	2.7	3.85	3.5	2.54	2.89	2.28	3.01	2.54	2.52
AACS	4.68	4.61	4.15	4.13	5.06	3.76	4.25	5.28	3.96	5.43	5.61	5.79	5.12	4.85	5.76	4.54	5.02	4.4	4.71	4.77	5.89	5.54	5.21	4.69	5.2	4.39	4.54	5.15	5.23	4.06	4.69	3.83	4.5	4.84	4.57	4.35	4.87	4.89	4.52	5.47	4.81	4.37	5.1	4.46	4.57	4.97	5.93	5.24	4.8
DELE1	4.14	4.48	3.7	4.41	4.96	3.21	5.31	3.66	4.24	2.94	3.64	3.02	4.23	4.67	3.39	3.62	4.5	3.01	3.21	5.31	3.3	3.29	3.38	3.66	3.6	4.88	4.88	3.4	3.5	5.62	4.25	4.03	2.99	3.5	4.47	3.74	3.88	4.01	5.21	3.96	3.85	4.03	4.8	3.65	4.65	3.96	2.04	3.71	4.91
SLC13A1	-2.57	0	-2.57	-2.57	-2.57	0.25	-2.57	-2.57	-2.57	0.34	1.09	0.95	2.08	-2.57	-0.41	0.96	-2.57	-2.57	-2.57	-2.57	-2.57	1.7	-0.66	-2.57	-2.57	-2.57	-1.5	1.8	-2.57	-2.57	-2.57	-2.57	-2.57	-2.57	-2.57	-2.57	-2.57	-2.57	-2.57	-2.57	-2.57	-2.57	-2.57	-2.57	-2.57	-2.57	3.38	-2.57	-2.57
CADPS2	6.32	2.95	3.7	4.66	2.82	2.56	3.99	2.53	6.1	3.57	5.5	3.59	3.66	3.77	3.51	4.04	1.05	3.63	2.99	3	4.18	3.86	3.01	5.24	1.89	3.66	3.21	4.04	5.01	4.16	2.57	3.83	4.14	4.82	3.43	3.54	1.9	6.14	2.96	1.79	3.66	0.06	6.87	3.23	3.19	1.71	3.47	3.6	3.94
PCDHB4	-1.64	-1.28	-0.31	-2.57	-1.54	-1.84	-0.62	-0.62	-1.18	1.18	-0.51	-2.57	-2.57	-0.23	-0.21	-0.71	0.16	-0.58	0.55	-1.9	-2.57	-2.57	0.77	0.27	-2.57	-1.87	-2.57	0.67	-1.29	-1.82	-2.57	0.3	-0.91	-2.57	0.54	-2.57	-2.57	1.05	-2.57	0.89	-1.75	-2.57	-2.09	-1.87	-1.25	-2.04	-2.57	1.93	-1.59
PCDHA6	-1.03	-2.57	-2.57	-2.57	-2.57	-2.57	-2.57	-2.57	-1.72	-2.57	-2.57	-2.57	-2.57	-2.57	1.57	-2.57	-2.2	-2.57	-2.57	-2.57	3.08	-2.57	1.78	-2.57	-2.57	-2.57	-2.57	0.84	-1.8	-2.57	-2.49	-2.57	-2.51	-2.57	-2.57	-2.57	-2.57	0.16	-1.12	-2.57	-2.57	-2.3	-1.72	0.15	-2.57	-2.57	-2.57	-0.45	-2.57
PCDHGA2	-2.57	-2.57	-2.57	-0.32	-2.57	-1.24	-2.01	-2.57	-1.72	-2.57	-2.57	-2.57	-2.57	-1.4	-2.57	-0.71	-2.57	-1.39	-2.57	-2.57	-2.57	0.68	-0.02	-2.57	-2.57	-1.83	-2.57	-1.23	-0.92	-1.33	-1.47	-2.57	-2.57	-0.72	-1.68	-2.57	-1.25	-0.06	-0.62	0.34	-2.57	-2.57	-1.44	0.4	-1.4	-0.11	-2.57	-1.58	-2.57
HSPB11	3.77	3.33	1.45	3.88	2.35	4.65	3.97	2.91	3.13	3.42	2.66	2.69	1.5	3.56	2.83	3.56	2.3	2.87	0.55	2.83	2.51	3.6	3.95	3.74	3.56	3.13	3.92	4.41	4.17	4.09	3.04	3.29	2.47	3.23	3.13	3.73	4.11	4.51	4.36	3.97	5.21	3.87	4.23	4.24	3.7	4.15	3.81	3.27	3.6
PHLPP1	5.04	3.36	4.83	5.91	4.76	3.27	3.63	4.57	4.57	4.2	5.35	3.81	3.25	4.88	5.38	4.16	6.11	4.7	2.42	3.97	4.57	3.74	3.65	3.45	3.74	4.15	5.37	3.7	4.15	4.48	2.78	3.26	4.4	5.14	4.49	5.57	3.21	5.2	4.17	3.74	3.5	4.96	3.24	3.61	3.59	5.25	3.47	5	5.56
ATP8B1	6.28	4.47	6.99	7.36	5.12	3.33	6.33	3.34	5.89	5.14	5.08	4.23	3.27	6.3	5.18	5.24	6.78	6.11	3.72	5.95	5.38	4.4	5.03	5.51	5.64	5.81	7.19	4.84	5.21	6.98	4.14	5.88	6.09	6.7	6.3	6.16	4.95	5.66	7.21	4.03	4.42	4.78	2.94	6.26	4.24	6.49	5.01	5.64	6.86
IL12RB2	-1.08	1.08	-2.57	-2.57	-1.54	-1.84	-0.45	2.32	-1.72	-0.38	0.31	-2.57	-2.57	-0.6	1.91	0.84	-2.57	-2.57	-2.57	-1.44	-2.57	-2.57	1.66	-0.96	-1.03	-1.87	-2.57	1.46	-1.8	-1.82	1.41	-0.68	-2.57	-1.67	-2.57	-2.57	-1.17	-1.62	-2.57	1.28	0.1	-0.72	-1.73	-0.33	2.16	-2.57	1.1	-2.57	-2.57
SMARCD3	1.3	3.03	2.4	2.3	4.01	3.66	4.4	2.72	3.79	2.62	1.97	3.47	3.71	1.44	1.31	3.53	-0.63	1.53	4.71	3.05	4.07	3.29	1.66	4.01	0.18	2.18	3.95	3.08	1.49	3.21	2.66	3.31	1.16	0.57	1.91	3.63	2.82	1.74	3.24	2.89	2.31	0.57	4.16	1.73	3.85	3.54	4	1.93	1.85
WDR70	6.35	6.33	9.11	7.59	5.25	6.36	4.88	7.19	5.52	8.05	7.96	6.62	6.51	5.89	7.81	7.26	5.77	6.6	7.25	6.11	8.86	6.92	4.99	5.62	5.7	4.99	5.5	5.7	6.14	5.45	5.25	5.3	5.44	6.43	6.21	5.2	6.32	6.42	4.93	6.47	6.52	6.56	5.04	5.61	6.09	6.07	5.27	5.79	6.06
FYB1	5.38	8.04	6.29	5.77	5.4	3.85	5.98	8.64	5.71	6.92	8.85	8.74	6.77	5	6.77	6.71	2.3	5	9.54	6.62	6.4	6.59	7.55	6.04	3.09	5.08	4.37	5.92	4.63	4.12	7.59	6.9	1.63	4.67	4.9	4.33	4.01	3.1	3.11	3.91	7.92	4.45	4.52	6.41	6.9	9.09	6.43	3.29	2.85
MPP4	2.74	3.37	3.14	2.56	4.01	3.38	2.81	3.68	3.11	3.62	3.69	3.12	2.96	2.89	4.35	2.04	3.87	3.43	4.72	4.21	4.97	3.01	3.06	3.99	3.9	3.49	3.38	2.59	3.45	3	3.74	3.28	2.14	4.03	3.99	4.49	3.44	1.73	2.54	3.13	2.78	4.08	1.85	2.4	2.98	4	6.39	2.87	3.85
STRADB	1.88	1.63	-0.31	0.08	3.52	2.26	2.12	1.06	2.26	-2.57	-1.2	2.05	0.96	1.63	0.74	-1.11	0.68	1.91	-2.57	1.92	-2.57	1.36	1.15	1.72	2.12	1.31	0.87	1.82	1.61	2.51	1.31	0.62	1.63	1.88	1.58	2.45	1.07	2.47	0.8	1.52	1.25	3.42	1.94	2.12	1.22	2.3	0.21	0.41	1.48
BZW1	7.03	6.53	5.96	6.27	6.41	7.58	7.95	8.2	7.11	6.44	6.19	7.2	6.9	7.58	7.33	7.3	6.69	7.36	6.34	6.36	5.97	6.14	7.01	7.46	7.35	7.09	7.39	6.4	8.82	8.09	7.97	7.88	7.46	7.86	7.03	7.1	7.89	6.81	8.24	7.73	6.88	6.82	8.24	7.55	8.06	7.81	6.94	7.59	7.27
PGR	-0.1	1.84	-2.57	0.44	0.81	0.7	2.41	-0.62	1.39	-1.1	-2.57	-0.06	-2.57	0.53	-1.32	-1.11	0.68	0.54	-2.57	0.23	-2.57	-2.57	-2.57	1.37	-1.03	-0.9	-1.5	1.71	0.88	2.96	-0.09	4.27	-0.91	0.42	1.12	-1.27	-1.17	-0.64	0.8	2.97	-0.29	-0.72	1.11	-0.15	0.91	-1.34	0.21	-1.58	0.56
C1QTNF3	2.23	1.38	1.36	0.96	1.66	4.18	2.3	3.24	1.02	-0.38	-0.04	-2.57	0.96	2.03	2.26	1.16	2.77	1.74	0.55	3.25	0.64	1.36	-0.32	-0.22	-2.57	-1.4	1.8	-0.29	0.97	1.16	0.92	-0.68	1.45	0.95	1.02	0.92	-0.01	3.26	0.8	3.8	1.71	1.46	-0.05	1.53	2.87	1.97	0.21	1.66	2.71
ME2	3.99	6.07	4.18	5.31	3.8	5.16	3.71	3.47	4.72	5.96	5.95	5.86	5.8	4.63	4.09	5.78	4.86	4.35	3.95	5.03	4.39	6.46	5.28	4.92	3.66	3.3	4.05	5.99	4.09	3.71	4.48	4.8	3.27	4.65	4.74	3.71	3.92	4.68	3.95	2.78	3.08	4.89	3.38	3.66	4.27	4.85	6.51	3.86	4.95
C5orf22	4.41	2.8	2.85	1.16	3.47	3.5	3.62	3.68	3.3	2.47	2.72	-2.57	3.03	3.84	3.45	2.89	2.77	3.99	2.42	2.91	1.56	2.62	2.25	3.54	3.15	3.34	4.12	2.94	3.91	3.96	3.52	3.4	3.97	3.66	3.59	3.59	2.87	4.97	4.7	5.62	5.22	4.23	4.12	3.97	4.69	2.74	1.1	3.84	3.3
CCNT2	5.27	5.32	4.07	5.61	3.52	4.36	5.35	3.17	4.64	4.29	4.09	3.33	3.25	5.24	4.56	3.17	5.09	5.34	3.98	6.07	2.83	3.6	4.44	4.95	4.7	4.55	5	5.28	4.87	5.32	4.01	4.67	3.92	5.98	5.63	3.99	5.1	4.71	4.85	3.93	3.94	4.4	3.84	4.08	3.94	5.18	4.09	5.37	5.51
FAM135A	4.05	3.74	5.66	5.58	4.14	3.58	4.51	3.99	3.89	4.44	4.76	2.83	5.12	4.47	4.58	3.55	5.25	4.67	3.57	5.1	4.49	3.11	4.66	4.15	5.44	4.26	3.83	4.87	3.55	4.75	4.54	4.36	3.63	4.77	3.43	4.2	3.46	4.25	3.78	3.83	3.89	4.22	2.29	3.17	3.94	4.54	4.65	4.89	4.55
COL19A1	-0.1	4.26	-2.57	0.44	1.4	4.26	0.18	-2.57	1.46	-2.57	2.4	1.1	-2.57	-1.46	0.27	4.15	4.8	1.02	2.42	1.71	-2.57	1.91	-2.57	0.64	-1.03	-1.62	0.13	4.97	-2.57	-1.33	-2.57	1.88	-2.57	-0.72	0.23	-1.27	-2.57	-2.57	-1.29	-2.05	-1.75	-1.37	-2.57	0.61	-0.32	-1.34	1.65	-2.57	-2.57
EPB41L3	1.69	3.03	1.75	1.9	2.5	3.63	3.57	2.91	3.13	2.47	3.61	5.24	2.2	2	1.82	4.26	-2.57	2.27	4.85	1.88	2.51	4.36	1.93	3.02	3.04	0.46	-1.5	2.79	1.29	2.77	2.82	3.7	-0.37	3.52	1.12	-0.35	0.63	4.6	1.44	1	2.15	2.8	2.06	3.4	3.58	1.45	0.21	0.22	0.56
COBLL1	5.09	5.54	6.46	6.68	6.05	5.61	6.21	4.87	5.46	6.07	4.78	4.75	8.03	5.47	7.15	4.64	4.97	5.68	4.39	6.79	5.41	5.88	6.35	5.53	7.61	5.72	6.51	5.18	4.53	6.41	4.59	5.65	4.98	5.86	5.66	5.5	5.81	4.77	6.33	5.14	6.44	5.06	3.79	5.35	4.34	6.63	4.87	7.65	6.56
DLG3	6.6	4.22	6.88	7.39	5.99	3.96	5.21	5.51	5.36	7.44	6.21	5.82	4.86	6.42	6.54	6.24	6.43	6.52	4.48	4.85	5	5.76	5.26	6.25	5.8	5.24	5.01	4.87	6.23	5.23	5.13	5.14	6.43	6.75	6.67	5.57	5.48	6.1	5.74	4.24	6.8	4.11	4.75	6.57	4.67	6.67	5.12	5.48	6.58
KCNK2	-1.08	-1.28	-2.57	-1.11	1.82	-0.7	-0.05	0.69	0.17	-2.57	-1.2	0.21	-2.57	-2.57	-1.82	-0.71	0.16	-1.68	-2.57	0.23	0.64	-2.57	-1.05	-0.96	-2.57	-2.57	-0.9	-2.57	0.17	-0.22	-2.57	2.65	-2.57	-2.57	-1.14	-2.57	-2.57	-0.32	-2.57	-2.05	-2.57	-2.57	5.52	-0.15	-1.48	0	0.21	-2.57	-1.59
SERTAD4	1.51	0.03	0.54	0.44	1.45	2.85	2.41	3.47	3.64	0.45	0.83	-0.59	-1.36	3.96	1.09	1.74	-0.63	2.95	1.08	2.48	0.64	0.98	0.35	3.3	-0.3	2.89	3.87	1.21	4.62	3.19	2.39	2.83	4.79	2.73	3.25	4.22	0.97	3.78	4.39	1.24	4.42	2.8	2.69	-1.05	3.63	3.62	3.18	1.62	1.75
TRAF5	4.15	6.24	4.28	5.41	4.79	3.19	4.39	3.17	3.84	3.74	4.54	3.18	4.44	3.46	3.1	3.33	3.71	4.52	3.86	6.2	2.51	4.97	3.57	3.14	4.02	3.74	3.52	3.78	2.88	4.14	4.3	4.46	3.14	4.93	3.82	4.09	3.48	4.59	2.06	2.53	4.16	3.64	3.35	4.23	4.54	5.55	2.74	3.48	4.64
MRPL22	3.79	2.59	2.72	2.98	3.91	3.65	4.24	4.65	3.5	1.52	2.84	3.02	3.44	4.19	2.99	4	3.41	3.75	3.57	3.7	3.49	1.91	4.27	4.1	2.98	4.23	3.9	3.23	4.41	4.29	3.99	4.31	3.41	3.46	4.31	4.15	4.04	3.96	4.55	4.81	3.97	3.29	5.51	3.6	4.31	4.11	3.7	3.6	4.12
GEMIN5	2.79	3.47	3.38	2.3	2.5	3.12	2.52	2.72	2.83	2.62	4.28	1.65	2.06	3.2	2.36	2.6	2.44	2.29	-2.57	2.16	1.56	2.31	3.29	2.75	1.46	2.89	2.92	2.94	3.47	2.98	2.86	2.65	2.47	2.93	3.57	1.91	2.28	2.87	2.72	3.48	2.7	2.04	3.84	2.52	3.08	2.82	1.65	3.02	3.2
OPRK1	-2.57	1.53	-2.57	-2.57	-2.57	-0.09	-2.57	-2.57	-2.57	0.97	-1.02	0.23	2.58	-2.57	-0.96	0.82	-2.57	-2.57	-2.57	-2.57	-2.57	0.78	0.99	-2.57	-2.57	-2.18	-2.57	1.13	-2.57	-2.57	-2.57	-2.57	-2.57	-2.57	-2.57	-1.27	-2.57	-0.64	-1.79	-2.57	-2.57	-2.57	-2.57	-2.57	-2.57	-2.57	0.79	-2.57	-2.57
NFE2L1	6.89	6.84	6.56	6.84	6.57	7.12	7.38	8.13	7.17	7.18	6.62	6.69	6.41	7.11	7.72	8.11	6.29	7.39	6.51	5.91	6.88	7.6	7.77	7.51	6.37	6.66	6.61	6.9	6.89	7.36	7.66	6.95	6.28	6.71	6.74	7.4	6.12	6.51	7.45	8.51	7.52	6.57	7.16	7.34	7.21	6.94	6.53	7.18	6.43
SEMA5B	-1.64	-2.57	-0.31	0.08	0.3	-2.57	1.28	-1.61	-0.24	-2.57	-1.2	-2.57	-2.57	-2.57	-2.57	-1.66	-2.57	-0.74	-2.57	-0.38	1.56	-2.57	-2.57	0.27	-1.03	0.57	0.55	-1.23	-0.63	-0.22	-1.47	-2.57	-1.28	-1.67	-1.68	-0.35	-2.57	0.81	-1.29	-2.57	-1.23	0.06	-0.38	-1.87	0.58	-0.52	-2.57	0.22	-1.59
GSK3B	5.56	4.51	4.18	4.68	4.52	5.3	4.9	4.55	4.41	4.42	4.05	4.09	4.13	5.2	5.25	4.95	5.05	5.25	3.98	4.11	4.87	4.44	5.56	5.02	4.94	4.64	5.26	4.52	4.06	5.26	4.73	4.52	5.61	5.02	4.45	5.28	5.39	5.67	5.84	5.68	5.77	5.07	4.6	5.83	4.76	5.27	4	5.05	5
ITGB5	4.8	3.31	4.69	3.79	6.46	7.43	7.1	8.12	6.78	4.16	3.61	5.61	5.93	6.05	4.37	7.15	2.56	6.67	6.26	4.93	5.83	3.98	4.95	6.46	5.38	6.45	5.75	4.78	6.79	6.67	7.54	5.14	6.37	6.81	6.23	4.1	5.68	3.85	6.24	8.13	6.39	6.28	7.5	5.93	8.22	6.51	5.97	5.71	4.5
ERC1	4.86	5.73	7.66	6.36	4.89	5.69	4.74	6.89	5.73	6.62	8.23	7.54	5.25	5.2	8.05	7.66	5.4	5.6	7.58	5.3	7.79	7.26	6.15	5.18	4.41	4.62	5.03	6.47	5.5	4.79	5.24	5.39	4.98	4.19	5.69	5.07	4.93	5.41	4.29	5.22	5.11	7.13	4.9	4.99	5.4	5.38	5.24	5.88	5.38
XPO1	6.21	5.77	6.19	6.49	5.69	6.79	5.23	5.83	5.98	6.34	5.89	5.53	5.61	6.43	6.94	5.93	6.76	6.24	6.65	6.1	5.62	5.25	6.63	5.88	6.63	5.56	5.64	7.15	6.48	5.16	6.13	5.8	6.36	6.63	6.02	5.98	6.28	6.05	5.77	6.1	6.57	6.3	5.97	6.52	5.87	6.76	6.49	6.26	6.25
RNF13	3.94	3.12	3.47	3.27	4.31	3.18	4.33	4.02	3.71	1.36	2.66	4.58	3.38	4.18	3.31	3.58	2.96	4.33	3.57	3.05	3.08	3.98	3.8	3.62	4.24	4.08	4.42	3.12	3.67	4.01	3.87	4.16	4.4	3.16	3.59	3.24	4.17	2.87	4.66	4.29	4.25	3.66	4.37	4.89	4.38	4.32	3.81	3.89	3.71
TRPM3	-1.07	1.39	0.54	0.28	-0.21	0.13	0.2	-2.57	-0.43	0.09	-0.04	1.1	-2.57	-0.94	0.14	-0.4	0.17	-0.27	-2.57	0.97	3.13	-2.57	0.19	0.78	-0.29	-0.45	-1.42	0.67	-0.32	0.74	0.29	-0.68	-0.36	0.29	0.24	0.74	0.06	0.5	-0.92	-0.51	-1.2	0.49	-0.51	-1.35	-0.24	0.03	1.81	-1.57	-0.16
PALB2	3.69	1.74	4.46	3.85	2.25	3.81	2.5	2.57	2.45	3.6	3.73	1.65	2.68	3.27	4.1	3.41	2.67	4.06	2.02	2.56	2.11	1.36	3.41	2.9	3.6	1.92	1.56	2.35	3.62	3.23	2.78	2.99	2.59	3.67	3.31	2	3.07	3.01	3.54	3.18	3.4	2.25	2.68	3.31	2.95	3.42	1.1	3.24	3.32
DOP1A	4.27	4.73	6.73	6.29	3.43	3.53	4.31	3.11	3.84	6.15	4.95	3.07	3.41	4.58	4.71	3.99	4.94	4.01	4.64	4.59	5.12	4.96	4.24	3.25	3.43	2.57	4.05	4.24	3.8	4.57	2.26	4.34	2.97	2.93	3.74	3.18	4.15	5.11	4.09	3.35	3.12	2.7	2.01	3.17	3.2	4.55	2.85	4.02	4.88
LYRM2	5.25	5.12	5.1	5.07	6.81	5.72	6.42	5.51	6.46	4.93	5.11	5.28	5.68	6.12	5.75	4.83	5.63	5.48	5.94	5.02	5.41	3.96	6.08	5.55	6.14	6.84	6.24	5.57	6.13	6.8	6.35	6.33	5.69	6.21	5.86	5.33	6.44	5.98	7.11	6.16	7.04	6.01	7.97	6.03	5.7	6.19	6.25	5.88	6.32
BCKDHB	2.34	2.42	0.54	1.65	0.49	0.89	2.52	1.06	2.56	0.97	0.31	1.1	-0.7	3.49	1.12	1.57	1.05	1.38	-2.57	2.32	1.56	1.37	1.87	1.56	2.58	1.73	2.65	1.25	0.88	2.22	-0.43	1.99	3.08	3.21	2.69	0.61	2.36	2.04	2.18	1.7	1.4	-0.28	2.33	1.9	0.24	2.6	-2.57	1.41	3.43
KAT6A	8.06	7.22	7	6.71	6.09	6.34	6.04	7.68	6.96	7.96	7.42	7.74	6.37	6.7	7.81	7.78	6.45	6.87	7.49	6.23	6.54	6.12	6.67	6.06	8.04	5.85	5.21	6.57	5.74	6.27	6.16	7.08	7.16	7.23	7.13	6.99	7.8	7.02	6.18	7.26	5.53	6.9	6.29	6.64	6.49	6.78	5.82	6.7	6.76
TUT7	6.86	6.77	8.66	8.46	6.57	5.99	5.65	7.45	6.49	8.33	8.37	8.41	7.64	5.9	7.46	8.52	6.69	6.66	7.93	6.62	8.84	7.82	6.89	6.67	6.08	5.93	5.09	6.26	6.35	5.73	6.24	6.7	6.5	6.57	7.05	6.1	5.61	5.36	5.4	5.23	6.96	6.04	6.95	6.12	6.35	6.23	5.16	5.7	6.85
ULK2	2.25	3.18	3.19	4.37	4.02	4.58	3.53	1.53	3.95	3.69	3.93	3.15	4.48	4.09	2.69	4.62	3.95	2.76	-2.57	3.5	3.08	4.34	4.18	2.42	5.22	3.07	3.69	4.57	2.2	3.53	3.08	3.26	3.31	3.26	3.56	4.69	2.98	3.97	3.97	3.83	4.98	5.23	2.92	3.18	3.8	4.48	4.16	3.11	4.05
GRHL2	7.1	2.4	7.05	6.86	4.94	6.35	6	5.69	5.99	6.64	7.6	4.46	6.33	6.13	5.9	5.42	7.21	6.83	2.02	6.46	5.72	5.91	5.84	5.16	7.01	5.47	7.11	5.89	6.21	7.16	6.26	5.46	7.16	6.32	6.66	6.47	7.76	5.51	7.26	6.03	6.87	6.01	6.06	6.83	5.19	6.74	5.28	6.94	6.63
TNPO1	7.02	6.64	6.69	7.1	7.71	6.73	7	8.01	7.58	7.07	7.03	6.94	6.94	7.27	6.77	7.25	7	7.22	7.45	6.7	6.43	6.67	6.88	7.89	6.81	7.31	7.1	7.24	7.07	7.45	7.53	6.95	7.26	6.59	7.33	7.39	7.7	7.65	7.19	7.3	7.45	7.16	8.96	7.01	7.56	7.07	6.57	7.91	7.46
PLOD1	4.13	3.12	3.09	2.86	5.54	5.15	5.49	6.31	5.24	4.12	3.3	5.14	5.5	5.11	3.34	4.39	3.28	4.28	5.09	3.88	4.39	3.72	4.73	4.76	4.93	5.82	4.86	3.55	5.88	4.56	6.62	4.27	4.45	4.62	4.56	5.33	5.33	4.06	4.52	7.12	5.43	4.75	8.31	5.01	6.51	4.46	5.13	5.24	3.48
P2RX5	4.02	5.52	0.59	-0.13	3.71	0.5	2.12	1.53	4.03	0.45	3.39	3.18	2.57	-0.4	-0.42	0.58	-2.57	-0.58	2.02	5.25	1.56	-2.57	0.82	2.5	6.61	5.54	2.02	0.58	-1.29	-1.82	3.47	4.49	-0.61	2.07	3.82	1.75	-0.01	-0.32	0.65	0.05	0.54	0.77	0.58	3.32	3.51	0.26	3.59	2.99	-1.59
ITGAE	3.86	3.41	3.23	3.6	3.45	3.75	3.84	2.12	2.86	2.14	2.62	2.65	2.87	3.43	3.39	2.27	2.97	2.89	3.02	3.96	0.64	2.62	2.41	3.13	4.28	3.77	3.4	2.52	3.15	3.78	4.04	3.26	3.09	3.11	3.07	4.07	3.2	3.48	4.02	3.96	3.13	3.35	4.64	3.26	3.44	3.64	2.61	2.54	2.73
DIS3	6.1	5.62	7.22	6.46	6.22	6.07	5.51	6.56	5.54	6.73	6.34	5.58	5.79	6.33	6.42	6.31	7.14	5.09	6.14	5.82	6.96	6.17	6.11	5.59	5.94	6.4	6.11	7.01	5.41	6.06	6.15	6.29	6.21	5.83	5.99	6.35	5.77	5.38	6.69	6.29	6.1	6.05	5.67	5.46	5.66	5.87	5.65	6.31	6.36
PIBF1	5.25	5.54	6.88	7.01	4.13	5.41	4.31	3.53	4.32	6.49	5.91	4.25	4.23	5.69	5.33	5.01	6.09	5.14	3.4	5.03	5.72	4.59	5.36	5.06	5.05	3.76	3.61	5.83	4.84	3.95	3.94	5.49	5.11	5.72	5.32	5.29	4.36	4.69	4.35	4.51	5.15	4.88	3.93	4.99	3.94	5.16	3.18	5.02	5.85
TDRD3	4.3	4.26	6.24	6.26	3.76	4.46	3.97	4.1	4.3	5.11	4.67	4.8	3.85	4.52	3.84	4.85	5.38	3.58	3.86	4.23	4.8	3.86	4.56	4.59	3.6	2.95	3.97	5.31	3.34	3.77	3.52	4.38	4.14	3.82	4.36	3.51	3.71	3.75	4.74	4.01	3.31	3.23	3.6	3.72	4.22	4.47	3.59	4.24	4.97
NUFIP1	3.83	2.64	5.66	4.82	2.4	3.92	2.69	3.94	2.8	4.48	3.82	3.47	3.38	3.57	4.28	4.36	3.65	3.02	2.02	2.23	4.48	2.31	4.28	2.42	3.15	3	3.23	3.82	3.67	3.28	3.45	3.19	3.24	2.99	3.31	4.38	2.93	3.51	3.71	4.53	3.63	4.09	3.74	3.15	2.93	2.56	1.1	3.69	3.34
PDS5B	5.89	6.37	8.72	7.45	5.89	5.75	5.47	6.54	6.22	6.99	6.94	6.31	5.81	6.19	6.28	7.22	6.24	7.18	5.71	6.2	7.85	5.88	6	5.98	6.32	5.19	5.35	6.36	6.09	5.51	5.76	6.17	5.77	5.62	5.95	7.71	7.39	7.74	5.8	6.15	6.37	6.15	5.58	6.68	6.08	5.82	5.35	6.52	5.95
OXCT1	1.01	3.85	0.54	0.96	2.78	4.23	2.86	4.63	3.24	2.86	3.59	0.21	3.17	0.71	4.56	3.19	2.67	1.88	2.74	1.31	2.11	3.37	4.13	3.14	-1.03	1.28	1.56	4.13	3.84	2.45	3.45	3.09	3.27	2.19	3.43	2.58	0.63	5.73	3.71	4.05	4.39	3.53	3.32	4.13	4.29	1.64	5.12	1.11	2.37
RRAGB	3.85	4.12	6.39	5.6	2.45	3.79	1.83	1.68	2.72	5.47	4.78	3.91	3.93	3.52	4.72	4.27	4.56	3.07	3.57	3.35	5.12	5.02	3.17	3.2	4.44	2.02	2.14	4.24	2.93	1.76	1.51	2.96	3.04	3.23	2.87	1.65	3.52	3.41	1.3	1.49	3.6	2.5	3.59	2.02	2.49	4.17	1.65	3.16	4.22
EPYC	-2.57	-2.57	-2.57	-2.57	-1.54	0.37	-2.01	0.54	-0.79	-2.57	-2.57	-2.57	-2.57	-2.57	-1.82	-2.57	-2.57	-2.57	-2.57	-2.57	-2.57	-2.57	-2.57	-2.57	-2.57	-2.57	-2.57	-2.57	-2.57	-2.57	-2.57	-2.57	-2.57	-2.57	-2.57	-2.57	-2.57	-2.57	-2.57	-1.37	-2.57	-2.57	-1.73	-2.57	-0.87	-2.57	-2.57	-2.57	-2.57
CYLD	4.87	6.97	3.55	3.85	5.48	4.57	5.43	5.16	5.04	4.36	4.28	5.2	4.23	5.31	4.71	5.19	4.85	4.77	5.47	5.52	4.07	3.6	4.83	5.31	3.97	5.08	3.49	5.64	4.99	5.1	5.76	7.06	5.03	5.21	4.86	3.96	4.62	5.06	4.63	5.53	5.56	3.82	5.35	5.36	6.09	5.33	4.95	4.77	5.45
SLC27A5	1.69	4.88	1.06	0.96	1.08	4.07	1.18	0.95	1.72	4.77	4.61	5.26	5.29	1.15	1.62	4.42	2.44	0.86	0.93	1.12	0.64	4.93	4.09	1.17	1.48	2.2	1.37	4.09	1.62	1.09	0.4	0.62	1.79	2.04	2.2	1.7	2.93	1.67	0.46	1.82	0.67	1.7	3.58	1.24	0.81	0.61	6.75	2.12	2.28
ZNF324	2.19	2.07	-0.31	2.21	2.4	2.06	1.98	1.82	1.77	-0.38	0.59	0.57	2.36	1.87	0.83	2.96	1.14	1.49	2.02	2.71	3.3	1.36	0.66	1.4	2.18	2.54	1.9	1.97	1.53	2.37	1.7	2.05	2.13	1.69	1.7	3.23	2.55	3.5	1.75	2.56	1.59	1.83	3.39	1.17	2.12	0.77	1.65	1.92	2.52
ZNF671	-1.64	1.38	-2.57	-2.57	0.3	-0.45	0.28	0.37	0.17	-1.1	-0.04	0.21	0.08	-0.84	-2.57	0.72	0.68	-0.93	0.55	1.52	0.64	-2.57	-1.62	-2.57	-2.57	0.89	-2.57	1.82	-2.57	1.37	-1.47	0.47	-0.91	-2.57	0.04	-2.57	-2.57	-0.64	-1.79	-1.12	-2.57	-2.57	1.11	0.61	0.24	0.38	-2.57	1.22	0.39
ZNF416	0.77	1.08	-2.57	-2.57	0.49	-0.45	0.46	-0.04	-0.02	-2.57	-2.57	-2.57	-2.57	-0.4	-0.03	0.96	-2.57	-0.58	-2.57	-0.2	-2.57	0.45	-0.64	-0.96	-0.3	0.62	0.55	-0.08	-1.29	0.27	-0.09	0.76	0.59	0.42	0.23	0.92	-0.01	-0.32	0.8	0.83	-1.23	-1.37	1.47	-0.15	-1.04	-1.09	-2.57	-1	-1.59
ZNF586	0.89	1.38	-2.57	2.21	1.19	0.09	0.96	0.54	0.85	0.97	0.83	0.21	2.06	0.87	1.95	1.25	2.87	1.02	-2.57	1.05	0.64	2.31	0.93	0.93	0.83	1.18	0.35	2.23	-0.92	0.83	0.17	1.2	0.81	0.42	1.02	1.26	1.79	0.81	-0.37	0.25	1.25	-0.28	1.75	1.04	0.64	0.68	2.04	1.22	1.09
ZNF446	2.74	1.97	1.45	1.16	2.54	2.6	3.26	1.06	2.49	-2.57	-2.57	1.49	3.17	2.51	1.02	-0.01	2.4	2.47	0.55	4.08	2.11	1.36	1.74	2.1	2.06	3.17	3.11	0.44	1.08	3.54	2.07	1.93	2.13	3.1	1.88	3.06	2.13	2.72	3.68	2.9	2.94	3.11	4.79	1.94	2.25	1.28	2.35	2.01	2.85
ZNF264	5.82	5.8	4.72	4.97	5.51	4.88	5.31	5.97	5.14	4.46	5.11	5.47	5	5.65	5.13	5.92	5.48	4.95	4.35	5.19	5.51	5.96	4.67	4.73	4.85	5.62	3.63	5.95	3.7	5.96	4.72	5.61	4.9	5.44	4.86	5.93	5.74	5.37	5.76	5.11	5.3	4.09	5.61	4.76	4.99	4.64	6.43	5.75	5.63
RPS5	6.71	6.72	5.36	4.94	8.46	7.43	8	7.64	7.37	5.66	5.28	6.27	7.77	6.49	5.06	5.97	5.31	5.75	6.67	6.35	6.76	5.51	7.03	5.68	5.96	9.02	8.95	7.08	6.49	7.89	8.51	7.08	7.69	6.37	7.1	7.87	7.59	7.21	9.77	9.37	7.3	8.11	9.59	6.57	7.78	6.52	7.27	7.68	7.49
FAT1	5.52	3.65	6.29	6.89	5.94	5.19	4.98	6.04	5.3	6.96	5.36	6.4	4.67	6.99	6.22	6.77	6.9	5.91	4.71	4.16	4.73	7.22	7.49	6.08	5.57	4.23	2.65	5.38	5.68	5.42	5.6	5.18	6.44	6.19	6.44	5.37	4.75	5.12	6.75	5.75	4.57	3.85	3.07	5.11	5.67	6.55	3.18	4.72	7.18
YTHDC1	6.44	6.71	8.89	7.83	6.57	6.24	6.43	7.42	6.16	8.31	7.08	6.84	6.78	6.55	7.32	6.69	6.47	6.83	7.67	6.89	9.11	6.66	6.34	5.97	6.04	6.58	6.49	6.39	6.57	6.35	6.37	6.47	6.8	6.74	6.3	6.91	6.16	6.43	6.6	6.45	6.42	6.32	6.78	6.05	6.11	6.52	5.28	6.28	6.61
CHMP2B	6.41	4.46	5.96	5.62	4.63	5.01	5.62	4.23	6.2	5.62	4.42	4.46	4.13	5.63	6.1	5.84	4.37	6.85	3.4	4.27	5.34	3.29	5.29	5.03	6.34	5.71	5.36	4.51	5.7	5.9	3.64	5.92	7.22	5.57	5.24	5.63	5.52	5.57	6.58	5.72	5.73	4.55	7.04	6.05	5.35	6.24	5.45	4.63	5.39
SMAP2	4.91	6.61	5.72	4.79	4.82	4.12	5.38	5.91	5.42	5.01	6.67	6.2	5.26	4.39	5.08	5.45	3.9	4.3	6.31	5.44	4.65	4.66	3.98	5.37	3.25	5.42	4.67	5.48	4.21	4.86	5.31	6.6	4.34	4.75	4.84	3.87	4.85	4.41	4.79	4.64	4.91	4.86	5.93	5.13	6.31	4.39	4.69	4.77	4.57
PPIE	3.95	4.56	4.92	3.35	3.67	4.12	3.59	4.65	3.83	3.93	3.15	2.36	3.11	4.49	4.59	4.2	4.96	3.66	4.3	3.54	1.56	2.62	3.56	3.65	4.3	3.92	4.74	4.41	4.65	4.19	3.74	3.61	4.21	5.25	3.23	3.95	4.05	3.83	3.96	3.82	2.88	6.57	5.78	4.22	3.65	4.66	5.28	4.65	4.09
ZMPSTE24	5.05	3.35	3.47	3.85	3.91	4.59	3.57	3.88	4.56	4.12	3.48	5	3.25	5.3	3.58	4.24	3.48	4.56	0.55	2.76	0.64	1.37	4.8	4.44	4.49	3.56	4.29	4.24	5.02	3.41	3.68	4.2	4.92	5.16	4.95	3.8	4.89	3.68	4.02	3.38	4.87	6.12	5.22	4.58	3.57	4.01	4.26	5.85	4.23
STARD7	6.65	6.3	6.24	5.62	7.07	7.41	8.17	6.96	7.45	4.29	5.34	5.99	6.71	6.67	4.87	5.02	4.61	6.77	6.61	6.31	6.09	4.52	7.04	6.67	6.7	7.7	8.08	6.65	7.38	8.28	8.63	7.18	8.58	6.69	7.41	8.06	7.98	7.18	8.46	8.25	7.63	8.73	8.09	7.33	7.45	6.75	6.83	7.38	6.8
NOA1	3	3.08	3.63	3.18	3.05	3.21	3.87	3.47	2.94	3.31	2.79	4.08	4.15	3.56	1.58	3.23	3.05	3.79	1.47	2.4	2.83	3.19	3.94	2.11	2.79	3.53	4.6	3.09	4.69	3.79	3.47	2.99	3.85	2.63	3.33	2.64	4.24	3.27	4.45	3.5	3.17	3.53	3.52	3.32	3.03	3.53	2.8	2.66	3.5
REST	7.16	7.03	8.5	8.14	5.77	6.96	6.53	6.71	6.93	7.98	7.85	6.81	6.22	7.53	7.88	7.64	7.48	7.14	7.01	6.3	7.61	6.99	7.08	6.35	6.8	6.18	6.82	7.36	7.27	5.93	6.37	6.84	7.92	7.6	7.09	5.46	7.99	4.74	6.61	6.5	7.07	6.78	6.49	6.91	6.27	7.37	5.45	6.95	7.43
HAL	-1.64	-0.61	0.54	1.16	-0.19	-1.35	-1.03	-2.57	0.17	-2.57	0.83	-2.57	-2.57	-0.84	-2.57	-2.57	-2.57	-2.06	-2.57	-1.9	-2.57	-2.57	-0.06	-0.22	-2.57	-0.42	-1.5	-0.84	-0.17	-2.57	-0.43	0.11	-0.91	1.76	-1.68	0.72	-0.48	-1.62	-1.29	2.62	0.55	2.04	-2.57	-1.87	-1.25	2.14	0.21	-1	-1.01
SSH1	4.82	5.74	5.12	4.08	4.67	5.37	4.8	4.77	5.26	4.89	4.46	5.22	4.93	5.26	5.02	5.55	4.63	4.94	5.4	5.03	5.34	4.11	4.94	5.32	5.22	4.85	4.57	4.86	4.95	5.34	6.22	5.69	4.97	4.92	4.87	5.1	4.37	4.64	4.47	4.85	5.88	5.1	4.86	5.54	5.92	5.31	6.21	5.06	5.27
GSTP1	10.25	8.32	8.61	7.75	9.97	10.31	10.57	13.53	9.82	10.35	9.46	9.55	7.22	10.18	11.37	9.26	9.26	9.86	9.39	9.17	9.18	10.2	10.24	9.63	11.21	11.08	10.94	9.64	8.32	10.59	10.44	9.89	9.78	10.17	10.22	9.71	9.29	8.82	11.05	11.67	9.07	10.48	11.48	9.18	10.06	11.48	9.57	8.57	10.2
APLP2	8.05	6.24	8.45	7.83	7.71	8.18	7.81	8.45	8.36	8.63	8.18	8.36	7.06	7.57	7.9	8.94	6.77	7.07	7.35	6.89	8.36	9.24	7.31	6.8	8.01	7.9	7.11	6.96	8.24	8.22	7.49	7.55	8.99	7.55	7.81	6.5	7.38	7.38	8.07	7.89	7.45	7.32	8.43	8.99	7.52	7.2	8.09	6.94	7.64
FAM234B	2.3	2.42	1.45	0.44	1.08	1.82	1.89	2.27	1.53	1.91	2.13	2.61	2.91	2.5	2.19	2.2	3.35	1.91	-2.57	2.63	2.11	1.36	0.85	-0.96	5.06	4.96	3.77	0.44	1.36	2.25	1.7	0.3	3.29	2.99	2.76	3.66	2.98	3.15	3.26	2.28	4.33	2.97	3.1	3.6	1.22	2.99	0.21	3.24	2.48
SLCO1A2	0.21	2.15	3.11	1	0.31	2.98	-2.57	1.36	-2.57	1.52	1.09	0.69	2.8	0.68	4.25	-2.57	6.89	-1.68	-2.57	-1.09	2.11	-2.57	2.19	-2.57	-2.57	-0.16	1.26	4.87	-1.78	-2.57	-2.57	-1.08	-2.57	1.03	-2.57	-1.76	-0.44	2.58	2.77	4.52	2.47	0.58	-2.08	-2.57	-0.85	5.51	3.71	0.55	-1
WBP11	6.35	6.51	7.54	6.37	6.22	6.66	6.38	7.49	6.78	6.52	7.57	6.78	6.66	6.79	7.15	6.94	6.03	6.32	6.57	5.46	7.03	6.02	6.74	6.1	6.22	6.43	6.56	6.43	6.67	6.33	6.53	6.65	7.4	6.66	7.17	6.29	6.76	6.8	6.65	6.97	7.5	6.41	7.23	7.25	6.51	6.61	5.82	7.63	5.95
EIF3I	5.86	4.97	5.29	4.64	6.14	5.51	6.46	7.38	5.98	5.65	4.85	5.73	5.45	6.48	5.11	5.44	4.92	5.63	6.07	5.48	6.12	2.95	5.53	5.36	5.9	6.61	6.7	5.76	6.72	6.17	6.6	6.02	5.74	5.9	6.24	5.3	6.57	5.23	6.93	6.63	6.82	6.02	6.69	6.14	6.39	5.85	5.37	5.64	5.98
NKAIN1	0.31	-2.57	-2.57	-2.57	-1.54	-0.7	-2.01	-2.57	-0.02	-2.57	-2.57	-2.57	-0.71	-2.57	-1.82	-2.57	-2.57	-2.57	-2.57	-1.9	-2.57	-2.57	-2.57	-2.57	-1.03	-1.22	-2.57	-2.57	-2.57	-2.57	-2.57	-2.57	-1.79	-2.57	-1.68	-2.57	-2.57	-0.64	-0.62	-0.72	0.42	-0.28	-2.57	-1.05	-0.87	-2.57	-2.57	-1.58	-1.59
COL16A1	2.85	3.16	2.72	3.72	4.63	5.66	5.07	4.92	4.99	4.59	3.26	4.17	4.72	2.07	2.81	5.05	1.81	4.3	6.82	3.82	3.81	6.07	0.81	2.6	0.83	2.34	4.21	5.42	2.04	4.07	5.64	5.86	1.45	3.23	3.31	2.99	1.24	3.17	2.52	4.75	1.82	1.48	3.5	5.03	5.36	3.54	4.09	2.99	1.2
TXLNA	5.84	5.31	7.57	7.05	4.97	5.74	4.75	6.14	6.07	7.69	7.31	7.01	5.93	5.77	6.46	7.58	5.86	5.59	6.72	4.53	7.57	6.82	6.53	5.59	5.72	5.1	5.23	6.67	5.9	4.99	4.92	6.46	5.82	5.73	6.05	4.95	5.84	5.87	5.18	4.99	6.4	3.95	4.83	5.83	5.15	6.07	4.45	5.36	6.07
APOB	-1.08	-1.28	3.55	0.96	2.96	0.89	-2.01	-2.57	0.48	-2.57	-2.57	-2.57	1.71	0.07	0.13	0.26	-0.63	-2.06	3.98	0.91	-2.57	-2.57	3.61	1.99	-2.57	-1.4	-0.14	-1.75	-1.8	-1.82	-0.09	0.11	-2.57	-1.12	-1.14	-0.89	1.4	-1.62	-2.57	-2.57	-2.57	2.5	1.24	-1.87	-1.48	-2.04	1.65	0.73	-2.57
NCOA1	5.12	5.07	6.44	5.44	4.87	4.62	4.82	4.69	5.36	4.73	4.85	4.99	4.48	5.29	5.05	5.3	5.03	4.67	5.24	4.88	6.03	4.44	4.89	5.15	4.83	5.01	5.06	5.28	4.36	4.94	3.73	5.81	6	6.7	5.53	5.21	4.78	5.09	4.84	4.83	4.13	5.24	4.87	5.06	4.92	5.05	4.95	5.16	5.24
AGBL5	5.05	4.11	3.66	3.79	5.65	4.73	4.99	4.14	5.37	3.72	3.5	4.67	4.22	6.06	4.62	4.1	5.36	5.71	4.2	4.91	3.66	2.62	3.63	5.59	5.14	5.96	5.11	5.02	4.54	5.46	3.81	3.63	5.27	5.96	5.75	5.83	5.24	4.99	5.26	5.42	4.61	6.69	5.82	4.92	4.31	5.62	4.72	5.02	5.98
[truncated: 18,885 more rows]
[truncated: 47 more columns]
