# Supplementary material for: Molecular correlates of cisplatin-based chemotherapy response in muscle invasive bladder cancer by integrated multi-omics analysis
Source: Nat Commun. 2020 Sep 25;11:4858. doi: 10.1038/s41467-020-18640-0 (PMC7519650; doi:10.1038/s41467-020-18640-0)
Supplement: Supplementary file 9 — Source data [file 41467_2020_18640_MOESM9_ESM.zip]

Archive with 7 entries (7 files):
- Source Data.xlsx
- Source Data_Fig2cd_FigS4b.xlsx
- Source Data_Fig3.xlsx
- Source Data_Fig5.xlsx
- Source Data_Fig7D.xlsx
- Supplementary Source Data.xlsx
- Supplementary Source Data_Fig3.xlsx
