# Supplementary material for: Molecular correlates of cisplatin-based chemotherapy response in muscle invasive bladder cancer by integrated multi-omics analysis
Source: Nat Commun. 2020 Sep 25;11:4858. doi: 10.1038/s41467-020-18640-0 (PMC7519650; doi:10.1038/s41467-020-18640-0)
Supplement: Supplementary file 9 — Source data [file 41467_2020_18640_MOESM9_ESM.zip › Source Data.xlsx]

## Sheet: Figure1
Patient ID	Coverage_tumor	Number of		Mutation burden (by effect)				Mutational signatures					Heatmap (significantly mutated genes in our cohort)																				T stage	Clinical response			Neoantigens load	DDR mutations		SNP array	Expression data			Methylation data	Proteomics data
		snvs	indels	HIGH	MODERATE	LOW	MODIFIER	SBS1	SBS13	SBS2	SBS5	Cluster	TP53	ANKRD36	RB1	KDM6A	BCLAF1	ARID1A	PIK3CA	HMCN1	ZFHX3	HRNR	STAG2	FGFR3	ERBB2	RARS2	ABCD1	MUC6	ELF3	ERCC2	PARP4	DSP		Response	NAC response	First line response		DDRstatus	Nb of DDR genes mutated	Perc. Allelic Imbalance	Subgroup	Regulon Cluster	ImmunoScore	HMC (cluster)	Immune subtype
P001	59.7234	1187	40	0.969273	5.68544	2.98015	8.11585	0.0251387	0.438364	0.279716	0.256782	SBS_APO	SNP_HIGH				INDEL_HIGH	SNP_HIGH	SNP_HIGH				SNP_HIGH										T2-T4a	Response	NA	PR	1774	NoDDRmut	0	0.565396	Ba/Sq	2	8.5336	HMC1	Infiltrated
P002	151.482	2701	109	1.90961	11.5589	6.49558	20.6875	0.0368328	0.461905	0.338198	0.163064	SBS_APO								SNP_HIGH	SNP_MODERATE		SNP_HIGH						SNP_MODERATE			SNP_MODERATE	T2-T4a	No response	NA	PD	3132	DDRmut	1	0.418347	Ba/Sq	2	11.3099	HMC2	Excluded
P003	188.266	1166	44	1.04161	4.90423	2.66188	8.89706	0.0221163	0.413939	0.308042	0.255902	SBS_APO						SNP_HIGH	SNP_HIGH	SNP_MODERATE						SNP_MODERATE							T2-T4a	Response	NA	CR	1488	NoDDRmut	0	0.62095	Ba/Sq	2	2.50088	HMC3	NA
P004	114.623	546	1279	6.35091	4.47023	1.96748	13.6132	0.335038	0.0246386	0.0193799	0.620943	SBS5								INDEL_HIGH								SNP_MODERATE			SNP_MODERATE	INDEL_HIGH	T2-T4a	Response	NA	PR	4851	NoDDRmut	0	0.285156	LumP	1	-7.53238	HMC2	Infiltrated
P005	135.256	255	37	0.274869	1.08501	0.665471	2.19895	0.236298	0.0066941	0	0.757008	SBS5												SNP_MODERATE									T2-T4a	No response	NA	PD	469	NoDDRmut	0	0.517286	Ba/Sq	2	0.17452	HMC1	Infiltrated
P006	64.3761	274	18	0.303802	1.05607	0.651004	2.21341	0.0815252	0.0913582	0.0830062	0.74411	SBS5				SNP_HIGH		INDEL_HIGH	SNP_HIGH				SNP_HIGH	SNP_MODERATE									T2-T4a	Response	NA	PR	331	DDRmut	1	0.331095	LumP	1	-12.1649	HMC1	Infiltrated
P007	58.3175	191	22	0.202535	0.737805	0.49187	1.64921	0.135889	0.0988919	0.088686	0.676533	SBS5												SNP_MODERATE									Ta,T1,CIS	Response	NA	PR	329	DDRmut	1	0.17742	LumP	1	0.279348	HMC1	NA
P008	68.4301	947	70	1.07054	4.3111	2.01088	7.32018	0.0282278	0.480113	0.188116	0.303543	SBS_APO	INDEL_HIGH	INDEL_MODERATE	SNP_HIGH														INDEL_HIGH			SNP_MODERATE	T2-T4a	Response	NA	PR	1619	DDRmut	1	0.459838	LumU	1	1.60548	HMC1	Infiltrated
P009	58.0853	513	23	0.347202	2.02535	1.22967	4.15196	0.0399729	0.246185	0.251891	0.461951	SBS_APO				INDEL_HIGH	SNP_MODERATE																T2-T4a	No response	No response	SD	621	NoDDRmut	0	0.37926	LumP	1	1.43472	HMC2	NA
P010	147.79	519	39	0.44847	2.17001	1.31648	4.13749	0.0804461	0.347979	0.203923	0.367651	SBS_APO	SNP_MODERATE										SNP_HIGH	SNP_MODERATE					INDEL_HIGH				T2-T4a	Response	NA	PR	513	NoDDRmut	0	0.486797	LumP	1	-6.96721	HMC2	NA
P011	114.722	81	11	0.0434003	0.144668	0.217001	0.925873	0	0	0	0	NA																					T2-T4a	Response	NA	CR	10	NoDDRmut	0	NA	LumP	1	32.257	HMC3	Desert
P012	64.3301	323	20	0.188068	1.28754	0.564204	2.92229	0	0	0	0	NA																					T2-T4a	Response	NA	PR	517	DDRmut	1	0.276702	LumP	3	-12.0541	HMC1	Desert
P013	57.083	243	19	0.188068	0.998207	0.520803	2.08321	0.0663135	0.0988419	0.194625	0.640219	SBS5	SNP_MODERATE		INDEL_HIGH																		T2-T4a	Response	NA	PR	412	NoDDRmut	0	0.406457	NE-like	1	-7.71021	HMC2	NA
P014	61.9445	859	36	0.882473	3.42862	2.09768	6.53898	0.0162878	0.113387	0.296986	0.573339	SBS5	SNP_HIGH			SNP_HIGH			SNP_MODERATE											SNP_MODERATE			T2-T4a	No response	NA	SD	1388	DDRmut	1	0.439019	LumU	1	7.65515	HMC1	Desert
P015	134.665	435	44	0.44847	2.05428	0.839072	3.58776	0.105945	0.206279	0.192876	0.4949	SBS5					SNP_HIGH;INDEL_HIGH							SNP_MODERATE							SNP_MODERATE		T2-T4a	Response	NA	PR	1012	NoDDRmut	0	0.241042	Ba/Sq	3	-0.0141113	HMC1	NA
P016	63.8612	290	19	0.217001	1.27308	0.622071	2.35808	0.412363	0.028115	0.014226	0.545296	SBS5	SNP_MODERATE																				T2-T4a	Response	NA	PR	407	NoDDRmut	0	0.427911	LumP	1	-4.60717	HMC2	NA
P017	89.7518	923	37	0.752272	3.79029	1.77941	7.56612	0.0188794	0.278451	0.216042	0.486628	SBS_APO	SNP_HIGH		SNP_HIGH		SNP_MODERATE									SNP_MODERATE	SNP_MODERATE						T4b	Response	NA	CR	1316	NoDDRmut	0	0.511007	LumU	1	14.5253	HMC2	NA
P018	77.9167	794	39	0.694405	3.86263	1.49008	6.00371	0	0.354397	0.173034	0.472569	SBS_APO	INDEL_HIGH							SNP_MODERATE													T4b	Response	NA	CR	1298	NoDDRmut	0	0.594344	Ba/Sq	2	14.8684	HMC3	Desert
P019	48.5334	2101	895	3.34182	11.1683	7.50825	21.324	0.755381	0	0	0.244619	SBS1			INDEL_HIGH	SNP_HIGH								SNP_MODERATE						SNP_MODERATE			Ta,T1,CIS	Response	NA	PR	6325	DDRmut	2	NA	LumP	1	-12.0718	HMC1	Excluded
P020	93.834	5707	52	1.70708	12.5933	6.79215	20.5645	0.028007	0.543055	0.359365	0.0695731	SBS_APO						SNP_HIGH	SNP_HIGH	SNP_MODERATE					SNP_MODERATE							SNP_HIGH	T2-T4a	No response	NA	PD	7820	DDRmut	1	0.161928	Ba/Sq	3	9.12392	HMC1	Infiltrated
P021	82.599	498	21	0.506337	1.99641	0.998207	4.00729	0.0677717	0.258774	0.22746	0.445994	SBS_APO	SNP_HIGH			SNP_HIGH		SNP_HIGH				SNP_MODERATE		SNP_MODERATE									Ta,T1,CIS	No response	NA	PD	636	NoDDRmut	0	0.497537	LumP	1	-4.15895	HMC1	NA
P022	236.202	324	39	0.231468	1.08501	0.622071	3.31289	0.120178	0.000302034	0.0201452	0.859375	SBS5	SNP_HIGH			SNP_HIGH			SNP_HIGH	SNP_MODERATE	INDEL_MODERATE								INDEL_HIGH				T2-T4a	No response	NA	PD	393	NoDDRmut	0	0.443387	LumP	1	15.5766	HMC1	Desert
P023	167.285	581	23	0.506337	2.12661	1.37434	4.73063	0.0451773	0.26721	0.307252	0.380361	SBS_APO		SNP_MODERATE		SNP_HIGH			SNP_HIGH		INDEL_MODERATE		INDEL_HIGH	SNP_MODERATE									T2-T4a	No response	NA	PD	447	DDRmut	1	0.155024	LumP	1	-0.358927	HMC1	Desert
P024	157.044	885	34	0.737805	3.28396	1.70708	7.56612	0.0207558	0.329346	0.357207	0.292691	SBS_APO	SNP_HIGH		SNP_HIGH;INDEL_HIGH										SNP_MODERATE								T2-T4a	No response	NA	PD	1088	DDRmut	2	0.469323	LumU	1	2.24956	HMC1	NA
P025	48.2503	279	21	0.202535	1.28754	0.593137	2.25682	0.0553782	0.366742	0.201059	0.376821	SBS_APO	SNP_HIGH						SNP_HIGH														T2-T4a	No response	NA	PD	348	NoDDRmut	0	NA	LumP	1	9.30891	HMC3	NA
P026	132.171	291	45	0.332736	1.12841	0.636538	2.76315	0	0	0	0	NA	INDEL_HIGH		INDEL_HIGH																SNP_MODERATE		T2-T4a	No response	NA	PD	656	NoDDRmut	0	0.481572	Ba/Sq	2	18.55	HMC1	Infiltrated
P027	55.8493	237	16	0.245935	0.911406	0.766738	1.73601	0.0655751	0.32818	0.224174	0.382071	SBS_APO	SNP_HIGH						SNP_HIGH				INDEL_HIGH										T2-T4a	No response	NA	PD	265	NoDDRmut	0	NA	Ba/Sq	2	36.5811	HMC3	NA
P028	68.6953	341	28	0.318269	1.35988	0.781205	2.87889	0.117194	0.158713	0.178974	0.545118	SBS5	SNP_HIGH		SNP_HIGH			SNP_HIGH															T2-T4a	No response	NA	PD	320	NoDDRmut	0	0.506566	LumU	1	-9.64609	HMC1	NA
P029	68.6718	257	23	0.173601	1.07054	0.607604	2.19895	0.0657439	0.0809109	0.0532252	0.80012	SBS5									INDEL_MODERATE			SNP_MODERATE					INDEL_HIGH				Ta,T1,CIS	No response	NA	PD	352	NoDDRmut	0	0.105885	LumP	1	-7.3625	HMC1	NA
P030	65.5452	400	14	0.44847	1.88068	0.98374	2.67635	0.0691283	0.277103	0.201546	0.452223	SBS_APO	SNP_MODERATE												SNP_MODERATE								T4b	No response	NA	SD	575	NoDDRmut	0	0.341958	Ba/Sq	2	10.9895	HMC1	NA
P031	63.0416	375	21	0.289335	1.46114	0.708871	3.26949	0.0791926	0.0707527	0.0126557	0.837399	SBS5				SNP_HIGH			SNP_HIGH														T2-T4a	Response	NA	PR	464	DDRmut	1	0.673092	Ba/Sq	3	2.09537	HMC1	NA
P032	47.2519	344	36	0.390603	1.46114	0.810139	2.83549	0.0732773	0.307682	0.153351	0.46569	SBS5	INDEL_HIGH									SNP_MODERATE						SNP_MODERATE	INDEL_HIGH				T2-T4a	Response	NA	PR	528	NoDDRmut	0	NA	LumP	1	-5.0242	HMC2	Excluded
P033	47.4627	376	26	0.376136	1.82281	0.868006	2.74869	0.0603962	0.312821	0.251782	0.375001	SBS_APO									INDEL_MODERATE				SNP_MODERATE								Ta,T1,CIS	Response	NA	PR	562	NoDDRmut	0	NA	LumP	1	-14.5209	HMC1	Excluded
P034	67.1834	519	37	0.434003	2.32915	1.37434	3.90603	0.00750512	0.0143321	0.147118	0.831045	SBS5	SNP_HIGH		SNP_HIGH;INDEL_HIGH			INDEL_HIGH				SNP_MODERATE								SNP_MODERATE			T2-T4a	Response	NA	PR	571	DDRmut	1	0.532239	LumU	1	-5.53481	HMC2	Infiltrated
P035	211.139	509	29	0.376136	1.92408	1.17181	4.3111	0.0499504	0.210277	0.190136	0.549637	SBS5	INDEL_HIGH		SNP_HIGH						SNP_MODERATE												T2-T4a	No response	NA	PD	433	NoDDRmut	0	NA	LumU	1	0.697699	HMC2	Infiltrated
P036	64.1319	1166	29	0.810139	4.3545	3.11035	9.01279	0.023269	0.304156	0.352688	0.319887	SBS_APO	INDEL_HIGH		INDEL_HIGH			SNP_MODERATE					SNP_HIGH										T2-T4a	Response	NA	CR	2070	DDRmut	1	0.42364	LumU	1	-8.30916	HMC2	NA
P037	97.7313	291	23	0.376136	1.24414	0.622071	2.30022	0.152228	0.0510486	0.0924179	0.704305	SBS5							SNP_HIGH				SNP_HIGH										Ta,T1,CIS	Response	NA	PR	402	NoDDRmut	0	NA	LumP	3	-7.70075	HMC2	Desert
P038	150.817	741	38	0.578671	2.74869	1.67814	6.26411	0.0065647	0.227667	0.262541	0.503227	SBS5	SNP_HIGH		INDEL_HIGH															SNP_MODERATE			T2-T4a	Response	NA	CR	456	DDRmut	1	0.407624	LumP	3	-1.13154	HMC2	Excluded
P039	243.996	442	42	0.376136	1.62028	1.04161	3.96389	0.0825965	0.179395	0.208811	0.529197	SBS5								SNP_MODERATE									INDEL_HIGH				T2-T4a	No response	NA	SD	603	NoDDRmut	0	NA	Stroma-rich	3	-5.76456	HMC3	NA
P040	61.9433	415	11	0.303802	1.95301	0.839072	3.06695	0.0540608	0.42771	0.182793	0.335436	SBS_APO	SNP_HIGH																				T2-T4a	Response	NA	CR	670	NoDDRmut	0	0.643562	LumP	1	6.22802	HMC1	NA
P041	71.9223	220	18	0.245935	0.810139	0.376136	2.01088	0	0	0	0	NA	SNP_HIGH		SNP_HIGH							SNP_MODERATE											T4b	Response	NA	PR	282	NoDDRmut	0	0.354929	Stroma-rich	2	18.2204	HMC1	NA
P042	102.989	133	15	0.173601	0.549737	0.274869	1.14287	0	0	0	0	NA									INDEL_MODERATE												T2-T4a	Response	NA	CR	218	NoDDRmut	0	NA	Stroma-rich	2	32.3809	HMC3	NA
P043	52.0849	689	26	0.651004	3.28396	1.35988	5.0489	0.0341998	0.27695	0.25075	0.438101	SBS_APO	SNP_HIGH		SNP_HIGH			INDEL_HIGH	SNP_HIGH														T2-T4a	Response	No response	PR	1002	DDRmut	1	0.571966	Stroma-rich	1	20.0292	HMC1	NA
P044	243.093	2193	87	1.24414	8.53539	6.04711	17.1576	0.0647647	0.257332	0.200554	0.47735	SBS5	SNP_HIGH			SNP_HIGH					INDEL_MODERATE	SNP_MODERATE			SNP_MODERATE								T2-T4a	Response	NA	CR	2342	NoDDRmut	0	0.443404	LumU	1	31.3083	HMC1	Infiltrated
P045	66.1964	279	37	0.274869	1.37434	0.549737	2.37255	0.0658578	0.110348	0.0825541	0.74124	SBS5				SNP_HIGH													INDEL_HIGH				T2-T4a	No response	No response	SD	434	NoDDRmut	0	NA	LumP	1	7.02708	HMC3	NA
P046	114.445	447	14	0.274869	1.83728	1.21521	3.34182	0.0544365	0.391236	0.245636	0.308691	SBS_APO				INDEL_HIGH			SNP_HIGH				SNP_HIGH	SNP_MODERATE			SNP_HIGH						T2-T4a	No response	NA	SD	603	NoDDRmut	0	0.321904	Ba/Sq	1	-5.51067	HMC1	NA
P047	68.9227	1397	46	1.01267	6.32198	3.44309	10.0978	0.0295339	0.399492	0.355969	0.215005	SBS_APO						SNP_MODERATE;INDEL_HIGH	SNP_HIGH			SNP_HIGH			SNP_HIGH			SNP_MODERATE					T4b	Response	NA	CR	1891	DDRmut	1	NA	LumP	1	9.97637	HMC1	Excluded
P048	93.4859	651	19	0.361669	2.70528	1.51901	5.10677	0.0513278	0.135869	0.334965	0.477838	SBS5	SNP_HIGH	SNP_MODERATE				SNP_MODERATE							SNP_MODERATE			SNP_MODERATE					T4b	No response	NA	SD	971	NoDDRmut	0	0.201591	LumU	1	-5.16447	HMC2	NA
P049	81.4342	372	18	0.274869	1.77941	0.810139	2.77762	0.0384972	0.255573	0.136878	0.569052	SBS5	SNP_HIGH			SNP_HIGH			SNP_HIGH														T4b	Response	NA	CR	671	NoDDRmut	0	NA	Ba/Sq	2	25.7124	HMC3	NA
P050	136	743	41	0.549737	3.11035	1.64921	6.03264	0.0241691	0.296077	0.247726	0.432027	SBS_APO	SNP_HIGH		INDEL_HIGH																		T4b	Response	NA	CR	1005	DDRmut	1	0.520908	LumU	1	7.08768	HMC1	Infiltrated
P051	59.0292	761	24	0.578671	3.16822	2.14108	5.46844	0.0279917	0.331629	0.322342	0.318037	SBS_APO	SNP_MODERATE		SNP_HIGH								SNP_HIGH		SNP_MODERATE			SNP_MODERATE		SNP_MODERATE			T4b	No response	NA	SD	1101	DDRmut	2	0.396037	LumU	1	-12.8768	HMC2	NA
P052	87.9776	335	27	0.419536	1.40328	0.708871	2.70528	0	0	0	0	NA	SNP_HIGH		INDEL_HIGH													SNP_MODERATE					T2-T4a	No response	NA	PD	517	NoDDRmut	0	NA	Ba/Sq	2	38.9897	HMC1	Infiltrated
P053	70.5769	1470	37	1.04161	6.22071	3.66009	10.879	0.0415211	0.355311	0.336652	0.266515	SBS_APO	SNP_HIGH					SNP_MODERATE			SNP_MODERATE	INDEL_HIGH											T2-T4a	Response	NA	PR	2167	DDRmut	1	0.530345	Ba/Sq	2	-1.75209	HMC3	Desert
P054	247.044	476	51	0.434003	1.73601	0.998207	4.45576	0.0734358	0.102388	0.0695187	0.754657	SBS5	SNP_HIGH								INDEL_MODERATE			SNP_MODERATE							SNP_MODERATE		T2-T4a	Response	NA	PR	590	DDRmut	2	0.297037	LumP	1	12.3097	HMC1	NA
P055	283.745	238	51	0.202535	0.593137	0.405069	2.98015	0.114487	0.0363733	0.0092222	0.839918	SBS5	INDEL_HIGH																				T2-T4a	No response	NA	PD	487	NoDDRmut	0	NA	Stroma-rich	2	-1.65537	HMC3	NA
P056	74.9003	238	14	0.260402	0.98374	0.549737	1.85175	0.0392718	0.205393	0.158283	0.597052	SBS5	SNP_HIGH							SNP_MODERATE													T2-T4a	No response	NA	PD	331	NoDDRmut	0	NA	Stroma-rich	2	12.7965	HMC3	NA
P057	122.335	104	13	0.130201	0.245935	0.159134	1.15734	0	0	0	0	NA	SNP_HIGH																				T2-T4a	No response	NA	PD	131	NoDDRmut	0	NA	Stroma-rich	2	20.8369	HMC3	Infiltrated
P058	62.3609	1716	36	1.21521	7.03085	4.34003	12.7597	0.0191856	0.226463	0.3908	0.363551	SBS_APO			INDEL_HIGH			SNP_MODERATE	SNP_MODERATE	SNP_MODERATE		SNP_MODERATE			SNP_MODERATE			SNP_MODERATE		SNP_MODERATE	SNP_MODERATE		Ta,T1,CIS	No response	NA	SD	2405	DDRmut	5	0.356922	Ba/Sq	2	14.8265	HMC2	Infiltrated
P059	66.1991	311	28	0.188068	1.63474	0.665471	2.41595	0.0478844	0.0483136	0.0266429	0.877159	SBS5	SNP_HIGH																				T4b	Response	NA	PR	455	NoDDRmut	0	0.441542	LumP	1	6.19658	HMC1	NA
P060	61.8357	118	13	0.0289335	0.477403	0.188068	1.20074	0.0857283	0.245777	0.187502	0.480993	SBS5									INDEL_MODERATE												Ta,T1,CIS	Response	NA	PR	168	NoDDRmut	0	NA	Stroma-rich	2	41.4011	HMC3	NA
P061	276.412	1296	108	0.969273	5.1357	3.47202	10.7343	0.00693847	0.0876444	0.200847	0.70457	SBS5	SNP_HIGH								SNP_MODERATE					SNP_MODERATE				SNP_MODERATE		INDEL_HIGH	T2-T4a	Response	NA	CR	1318	DDRmut	3	0.765401	Ba/Sq	1	14.465	HMC1	Infiltrated
P062	56.9238	524	30	0.376136	1.92408	1.07054	4.64383	0	0.126658	0.0840966	0.789245	SBS5	SNP_HIGH												SNP_MODERATE								Ta,T1,CIS	Response	NA	CR	803	NoDDRmut	0	0.250019	LumP	1	-16.8708	HMC2	NA
P063	60.1385	1221	739	4.19536	7.13211	4.2677	12.7597	0.216411	0.0813039	0.0761111	0.626174	SBS5	SNP_MODERATE			SNP_HIGH;INDEL_HIGH				SNP_MODERATE;INDEL_HIGH												INDEL_HIGH	T2-T4a	Response	NA	PR	4916	NoDDRmut	0	NA	LumU	3	19.6726	HMC3	NA
P064	65.0045	893	102	1.04161	4.5281	1.96748	6.85725	0	0	0	0	NA	INDEL_HIGH							SNP_MODERATE													T2-T4a	Response	NA	PR	1410	NoDDRmut	0	0.668793	LumP	1	-2.89314	HMC2	NA
P065	256.499	268	34	0.245935	1.15734	0.607604	2.35808	0.0841794	0.014637	0.0128755	0.888308	SBS5									INDEL_MODERATE	SNP_MODERATE							INDEL_HIGH				T2-T4a	No response	NA	PD	373	NoDDRmut	0	NA	LumP	1	10.88	HMC3	Desert
P066	275.335	285	34	0.274869	1.07054	0.694405	2.57508	0.0702522	0.10403	0.150671	0.675047	SBS5									INDEL_MODERATE			SNP_MODERATE									T2-T4a	Response	NA	CR	403	NoDDRmut	0	NA	NA	NA	NA	HMC3	NA
P067	37.0918	556	89	0.882473	2.90782	1.41774	4.12303	0.063965	0.344955	0.272738	0.318342	SBS_APO								SNP_MODERATE							SNP_MODERATE					SNP_MODERATE	T2-T4a	Response	NA	CR	1018	NoDDRmut	0	0.285906	NA	NA	NA	HMC1	NA
P068	78.4383	1013	16	0.708871	5.28037	2.11215	6.78491	0.0422093	0.491164	0.331327	0.135301	SBS_APO																					T4b	Response	NA	CR	1698	DDRmut	3	NA	NA	NA	NA	HMC3	NA
P069	232.086	162	31	0.0578671	0.477403	0.245935	2.01088	0	0	0	0	NA																					T2-T4a	No response	NA	PD	207	NoDDRmut	0	NA	NA	NA	NA	HMC3	NA
P070	232.463	173	28	0.0868006	0.462936	0.332736	2.02535	0	0	0	0	NA																					T2-T4a	No response	No response	PD	61	NoDDRmut	0	NA	NA	NA	NA	HMC3	NA
P071	53.3404	342	26	0.405069	1.64921	0.708871	2.56062	0.025173	0.0700453	0.06936	0.835422	SBS5	INDEL_HIGH																			SNP_HIGH	T2-T4a	Response	NA	PR	354	NoDDRmut	0	NA	NA	NA	NA	HMC1	Infiltrated
P072	97.802	224	7	0.332736	0.839072	0.44847	1.72154	0.0840564	0.269061	0.27634	0.370543	SBS_APO				INDEL_HIGH			SNP_HIGH				SNP_HIGH	SNP_MODERATE									T2-T4a	No response	NA	PD	326	DDRmut	1	0.194611	NA	NA	NA	HMC3	NA
P073	69.5307	1075	1172	5.62757	6.91511	3.73242	16.2317	0.301307	0.00437829	0.00482173	0.689493	SBS5	SNP_MODERATE							INDEL_MODERATE											INDEL_HIGH		T2-T4a	Response	NA	PR	5436	NoDDRmut	0	NA	Stroma-rich	2	42.2257	NA	Infiltrated
P074	136.053	1088	2171	10.3582	8.73793	3.73242	24.3186	0.12669	0.0939839	0.0835802	0.695746	SBS5								INDEL_MODERATE	SNP_MODERATE;INDEL_MODERATE											INDEL_HIGH	T2-T4a	Response	Response	PR	8157	NoDDRmut	0	NA	LumP	1	10.0042	NA	Infiltrated
P075	41.9662	277	26	0.361669	1.28754	0.520803	2.21341	0.203828	0.06551	0.0387223	0.69194	SBS5	SNP_MODERATE																INDEL_HIGH				Ta,T1,CIS	Response	NA	CR	418	NoDDRmut	0	NA	LumP	1	-6.7845	NA	NA
P076	232.096	278	42	0.217001	0.998207	0.651004	2.76315	0.108324	0.0679678	0.0116227	0.812086	SBS5	SNP_HIGH		INDEL_HIGH								SNP_HIGH										T2-T4a	Response	NA	PR	420	NoDDRmut	0	NA	Stroma-rich	1	-3.45159	NA	NA
P077	56.0873	480	31	0.434003	2.12661	1.18627	3.64562	0.0304747	0.278269	0.174173	0.517083	SBS5	SNP_MODERATE									SNP_MODERATE											T2-T4a	Response	NA	PR	813	NoDDRmut	0	0.571322	LumU	1	5.73157	NA	Infiltrated
P078	66.1463	65	16	0.0434003	0.115734	0.101267	0.911406	0	0	0	0	NA																					T2-T4a	Response	NA	PR	47	NoDDRmut	0	NA	Stroma-rich	2	38.3754	NA	NA
P079	117.913	401	42	0.303802	1.46114	0.795672	3.84816	0.128838	0.0792795	0.078601	0.713282	SBS5		SNP_MODERATE			SNP_MODERATE	INDEL_HIGH					SNP_HIGH	SNP_HIGH			SNP_MODERATE		INDEL_HIGH				Ta,T1,CIS	No response	NA	PD	649	DDRmut	1	NA	LumP	1	20.7346	NA	NA
P080	76.4307	143	18	0.101267	0.405069	0.376136	1.44668	0	0	0	0	NA		SNP_MODERATE														SNP_MODERATE					Ta,T1,CIS	Response	NA	CR	86	NoDDRmut	0	NA	LumP	1	2.8736	NA	NA
P081	64.8012	264	20	0.159134	1.14287	0.651004	2.15555	0.0563994	0.099403	0.122719	0.721479	SBS5	INDEL_HIGH			SNP_HIGH								SNP_MODERATE									NA	No response	NA	SD	331	NoDDRmut	0	NA	LumP	3	3.0693	NA	NA
P082	152.637	801	1190	5.81564	5.88797	2.86442	14.2353	0.374297	0	0.0113827	0.61432	SBS5	SNP_HIGH								INDEL_MODERATE										INDEL_HIGH	INDEL_HIGH	T2-T4a	No response	NA	SD	4704	NoDDRmut	0	0.378175	Ba/Sq	3	-10.1327	NA	NA
P083	52.4505	402	16	0.231468	1.83728	1.09947	2.87889	0.101036	0.140765	0.253183	0.505016	SBS5	SNP_HIGH				SNP_MODERATE					SNP_MODERATE											T4b	Response	NA	PR	503	NoDDRmut	0	NA	Stroma-rich	1	12.807	NA	NA
P084	102.414	1009	59	0.896939	4.2677	2.21341	8.07245	0.0131839	0.316005	0.34451	0.326301	SBS_APO					SNP_MODERATE		SNP_HIGH						SNP_MODERATE		SNP_MODERATE						T4b	Response	NA	PR	1446	DDRmut	1	NA	LumU	1	16.1891	NA	NA
P085	107.746	345	30	0.390603	1.59134	0.651004	2.79209	0.0665689	0.109552	0.16039	0.663489	SBS5	INDEL_HIGH		SNP_HIGH			INDEL_HIGH															T2-T4a	No response	NA	SD	535	NoDDRmut	0	NA	Ba/Sq	2	30.5468	NA	NA
P086	93.5023	769	19	0.53527	3.24056	1.95301	5.67097	0.0640304	0.384136	0.384986	0.166847	SBS_APO									INDEL_MODERATE			SNP_MODERATE					INDEL_HIGH				T2-T4a	No response	No response	-	1107	NoDDRmut	0	NA	LumP	1	-0.205399	NA	NA
P087	122.56	556	28	0.520803	2.35808	1.34541	4.22429	0.0437323	0.325465	0.374745	0.256058	SBS_APO	INDEL_HIGH		SNP_HIGH						SNP_HIGH				SNP_MODERATE								T2-T4a	No response	No response	-	756	DDRmut	1	NA	Ba/Sq	2	7.75127	NA	NA
P088	113.351	277	23	0.217001	1.09947	0.781205	2.24235	0.14122	0.130062	0.108	0.620718	SBS5	SNP_HIGH																				T2-T4a	No response	No response	-	186	NoDDRmut	0	NA	Ba/Sq	2	2.87135	NA	NA
P089	72.0552	1639	84	1.18627	7.10318	3.58776	13.049	0	0.156476	0.222286	0.621238	SBS5	SNP_HIGH	SNP_MODERATE	SNP_HIGH	SNP_HIGH	SNP_MODERATE	INDEL_HIGH				SNP_MODERATE				SNP_MODERATE				SNP_MODERATE			T2-T4a	No response	No response	-	2679	DDRmut	3	NA	Ba/Sq	2	26.6138	NA	NA
P090	109.805	2251	52	1.64921	8.99833	5.20803	17.4614	0.0154903	0.480425	0.350224	0.153861	SBS_APO	SNP_HIGH	SNP_MODERATE	SNP_HIGH		SNP_MODERATE							SNP_MODERATE	SNP_MODERATE	SNP_MODERATE					SNP_MODERATE		T2-T4a	Response	Response	-	2864	DDRmut	1	NA	Stroma-rich	2	31.8445	NA	NA
P091	52.7808	707	69	0.694405	2.90782	1.77941	5.84457	0.0360479	0.120965	0.0597584	0.783229	SBS5														SNP_MODERATE							T2-T4a	Response	Response	-	1198	NoDDRmut	0	NA	Ba/Sq	NA	NA	NA	NA
P092	71.3647	588	26	0.578671	2.67635	1.21521	4.41236	0.0412769	0.346461	0.272512	0.33975	SBS_APO						SNP_HIGH	SNP_HIGH							SNP_MODERATE	SNP_MODERATE						T2-T4a	Response	Response	-	1073	DDRmut	1	NA	Stroma-rich	2	33.7667	NA	NA
P093	72.7276	524	23	0.332736	2.56062	1.07054	3.94943	0.0209192	0.247808	0.169263	0.56201	SBS5	SNP_HIGH			INDEL_HIGH	SNP_MODERATE	SNP_HIGH				SNP_MODERATE				SNP_MODERATE							T2-T4a	No response	No response	-	637	NoDDRmut	0	NA	LumU	1	24.0871	NA	NA
P094	106.332	2079	296	2.45935	9.8374	5.10677	16.955	0	0.0698573	0.150306	0.779837	SBS5	SNP_HIGH;INDEL_HIGH	SNP_MODERATE		SNP_HIGH		SNP_HIGH		SNP_HIGH					SNP_MODERATE		SNP_HIGH			SNP_MODERATE	SNP_MODERATE	SNP_MODERATE	T2-T4a	Response	Response	-	3931	DDRmut	3	NA	Stroma-rich	2	12.7553	NA	NA
P095	54.2165	556	30	0.332736	2.57508	1.35988	4.20983	0.0647949	0.123665	0.138406	0.673134	SBS5	SNP_HIGH		SNP_HIGH																		T2-T4a	Response	Response	-	909	NoDDRmut	0	NA	LumU	NA	NA	NA	NA
P096	47.6906	1643	79	1.47561	6.64024	3.45756	13.3384	0	0.0477404	0.277753	0.674506	SBS5	SNP_HIGH	SNP_MODERATE				INDEL_HIGH								SNP_MODERATE	INDEL_HIGH			SNP_MODERATE		SNP_MODERATE	T2-T4a	Response	Response	-	2684	DDRmut	4	NA	Ba/Sq	NA	NA	NA	NA
P097	61.7042	425	33	0.376136	1.95301	0.969273	3.32736	0.0887343	0.124917	0.132591	0.653757	SBS5	SNP_HIGH			SNP_HIGH	SNP_MODERATE					SNP_MODERATE		SNP_MODERATE		SNP_MODERATE	SNP_MODERATE						T2-T4a	Response	Response	-	589	NoDDRmut	0	NA	LumP	1	-13.3284	NA	NA
P098	30.1674	363	69	0.49187	1.49008	0.839072	3.42862	0.111034	0.104509	0.0661987	0.718258	SBS5	SNP_HIGH			SNP_HIGH		SNP_HIGH	SNP_HIGH	SNP_MODERATE	SNP_MODERATE		SNP_HIGH	SNP_MODERATE									T2-T4a	Response	Response	-	737	NoDDRmut	0	NA	LumP	NA	NA	NA	NA
P099	88.366	3151	88	2.12661	11.5155	8.47752	24.7382	0.0262062	0.152791	0.520039	0.300964	SBS_APO				SNP_HIGH		SNP_HIGH			SNP_MODERATE;INDEL_MODERATE					SNP_MODERATE				SNP_MODERATE			T2-T4a	Response	NA	CR	4217	DDRmut	2	NA	LumP	1	8.06203	NA	NA
P100	94.8633	566	43	0.578671	2.19895	1.21521	4.81743	0.0292676	0.300326	0.202954	0.467452	SBS_APO	SNP_HIGH				SNP_MODERATE						SNP_HIGH	SNP_MODERATE		SNP_MODERATE					SNP_MODERATE		T2-T4a	Response	Response	-	886	NoDDRmut	0	NA	LumP	1	2.13857	NA	NA
P101	60.0952	312	68	0.318269	1.59134	0.781205	2.80655	0	0	0	0	NA					SNP_MODERATE								SNP_MODERATE	SNP_MODERATE	SNP_MODERATE	SNP_MODERATE					T2-T4a	Response	Response	-	674	NoDDRmut	0	NA	LumU	NA	NA	NA	NA
P102	29.0671	397	63	0.419536	1.51901	0.882473	3.83369	0.0771295	0.0258773	0.0628027	0.834191	SBS5	SNP_HIGH																				T2-T4a	Response	Response	-	767	NoDDRmut	0	NA	LumU	NA	NA	NA	NA
P103	119.468	1258	76	1.02714	4.8753	3.16822	10.228	0.0467572	0.158564	0.321777	0.472902	SBS_APO			INDEL_HIGH		SNP_MODERATE			SNP_MODERATE								SNP_MODERATE					T2-T4a	Response	Response	-	1779	NoDDRmut	0	NA	LumU	1	11.4029	NA	NA
P104	134.741	1764	94	1.54794	7.63845	3.76136	13.9315	0.03135	0.39839	0.331839	0.238421	SBS_APO	SNP_HIGH		SNP_HIGH			SNP_HIGH	SNP_HIGH							SNP_MODERATE							Ta,T1,CIS	No response	No response	-	2481	DDRmut	3	NA	Ba/Sq	NA	NA	NA	NA
P105	85.9748	1424	91	1.17181	6.26411	2.99462	11.4866	0	0.110558	0.0791479	0.810294	SBS5	SNP_HIGH		SNP_HIGH		SNP_MODERATE	INDEL_HIGH	SNP_HIGH											SNP_MODERATE			T2-T4a	Response	Response	-	1333	DDRmut	2	NA	Ba/Sq	NA	NA	NA	NA
P106	52.7037	1246	146	1.47561	5.6565	3.25502	9.7506	0.00684541	0.160102	0.352577	0.480476	SBS_APO				SNP_HIGH		SNP_MODERATE			SNP_MODERATE			SNP_MODERATE				SNP_MODERATE		SNP_MODERATE		INDEL_HIGH	T2-T4a	Response	Response	-	2425	DDRmut	1	NA	Stroma-rich	NA	NA	NA	NA
P107	89.445	878	66	0.694405	3.61669	1.69261	7.65292	0.037431	0.229694	0.207773	0.525102	SBS5	INDEL_HIGH		SNP_HIGH		SNP_MODERATE									SNP_MODERATE				SNP_MODERATE			T2-T4a	Response	Response	-	1319	NoDDRmut	0	NA	LumU	1	11.8937	NA	NA
P108	54.1536	443	191	1.02714	1.85175	0.882473	5.41057	0.0921099	0.178359	0.179252	0.550278	SBS5						INDEL_HIGH														INDEL_HIGH	T2-T4a	Response	Response	-	838	NoDDRmut	0	NA	LumP	NA	NA	NA	NA
P109	18.7596	437	130	0.578671	2.06875	1.12841	4.42683	0.0912394	0.0612337	0.0204606	0.827066	SBS5								INDEL_HIGH							SNP_MODERATE						T2-T4a	Response	Response	-	881	NoDDRmut	0	NA	LumU	NA	NA	NA	NA
P110	65.6723	1290	154	1.28754	5.55524	2.87889	11.1683	0	0.133873	0.107095	0.759032	SBS5	SNP_MODERATE		INDEL_HIGH					SNP_MODERATE	SNP_MODERATE;INDEL_MODERATE									SNP_MODERATE			T2-T4a	Response	Response	-	2176	DDRmut	2	NA	LumU	NA	NA	NA	NA
P111	78.02	457	255	1.25861	2.09768	0.853539	6.09051	0.0547394	0.24288	0.191975	0.510406	SBS5				SNP_HIGH			SNP_HIGH	INDEL_HIGH			INDEL_HIGH	SNP_MODERATE								INDEL_HIGH	T2-T4a	Response	Response	-	1049	NoDDRmut	0	NA	LumP	NA	NA	NA	NA
P112	103.848	273	112	0.622071	0.98374	0.607604	3.35629	0.0499902	0.0760422	0.0789994	0.794968	SBS5	SNP_HIGH			INDEL_HIGH												SNP_MODERATE					T2-T4a	Response	Response	-	863	NoDDRmut	0	NA	LumP	NA	NA	NA	NA
P113	83.6808	1189	70	0.954806	4.80297	2.90782	9.54806	0	0.13615	0.305103	0.558748	SBS5	SNP_HIGH			SNP_HIGH			SNP_HIGH	SNP_MODERATE			SNP_HIGH			SNP_MODERATE				SNP_MODERATE			T2-T4a	Response	Response	-	2033	DDRmut	1	NA	LumP	NA	NA	NA	NA
P114	65.4848	385	25	0.347202	1.56241	0.824606	3.19715	0.0788707	0.192318	0.116861	0.611951	SBS5		SNP_MODERATE		SNP_HIGH	SNP_MODERATE		SNP_HIGH				SNP_HIGH	SNP_MODERATE		SNP_MODERATE	SNP_MODERATE	SNP_MODERATE	INDEL_HIGH				T2-T4a	Response	Response	-	625	NoDDRmut	0	NA	LumP	1	15.5097	NA	NA
P115	121.608	1522	71	1.09947	6.48111	3.31289	12.1521	0.019251	0.280256	0.293869	0.406624	SBS_APO	SNP_HIGH	SNP_MODERATE				INDEL_HIGH	SNP_HIGH		SNP_MODERATE								INDEL_HIGH			SNP_MODERATE	T2-T4a	Response	Response	-	2194	DDRmut	1	NA	LumU	1	7.83849	NA	NA
P116	83.4001	462	26	0.347202	1.88068	1.24414	3.58776	0.0839881	0.285896	0.273445	0.356671	SBS_APO	SNP_HIGH														SNP_MODERATE						T2-T4a	No response	No response	-	620	NoDDRmut	0	NA	LumP	NA	NA	NA	NA
P117	86.187	989	32	0.795672	4.13749	2.12661	7.71078	0.0301052	0.519238	0.277053	0.173604	SBS_APO	SNP_HIGH	SNP_MODERATE		SNP_HIGH	SNP_MODERATE	INDEL_MODERATE	SNP_HIGH										INDEL_HIGH				T2-T4a	No response	No response	-	1617	DDRmut	1	NA	LumP	NA	NA	NA	NA
P118	87.7969	346	23	0.245935	1.31648	0.925873	2.84995	0.0826901	0.146926	0.0843624	0.686021	SBS5	SNP_HIGH;INDEL_HIGH	SNP_MODERATE	SNP_HIGH			SNP_HIGH															Ta,T1,CIS	No response	No response	-	469	NoDDRmut	0	NA	Ba/Sq	NA	NA	NA	NA
P119	99.6567	631	31	0.434003	2.82102	1.43221	4.88977	0.0786112	0.259644	0.286972	0.374773	SBS_APO				SNP_HIGH								SNP_MODERATE	SNP_MODERATE								T2-T4a	No response	No response	-	513	NoDDRmut	0	NA	LumP	NA	NA	NA	NA
P120	94.9141	35	6	0	0.0434003	0.0868006	0.462936	0	0	0	0	NA																					T2-T4a	Response	Response	-	12	NoDDRmut	0	NA	Stroma-rich	2	21.678	NA	NA
P121	78.3024	280	31	0.274869	0.98374	0.665471	2.57508	0.12034	0.00442683	0.0531608	0.822073	SBS5		SNP_MODERATE			SNP_MODERATE	SNP_HIGH							SNP_MODERATE								T2-T4a	Response	Response	-	446	DDRmut	1	NA	Stroma-rich	NA	NA	NA	NA
P122	114.673	1389	25	1.08501	5.83011	3.26949	10.2714	0.0311806	0.480942	0.335485	0.152393	SBS_APO	INDEL_HIGH			SNP_HIGH	SNP_MODERATE	INDEL_HIGH					SNP_MODERATE							SNP_MODERATE			T2-T4a	No response	No response	-	1893	NoDDRmut	0	NA	Ba/Sq	2	31.7177	NA	NA
P123	76.9069	971	52	0.766738	4.36896	2.54615	7.11765	0	0.0447399	0.175398	0.779862	SBS5				SNP_HIGH						SNP_MODERATE	SNP_HIGH						SNP_MODERATE	SNP_MODERATE			T2-T4a	Response	Response	-	1237	DDRmut	1	NA	Ba/Sq	NA	NA	NA	NA
P124	83.5331	209	17	0.202535	0.766738	0.44847	1.85175	0	0	0	0	NA		SNP_MODERATE			SNP_MODERATE												INDEL_HIGH				T2-T4a	No response	No response	-	502	DDRmut	1	NA	LumU	NA	NA	NA	NA
P125	115.788	163	17	0.159134	0.694405	0.390603	1.35988	0	0	0	0	NA	SNP_MODERATE		SNP_MODERATE																		T2-T4a	Response	Response	-	234	NoDDRmut	0	NA	Ba/Sq	2	23.7524	NA	NA
P126	93.3813	1390	29	1.44668	6.59684	3.00909	9.47573	0.0153583	0.500622	0.317288	0.166732	SBS_APO					SNP_MODERATE			SNP_HIGH					SNP_MODERATE		SNP_MODERATE						T2-T4a	Response	NA	CR	2112	NoDDRmut	0	NA	Ba/Sq	NA	NA	NA	NA
P127	77.676	830	54	0.781205	3.87709	2.22788	5.90244	0.0407954	0.300256	0.272304	0.386645	SBS_APO	SNP_HIGH	SNP_MODERATE																			T4b	Response	NA	-	1479	NoDDRmut	0	NA	LumU	NA	NA	NA	NA
P128	52.3577	422	66	0.347202	1.99641	0.911406	3.80476	0.133052	0.214931	0.144023	0.507995	SBS5		SNP_MODERATE			SNP_MODERATE																T2-T4a	Response	Response	-	612	NoDDRmut	0	NA	Ba/Sq	NA	NA	NA	NA
P129	61.5289	664	49	0.665471	3.38522	1.79388	4.47023	0.194022	0.107899	0.200536	0.497543	SBS5		SNP_MODERATE			SNP_MODERATE;INDEL_HIGH		SNP_HIGH				SNP_MODERATE;INDEL_HIGH	SNP_MODERATE				SNP_MODERATE			SNP_MODERATE		Ta,T1,CIS	Response	NA	CR	1239	NoDDRmut	0	NA	NA	NA	NA	NA	Infiltrated
P130	74.8298	1641	509	3.15375	6.85725	4.3545	16.738	0.183952	0	0.032112	0.783936	SBS5	INDEL_HIGH	SNP_MODERATE	SNP_HIGH		SNP_MODERATE			INDEL_HIGH				SNP_HIGH				SNP_MODERATE					T2-T4a	No response	NA	PD	2815	NoDDRmut	0	NA	NA	NA	NA	NA	NA
P131	70.862	674	182	1.34541	4.05069	2.27128	4.71616	0	0	0	0	NA		SNP_MODERATE			SNP_MODERATE														SNP_MODERATE		NA	No response	NA	PD	1710	DDRmut	2	NA	NA	NA	NA	NA	NA
P132	59.0878	783	211	1.02714	1.96748	1.28754	10.0978	0	0	0	0	NA		SNP_MODERATE			SNP_MODERATE				SNP_MODERATE		INDEL_HIGH	SNP_MODERATE			SNP_MODERATE						T2-T4a	No response	NA	PD	1114	DDRmut	1	NA	NA	NA	NA	NA	NA
P133	53.2403	2155	115	1.89515	10.6331	6.00371	14.3076	0.0646746	0.380433	0.342224	0.212669	SBS_APO	SNP_HIGH	SNP_MODERATE			SNP_MODERATE		SNP_HIGH		SNP_MODERATE	SNP_MODERATE							SNP_MODERATE		SNP_MODERATE		Ta,T1,CIS	Response	NA	PR	3478	DDRmut	3	NA	NA	NA	NA	NA	Desert
P134	82.6667	902	86	0.795672	4.64383	2.38702	6.46664	0.200354	0.227646	0.181214	0.390786	SBS_APO		SNP_MODERATE						SNP_MODERATE								SNP_MODERATE					T2-T4a	Response	NA	CR	1693	DDRmut	2	NA	NA	NA	NA	NA	Infiltrated
P135	87.5954	686	124	0.911406	3.22609	1.64921	5.93137	0.0827785	0.0894293	0.106323	0.721469	SBS5		SNP_MODERATE		SNP_HIGH		SNP_HIGH												SNP_MODERATE			NA	Response	NA	PR	1524	DDRmut	1	NA	NA	NA	NA	NA	Infiltrated
P136	55.3972	275	117	0.665471	1.17181	0.679938	3.15375	0.152146	0.134484	0.0848879	0.628482	SBS5		SNP_MODERATE		SNP_HIGH	SNP_MODERATE		SNP_HIGH					SNP_MODERATE				SNP_MODERATE					Ta,T1,CIS	Response	NA	CR	848	DDRmut	1	NA	NA	NA	NA	NA	NA
P137	13.4454	196	24	0.202535	0.954806	0.781205	1.24414	0	0	0	0	NA		SNP_MODERATE			SNP_MODERATE	INDEL_HIGH			INDEL_HIGH							SNP_MODERATE					T2-T4a	Response	NA	CR	315	NoDDRmut	0	NA	NA	NA	NA	NA	Excluded
P138	108.885	253	82	0.390603	1.05607	0.506337	2.89335	0.146865	0.0289271	0.0488764	0.775331	SBS5			INDEL_HIGH												SNP_MODERATE	SNP_MODERATE					T2-T4a	Response	NA	PR	528	DDRmut	1	NA	NA	NA	NA	NA	Infiltrated
P139	64.1104	578	45	0.53527	2.63295	1.40328	4.4413	0.0821533	0.247038	0.162351	0.508458	SBS5	SNP_HIGH	SNP_MODERATE	SNP_MODERATE			INDEL_HIGH									SNP_MODERATE						T4b	Response	NA	PR	921	NoDDRmut	0	NA	NA	NA	NA	NA	NA
P140	118.148	291	19	0.217001	1.44668	0.607604	2.21341	0	0	0	0	NA								SNP_MODERATE		SNP_MODERATE											T2-T4a	No response	NA	SD	313	DDRmut	1	NA	NA	NA	NA	NA	NA
P141	52.8504	1055	97	1.12841	4.9621	2.99462	7.58058	0.186551	0.0871793	0.115118	0.611152	SBS5	SNP_HIGH	SNP_MODERATE	INDEL_HIGH		SNP_MODERATE										SNP_MODERATE	SNP_MODERATE				INDEL_HIGH	T4b	No response	NA	PD	1862	DDRmut	2	NA	NA	NA	NA	NA	NA
P142	120.26	3265	106	2.53168	13.5409	9.69273	23.0022	0.0246996	0.169327	0.494506	0.311467	SBS_APO		SNP_MODERATE			SNP_MODERATE	SNP_HIGH	SNP_MODERATE		SNP_MODERATE				SNP_MODERATE				SNP_MODERATE	SNP_MODERATE	SNP_MODERATE		T2-T4a	No response	NA	PD	3636	DDRmut	4	NA	NA	NA	NA	NA	NA
P143	69.0862	940	104	1.02714	4.34003	2.56062	7.17551	0	0	0	0	NA	INDEL_HIGH	SNP_MODERATE		INDEL_HIGH	SNP_MODERATE			SNP_MODERATE	SNP_MODERATE		SNP_HIGH		SNP_MODERATE		SNP_MODERATE						T2-T4a	Response	NA	PR	1664	NoDDRmut	0	NA	NA	NA	NA	NA	Desert
P144	48.8928	639	247	1.41774	2.96569	1.57688	6.85725	0.290724	0.00421637	0.00915442	0.695905	SBS5		SNP_MODERATE	SNP_HIGH;INDEL_HIGH		SNP_MODERATE		SNP_HIGH;INDEL_HIGH						SNP_MODERATE					SNP_MODERATE		INDEL_HIGH	T2-T4a	No response	NA	PD	1542	NoDDRmut	0	NA	NA	NA	NA	NA	Desert
P145	52.5635	2166	69	2.09768	11.4432	6.07604	12.7163	0.170424	0.280884	0.21023	0.338463	SBS_APO	SNP_HIGH;INDEL_HIGH	SNP_MODERATE	SNP_HIGH		SNP_MODERATE		SNP_HIGH	SNP_MODERATE		SNP_MODERATE											T2-T4a	No response	NA	PD	3811	DDRmut	2	NA	NA	NA	NA	NA	NA
P146	67.3218	1828	72	1.46114	8.78133	4.64383	12.6006	0.0465554	0.376733	0.288941	0.287771	SBS_APO		SNP_MODERATE																		SNP_MODERATE	Ta,T1,CIS	Response	NA	CR	2962	DDRmut	2	NA	NA	NA	NA	NA	NA
P147	172.604	447	65	0.44847	1.70708	1.21521	4.03623	0.077085	0.0773675	0.130908	0.71464	SBS5	SNP_HIGH												SNP_HIGH								Ta,T1,CIS	Response	NA	PR	1021	NoDDRmut	0	NA	NA	NA	NA	NA	NA
P148	75.2208	758	43	0.679938	3.61669	1.75048	5.54077	0.00338988	0.0360329	0.0118586	0.948719	SBS5	SNP_MODERATE		SNP_HIGH																		T4b	Response	NA	CR	1458	NoDDRmut	0	NA	NA	NA	NA	NA	NA
P149	183.031	2736	77	1.98195	11.3564	6.74151	20.6151	0	0.304364	0.275354	0.420282	SBS_APO	INDEL_HIGH										SNP_HIGH			SNP_MODERATE				SNP_MODERATE	SNP_MODERATE		T2-T4a	No response	No response	-	4226	DDRmut	5	NA	NA	NA	NA	NA	NA
P150	123.484	412	59	0.434003	1.79388	0.795672	3.79029	0	0	0	0	NA				SNP_HIGH			SNP_HIGH				INDEL_HIGH	SNP_MODERATE;INDEL_HIGH		SNP_MODERATE		SNP_MODERATE					T2-T4a	No response	No response	-	1115	NoDDRmut	0	NA	NA	NA	NA	NA	NA
P151	90.6098	416	143	0.969273	1.90961	1.08501	4.12303	0.129939	0.0724729	0.195964	0.601624	SBS5	SNP_HIGH		INDEL_HIGH						INDEL_MODERATE		SNP_MODERATE;INDEL_HIGH			SNP_MODERATE					SNP_MODERATE		T4b	No response	NA	SD	1302	NoDDRmut	0	NA	NA	NA	NA	NA	NA
P152	59.8702	898	55	0.795672	3.87709	2.12661	6.98745	0.0337672	0.303475	0.228378	0.43438	SBS_APO	SNP_HIGH	SNP_MODERATE	SNP_HIGH		SNP_MODERATE	INDEL_MODERATE								SNP_MODERATE							T2-T4a	No response	No response	-	1320	NoDDRmut	0	NA	NA	NA	NA	NA	NA
P153	48.3022	491	92	0.44847	2.28575	0.810139	4.88977	0	0	0	0	NA	SNP_HIGH		SNP_HIGH					INDEL_HIGH					SNP_MODERATE								T2-T4a	No response	No response	-	1052	NoDDRmut	0	NA	NA	NA	NA	NA	NA
P154	51.3754	997	70	0.882473	4.34003	2.67635	7.53718	0.081212	0.267763	0.17965	0.471375	SBS5	SNP_HIGH	SNP_MODERATE	SNP_HIGH			SNP_MODERATE	SNP_HIGH	SNP_MODERATE									SNP_MODERATE				T2-T4a	Response	Response	-	1643	NoDDRmut	0	NA	NA	NA	NA	NA	NA
P155	89.3479	8231	381	1.06331	12.3257	11.9857	36.9192	0.0716117	0.0347187	0.0362183	0.857451	SBS5	SNP_HIGH;INDEL_HIGH	SNP_MODERATE		SNP_HIGH		SNP_HIGH;INDEL_HIGH		SNP_MODERATE		SNP_HIGH		SNP_MODERATE	SNP_MODERATE					SNP_MODERATE	SNP_MODERATE		T2-T4a	Response	Response	-	7788	DDRmut	3	NA	NA	NA	NA	NA	NA
P156	57.0323	847	42	0.810139	4.09409	2.09768	5.85904	0.0792626	0.369701	0.19205	0.358986	SBS_APO						SNP_HIGH		SNP_MODERATE	SNP_MODERATE	SNP_HIGH							SNP_HIGH;INDEL_HIGH				T2-T4a	Response	Response	-	1339	NoDDRmut	0	NA	NA	NA	NA	NA	NA
P157	54.6142	1101	164	1.25861	4.34003	2.60402	10.0978	0.036619	0.199668	0.190604	0.573109	SBS5	SNP_MODERATE	SNP_MODERATE	SNP_HIGH											SNP_MODERATE							T2-T4a	Response	Response	-	1774	NoDDRmut	0	NA	NA	NA	NA	NA	NA
P158	48.9591	336	81	0.405069	1.54794	0.766738	3.31289	0.112751	0.129256	0.051116	0.706877	SBS5	SNP_HIGH	SNP_MODERATE			SNP_MODERATE					SNP_MODERATE				SNP_MODERATE	SNP_MODERATE						T2-T4a	Response	Response	-	639	NoDDRmut	0	NA	NA	NA	NA	NA	NA
P159	31.4473	444	59	0.477403	2.30022	1.43221	3.06695	0.065013	0.0889602	0.0865875	0.759439	SBS5	SNP_HIGH																		SNP_MODERATE		T2-T4a	Response	Response	-	1041	NoDDRmut	0	NA	NA	NA	NA	NA	NA
P160	106.264	553	129	0.679938	2.06875	1.31648	5.80117	0.0696174	0.0489132	0.0576074	0.823862	SBS5	INDEL_HIGH			SNP_HIGH															INDEL_HIGH		T2-T4a	Response	Response	-	1188	NoDDRmut	0	NA	NA	NA	NA	NA	NA
P161	72.6109	347	81	0.44847	1.53348	0.781205	3.42862	0.118256	0.0914604	0.131717	0.658566	SBS5																					T2-T4a	Response	Response	-	756	NoDDRmut	0	NA	NA	NA	NA	NA	NA
P162	77.3014	218	44	0.231468	0.954806	0.44847	2.15555	0.0877599	0.155733	0.0567872	0.69972	SBS5													SNP_MODERATE	SNP_MODERATE							T2-T4a	Response	Response	-	280	NoDDRmut	0	NA	NA	NA	NA	NA	NA
P163	111.253	921	36	0.723338	3.76136	2.01088	7.34912	0.0346263	0.353047	0.278154	0.334172	SBS_APO	SNP_HIGH	SNP_MODERATE		SNP_HIGH	SNP_MODERATE			SNP_MODERATE							SNP_MODERATE				SNP_MODERATE		T2-T4a	Response	Response	-	1114	NoDDRmut	0	NA	NA	NA	NA	NA	NA
P164	57.0604	929	77	0.839072	4.05069	2.35808	7.30572	0.0745872	0.346503	0.272851	0.306059	SBS_APO	SNP_HIGH			SNP_HIGH									SNP_MODERATE				SNP_HIGH				T2-T4a	No response	NA	-	1561	NoDDRmut	0	NA	NA	NA	NA	NA	NA
P165	45.8962	789	111	0.94034	3.29842	1.67814	7.10318	0.0425767	0.272071	0.163633	0.521719	SBS5	SNP_HIGH	SNP_MODERATE		INDEL_HIGH							SNP_HIGH			SNP_MODERATE							T2-T4a	NA	NA	-	1527	DDRmut	1	NA	NA	NA	NA	NA	NA

## Sheet: Figure2
Patient ID	Response	Sig5_muts	APO_muts	Sig1_muts	ERCC2	BRCA2	Cohort	OS (months)	Deceased
P001	Response	304.8	852.36	29.8397	ERCC2_wt	BRCA2_wt	MOMA	39	1
P002	No response	440.435	2161.08	99.4854	ERCC2_wt	BRCA2_wt	MOMA	12	1
P003	Response	298.382	841.83	25.7876	ERCC2_wt	BRCA2_mut	MOMA	52	1
P004	Response	339.035	24.0341	182.931	ERCC2_wt	BRCA2_mut	MOMA	13	1
P005	No response	193.037	1.707	60.2559	ERCC2_wt	BRCA2_wt	MOMA	10	1
P006	Response	203.886	47.7758	22.3379	ERCC2_wt	BRCA2_wt	MOMA	130	1
P007	Response	129.218	35.8274	25.9548	ERCC2_wt	BRCA2_wt	MOMA	56	1
P008	Response	287.456	632.813	26.7317	ERCC2_wt	BRCA2_wt	MOMA	22	1
P009	No response	236.981	255.513	20.5061	ERCC2_wt	BRCA2_wt	MOMA	29	1
P010	Response	190.811	286.437	41.7516	ERCC2_wt	BRCA2_wt	MOMA	43	0
P011	Response	NA	NA	NA	ERCC2_wt	BRCA2_wt	MOMA	36	1
P012	Response	NA	NA	NA	ERCC2_wt	BRCA2_wt	MOMA	40	1
P013	Response	155.573	71.3125	16.1142	ERCC2_wt	BRCA2_wt	MOMA	15	1
P014	No response	492.498	352.51	13.9912	ERCC2_mut	BRCA2_wt	MOMA	23	1
P015	Response	215.281	173.633	46.086	ERCC2_wt	BRCA2_wt	MOMA	20	1
P016	Response	158.136	12.2789	119.585	ERCC2_wt	BRCA2_wt	MOMA	32	1
P017	Response	449.157	456.417	17.4257	ERCC2_wt	BRCA2_wt	MOMA	28	0
P018	Response	375.22	418.78	0	ERCC2_wt	BRCA2_wt	MOMA	20	1
P019	Response	513.945	0	1587.06	ERCC2_mut	BRCA2_wt	MOMA	15	1
P020	No response	397.054	5150.11	159.836	ERCC2_wt	BRCA2_wt	MOMA	19	1
P021	No response	222.105	242.145	33.7503	ERCC2_wt	BRCA2_wt	MOMA	37	1
P022	No response	278.437	6.62491	38.9377	ERCC2_wt	BRCA2_wt	MOMA	15	1
P023	No response	220.99	333.762	26.248	ERCC2_wt	BRCA2_wt	MOMA	42	1
P024	No response	259.032	607.599	18.3689	ERCC2_wt	BRCA2_wt	MOMA	15	1
P025	No response	105.133	158.416	15.4505	ERCC2_wt	BRCA2_wt	MOMA	48	1
P026	No response	NA	NA	NA	ERCC2_wt	BRCA2_wt	MOMA	14	1
P027	No response	90.5509	130.908	15.5413	ERCC2_wt	BRCA2_wt	MOMA	32	1
P028	No response	185.885	115.152	39.9633	ERCC2_wt	BRCA2_wt	MOMA	12	1
P029	No response	205.631	34.473	16.8962	ERCC2_wt	BRCA2_wt	MOMA	70	0
P030	No response	180.889	191.46	27.6513	ERCC2_wt	BRCA2_wt	MOMA	22	1
P031	Response	314.025	31.2782	29.6972	ERCC2_wt	BRCA2_wt	MOMA	12	1
P032	Response	160.197	158.595	25.2074	ERCC2_wt	BRCA2_wt	MOMA	10	1
P033	Response	141	212.291	22.709	ERCC2_wt	BRCA2_wt	MOMA	10	1
P034	Response	431.312	83.7926	3.89516	ERCC2_mut	BRCA2_wt	MOMA	17	1
P035	No response	279.765	203.81	25.4248	ERCC2_wt	BRCA2_wt	MOMA	18	1
P036	Response	372.989	765.88	27.1317	ERCC2_wt	BRCA2_wt	MOMA	46	1
P037	Response	204.953	41.7488	44.2984	ERCC2_wt	BRCA2_wt	MOMA	65	1
P038	Response	372.892	363.244	4.86444	ERCC2_mut	BRCA2_wt	MOMA	147	0
P039	No response	233.905	171.587	36.5077	ERCC2_wt	BRCA2_wt	MOMA	61	1
P040	Response	139.206	253.359	22.4352	ERCC2_wt	BRCA2_wt	MOMA	19	0
P041	Response	NA	NA	NA	ERCC2_wt	BRCA2_wt	MOMA	10	1
P042	Response	NA	NA	NA	ERCC2_wt	BRCA2_wt	MOMA	175	0
P043	Response	301.852	363.585	23.5636	ERCC2_wt	BRCA2_wt	MOMA	32	1
P044	Response	1046.83	1004.14	142.029	ERCC2_wt	BRCA2_wt	MOMA	12	1
P045	No response	206.806	53.8197	18.3743	ERCC2_wt	BRCA2_wt	MOMA	58	1
P046	No response	137.985	284.682	24.3331	ERCC2_wt	BRCA2_wt	MOMA	18	1
P047	Response	300.363	1055.38	41.2588	ERCC2_wt	BRCA2_mut	MOMA	49	1
P048	No response	311.073	306.513	33.4144	ERCC2_wt	BRCA2_wt	MOMA	12	1
P049	Response	211.687	145.992	14.3209	ERCC2_wt	BRCA2_wt	MOMA	24	1
P050	Response	320.996	404.046	17.9576	ERCC2_wt	BRCA2_mut	MOMA	11	1
P051	No response	242.026	497.672	21.3017	ERCC2_mut	BRCA2_wt	MOMA	6	1
P052	No response	NA	NA	NA	ERCC2_wt	BRCA2_wt	MOMA	10	1
P053	Response	391.778	1017.19	61.0361	ERCC2_wt	BRCA2_wt	MOMA	33	1
P054	Response	359.217	81.8277	34.9554	ERCC2_wt	BRCA2_wt	MOMA	7	1
P055	No response	199.9	10.8517	27.2479	ERCC2_wt	BRCA2_wt	MOMA	12	1
P056	No response	142.098	86.555	9.34668	ERCC2_wt	BRCA2_wt	MOMA	12	1
P057	No response	NA	NA	NA	ERCC2_wt	BRCA2_wt	MOMA	27	1
P058	No response	623.854	1059.22	32.9225	ERCC2_mut	BRCA2_wt	MOMA	30	1
P059	Response	272.796	23.3115	14.892	ERCC2_wt	BRCA2_wt	MOMA	26	1
P060	Response	56.7571	51.1269	10.1159	ERCC2_wt	BRCA2_wt	MOMA	75	0
P061	Response	913.123	373.885	8.99225	ERCC2_mut	BRCA2_wt	MOMA	56	1
P062	Response	413.565	110.435	0	ERCC2_wt	BRCA2_wt	MOMA	52	0
P063	Response	764.559	192.204	264.238	ERCC2_wt	BRCA2_mut	MOMA	43	1
P064	Response	NA	NA	NA	ERCC2_wt	BRCA2_wt	MOMA	100	0
P065	No response	238.067	7.37335	22.5601	ERCC2_wt	BRCA2_wt	MOMA	33	1
P066	Response	192.388	72.5898	20.0219	ERCC2_wt	BRCA2_wt	MOMA	39	1
P067	Response	176.998	343.437	35.5646	ERCC2_wt	BRCA2_wt	MOMA	65	0
P068	Response	137.059	833.183	42.758	ERCC2_wt	BRCA2_wt	MOMA	20	1
P069	No response	NA	NA	NA	ERCC2_wt	BRCA2_wt	MOMA	108	1
P070	No response	NA	NA	NA	ERCC2_wt	BRCA2_wt	MOMA	35	1
P071	Response	285.714	47.6766	8.60916	ERCC2_wt	BRCA2_wt	MOMA	116	0
P072	No response	83.0016	122.17	18.8286	ERCC2_wt	BRCA2_wt	MOMA	17	1
P073	Response	741.205	9.89002	323.905	ERCC2_wt	BRCA2_mut	MOMA	52	1
P074	Response	756.972	193.19	137.838	ERCC2_wt	BRCA2_mut	MOMA	60	1
P075	Response	191.667	28.8723	56.4603	ERCC2_wt	BRCA2_wt	MOMA	35	1
P076	Response	225.76	22.1262	30.114	ERCC2_wt	BRCA2_wt	MOMA	18	1
P077	Response	248.2	217.172	14.6278	ERCC2_wt	BRCA2_wt	MOMA	19	1
P078	Response	NA	NA	NA	ERCC2_wt	BRCA2_wt	MOMA	10	1
P079	No response	286.026	63.31	51.664	ERCC2_wt	BRCA2_wt	MOMA	8	1
P080	Response	NA	NA	NA	ERCC2_wt	BRCA2_wt	MOMA	130	0
P081	No response	190.47	58.6401	14.8894	ERCC2_wt	BRCA2_wt	MOMA	4	1
P082	No response	492.07	9.11757	299.812	ERCC2_wt	BRCA2_wt	MOMA	16	1
P083	Response	203.017	158.367	40.6166	ERCC2_wt	BRCA2_wt	MOMA	8	1
P084	Response	329.237	666.46	13.3025	ERCC2_wt	BRCA2_wt	MOMA	21	1
P085	No response	228.904	93.1301	22.9663	ERCC2_wt	BRCA2_wt	MOMA	8	1
P086	No response	128.305	591.455	49.2393	ERCC2_wt	BRCA2_wt	MOMA	29	1
P087	No response	142.368	389.317	24.3152	ERCC2_wt	BRCA2_wt	MOMA	10	1
P088	No response	171.939	65.943	39.118	ERCC2_wt	BRCA2_wt	MOMA	19	0
P089	No response	1018.21	620.791	0	ERCC2_mut	BRCA2_wt	MOMA	27	0
P090	Response	346.342	1869.79	34.8686	ERCC2_wt	BRCA2_mut	MOMA	46	0
P091	Response	553.743	127.771	25.4858	ERCC2_wt	BRCA2_mut	MOMA	44	0
P092	Response	199.773	363.956	24.2708	ERCC2_wt	BRCA2_wt	MOMA	44	0
P093	No response	294.493	218.545	10.9617	ERCC2_wt	BRCA2_wt	MOMA	31	0
P094	Response	1621.28	457.72	0	ERCC2_mut	BRCA2_mut	MOMA	41	0
P095	Response	374.263	145.711	36.026	ERCC2_wt	BRCA2_wt	MOMA	40	0
P096	Response	1108.21	534.786	0	ERCC2_mut	BRCA2_mut	MOMA	38	0
P097	Response	277.847	109.441	37.7121	ERCC2_wt	BRCA2_wt	MOMA	38	0
P098	Response	260.728	61.9668	40.3054	ERCC2_wt	BRCA2_wt	MOMA	34	0
P099	Response	948.338	2120.09	82.5757	ERCC2_mut	BRCA2_mut	MOMA	36	0
P100	Response	264.578	284.857	16.5655	ERCC2_wt	BRCA2_wt	MOMA	36	0
P101	Response	NA	NA	NA	ERCC2_wt	BRCA2_wt	MOMA	35	0
P102	Response	331.174	35.206	30.6204	ERCC2_wt	BRCA2_wt	MOMA	35	0
P103	Response	594.911	604.269	58.8206	ERCC2_wt	BRCA2_wt	MOMA	34	0
P104	No response	420.574	1288.12	55.3014	ERCC2_wt	BRCA2_mut	MOMA	34	0
P105	Response	1153.86	270.142	0	ERCC2_mut	BRCA2_wt	MOMA	33	0
P106	Response	598.673	638.797	8.52938	ERCC2_mut	BRCA2_wt	MOMA	34	0
P107	Response	461.039	384.096	32.8644	ERCC2_mut	BRCA2_mut	MOMA	33	0
P108	Response	243.773	158.422	40.8047	ERCC2_wt	BRCA2_wt	MOMA	32	0
P109	Response	361.428	35.7004	39.8716	ERCC2_wt	BRCA2_wt	MOMA	32	0
P110	Response	979.151	310.849	0	ERCC2_mut	BRCA2_wt	MOMA	32	0
P111	Response	233.255	198.729	25.0159	ERCC2_wt	BRCA2_wt	MOMA	29	0
P112	Response	217.026	42.3264	13.6473	ERCC2_wt	BRCA2_wt	MOMA	29	0
P113	Response	664.351	524.649	0	ERCC2_mut	BRCA2_mut	MOMA	25	0
P114	Response	235.601	119.034	30.3652	ERCC2_wt	BRCA2_wt	MOMA	25	0
P115	Response	618.882	873.818	29.3001	ERCC2_wt	BRCA2_mut	MOMA	22	0
P116	No response	164.782	258.416	38.8025	ERCC2_wt	BRCA2_wt	MOMA	20	0
P117	No response	171.695	787.531	29.7741	ERCC2_wt	BRCA2_wt	MOMA	20	0
P118	No response	237.363	80.0258	28.6108	ERCC2_wt	BRCA2_wt	MOMA	19	0
P119	No response	236.482	344.914	49.6037	ERCC2_wt	BRCA2_wt	MOMA	19	0
P120	Response	NA	NA	NA	ERCC2_wt	BRCA2_wt	MOMA	16	0
P121	Response	230.18	16.1245	33.6951	ERCC2_wt	BRCA2_wt	MOMA	17	0
P122	No response	211.674	1134.02	43.3099	ERCC2_mut	BRCA2_wt	MOMA	16	0
P123	Response	757.246	213.754	0	ERCC2_mut	BRCA2_wt	MOMA	15	0
P124	No response	NA	NA	NA	ERCC2_wt	BRCA2_wt	MOMA	15	0
P125	Response	NA	NA	NA	ERCC2_wt	BRCA2_wt	MOMA	13	0
P126	Response	231.757	1136.89	21.348	ERCC2_wt	BRCA2_wt	MOMA	15	0
P127	Response	320.915	475.225	33.8602	ERCC2_wt	BRCA2_wt	MOMA	15	0
P128	Response	214.374	151.478	56.1479	ERCC2_wt	BRCA2_wt	MOMA	5	0
P129	Response	330.368	204.801	128.831	ERCC2_wt	BRCA2_wt	MOMA	23	1
P130	No response	1286.44	52.6958	301.865	ERCC2_wt	BRCA2_mut	MOMA	100	1
P131	No response	NA	NA	NA	ERCC2_wt	BRCA2_wt	MOMA	19	1
P132	No response	NA	NA	NA	ERCC2_wt	BRCA2_wt	MOMA	15	1
P133	Response	458.301	1557.33	139.374	ERCC2_wt	BRCA2_wt	MOMA	134	1
P134	Response	352.489	368.792	180.72	ERCC2_wt	BRCA2_wt	MOMA	174	0
P135	Response	494.928	134.286	56.786	ERCC2_mut	BRCA2_wt	MOMA	85	0
P136	Response	172.832	60.3273	41.8403	ERCC2_wt	BRCA2_wt	MOMA	61	0
P137	Response	NA	NA	NA	ERCC2_wt	BRCA2_wt	MOMA	134	1
P138	Response	196.159	19.6843	37.1569	ERCC2_wt	BRCA2_wt	MOMA	12	1
P139	Response	293.889	236.627	47.4846	ERCC2_wt	BRCA2_wt	MOMA	14	1
P140	No response	NA	NA	NA	ERCC2_wt	BRCA2_wt	MOMA	20	1
P141	No response	644.765	213.424	196.811	ERCC2_wt	BRCA2_wt	MOMA	10	1
P142	No response	1016.94	2167.42	80.6441	ERCC2_mut	BRCA2_mut	MOMA	12	1
P143	Response	NA	NA	NA	ERCC2_wt	BRCA2_wt	MOMA	23	1
P144	No response	444.684	8.54394	185.773	ERCC2_mut	BRCA2_wt	MOMA	12	1
P145	No response	733.111	1063.75	369.138	ERCC2_wt	BRCA2_wt	MOMA	14	1
P146	Response	526.045	1216.85	85.1033	ERCC2_wt	BRCA2_mut	MOMA	40	0
P147	Response	319.444	93.0991	34.457	ERCC2_wt	BRCA2_wt	MOMA	27	0
P148	Response	719.129	36.3017	2.56953	ERCC2_wt	BRCA2_wt	MOMA	22	0
P149	No response	1149.89	1586.11	0	ERCC2_mut	BRCA2_wt	MOMA	17	1
P150	No response	NA	NA	NA	ERCC2_wt	BRCA2_wt	MOMA	13	1
P151	No response	250.276	111.67	54.0546	ERCC2_wt	BRCA2_wt	MOMA	15	1
P152	No response	390.073	477.604	30.323	ERCC2_wt	BRCA2_wt	MOMA	32	0
P153	No response	NA	NA	NA	ERCC2_wt	BRCA2_wt	MOMA	26	1
P154	Response	469.96	446.071	80.9683	ERCC2_wt	BRCA2_wt	MOMA	34	0
P155	Response	7057.68	583.882	589.436	ERCC2_mut	BRCA2_mut	MOMA	47	0
P156	Response	304.061	475.803	67.1354	ERCC2_wt	BRCA2_wt	MOMA	46	0
P157	Response	630.993	429.69	40.3175	ERCC2_wt	BRCA2_mut	MOMA	44	0
P158	Response	237.511	60.6052	37.8842	ERCC2_wt	BRCA2_wt	MOMA	42	0
P159	Response	337.191	77.9432	28.8658	ERCC2_wt	BRCA2_wt	MOMA	43	0
P160	Response	455.596	58.9059	38.4984	ERCC2_wt	BRCA2_wt	MOMA	23	0
P161	Response	228.522	77.4425	41.035	ERCC2_wt	BRCA2_wt	MOMA	23	0
P162	Response	152.539	46.3293	19.1317	ERCC2_wt	BRCA2_wt	MOMA	22	0
P163	Response	307.773	581.336	31.8909	ERCC2_wt	BRCA2_mut	MOMA	15	0
P164	No response	284.329	575.38	69.2915	ERCC2_wt	BRCA2_wt	MOMA	6	1
P165	NA	411.636	343.771	33.593	ERCC2_wt	BRCA2_mut	MOMA	23	1
TCGA-2F-A9KO	NA	272.178	1183.65	19.1767	ERCC2_wt	BRCA2_mut	TCGA	NA	NA
TCGA-2F-A9KP	NA	190.148	193.29	31.5612	ERCC2_wt	BRCA2_wt	TCGA	NA	NA
TCGA-2F-A9KQ	NA	116.106	58.2309	28.6636	ERCC2_wt	BRCA2_wt	TCGA	NA	NA
TCGA-2F-A9KR	NA	200.82	492.764	30.4163	ERCC2_wt	BRCA2_wt	TCGA	NA	NA
TCGA-2F-A9KT	NA	174.392	738.785	39.8226	ERCC2_wt	BRCA2_wt	TCGA	NA	NA
TCGA-2F-A9KW	NA	200.482	132.825	27.6933	ERCC2_wt	BRCA2_wt	TCGA	NA	NA
TCGA-4Z-AA7M	NA	290.09	1075.36	45.5457	ERCC2_wt	BRCA2_wt	TCGA	NA	NA
TCGA-4Z-AA7N	NA	NA	NA	NA	ERCC2_wt	BRCA2_wt	TCGA	NA	NA
TCGA-4Z-AA7O	NA	231.19	276.558	33.2524	ERCC2_wt	BRCA2_wt	TCGA	NA	NA
TCGA-4Z-AA7Q	NA	164.404	482.185	16.4109	ERCC2_wt	BRCA2_wt	TCGA	NA	NA
TCGA-4Z-AA7R	NA	261.198	697.064	37.7374	ERCC2_wt	BRCA2_wt	TCGA	NA	NA
TCGA-4Z-AA7S	NA	104.066	29.2583	59.6754	ERCC2_wt	BRCA2_wt	TCGA	NA	NA
TCGA-4Z-AA7W	NA	205.911	1082.98	24.1108	ERCC2_wt	BRCA2_mut	TCGA	NA	NA
TCGA-4Z-AA7Y	NA	138.382	608.611	17.0071	ERCC2_wt	BRCA2_wt	TCGA	NA	NA
TCGA-4Z-AA80	NA	360.657	645.663	42.6807	ERCC2_wt	BRCA2_wt	TCGA	NA	NA
TCGA-4Z-AA81	NA	162.834	414.808	23.3582	ERCC2_wt	BRCA2_mut	TCGA	NA	NA
TCGA-4Z-AA83	NA	106.943	97.8965	27.1601	ERCC2_wt	BRCA2_wt	TCGA	NA	NA
TCGA-4Z-AA84	NA	695.423	669.817	21.76	ERCC2_mut	BRCA2_wt	TCGA	NA	NA
TCGA-4Z-AA86	NA	136.539	409.27	14.1913	ERCC2_wt	BRCA2_wt	TCGA	NA	NA
TCGA-4Z-AA87	NA	244.908	387.918	43.1746	ERCC2_mut	BRCA2_wt	TCGA	NA	NA
TCGA-4Z-AA89	NA	93.835	257.791	18.3743	ERCC2_wt	BRCA2_wt	TCGA	NA	NA
TCGA-5N-A9KI	NA	264.383	220.506	18.1105	ERCC2_wt	BRCA2_wt	TCGA	NA	NA
TCGA-5N-A9KM	NA	552.504	53.4957	0	ERCC2_wt	BRCA2_wt	TCGA	NA	NA
TCGA-BL-A13J	NA	188.975	142.785	34.2393	ERCC2_wt	BRCA2_wt	TCGA	NA	NA
TCGA-BL-A13J	NA	289.564	139.135	29.3004	ERCC2_wt	BRCA2_wt	TCGA	NA	NA
TCGA-BL-A13J	NA	614.892	165.369	38.7391	ERCC2_wt	BRCA2_wt	TCGA	NA	NA
TCGA-BL-A3JM	NA	321.422	211.845	18.7333	ERCC2_wt	BRCA2_wt	TCGA	NA	NA
TCGA-BL-A5ZZ	NA	303.243	170.107	29.6496	ERCC2_wt	BRCA2_wt	TCGA	NA	NA
TCGA-BT-A0YX	NA	NA	NA	NA	ERCC2_wt	BRCA2_wt	TCGA	NA	NA
TCGA-BT-A20J	NA	182.576	970.557	50.8675	ERCC2_wt	BRCA2_wt	TCGA	NA	NA
TCGA-BT-A20N	Clinical Progressive Disease	471.259	259.741	0	ERCC2_wt	BRCA2_wt	TCGA	NA	NA
TCGA-BT-A20O	NA	218.88	174.463	2.65717	ERCC2_wt	BRCA2_wt	TCGA	NA	NA
TCGA-BT-A20P	NA	99.9363	150.372	20.6913	ERCC2_wt	BRCA2_wt	TCGA	NA	NA
TCGA-BT-A20Q	NA	65.3741	166.79	28.8363	ERCC2_wt	BRCA2_wt	TCGA	NA	NA
TCGA-BT-A20R	NA	161.46	551.809	52.7302	ERCC2_wt	BRCA2_wt	TCGA	NA	NA
TCGA-BT-A20T	Clinical Progressive Disease	182.872	536.689	8.43993	ERCC2_wt	BRCA2_wt	TCGA	NA	NA
TCGA-BT-A20U	NA	37.9048	188.968	19.1276	ERCC2_wt	BRCA2_wt	TCGA	NA	NA
TCGA-BT-A20V	NA	151.164	80.1411	60.6951	ERCC2_wt	BRCA2_wt	TCGA	NA	NA
TCGA-BT-A20W	NA	140.242	81.7357	16.0223	ERCC2_wt	BRCA2_wt	TCGA	NA	NA
TCGA-BT-A20X	NA	NA	NA	NA	ERCC2_wt	BRCA2_wt	TCGA	NA	NA
TCGA-BT-A2LA	NA	174.428	345.836	102.736	ERCC2_wt	BRCA2_wt	TCGA	NA	NA
TCGA-BT-A2LB	NA	899.989	778.011	0	ERCC2_wt	BRCA2_wt	TCGA	NA	NA
TCGA-BT-A2LD	NA	152.365	55.7694	46.8653	ERCC2_wt	BRCA2_wt	TCGA	NA	NA
TCGA-BT-A3PH	NA	109.815	986.062	35.1229	ERCC2_wt	BRCA2_wt	TCGA	NA	NA
TCGA-BT-A3PJ	NA	544.078	782.279	10.6434	ERCC2_mut	BRCA2_wt	TCGA	NA	NA
TCGA-BT-A3PK	NA	655.029	243.971	0	ERCC2_mut	BRCA2_wt	TCGA	NA	NA
TCGA-BT-A42B	Clinical Progressive Disease	148.313	11.1031	44.5834	ERCC2_wt	BRCA2_wt	TCGA	NA	NA
TCGA-BT-A42C	NA	563.992	483.562	12.4465	ERCC2_wt	BRCA2_mut	TCGA	NA	NA
TCGA-BT-A42E	NA	118.688	365.763	22.5485	ERCC2_wt	BRCA2_wt	TCGA	NA	NA
TCGA-BT-A42F	NA	83.6388	340.652	18.7087	ERCC2_wt	BRCA2_wt	TCGA	NA	NA
TCGA-C4-A0EZ	NA	397.049	191.419	34.5323	ERCC2_wt	BRCA2_wt	TCGA	NA	NA
TCGA-C4-A0F0	NA	220.404	59.8011	16.7948	ERCC2_wt	BRCA2_wt	TCGA	NA	NA
TCGA-C4-A0F1	NA	170.767	346.933	23.2999	ERCC2_wt	BRCA2_wt	TCGA	NA	NA
TCGA-C4-A0F6	NA	203.605	375.174	35.2209	ERCC2_wt	BRCA2_wt	TCGA	NA	NA
TCGA-C4-A0F7	NA	153.664	54.4728	45.8635	ERCC2_wt	BRCA2_wt	TCGA	NA	NA
TCGA-CF-A1HR	NA	176.202	553.624	20.1746	ERCC2_wt	BRCA2_mut	TCGA	NA	NA
TCGA-CF-A1HS	NA	272.087	439.363	11.5492	ERCC2_wt	BRCA2_wt	TCGA	NA	NA
TCGA-CF-A27C	NA	85.8725	329.385	15.7427	ERCC2_wt	BRCA2_wt	TCGA	NA	NA
TCGA-CF-A3MF	NA	NA	NA	NA	ERCC2_wt	BRCA2_wt	TCGA	NA	NA
TCGA-CF-A3MG	NA	88.7659	227.118	25.1165	ERCC2_wt	BRCA2_wt	TCGA	NA	NA
TCGA-CF-A3MH	NA	65.3867	33.3516	32.2617	ERCC2_wt	BRCA2_wt	TCGA	NA	NA
TCGA-CF-A3MI	NA	83.3496	86.365	46.2854	ERCC2_wt	BRCA2_wt	TCGA	NA	NA
TCGA-CF-A47S	NA	NA	NA	NA	ERCC2_wt	BRCA2_wt	TCGA	NA	NA
TCGA-CF-A47T	NA	61.6697	17.8683	22.462	ERCC2_wt	BRCA2_wt	TCGA	NA	NA
TCGA-CF-A47V	NA	126.542	129.771	10.6868	ERCC2_wt	BRCA2_wt	TCGA	NA	NA
TCGA-CF-A47W	NA	NA	NA	NA	ERCC2_wt	BRCA2_wt	TCGA	NA	NA
TCGA-CF-A47X	NA	NA	NA	NA	ERCC2_wt	BRCA2_wt	TCGA	NA	NA
TCGA-CF-A47Y	NA	82.2555	87.8238	4.92074	ERCC2_wt	BRCA2_wt	TCGA	NA	NA
TCGA-CF-A5U8	NA	174.272	25.0414	8.6864	ERCC2_wt	BRCA2_wt	TCGA	NA	NA
TCGA-CF-A5UA	NA	139	82.1302	44.8697	ERCC2_wt	BRCA2_wt	TCGA	NA	NA
TCGA-CF-A7I0	NA	100.844	69.6324	12.5241	ERCC2_wt	BRCA2_wt	TCGA	NA	NA
TCGA-CF-A8HX	NA	NA	NA	NA	ERCC2_wt	BRCA2_wt	TCGA	NA	NA
TCGA-CF-A8HY	NA	153.09	86.248	16.6616	ERCC2_wt	BRCA2_wt	TCGA	NA	NA
TCGA-CF-A9FF	NA	109.35	262.907	24.7437	ERCC2_wt	BRCA2_wt	TCGA	NA	NA
TCGA-CF-A9FH	NA	87.191	7.55086	21.2581	ERCC2_wt	BRCA2_wt	TCGA	NA	NA
TCGA-CF-A9FL	NA	157.845	0.0183822	15.1368	ERCC2_wt	BRCA2_wt	TCGA	NA	NA
TCGA-CF-A9FM	NA	NA	NA	NA	ERCC2_wt	BRCA2_wt	TCGA	NA	NA
TCGA-CU-A0YN	NA	444.224	20.2881	6.48835	ERCC2_wt	BRCA2_wt	TCGA	NA	NA
TCGA-CU-A0YO	NA	102.645	124.571	28.7834	ERCC2_wt	BRCA2_wt	TCGA	NA	NA
TCGA-CU-A0YR	NA	409.767	17.2327	0	ERCC2_mut	BRCA2_wt	TCGA	NA	NA
TCGA-CU-A3KJ	NA	289.265	426.957	25.778	ERCC2_wt	BRCA2_wt	TCGA	NA	NA
TCGA-CU-A3QU	NA	164.5	145.979	14.5205	ERCC2_wt	BRCA2_wt	TCGA	NA	NA
TCGA-CU-A3YL	Complete Response	91.1445	512.745	29.1104	ERCC2_wt	BRCA2_wt	TCGA	NA	NA
TCGA-CU-A5W6	NA	198.696	376.492	14.8119	ERCC2_wt	BRCA2_wt	TCGA	NA	NA
TCGA-CU-A72E	NA	136.08	144.819	17.1002	ERCC2_wt	BRCA2_wt	TCGA	NA	NA
TCGA-DK-A1A3	NA	559.339	1188.66	0	ERCC2_mut	BRCA2_wt	TCGA	NA	NA
TCGA-DK-A1A5	NA	151.131	655.172	20.6972	ERCC2_wt	BRCA2_mut	TCGA	NA	NA
TCGA-DK-A1A6	NA	578.079	575.544	40.3771	ERCC2_wt	BRCA2_wt	TCGA	NA	NA
TCGA-DK-A1A7	Stable Disease	496.185	95.0252	28.7901	ERCC2_mut	BRCA2_wt	TCGA	NA	NA
TCGA-DK-A1AB	NA	43.3323	579.103	12.5652	ERCC2_wt	BRCA2_wt	TCGA	NA	NA
TCGA-DK-A1AC	Complete Response	996.218	3399.67	52.1075	ERCC2_mut	BRCA2_wt	TCGA	NA	NA
TCGA-DK-A1AD	NA	370.19	309.096	9.71442	ERCC2_wt	BRCA2_wt	TCGA	NA	NA
TCGA-DK-A1AE	NA	177.094	189.712	18.1934	ERCC2_wt	BRCA2_wt	TCGA	NA	NA
TCGA-DK-A1AF	NA	45.4352	196.565	0	ERCC2_wt	BRCA2_wt	TCGA	NA	NA
TCGA-DK-A1AG	NA	158.807	271.712	39.4806	ERCC2_wt	BRCA2_mut	TCGA	NA	NA
TCGA-DK-A1AA	NA	178.755	54.3593	7.8861	ERCC2_wt	BRCA2_wt	TCGA	NA	NA
TCGA-DK-A2HX	NA	NA	NA	NA	ERCC2_wt	BRCA2_wt	TCGA	NA	NA
TCGA-DK-A2I1	NA	434.171	490.014	17.8151	ERCC2_wt	BRCA2_wt	TCGA	NA	NA
TCGA-DK-A2I2	NA	402.69	120.774	0.536719	ERCC2_wt	BRCA2_wt	TCGA	NA	NA
TCGA-DK-A2I4	NA	373.231	1746.19	47.5809	ERCC2_wt	BRCA2_mut	TCGA	NA	NA
TCGA-DK-A2I6	NA	475.55	246.45	0	ERCC2_mut	BRCA2_wt	TCGA	NA	NA
TCGA-DK-A3IK	NA	304.586	196.034	38.3799	ERCC2_wt	BRCA2_wt	TCGA	NA	NA
TCGA-DK-A3IL	NA	367.979	41.463	10.5584	ERCC2_wt	BRCA2_wt	TCGA	NA	NA
TCGA-DK-A3IM	NA	187.412	9.43188	18.1559	ERCC2_wt	BRCA2_mut	TCGA	NA	NA
TCGA-DK-A3IN	NA	184.91	776.59	26.4999	ERCC2_wt	BRCA2_wt	TCGA	NA	NA
TCGA-DK-A3IQ	NA	124.219	285.246	25.535	ERCC2_wt	BRCA2_wt	TCGA	NA	NA
TCGA-DK-A3IS	NA	148.911	599.73	38.3591	ERCC2_wt	BRCA2_wt	TCGA	NA	NA
TCGA-DK-A3IT	NA	177.105	879.124	14.7706	ERCC2_wt	BRCA2_wt	TCGA	NA	NA
TCGA-DK-A3IU	NA	311.676	649.048	25.2754	ERCC2_wt	BRCA2_wt	TCGA	NA	NA
TCGA-DK-A3IV	Clinical Progressive Disease	117.318	87.7109	7.97156	ERCC2_wt	BRCA2_wt	TCGA	NA	NA
TCGA-DK-A3WW	Complete Response	609.938	3039.31	70.748	ERCC2_wt	BRCA2_wt	TCGA	NA	NA
TCGA-DK-A3WX	Clinical Progressive Disease	NA	NA	NA	ERCC2_wt	BRCA2_wt	TCGA	NA	NA
TCGA-DK-A3WY	Complete Response	NA	NA	NA	ERCC2_wt	BRCA2_wt	TCGA	NA	NA
TCGA-DK-A3X1	NA	NA	NA	NA	ERCC2_wt	BRCA2_wt	TCGA	NA	NA
TCGA-DK-A3X2	NA	NA	NA	NA	ERCC2_wt	BRCA2_wt	TCGA	NA	NA
TCGA-DK-A6AV	NA	139.471	192.064	33.465	ERCC2_wt	BRCA2_wt	TCGA	NA	NA
TCGA-DK-A6AW	NA	10779.8	1002.9	912.339	ERCC2_wt	BRCA2_mut	TCGA	NA	NA
TCGA-DK-A6B0	NA	NA	NA	NA	ERCC2_wt	BRCA2_wt	TCGA	NA	NA
TCGA-DK-A6B1	NA	197.97	191.619	34.4106	ERCC2_wt	BRCA2_wt	TCGA	NA	NA
TCGA-DK-A6B2	NA	375.406	205.219	36.3752	ERCC2_wt	BRCA2_wt	TCGA	NA	NA
TCGA-DK-A6B5	Complete Response	134.887	272.309	5.80408	ERCC2_wt	BRCA2_mut	TCGA	NA	NA
TCGA-DK-A6B6	Complete Response	447.653	2100.88	39.4689	ERCC2_wt	BRCA2_wt	TCGA	NA	NA
TCGA-DK-AA6L	NA	211.99	807.373	19.6373	ERCC2_wt	BRCA2_mut	TCGA	NA	NA
TCGA-DK-AA6M	Partial Response	108.712	42.6029	20.6851	ERCC2_wt	BRCA2_wt	TCGA	NA	NA
TCGA-DK-AA6P	Stable Disease	210.22	288.313	12.4663	ERCC2_wt	BRCA2_wt	TCGA	NA	NA
TCGA-DK-AA6Q	NA	86.8973	228.126	16.9771	ERCC2_wt	BRCA2_wt	TCGA	NA	NA
TCGA-DK-AA6R	NA	424.635	268.001	17.3641	ERCC2_wt	BRCA2_wt	TCGA	NA	NA
TCGA-DK-AA6S	Clinical Progressive Disease	234.197	1258.7	21.1036	ERCC2_wt	BRCA2_wt	TCGA	NA	NA
TCGA-DK-AA6T	NA	144.215	30.7307	18.054	ERCC2_wt	BRCA2_wt	TCGA	NA	NA
TCGA-DK-AA6U	Complete Response	581.395	550.985	2.61996	ERCC2_wt	BRCA2_wt	TCGA	NA	NA
TCGA-DK-AA6W	NA	156.183	489.489	62.3282	ERCC2_wt	BRCA2_wt	TCGA	NA	NA
TCGA-DK-AA6X	NA	NA	NA	NA	ERCC2_wt	BRCA2_wt	TCGA	NA	NA
TCGA-DK-AA71	NA	184.034	1595.3	50.6695	ERCC2_wt	BRCA2_mut	TCGA	NA	NA
TCGA-DK-AA74	NA	103.464	371.297	22.2389	ERCC2_wt	BRCA2_wt	TCGA	NA	NA
TCGA-DK-AA75	NA	424.759	735.32	52.9212	ERCC2_mut	BRCA2_wt	TCGA	NA	NA
TCGA-DK-AA76	Complete Response	230.613	327.99	19.3968	ERCC2_wt	BRCA2_wt	TCGA	NA	NA
TCGA-DK-AA77	NA	830.12	272.532	2.34809	ERCC2_wt	BRCA2_wt	TCGA	NA	NA
TCGA-E5-A2PC	Complete Response	430.234	208.766	0	ERCC2_mut	BRCA2_wt	TCGA	NA	NA
TCGA-E5-A4TZ	NA	334.535	873.461	122.004	ERCC2_wt	BRCA2_wt	TCGA	NA	NA
TCGA-E5-A4U1	NA	395.682	1398.4	31.9153	ERCC2_wt	BRCA2_wt	TCGA	NA	NA
TCGA-E7-A3X6	NA	NA	NA	NA	ERCC2_wt	BRCA2_wt	TCGA	NA	NA
TCGA-E7-A3Y1	NA	405.389	37.65	17.961	ERCC2_wt	BRCA2_wt	TCGA	NA	NA
TCGA-E7-A4IJ	NA	379.006	481.747	6.24761	ERCC2_wt	BRCA2_wt	TCGA	NA	NA
TCGA-E7-A4XJ	NA	NA	NA	NA	ERCC2_wt	BRCA2_wt	TCGA	NA	NA
TCGA-E7-A519	NA	145.714	45.3329	8.95297	ERCC2_wt	BRCA2_wt	TCGA	NA	NA
TCGA-E7-A541	NA	589.479	604.357	37.1643	ERCC2_wt	BRCA2_mut	TCGA	NA	NA
TCGA-E7-A5KF	NA	119.239	454.935	6.82628	ERCC2_wt	BRCA2_wt	TCGA	NA	NA
TCGA-E7-A677	NA	588.135	60.0146	6.85008	ERCC2_mut	BRCA2_wt	TCGA	NA	NA
TCGA-E7-A678	NA	129.713	16.7437	12.5437	ERCC2_wt	BRCA2_wt	TCGA	NA	NA
TCGA-E7-A6ME	NA	364.821	28.1788	0	ERCC2_wt	BRCA2_wt	TCGA	NA	NA
TCGA-E7-A6MF	NA	16.275	118.425	2.30038	ERCC2_wt	BRCA2_wt	TCGA	NA	NA
TCGA-E7-A7DU	NA	103.651	509.771	27.5784	ERCC2_wt	BRCA2_wt	TCGA	NA	NA
TCGA-E7-A7DV	NA	193.659	633.182	25.1594	ERCC2_wt	BRCA2_wt	TCGA	NA	NA
TCGA-E7-A7PW	NA	159.492	112.363	26.1455	ERCC2_wt	BRCA2_wt	TCGA	NA	NA
TCGA-E7-A7XN	NA	NA	NA	NA	ERCC2_wt	BRCA2_wt	TCGA	NA	NA
TCGA-E7-A85H	NA	1024.29	194.861	0.85266	ERCC2_mut	BRCA2_wt	TCGA	NA	NA
TCGA-E7-A8O7	NA	76.0621	17.4058	16.5322	ERCC2_wt	BRCA2_wt	TCGA	NA	NA
TCGA-E7-A8O8	NA	210.359	90.8474	42.7934	ERCC2_wt	BRCA2_wt	TCGA	NA	NA
TCGA-E7-A97P	NA	450.993	98.0072	0	ERCC2_mut	BRCA2_wt	TCGA	NA	NA
TCGA-E7-A97Q	NA	123.483	51.6007	7.91616	ERCC2_wt	BRCA2_wt	TCGA	NA	NA
TCGA-FD-A3B3	NA	192.659	188.542	24.7991	ERCC2_wt	BRCA2_wt	TCGA	NA	NA
TCGA-FD-A3B4	Complete Response	198.782	13.2168	16.0011	ERCC2_wt	BRCA2_wt	TCGA	NA	NA
TCGA-FD-A3B5	NA	159.416	222.593	25.9912	ERCC2_wt	BRCA2_wt	TCGA	NA	NA
TCGA-FD-A3B6	NA	274.004	401.798	13.1983	ERCC2_wt	BRCA2_mut	TCGA	NA	NA
TCGA-FD-A3B7	NA	103.016	27.2271	21.757	ERCC2_wt	BRCA2_wt	TCGA	NA	NA
TCGA-FD-A3B8	NA	56.3815	68.8689	1.74956	ERCC2_wt	BRCA2_wt	TCGA	NA	NA
TCGA-FD-A3N5	NA	787.679	50.3209	0	ERCC2_mut	BRCA2_wt	TCGA	NA	NA
TCGA-FD-A3N6	NA	172.949	79.8892	67.1615	ERCC2_wt	BRCA2_wt	TCGA	NA	NA
TCGA-FD-A3NA	NA	109.371	326.462	22.1667	ERCC2_wt	BRCA2_wt	TCGA	NA	NA
TCGA-FD-A3SJ	Stable Disease	370.191	335.67	15.1391	ERCC2_wt	BRCA2_wt	TCGA	NA	NA
TCGA-FD-A3SL	NA	441.191	202.343	12.4661	ERCC2_wt	BRCA2_wt	TCGA	NA	NA
TCGA-FD-A3SM	NA	152.524	392.416	31.0594	ERCC2_wt	BRCA2_wt	TCGA	NA	NA
TCGA-FD-A3SN	NA	459.721	793.787	37.4918	ERCC2_mut	BRCA2_wt	TCGA	NA	NA
TCGA-FD-A3SO	Clinical Progressive Disease	212.045	869.084	28.8709	ERCC2_wt	BRCA2_wt	TCGA	NA	NA
TCGA-FD-A3SP	NA	150.466	150.01	32.5239	ERCC2_wt	BRCA2_wt	TCGA	NA	NA
TCGA-FD-A3SQ	Stable Disease	135.365	81.4449	27.1896	ERCC2_wt	BRCA2_wt	TCGA	NA	NA
TCGA-FD-A3SR	NA	236.525	161.013	23.4618	ERCC2_wt	BRCA2_wt	TCGA	NA	NA
TCGA-FD-A3SS	NA	307.745	1169.1	34.1578	ERCC2_wt	BRCA2_mut	TCGA	NA	NA
TCGA-FD-A43N	NA	233.785	226.045	58.1702	ERCC2_wt	BRCA2_wt	TCGA	NA	NA
TCGA-FD-A43P	NA	356.741	723.163	28.0965	ERCC2_wt	BRCA2_mut	TCGA	NA	NA
TCGA-FD-A43S	Complete Response	NA	NA	NA	ERCC2_wt	BRCA2_wt	TCGA	NA	NA
TCGA-FD-A43U	Complete Response	154.563	35.7425	20.695	ERCC2_wt	BRCA2_wt	TCGA	NA	NA
TCGA-FD-A43X	NA	NA	NA	NA	ERCC2_wt	BRCA2_wt	TCGA	NA	NA
TCGA-FD-A43Y	NA	172.814	8.78751	10.3984	ERCC2_wt	BRCA2_wt	TCGA	NA	NA
TCGA-FD-A5BR	NA	176.799	19.409	19.7916	ERCC2_wt	BRCA2_wt	TCGA	NA	NA
TCGA-FD-A5BS	Complete Response	40.9918	60.6495	1.35862	ERCC2_wt	BRCA2_wt	TCGA	NA	NA
TCGA-FD-A5BT	NA	130.612	195.955	22.4339	ERCC2_wt	BRCA2_wt	TCGA	NA	NA
TCGA-FD-A5BU	NA	143.66	14.8081	23.5322	ERCC2_wt	BRCA2_wt	TCGA	NA	NA
TCGA-FD-A5BV	NA	266.62	35.9023	23.478	ERCC2_wt	BRCA2_wt	TCGA	NA	NA
TCGA-FD-A5BX	NA	NA	NA	NA	ERCC2_wt	BRCA2_wt	TCGA	NA	NA
TCGA-FD-A5BY	NA	109.296	37.3006	9.40314	ERCC2_wt	BRCA2_wt	TCGA	NA	NA
TCGA-FD-A5BZ	NA	166.869	166.114	32.0173	ERCC2_wt	BRCA2_wt	TCGA	NA	NA
TCGA-FD-A5C0	NA	288.798	48.9366	20.2658	ERCC2_wt	BRCA2_wt	TCGA	NA	NA
TCGA-FD-A5C1	Complete Response	152.132	159.879	48.989	ERCC2_wt	BRCA2_wt	TCGA	NA	NA
TCGA-FD-A62N	NA	232.263	44.7366	0	ERCC2_wt	BRCA2_wt	TCGA	NA	NA
TCGA-FD-A62O	NA	228.354	350.052	26.5937	ERCC2_wt	BRCA2_wt	TCGA	NA	NA
TCGA-FD-A62P	NA	218.236	818.778	50.9856	ERCC2_wt	BRCA2_wt	TCGA	NA	NA
TCGA-FD-A62S	NA	215.938	13.5348	15.5277	ERCC2_wt	BRCA2_wt	TCGA	NA	NA
TCGA-FD-A6TA	NA	94.4758	642.253	12.2712	ERCC2_wt	BRCA2_wt	TCGA	NA	NA
TCGA-FD-A6TB	NA	89.1463	499.441	31.4123	ERCC2_wt	BRCA2_wt	TCGA	NA	NA
TCGA-FD-A6TC	NA	315.321	2489.62	50.0622	ERCC2_wt	BRCA2_mut	TCGA	NA	NA
TCGA-FD-A6TD	NA	156.829	200.718	19.4526	ERCC2_wt	BRCA2_wt	TCGA	NA	NA
TCGA-FD-A6TE	NA	162.078	517.377	6.54422	ERCC2_wt	BRCA2_wt	TCGA	NA	NA
TCGA-FD-A6TF	NA	182.924	192.255	17.8215	ERCC2_wt	BRCA2_wt	TCGA	NA	NA
TCGA-FD-A6TG	NA	466.375	508.752	12.8731	ERCC2_wt	BRCA2_wt	TCGA	NA	NA
TCGA-FD-A6TH	NA	211.354	222.564	23.0825	ERCC2_wt	BRCA2_wt	TCGA	NA	NA
TCGA-FD-A6TI	NA	256.162	23.0118	41.8259	ERCC2_wt	BRCA2_wt	TCGA	NA	NA
TCGA-FD-A6TK	NA	156.539	144.529	17.9321	ERCC2_wt	BRCA2_wt	TCGA	NA	NA
TCGA-FJ-A3Z7	Complete Response	252.893	622.72	44.3875	ERCC2_wt	BRCA2_wt	TCGA	NA	NA
TCGA-FJ-A3Z9	Complete Response	132.179	40.4032	48.4176	ERCC2_wt	BRCA2_wt	TCGA	NA	NA
TCGA-FJ-A3ZE	NA	997.571	86.4286	0	ERCC2_wt	BRCA2_wt	TCGA	NA	NA
TCGA-FJ-A3ZF	NA	358.931	347.198	46.8711	ERCC2_wt	BRCA2_wt	TCGA	NA	NA
TCGA-FJ-A871	Clinical Progressive Disease	129.494	5.97769	16.5286	ERCC2_wt	BRCA2_wt	TCGA	NA	NA
TCGA-FT-A3EE	NA	254.918	106.779	13.3037	ERCC2_mut	BRCA2_mut	TCGA	NA	NA
TCGA-FT-A61P	NA	293.046	141.015	12.9384	ERCC2_mut	BRCA2_wt	TCGA	NA	NA
TCGA-G2-A2EC	Partial Response	196.211	280.278	12.5113	ERCC2_wt	BRCA2_wt	TCGA	NA	NA
TCGA-G2-A2EF	Partial Response	149.72	538.806	29.4736	ERCC2_wt	BRCA2_wt	TCGA	NA	NA
TCGA-G2-A2EJ	Stable Disease	271.916	556.337	30.7469	ERCC2_wt	BRCA2_wt	TCGA	NA	NA
TCGA-G2-A2EK	Stable Disease	65.8144	60.5785	28.6071	ERCC2_wt	BRCA2_wt	TCGA	NA	NA
TCGA-G2-A2EL	NA	162.329	509.461	17.2099	ERCC2_wt	BRCA2_wt	TCGA	NA	NA
TCGA-G2-A2EO	NA	228.366	2077.94	49.6978	ERCC2_wt	BRCA2_wt	TCGA	NA	NA
TCGA-G2-A2ES	NA	806.227	505.773	0	ERCC2_mut	BRCA2_wt	TCGA	NA	NA
TCGA-G2-A3IB	Clinical Progressive Disease	193.992	109.261	8.74655	ERCC2_wt	BRCA2_wt	TCGA	NA	NA
TCGA-G2-A3IE	Clinical Progressive Disease	208.935	646.781	20.2844	ERCC2_wt	BRCA2_wt	TCGA	NA	NA
TCGA-G2-A3VY	NA	419.806	1717.33	14.8595	ERCC2_wt	BRCA2_wt	TCGA	NA	NA
TCGA-G2-AA3B	NA	304.176	1609.06	13.765	ERCC2_wt	BRCA2_mut	TCGA	NA	NA
TCGA-G2-AA3C	Clinical Progressive Disease	200.539	452.825	23.6351	ERCC2_wt	BRCA2_wt	TCGA	NA	NA
TCGA-G2-AA3D	Complete Response	132.532	564.362	3.10577	ERCC2_wt	BRCA2_wt	TCGA	NA	NA
TCGA-G2-AA3F	Partial Response	179.852	162.512	23.6366	ERCC2_wt	BRCA2_wt	TCGA	NA	NA
TCGA-GC-A3BM	NA	206.158	122.844	47.9986	ERCC2_wt	BRCA2_wt	TCGA	NA	NA
TCGA-GC-A3I6	NA	128.125	336.191	10.6846	ERCC2_wt	BRCA2_wt	TCGA	NA	NA
TCGA-GC-A3OO	NA	121.343	231.178	9.47889	ERCC2_wt	BRCA2_wt	TCGA	NA	NA
TCGA-GC-A3RB	NA	138.888	257.174	32.9378	ERCC2_wt	BRCA2_wt	TCGA	NA	NA
TCGA-GC-A3RC	NA	636.774	424.226	0	ERCC2_mut	BRCA2_wt	TCGA	NA	NA
TCGA-GC-A3RD	NA	93.8189	120.375	26.8064	ERCC2_wt	BRCA2_wt	TCGA	NA	NA
TCGA-GC-A3WC	NA	225.659	216.263	14.0778	ERCC2_wt	BRCA2_wt	TCGA	NA	NA
TCGA-GC-A3YS	Complete Response	245.302	469.821	35.8766	ERCC2_wt	BRCA2_wt	TCGA	NA	NA
TCGA-GC-A6I1	NA	157.002	491.866	24.1325	ERCC2_wt	BRCA2_wt	TCGA	NA	NA
TCGA-GC-A6I3	NA	310.003	289.78	32.2166	ERCC2_wt	BRCA2_wt	TCGA	NA	NA
TCGA-GD-A2C5	NA	230.252	452.764	26.983	ERCC2_wt	BRCA2_wt	TCGA	NA	NA
TCGA-GD-A3OP	NA	288.237	543.954	37.8085	ERCC2_wt	BRCA2_wt	TCGA	NA	NA
TCGA-GD-A3OQ	NA	69.8314	129.295	31.8739	ERCC2_mut	BRCA2_wt	TCGA	NA	NA
TCGA-GD-A3OS	NA	168.703	65.6213	24.6762	ERCC2_wt	BRCA2_wt	TCGA	NA	NA
TCGA-GD-A6C6	NA	264.158	544.792	21.0507	ERCC2_wt	BRCA2_wt	TCGA	NA	NA
TCGA-GD-A76B	NA	144.399	281.88	27.7204	ERCC2_wt	BRCA2_wt	TCGA	NA	NA
TCGA-GU-A42P	NA	254.129	479.217	32.6549	ERCC2_wt	BRCA2_wt	TCGA	NA	NA
TCGA-GU-A42Q	NA	122.711	348.696	24.593	ERCC2_wt	BRCA2_wt	TCGA	NA	NA
TCGA-GU-A42R	NA	218.483	302.727	12.7896	ERCC2_wt	BRCA2_mut	TCGA	NA	NA
TCGA-GU-A762	NA	169.773	122.56	22.6674	ERCC2_wt	BRCA2_wt	TCGA	NA	NA
TCGA-GU-A763	NA	76.5637	60.463	15.9733	ERCC2_wt	BRCA2_wt	TCGA	NA	NA
TCGA-GU-A764	NA	147.84	161.547	9.61263	ERCC2_wt	BRCA2_wt	TCGA	NA	NA
TCGA-GU-A766	NA	74.9823	411.188	28.8298	ERCC2_wt	BRCA2_wt	TCGA	NA	NA
TCGA-GU-A767	NA	573.227	443.773	0	ERCC2_wt	BRCA2_wt	TCGA	NA	NA
TCGA-GU-AATO	NA	135.837	685.282	26.8809	ERCC2_wt	BRCA2_wt	TCGA	NA	NA
TCGA-GU-AATP	NA	220.774	575.751	25.4751	ERCC2_wt	BRCA2_mut	TCGA	NA	NA
TCGA-GU-AATQ	NA	184.583	261.175	8.24262	ERCC2_wt	BRCA2_wt	TCGA	NA	NA
TCGA-GV-A3JV	NA	118.365	69.179	91.4557	ERCC2_wt	BRCA2_wt	TCGA	NA	NA
TCGA-GV-A3JW	NA	127.703	109.209	32.0886	ERCC2_wt	BRCA2_wt	TCGA	NA	NA
TCGA-GV-A3JX	NA	NA	NA	NA	ERCC2_wt	BRCA2_wt	TCGA	NA	NA
TCGA-GV-A3JZ	NA	299.405	780.762	49.8333	ERCC2_wt	BRCA2_mut	TCGA	NA	NA
TCGA-GV-A3QF	NA	323.534	62.1234	30.3431	ERCC2_wt	BRCA2_wt	TCGA	NA	NA
TCGA-GV-A3QG	NA	170.519	64.6372	17.8435	ERCC2_wt	BRCA2_wt	TCGA	NA	NA
TCGA-GV-A3QH	NA	101.673	282.407	40.9206	ERCC2_wt	BRCA2_wt	TCGA	NA	NA
TCGA-GV-A3QI	NA	929.207	294.793	0	ERCC2_wt	BRCA2_wt	TCGA	NA	NA
TCGA-GV-A3QK	NA	246.581	202.729	31.6901	ERCC2_wt	BRCA2_wt	TCGA	NA	NA
TCGA-GV-A40E	Clinical Progressive Disease	248.619	223.871	22.5094	ERCC2_wt	BRCA2_wt	TCGA	NA	NA
TCGA-GV-A40G	NA	298.938	147.861	45.2014	ERCC2_wt	BRCA2_wt	TCGA	NA	NA
TCGA-GV-A6ZA	NA	158.615	594.655	35.73	ERCC2_wt	BRCA2_wt	TCGA	NA	NA
TCGA-H4-A2HO	NA	270.214	94.7567	30.0289	ERCC2_mut	BRCA2_wt	TCGA	NA	NA
TCGA-H4-A2HQ	NA	529.427	770.573	0	ERCC2_wt	BRCA2_wt	TCGA	NA	NA
TCGA-HQ-A2OE	NA	230.73	172.63	13.6396	ERCC2_wt	BRCA2_wt	TCGA	NA	NA
TCGA-HQ-A2OF	NA	202.57	42.641	130.789	ERCC2_wt	BRCA2_wt	TCGA	NA	NA
TCGA-HQ-A5ND	NA	176.715	48.7013	16.5837	ERCC2_wt	BRCA2_mut	TCGA	NA	NA
TCGA-HQ-A5NE	NA	232.192	788.521	29.2865	ERCC2_wt	BRCA2_wt	TCGA	NA	NA
TCGA-K4-A3WS	NA	396.642	436.358	0	ERCC2_wt	BRCA2_mut	TCGA	NA	NA
TCGA-K4-A3WU	NA	224.811	299.996	42.1931	ERCC2_wt	BRCA2_wt	TCGA	NA	NA
TCGA-K4-A3WV	NA	136.35	16.5208	42.1289	ERCC2_wt	BRCA2_wt	TCGA	NA	NA
TCGA-K4-A4AB	NA	174.297	76.4825	18.2207	ERCC2_wt	BRCA2_wt	TCGA	NA	NA
TCGA-K4-A4AC	NA	176.078	154.612	28.3098	ERCC2_wt	BRCA2_wt	TCGA	NA	NA
TCGA-K4-A54R	NA	238.037	2103.83	32.1287	ERCC2_wt	BRCA2_wt	TCGA	NA	NA
TCGA-K4-A5RH	NA	216.241	304.472	8.28664	ERCC2_wt	BRCA2_wt	TCGA	NA	NA
TCGA-K4-A5RI	NA	213.558	142.455	30.9877	ERCC2_wt	BRCA2_wt	TCGA	NA	NA
TCGA-K4-A5RJ	NA	221.58	832.741	12.6787	ERCC2_wt	BRCA2_wt	TCGA	NA	NA
TCGA-K4-A6FZ	NA	560.676	637.324	0	ERCC2_wt	BRCA2_mut	TCGA	NA	NA
TCGA-K4-A6MB	NA	362.032	691.622	21.3457	ERCC2_wt	BRCA2_wt	TCGA	NA	NA
TCGA-K4-A83P	NA	324.836	401.675	11.4896	ERCC2_wt	BRCA2_wt	TCGA	NA	NA
TCGA-K4-AAQO	Partial Response	272.309	374.61	7.08102	ERCC2_wt	BRCA2_mut	TCGA	NA	NA
TCGA-KQ-A41N	NA	1343.51	487.488	0	ERCC2_wt	BRCA2_mut	TCGA	NA	NA
TCGA-KQ-A41O	NA	148.006	526.858	48.1359	ERCC2_wt	BRCA2_wt	TCGA	NA	NA
TCGA-KQ-A41P	NA	165.008	686.034	30.9573	ERCC2_wt	BRCA2_wt	TCGA	NA	NA
TCGA-KQ-A41Q	NA	213.997	188.355	42.6475	ERCC2_wt	BRCA2_wt	TCGA	NA	NA
TCGA-KQ-A41R	NA	1054.39	1077.42	31.1916	ERCC2_mut	BRCA2_wt	TCGA	NA	NA
TCGA-KQ-A41S	NA	159.73	447.427	17.8437	ERCC2_wt	BRCA2_wt	TCGA	NA	NA
TCGA-LC-A66R	NA	145.421	219.915	31.664	ERCC2_wt	BRCA2_wt	TCGA	NA	NA
TCGA-LT-A5Z6	Complete Response	211.716	1237.63	22.6561	ERCC2_wt	BRCA2_wt	TCGA	NA	NA
TCGA-LT-A8JT	NA	117.469	81.7599	26.7708	ERCC2_wt	BRCA2_wt	TCGA	NA	NA
TCGA-MV-A51V	NA	471.841	4100.93	42.2257	ERCC2_mut	BRCA2_mut	TCGA	NA	NA
TCGA-PQ-A6FI	NA	221.954	191.943	16.1031	ERCC2_wt	BRCA2_wt	TCGA	NA	NA
TCGA-PQ-A6FN	NA	120.124	77.1582	11.7182	ERCC2_wt	BRCA2_wt	TCGA	NA	NA
TCGA-S5-A6DX	NA	NA	NA	NA	ERCC2_wt	BRCA2_wt	TCGA	NA	NA
TCGA-S5-AA26	NA	63.311	550.165	43.5238	ERCC2_wt	BRCA2_wt	TCGA	NA	NA
TCGA-SY-A9G0	NA	68.9072	63.6368	19.456	ERCC2_wt	BRCA2_wt	TCGA	NA	NA
TCGA-SY-A9G5	Complete Response	168.336	2527.46	61.2051	ERCC2_wt	BRCA2_mut	TCGA	NA	NA
TCGA-UY-A78L	Clinical Progressive Disease	193.054	429.197	9.74898	ERCC2_wt	BRCA2_wt	TCGA	NA	NA
TCGA-UY-A78M	NA	146.344	256.349	47.3074	ERCC2_wt	BRCA2_wt	TCGA	NA	NA
TCGA-UY-A78N	NA	645.946	31.6013	5.45274	ERCC2_mut	BRCA2_wt	TCGA	NA	NA

## Sheet: Figure3
Source data for Figure 3 is available as seperate file

## Sheet: Figure4
					Exome based				Subtype focused						Regulon focused																		Immune focused
Patient ID	OS	Deceased	Response	Response_FirstLine	SNVs	InDels	Neoantigens	MutationSignatureCluster	ExpressionSubtype	Basal	Luminal	Immune_Infiltrated	ECM	FGFR3_related	RegulonCluster	ERBB2	ERBB3	ESR2	FGFR1	FGFR3	FOXA1	FOXM1	GATA3	GATA6	HIF1A	PGR	PPARG	RARB	RARG	RXRA	STAT3	TP63	Immune_score	APM	B-cells	Cytotoxic cells	DC	Exhausted CD8	Macrophages	Mast cells	Neutrophils	NK CD56dim cells	NK cells	T cells	Th1 cells	Treg	CD8 T cells	CD4 T cells
P001	39	1	Response	Response	1187	40	1774	SBS_APO	Ba/Sq	5.30965	2.81978	3.40998	5.13731	2.38944	Reg2	-1.2268	-0.9204	-1.0059	0.7837	-0.1014	-1.1029	-1.1175	-1.2901	1.2858	1.1036	0.0991	-0.8439	1.4304	0.1732	-0.3932	-0.6207	0.6824	8.5336	30.7778	-0.265713	-0.287062	1.45697	-0.177925	1.23662	0.478373	-0.371299	1.92483	1.21577	0.706743	-0.293434	1.65722	-0.137107	1.38961
P002	12	1	No response	No response	2701	109	3132	SBS_APO	Ba/Sq	3.42757	4.2275	4.8228	3.36879	1.4551	Reg2	-0.9026	-1.1315	-1.5836	1.2219	-1.358	-1.1792	1.2241	-0.6648	1.0421	0.841	1.0499	-1.3511	-0.164	-1.4332	-1.4819	1.2204	-0.8891	11.3099	26.1847	-0.921923	0.910978	1.24424	0.431266	3.51181	2.48688	0.923671	1.46647	-0.657933	1.22341	-0.152012	-1.73205	0.736135	1.8389
P003	52	1	Response	Response	1166	44	1488	SBS_APO	Ba/Sq	3.71169	3.57748	4.3731	6.22176	2.37629	Reg2	-1.0855	-1.0536	-1.3683	1.2368	-1.0593	-1.1311	-0.1088	-1.2413	1.1904	0.9544	0.2334	-0.8769	1.2882	-1.0939	-1.4962	-0.4211	1.0364	2.50088	16.7577	-0.967359	-0.116379	0.69534	-0.380542	1.63329	2.13152	-0.2759	1.72366	-0.985655	-0.479114	-0.454598	-0.196873	-0.471906	0.645397
P004	13	1	Response	Response	546	1279	4851	SBS_5	LumP	1.84089	6.49418	1.66802	-0.301483	3.91749	Reg1	1.1939	1.4265	1.4934	-1.3652	1.1651	1.0425	0.0635	1.3354	-1.4201	-0.8017	-1.0372	1.4891	-1.5575	1.5147	1.4093	-1.3884	0.0868	-7.53238	8.09868	-0.985772	-0.745553	-1.12944	0.192075	0.724754	-0.546444	0.0238648	-0.407084	-2.57415	-0.74797	-0.150878	-1.11706	-1.49062	1.42189
P005	10	1	No response	No response	255	37	469	SBS_5	Ba/Sq	6.4139	3.41534	3.77334	3.3376	3.66368	Reg2	-0.3066	-0.1862	-1.6125	-0.4275	0.5591	0.0052	1.2572	-0.8975	-0.0742	-0.0024	0.6691	-1.1147	1.1509	-0.9444	-1.1986	1.1282	1.3814	0.17452	36.4581	-1.32643	-0.691047	-0.602883	-0.182709	2.2271	0.90192	0.316236	-0.906481	-0.409617	-0.843115	-1.67049	-1.67049	2.90207	2.13047
P006	130	1	Response	Response	274	18	331	SBS_5	LumP	2.46332	6.08913	3.35102	2.16004	4.19566	Reg1	0.6668	0.1048	-0.7925	-0.8945	1.3354	0.8893	0.8995	0.881	-1.1389	-0.0176	-0.0717	0.8602	-0.0919	1.0656	0.3553	-0.6355	1.3202	-12.1649	25.6142	-1.35757	-1.50058	-0.811455	-0.420376	1.83683	-0.384845	-0.443314	-1.00019	-1.00019	-0.967917	-2.57415	-2.57415	-1.78717	0.820208
P007	56	1	Response	Response	191	22	329	SBS_5	LumP	2.3286	6.6962	3.19696	1.07526	4.10876	Reg1	0.3052	1.103	0.5581	-1.1165	1.4139	1.1671	-0.4886	1.1735	-1.3241	0.0866	0.1528	1.3564	-0.922	0.2981	0.8707	-1.1298	1.2535	0.279348	33.6368	-1.29987	-0.615748	0.451777	0.202532	2.06589	0.312069	-0.215814	0.426195	-1.91104	0.126159	0.0700375	-0.836909	-0.154586	1.65866
P008	22	1	Response	Response	947	70	1619	SBS_APO	LumU	2.14228	5.72005	1.89405	-0.835469	2.25809	Reg1	1.1129	0.4124	-1.2563	0.0491	-0.6195	-0.1436	1.23	0.3097	-1.1476	-1.1088	-1.1715	0.0842	-1.4575	-1.138	0.3427	-0.8758	-0.6388	1.60548	12.5226	-1.07807	0.0520485	-1.01885	0.993704	1.88209	-1.20078	1.35531	1.16472	-1.22713	-0.0445337	0.550071	-0.542847	-0.136961	0.8567
P009	29	1	No response	No response	513	23	621	SBS_APO	LumP	0.632987	6.08689	2.24118	-0.157611	3.93941	Reg1	1.1479	1.0962	-0.7811	-1.3821	1.2265	1.3881	1.007	1.2932	-1.4153	-1.2686	-0.2732	1.141	-1.1933	0.7881	1.5162	-0.0873	1.2776	1.43472	28.6855	-0.661703	-0.459172	0.0591427	1.58516	2.14448	-0.626503	-0.340448	-1.11352	-1.66638	0.476063	1.4163	-1.66638	0.881003	1.40666
P010	43	0	Response	Response	519	39	513	SBS_APO	LumP	2.7273	6.41017	2.03895	0.686101	4.068	Reg1	1.128	1.0057	0.2624	-0.969	1.3697	1.128	0.9949	1.3455	-1.3291	-1.012	-0.106	1.2232	-1.1879	0.0767	1.4218	-0.7723	1.3185	-6.96721	10.6116	-1.09302	-1.10888	0.823733	-0.243387	1.55439	-0.374801	0.46929	0.0940191	-2.57415	-0.894613	-1.52365	-2.57415	-1.01135	1.48937
P011	36	1	Response	Response	81	11	10	NA	LumP	0.992477	5.75234	5.11163	5.08041	4.69722	Reg1	0.1564	-0.1464	0.9961	0.5017	0.1269	0.9956	-0.4235	0.7076	0.0453	-0.927	1.7705	-0.3248	0.0208	-0.1624	0.0951	1.2851	0.9296	32.257	16.9424	1.23891	2.69296	1.70917	2.15584	4.09908	4.12894	2.26778	3.50568	-2.00911	2.68714	4.00973	-0.61936	3.0208	3.36948
P012	40	1	Response	Response	323	20	517	NA	LumP	1.40139	5.44849	1.83601	0.241763	3.32268	Reg3	-0.9784	0.4516	1.023	-1.0924	0.8523	-0.1548	-1.2157	-0.6724	-0.4927	1.2321	-1.4886	1.3118	1.1111	1.3785	-0.1622	-1.3358	0.7587	-12.0541	12.0478	-1.00404	-1.18298	-1.06243	-0.762691	0.516983	-1.03659	-0.381069	-2.57415	-2.57415	-0.690683	-0.306566	0.535265	-2.57415	1.04313
P013	15	1	Response	Response	243	19	412	SBS_5	NE-like	NA	NA	NA	NA	NA	Reg1	0.765	0.9162	-0.0551	0.8599	-1.0684	1.0104	0.949	0.0958	0.5096	-1.0345	0.0396	0.2958	1.2614	-1.1653	-0.1147	-1.0976	-1.1886	-7.71021	10.694	-0.722104	-1.54867	-0.771289	-0.658493	0.509812	-0.753336	-0.724144	-0.059969	-1.6162	-0.383954	-0.059969	-1.6162	0.0938539	0.600455
P014	23	1	No response	No response	859	36	1388	SBS_5	LumU	0.414471	6.89552	3.69055	2.7803	3.2353	Reg1	1.1163	1.1228	1.3589	-0.8532	0.6557	1.0086	-0.0363	1.055	-0.8213	-0.6708	0.6076	1.1424	-1.008	1.3288	1.304	-1.284	-0.1832	7.65515	24.7592	1.49061	-0.0319064	-0.216311	1.1593	2.64924	1.08763	-0.515475	1.11127	-2.57415	1.52866	1.47166	-1.63853	-0.0227061	2.15586
P015	20	1	Response	Response	435	44	1012	SBS_5	Ba/Sq	4.42883	3.39823	2.73233	-0.0930029	2.81411	Reg3	-0.9169	-0.2824	-1.3088	-1.0302	0.2969	-0.2481	-0.4511	-0.9906	-1.0058	0.5709	-1.4955	-0.8521	-1.4002	0.2802	-0.288	0.2851	0.2497	-0.0141113	38.2871	-0.79044	0.794979	0.227987	-0.200632	1.15452	-0.654495	2.86516	2.38016	3.49206	-1.33721	-2.57415	-2.57415	-2.57415	-0.223742
P016	32	1	Response	Response	290	19	407	SBS_5	LumP	-0.230452	6.7088	1.58907	-0.173213	3.4143	Reg1	0.9284	1.1925	0.5302	-1.4135	1.2513	0.8262	0.5782	1.3366	-1.3642	-0.3063	-1.34	1.3872	-1.5531	1.3137	1.43	-1.2757	0.1626	-4.60717	10.3211	-0.854047	-1.16229	-1.6555	0.751203	1.08371	-0.0240636	0.335157	-0.300132	-2.57415	-0.00974349	-1.029	-0.300132	-0.300132	1.43195
P017	28	0	Response	Response	923	37	1316	SBS_APO	LumU	2.0086	5.4783	4.61501	4.30941	2.53571	Reg1	0.9866	0.6663	0.192	0.863	-1.3011	-0.0664	1.1861	-0.0015	0.7697	-1.1245	1.3269	-0.9332	-0.1433	-1.0154	-0.159	0.6762	-1.4098	14.5253	42.3642	0.578435	0.604676	0.719475	1.86469	3.17969	2.93843	0.27699	1.7791	-1.33769	0.711249	0.687272	-1.64502	2.1235	2.0445
P018	20	1	Response	Response	794	39	1298	SBS_APO	Ba/Sq	7.44331	3.99111	5.71918	4.94827	3.44834	Reg2	-1.3549	-1.1023	-1.5401	0.8371	-0.3144	-1.0961	0.5606	-1.3692	1.2165	1.0524	-1.1005	-1.3632	1.3808	-1.0968	-1.5436	0.8726	1.0239	14.8684	34.5432	0.745699	0.941987	0.693093	1.98345	4.18674	-1.32602	1.15069	2.3152	-2.57415	1.62766	2.71801	-0.305622	0.782733	1.92897
P019	15	1	Response	Response	2101	895	6325	SBS_1	LumP	1.41962	5.59777	0.847467	-0.514294	4.02809	Reg1	-0.1038	0.8769	0.7085	-1.2257	1.1609	0.8817	-1.0429	0.8844	-1.0436	0.1912	-1.1996	1.3098	-1.4632	0.0305	0.9501	-1.3642	1.4105	-12.0718	13.3658	-1.17723	-1.57329	-1.66133	-0.558092	-0.445283	0.205868	-1.10396	0.164302	1.05195	-1.14772	-2.57415	-2.57415	-1.20492	0.526207
P020	19	1	No response	No response	5707	52	7820	SBS_APO	Ba/Sq	7.33665	4.03477	2.36762	0.448529	4.04549	Reg3	-0.8671	-0.8012	-0.9559	-0.9086	0.6348	-0.142	0.0457	-1.0056	-0.1797	0.9253	-1.4419	-0.8022	0.8114	0.9026	0.0472	-0.6194	1.2359	9.12392	23.5404	-0.382607	0.53323	-0.316762	0.667468	2.38516	-1.01124	0.425109	1.1883	1.2124	0.714511	1.15212	0.645163	1.13013	0.780935
P021	37	1	No response	No response	498	21	636	SBS_APO	LumP	0.879138	6.82292	2.33042	0.476401	4.69683	Reg1	1.2205	1.3543	1.3809	-1.0183	1.3591	1.4408	0.8781	1.459	-1.3761	-1.2608	0.1426	1.2904	-1.4574	-0.0184	1.4673	-0.3483	1.4034	-4.15895	19.2056	-0.79799	-1.04133	0.13025	-0.480062	1.2527	0.685235	-0.168579	-0.140649	-2.57415	-0.318178	-0.140649	-1.48707	-0.518135	1.43966
P022	15	1	No response	No response	324	39	393	SBS_5	LumP	1.5829	6.94283	3.04363	0.740803	3.96582	Reg1	1.1894	0.2177	1.3491	-0.5971	1.1267	0.1289	1.0213	1.3776	-1.3186	-1.0682	0.9701	0.3128	-1.4577	0.6575	1.2824	0.9131	0.073	15.5766	27.2699	1.50906	0.608995	0.548416	2.28564	1.05832	3.09361	3.26282	2.42429	-2.18152	1.39065	0.460419	-0.900829	-0.818376	2.83506
P023	42	1	No response	No response	581	23	447	SBS_APO	LumP	1.85821	7.79609	2.44843	-0.356159	5.50558	Reg1	1.1962	1.1566	0.5955	-1.2339	1.4369	1.4355	0.8777	1.3941	-1.4218	-0.9865	0.3745	0.9574	-0.9866	1.0574	1.5093	0.9747	1.432	-0.358927	43.8799	-0.471166	-0.356813	0.388017	1.00176	1.39073	-0.484974	-0.686587	0.797697	-1.28799	0.430026	-0.915062	-0.915062	-0.767032	1.51753
P024	15	1	No response	No response	885	34	1088	SBS_APO	LumU	0.944327	5.82537	2.13439	1.36219	2.34616	Reg1	1.1801	1.2514	-0.8163	-0.828	0.0512	0.0875	1.2043	0.2389	-1.3426	-1.1429	-1.3455	0.1835	-1.0605	-0.5876	1.104	-0.8106	-1.2688	2.24956	19.1196	-0.0250894	-0.00700771	-1.55624	0.255821	0.847507	-0.117648	-0.179844	0.0607962	0.0607962	0.361249	0.566184	-0.723847	1.58863	1.11825
P025	48	1	No response	No response	279	21	348	SBS_APO	LumP	3.06198	5.57867	4.75164	4.69535	2.95341	Reg1	0.7939	-0.9086	0.9809	0.1227	0.535	-0.7275	-0.6233	-0.8504	-0.7002	0.2288	0.2168	-0.6247	0.5206	-1.1528	-0.6954	0.0757	-0.5892	9.30891	43.1723	1.11897	0.105924	1.62951	0.34089	2.21129	1.28351	0.664231	3.3306	-2.57415	0.454991	2.82631	-2.57415	-0.73612	1.22712
P026	14	1	No response	No response	291	45	656	NA	Ba/Sq	2.78588	2.04418	5.19643	1.30641	1.56957	Reg2	-1.2732	-1.4109	-1.5637	1.3556	-1.4738	-1.3779	1.2621	-1.1103	1.228	0.5741	0.8723	-1.5036	0.8445	-1.6365	-1.5998	1.2277	0.044	18.55	27.3662	-1.3568	1.42702	2.99711	3.11627	4.59293	-1.75465	-0.48052	3.25925	-2.57415	2.59509	2.69512	-1.84378	2.97054	2.90662
P027	32	1	No response	No response	237	16	265	SBS_APO	Ba/Sq	3.50179	2.2684	5.86958	3.95337	1.65555	Reg2	-1.2788	-1.506	-1.6038	1.503	-1.5114	-1.3539	1.0373	-1.2493	1.3978	0.5929	1.4058	-1.567	1.3803	-1.6881	-1.643	1.3257	0.0614	36.5811	21.2754	1.42796	2.29419	3.38788	2.93931	5.60868	1.78189	2.6222	3.89934	-1.25112	3.50149	3.97938	-0.268903	3.12148	3.53734
P028	12	1	No response	No response	341	28	320	SBS_5	LumU	-1.24954	6.32331	2.33873	2.15256	1.94302	Reg1	1.4928	1.3986	1.0381	-0.7105	-0.8911	0.9717	1.2671	1.1855	-1.0185	-1.4231	0.0874	0.8011	-1.2861	0.8946	1.2853	-0.3355	-1.3395	-9.64609	17.8376	-0.1156	-1.31117	-0.951907	-0.856469	1.1794	0.435105	0.556237	-1.61479	-0.317798	-0.761953	-2.57415	-2.57415	-1.60485	0.866
P029	70	0	No response	No response	257	23	352	SBS_5	LumP	0.301476	6.53517	2.34455	-1.26165	4.78637	Reg1	1.2203	1.4498	1.3891	-1.2581	1.41	1.4834	0.3971	1.5091	-1.4129	-0.8886	0.2322	1.4068	-1.373	1.173	1.4765	-0.5098	1.3832	-7.3625	24.5	-0.701949	-0.903006	0.514402	-0.0598553	0.74886	-0.967527	0.2657	0.00933709	-1.87439	-0.804905	-1.05174	-2.57415	-1.32123	1.35796
P030	22	1	No response	No response	400	14	575	SBS_APO	Ba/Sq	2.76045	5.57744	5.15311	4.6466	3.83092	Reg2	-1.1737	-0.7394	-0.8529	0.4933	-0.0002	-0.3624	-0.9303	-1.0273	1.4398	1.1113	0.0191	-0.2232	1.4762	0.3008	-1.0462	-0.2308	0.1233	10.9895	29.3888	-0.567323	0.116375	1.25257	0.632097	3.633	1.52941	0.237374	1.78781	-2.57415	1.40943	0.42345	0.792607	-0.197853	2.51473
P031	12	1	Response	Response	375	21	464	SBS_5	Ba/Sq	5.11984	5.1357	2.87745	0.830615	4.01106	Reg3	-1.0721	0.531	-0.8519	-1.2032	1.138	-0.0486	-1.0333	-1.1535	0.2531	1.242	-1.558	0.7328	1.2598	1.4146	0.0316	-1.242	1.3255	2.09537	11.3684	-0.721842	-0.100196	-1.08534	0.519893	2.41608	0.77118	1.43315	-0.664285	-1.81761	0.90859	0.838914	-0.421261	-0.597077	0.615177
P032	10	1	Response	Response	344	36	528	SBS_5	LumP	0.0291818	7.08227	2.12217	-0.104525	3.8453	Reg1	1.3624	1.4234	1.3175	-1.2003	1.1129	1.3786	1.0378	1.4293	-1.4193	-1.1516	-0.1972	1.3594	-1.3172	1.5505	1.2423	-0.6192	0.6444	-5.0242	21.9107	-1.24328	-1.29914	1.00298	-0.0211609	0.358455	-0.802856	-0.24173	3.41053	-2.57415	-0.662978	-0.907806	-1.78781	-1.34781	1.09255
P033	10	1	Response	Response	376	26	562	SBS_APO	LumP	-0.365293	6.023	1.79666	0.192159	4.57156	Reg1	1.044	1.4702	1.3622	-1.4306	1.3705	1.3884	-1.0672	1.3593	-1.3693	-0.6511	0.176	1.5366	-1.2126	1.4844	1.4659	-1.302	1.3494	-14.5209	18.0296	-0.949611	-1.4483	-2.24704	-0.709334	0.346942	-1.2001	-0.914038	-0.602218	-2.57415	-1.11889	-1.01411	-1.5928	-1.58819	1.09091
P034	17	1	Response	Response	519	37	571	SBS_5	LumU	-0.164858	4.60926	1.98842	-0.742572	1.78019	Reg1	1.2014	1.2461	-0.2933	-1.1423	-0.8559	0.087	1.2064	0.2548	-0.9993	-0.894	-1.343	0.1207	-1.4393	1.2981	1.4352	-0.663	-1.5896	-5.53481	19.4748	-1.22801	0.115976	-0.919551	0.477156	1.84312	-0.617486	1.66415	-0.291318	-2.57415	0.121341	-0.410751	-2.57415	-1.55756	0.416428
P035	18	1	No response	No response	509	29	433	SBS_5	LumU	2.50993	6.57925	2.23437	0.701107	3.1038	Reg1	1.4431	1.255	1.1901	-1.1641	0.7017	0.9547	1.1149	0.9534	-1.2209	-1.3429	-0.3703	0.2831	-1.5147	0.8176	1.5843	-0.8248	-1.1194	0.697699	20.0673	-1.31397	0.426465	-1.60856	0.997863	1.0666	-0.360216	0.21423	0.0466542	-2.57415	0.834563	1.80906	-2.57415	2.47852	1.2548
P036	46	1	Response	Response	1166	29	2070	SBS_APO	LumU	-1.07697	5.98251	2.07801	0.244504	1.23502	Reg1	1.4295	1.3136	1.0116	-1.0016	-0.8279	1.3917	1.2429	1.4035	-1.264	-1.4377	-0.4631	1.092	-1.4985	0.1048	1.1085	0.0546	-1.1768	-8.30916	4.8576	-1.51386	-0.8096	0.691121	-0.530291	0.475383	1.28187	-0.632233	-0.668776	-2.57415	-1.19944	-0.0947203	-2.57415	-1.04561	0.885298
P037	65	1	Response	Response	291	23	402	SBS_5	LumP	2.23665	5.96818	2.40505	2.28128	4.50207	Reg3	-0.8277	0.9434	1.4208	-1.1015	1.1545	0.5437	-1.3571	-0.0195	-0.263	1.1838	-1.2291	1.4167	1.0348	1.3969	0.9828	-1.4765	1.2149	-7.70075	14.6516	-0.854687	-1.03763	-0.474181	-0.237502	0.818357	0.453459	-0.354654	0.0796509	-2.57415	-0.146527	-2.57415	-0.395015	-1.48458	1.08087
P038	147	0	Response	Response	741	38	456	SBS_5	LumP	3.90881	5.48514	3.78709	4.30954	3.46002	Reg3	-0.5904	0.5669	1.1687	-0.0917	0.6655	0.0107	-1.0143	-0.7305	0.1308	0.8865	-1.2569	0.8647	1.0889	0.9303	-0.632	-0.915	-0.1283	-1.13154	20.376	0.0927116	0.151236	0.603162	-1.30206	2.20953	1.37167	-0.0781144	2.11324	-2.57415	0.973728	-2.57415	-2.57415	-0.969012	1.42483
P039	61	1	No response	No response	442	42	603	SBS_5	Stroma-rich	0.66635	5.80074	3.93581	4.22302	3.13694	Reg3	-0.9794	-0.6048	0.8005	-0.0427	0.6229	-1.1702	-1.3402	-1.1477	0.9562	1.3451	-1.1836	0.7595	1.0045	1.3987	-0.4817	-1.0421	-0.1429	-5.76456	26.9697	-0.864194	-1.11173	1.78625	-1.45259	2.63041	1.55162	0.84496	-2.57415	-2.57415	-1.12979	-2.57415	0.975089	-1.06185	-0.21028
P040	19	0	Response	Response	415	11	670	SBS_APO	LumP	0.0440789	6.74582	2.56551	2.22609	3.33301	Reg1	1.3739	1.2302	1.4227	-1.0151	1.0717	1.2682	1.1182	1.4668	-1.2456	-1.4491	-0.565	1.1451	-1.4714	0.8601	1.4877	-0.1992	0.1263	6.22802	-1.46177	1.56882	-0.375598	-0.482519	1.53188	1.13206	2.74979	-0.435787	1.17711	-2.57415	0.475791	1.07054	-1.02924	-0.300416	1.71975
P041	10	1	Response	Response	220	18	282	NA	Stroma-rich	1.78211	4.46256	5.40635	3.26814	2.81399	Reg2	-1.2795	-1.2185	0.5356	0.8627	-0.7545	-1.2386	-1.2062	-1.1051	0.7982	1.3028	-1.226	-0.7464	1.161	-0.8604	-1.2748	0.2648	0.0769	18.2204	31.7831	0.646843	1.32741	4.19546	1.49568	4.58691	1.712	5.00152	0.211699	1.10312	0.247276	-2.57415	1.48968	-2.57415	1.35109
P042	175	0	Response	Response	133	15	218	NA	Stroma-rich	0.556267	3.18217	4.0957	3.26162	1.9973	Reg2	-1.1267	-1.2778	0.4596	1.1277	-0.9421	-1.0736	-1.2445	-1.0762	1.0138	1.1397	1.0943	-0.889	1.0457	-1.3111	-0.5536	-0.7502	-0.3534	32.3809	19.4048	5.45284	1.92029	1.14878	2.34056	2.46194	1.99931	0.75144	3.64204	-1.28218	3.79827	2.69878	1.70996	2.01104	3.72788
P043	32	1	Response	Response	689	26	1002	SBS_APO	Stroma-rich	-0.45423	5.4048	4.66994	5.918	1.8557	Reg1	0.8403	0.3441	-0.4224	0.9292	-1.1671	0.5055	1.077	-0.7078	0.2413	-0.8136	1.0578	-0.9781	1.0766	0.9055	0.1163	0.5767	-1.5712	20.0292	16.0789	1.65091	1.05579	0.807174	1.28441	3.87123	1.54215	1.36328	3.26323	-2.57415	2.7512	2.73692	-1.87443	1.74557	2.40594
P044	12	1	Response	Response	2193	87	2342	SBS_5	LumU	-0.460817	6.02606	5.49619	4.58412	2.5246	Reg1	0.0266	-0.3725	0.2849	1.443	-0.933	-0.8137	0.743	0.1925	0.0979	-0.9271	1.4721	-0.4562	-0.0461	-1.0424	-0.3218	1.1475	-0.8872	31.3083	27.8454	2.12873	1.82912	1.67211	2.30546	4.76225	2.27568	2.13466	3.95624	-1.20875	3.03535	3.64636	-0.19454	1.76204	3.20356
P045	58	1	No response	No response	279	37	434	SBS_5	LumP	0.218432	6.46836	4.26507	4.50913	3.47879	Reg1	0.2183	0.2691	1.4487	-0.0002	0.7538	-0.1355	-1.0478	0.1708	0.2407	-0.0348	0.8414	0.4394	0.6551	1.08	0.2829	0.0193	-0.8502	7.02708	7.52846	-0.302616	-0.874556	0.0505604	0.613587	2.71198	1.23626	3.05033	0.888935	-0.0442823	0.236649	-1.29168	-0.455581	-0.825618	2.03311
P046	18	1	No response	No response	447	14	603	SBS_APO	Ba/Sq	6.45232	5.10248	2.22273	-0.401204	5.26309	Reg1	0.6785	0.7186	-1.2946	-1.1059	1.2669	1.2353	1.2131	0.359	-1.3056	-0.1706	0.0166	-0.2272	0.9432	1.1604	0.9728	1.0498	1.3569	-5.51067	17.1554	-1.55163	-1.03656	-1.82145	0.259797	1.59192	-0.829154	1.21798	0.294943	-0.316043	-1.07728	-0.316043	-2.57415	-0.0173818	0.664388
P047	49	1	Response	Response	1397	46	1891	SBS_APO	LumP	3.91754	5.79259	4.24519	5.70602	3.42119	Reg1	0.8938	0.8622	1.1753	0.1735	0.3505	0.0855	0.3403	0.108	0.1431	-0.7804	1.1388	-0.1014	-0.3298	1.183	1.0364	0.8425	-1.0289	9.97637	27.4336	1.27048	0.0271101	0.816208	1.68218	2.74345	2.45481	0.345133	-0.193824	-1.53738	1.14974	-0.193824	-1.53738	0.811522	2.13814
P048	12	1	No response	No response	651	19	971	SBS_5	LumU	-0.413039	5.95999	2.46584	-0.489468	0.984475	Reg1	1.3957	1.264	0.8729	-0.964	-0.9603	0.991	1.2618	1.3226	-1.3047	-1.4098	-0.7923	1.0438	-1.4912	0.0397	0.946	-0.482	-1.4629	-5.16447	22.5074	-0.743583	-0.359515	0.288398	-0.417058	1.59253	-1.37605	-0.524748	-0.918179	-2.57415	0.298664	0.323876	-1.52057	-0.843995	1.60991
P049	24	1	Response	Response	372	18	671	SBS_5	Ba/Sq	6.71305	3.69408	5.27867	3.76556	3.8537	Reg2	-1.1215	-1.2877	-1.5487	1.004	-0.1773	-1.1502	1.1993	-1.1924	1.2796	0.667	0.8366	-1.506	1.1098	-1.1696	-1.324	1.3381	1.0835	25.7124	29.8097	-0.0464075	2.71712	1.04954	2.42699	3.70183	1.73108	2.49258	3.80729	-1.47384	2.22068	4.02721	-1.47384	2.67916	1.85304
P050	11	1	Response	Response	743	41	1005	SBS_APO	LumU	-0.400084	6.66855	3.39591	1.8941	2.71021	Reg1	1.3869	1.2507	1.2548	-0.7722	-0.0807	1.3743	1.1652	1.4273	-1.2137	-1.4361	0.9255	0.9436	-1.3485	-0.2479	1.3672	0.5181	0.7816	7.08768	16.4867	0.828189	-0.252142	0.577413	1.17619	1.87647	2.00822	-0.401075	1.04725	-2.57415	0.77322	1.71684	-2.57415	1.0938	1.79161
P051	6	1	No response	No response	761	24	1101	SBS_APO	LumU	-1.38214	5.52787	1.53122	-0.423542	1.27934	Reg1	1.116	1.2875	1.161	-1.1625	-0.2902	0.6897	-0.6464	0.9774	-0.2076	-0.1613	-1.5001	1.1326	-1.3353	0.0827	1.4189	-1.2507	-1.4297	-12.8768	23.435	-0.856217	-1.11483	-1.87179	-0.505158	2.34982	-1.14681	-0.350087	-2.57415	-2.57415	0.0910423	0.63848	-2.57415	-2.57415	0.185367
P052	10	1	No response	No response	335	27	517	NA	Ba/Sq	7.79456	3.05863	6.60477	5.00138	3.15922	Reg2	-1.2896	-1.4374	-1.5138	1.5076	-1.1003	-1.3012	0.8784	-1.3298	1.4601	0.8957	1.4891	-1.5681	1.472	-1.4072	-1.6947	1.3086	0.0296	38.9897	25.7813	2.25634	2.53581	3.69609	2.7023	4.79722	2.36522	2.80781	4.69062	-0.584714	3.4956	3.32002	0.315945	2.99703	3.59446
P053	33	1	Response	Response	1470	37	2167	SBS_APO	Ba/Sq	5.85865	4.10435	3.47093	-0.0295257	1.75846	Reg2	-0.7914	-0.0751	-1.3922	0.0092	-1.0583	-0.8761	0.9894	-0.8105	0.0745	0.455	-0.6392	-0.9327	-0.2665	-0.8767	-1.2591	-0.0567	-0.977	-1.75209	17.3359	-1.10803	0.0537968	-0.546008	0.40486	2.56997	-0.144204	1.03506	0.450112	-0.923063	-0.201096	-0.173228	-1.79715	-1.93452	0.561408
P054	7	1	Response	Response	476	51	590	SBS_5	LumP	2.78875	6.94669	3.93975	5.51077	4.29101	Reg1	0.8257	0.9293	1.0659	0.1083	0.9695	1.1169	0.7335	1.0096	-0.2887	-0.7317	1.4014	0.8156	0.8101	-0.1361	0.3295	0.6676	1.1889	12.3097	29.3396	0.86868	0.411418	0.519764	1.40391	2.62141	1.72636	1.66754	0.865941	0.0981948	0.884593	0.741669	-2.57415	0.660727	2.41362
P055	12	1	No response	No response	238	51	487	SBS_5	Stroma-rich	-0.17782	2.76449	3.55456	3.42772	1.30886	Reg2	-1.1169	-1.0983	-0.9741	0.9753	-1.1736	-0.7835	-0.6012	-1.2918	1.1355	0.8577	-1.2038	-0.8844	-0.3294	-0.1838	-1.288	-0.6278	-0.1453	-1.65537	14.0461	-1.12632	0.139563	1.1987	1.47716	1.15163	-0.613252	0.120391	0.585446	-0.708126	-0.0681869	-0.708126	-2.57415	-1.64114	1.11104
P056	12	1	No response	No response	238	14	331	SBS_5	Stroma-rich	0.647228	4.81474	4.93054	6.83565	1.63982	Reg2	-1.1772	-0.7286	-0.9603	0.7379	-1.1333	-1.2809	-1.1577	-1.3075	1.3913	1.2709	-0.2712	-0.6789	1.3671	0.8503	-1.4635	-0.7537	-1.3672	12.7965	14.3982	0.16538	0.250027	3.25515	1.12717	2.45526	0.224349	-0.0475176	1.57163	-2.57415	1.55408	0.431633	2.34822	0.0649229	1.97038
P057	27	1	No response	No response	104	13	131	NA	Stroma-rich	3.73421	3.07717	5.46613	5.93466	0.605337	Reg2	-1.3346	-1.1745	0.0429	1.1484	-1.111	-1.3364	-1.0927	-1.2609	1.3107	1.2457	-1.1527	-1.1622	-0.1431	-0.9226	-1.3716	0.889	-1.049	20.8369	13.9029	2.06104	0.956691	0.821434	2.32142	4.63786	0.0849852	1.60635	4.09355	-2.57415	1.68624	3.56933	1.46912	-1.01004	1.11307
P058	30	1	No response	No response	1716	36	2405	SBS_APO	Ba/Sq	0.82455	4.34265	4.4304	0.211907	1.86369	Reg2	-0.7767	-0.8895	-0.8292	0.7182	-1.2168	-0.9663	-0.511	-0.7534	1.13	1.0566	1.1049	-0.8491	1.3836	-1.1777	-1.2918	0.3011	-1.3751	14.8265	16.3895	0.78439	0.615158	0.0243416	0.793334	3.18307	1.62803	1.70222	2.42303	-2.57415	1.6329	0.925697	0.635304	1.46468	1.58854
P059	26	1	Response	Response	311	28	455	SBS_5	LumP	0.128088	6.10986	3.34938	1.99696	3.55611	Reg1	0.744	0.8128	1.2974	-0.9152	1.0467	1.2521	0.0596	1.0488	-1.005	-0.8661	-0.3955	1.2707	-0.7063	1.3376	1.276	-0.8977	1.1049	6.19658	20.5999	0.57996	-0.424167	0.743219	0.417633	1.60217	1.17411	0.65276	0.677601	-1.38589	0.872234	0.542329	-1.1385	-0.175106	2.05823
P060	75	0	Response	Response	118	13	168	SBS_5	Stroma-rich	-0.778547	2.42947	6.62456	6.2198	1.59484	Reg2	-1.3579	-1.4856	-1.2562	1.6446	-1.5332	-1.2698	-0.6352	-1.1664	1.599	0.9866	1.6929	-1.5118	1.5063	-1.5929	-1.6096	1.4401	-1.1416	41.4011	39.4372	2.08156	1.78206	3.9247	2.67796	4.84101	6.7816	5.56366	4.26844	-1.0783	2.99877	2.96525	-0.101464	1.10752	3.58834
P061	56	1	Response	Response	1296	108	1318	SBS_5	Ba/Sq	0.658706	4.13716	4.12411	0.962612	1.55544	Reg1	-0.0584	-0.5893	-1.5702	0.7855	-1.2543	-0.8366	1.3702	-0.0348	-0.0956	-1.0713	0.1865	-1.0863	-0.7308	-1.1903	-1.195	0.9334	-1.2537	14.465	49.3217	1.22268	1.33165	1.36582	0.823215	3.62962	-0.154829	0.817908	2.62791	-2.57415	1.1646	1.66658	-1.18031	1.54776	2.17656
P062	52	0	Response	Response	524	30	803	SBS_5	LumP	-0.985327	6.87661	1.09358	-2.21441	2.83649	Reg1	1.4137	1.3616	1.3792	-1.1734	0.7608	1.4746	1.3126	1.3939	-1.5102	-1.4286	-0.9998	1.1506	-1.4405	1.2005	1.3467	-0.2437	0.9224	-16.8708	8.60116	-1.93515	-1.3974	-0.429656	-0.851982	0.42441	-0.277553	-1.74941	-2.57415	-2.57415	-1.72632	-0.727867	-2.57415	-1.3676	0.890169
P063	43	1	Response	Response	1221	739	4916	SBS_5	LumU	0.837783	5.49143	4.05983	2.71309	2.25918	Reg3	-1.1568	-0.8091	1.0655	-0.5799	-0.1326	-0.9884	-1.2855	-1.1391	0.7069	1.2301	-1.2591	0.6879	-0.1547	0.9684	0.0402	-1.2313	-0.1833	19.6726	32.1259	2.64465	0.777483	1.7352	1.31192	2.62134	2.61901	1.32042	0.829685	-2.57415	1.84822	1.86983	3.26601	-0.618587	2.02157
P064	100	0	Response	Response	893	102	1410	NA	LumP	0.539919	6.04555	2.63213	1.85399	3.85997	Reg1	0.7587	1.0559	0.7535	-1.078	1.2801	1.2181	0.8577	1.1715	-1.3727	-0.9555	-1.0507	1.2093	-1.4353	1.1587	1.2372	-0.9772	1.4279	-2.89314	11.9833	-0.918769	-0.386397	1.23022	-0.554069	1.24979	-0.412452	-0.676671	-0.00969862	-2.57415	1.07597	-1.17447	-0.477596	-0.826033	1.56119
P065	33	1	No response	No response	268	34	373	SBS_5	LumP	2.37375	5.87678	3.28357	2.13426	4.4836	Reg1	0.6675	0.8401	1.5331	-0.841	1.2107	0.6435	-1.1689	0.9877	-0.48	0.4424	0.8364	1.0328	-1.1451	0.1667	1.4507	-1.1306	0.151	10.88	19.0445	3.42666	0.282821	-0.506421	0.630989	1.58689	0.856448	0.626255	2.6297	-2.57415	1.84508	0.456415	-1.09243	0.0280976	2.68362
P066	39	1	Response	Response	285	34	403	SBS_5	NA	NA	NA	NA	NA	NA	NA	NA	NA	NA	NA	NA	NA	NA	NA	NA	NA	NA	NA	NA	NA	NA	NA	NA	NA	NA	NA	NA	NA	NA	NA	NA	NA	NA	NA	NA	NA	NA	NA	NA
P067	65	0	Response	Response	556	89	1018	SBS_APO	NA	NA	NA	NA	NA	NA	NA	NA	NA	NA	NA	NA	NA	NA	NA	NA	NA	NA	NA	NA	NA	NA	NA	NA	NA	NA	NA	NA	NA	NA	NA	NA	NA	NA	NA	NA	NA	NA	NA	NA
P068	20	1	Response	Response	1013	16	1698	SBS_APO	NA	NA	NA	NA	NA	NA	NA	NA	NA	NA	NA	NA	NA	NA	NA	NA	NA	NA	NA	NA	NA	NA	NA	NA	NA	NA	NA	NA	NA	NA	NA	NA	NA	NA	NA	NA	NA	NA	NA	NA
P069	108	1	No response	No response	162	31	207	NA	NA	NA	NA	NA	NA	NA	NA	NA	NA	NA	NA	NA	NA	NA	NA	NA	NA	NA	NA	NA	NA	NA	NA	NA	NA	NA	NA	NA	NA	NA	NA	NA	NA	NA	NA	NA	NA	NA	NA	NA
P070	35	1	No response	No response	173	28	61	NA	NA	NA	NA	NA	NA	NA	NA	NA	NA	NA	NA	NA	NA	NA	NA	NA	NA	NA	NA	NA	NA	NA	NA	NA	NA	NA	NA	NA	NA	NA	NA	NA	NA	NA	NA	NA	NA	NA	NA	NA
P071	116	0	Response	Response	342	26	354	SBS_5	NA	NA	NA	NA	NA	NA	NA	NA	NA	NA	NA	NA	NA	NA	NA	NA	NA	NA	NA	NA	NA	NA	NA	NA	NA	NA	NA	NA	NA	NA	NA	NA	NA	NA	NA	NA	NA	NA	NA	NA
P072	17	1	No response	No response	224	7	326	SBS_APO	NA	NA	NA	NA	NA	NA	NA	NA	NA	NA	NA	NA	NA	NA	NA	NA	NA	NA	NA	NA	NA	NA	NA	NA	NA	NA	NA	NA	NA	NA	NA	NA	NA	NA	NA	NA	NA	NA	NA	NA
P073	52	1	Response	Response	1075	1172	5436	SBS_5	Stroma-rich	1.1924	4.38984	5.68307	2.61866	3.49763	Reg2	-1.1043	-1.2471	0.7462	1.2679	-0.9183	-0.8134	-1.1764	-0.8534	1.3511	1.2221	1.7305	-0.961	1.442	-1.1395	-1.0724	0.9631	-0.6052	42.2257	24.8833	3.3681	2.32439	2.74092	2.42282	4.01228	3.97367	3.0258	4.56187	-1.08168	4.01011	3.5535	2.24376	2.82638	4.24383
P074	60	1	Response	Response	1088	2171	8157	SBS_5	LumP	0.379644	5.99521	4.24274	2.04018	4.71217	Reg1	0.256	0.7384	1.4838	-0.0099	0.9995	1.2487	-1.1363	0.8662	0.0008	-0.1333	1.6241	0.7775	1.2593	1.3476	1.1934	0.0917	1.0765	10.0042	27.7511	-0.155565	-0.187181	0.770519	0.54076	2.9185	2.99583	-0.0963403	0.841061	-1.18937	0.903242	0.727773	-0.496001	0.229744	2.20119
P075	35	1	Response	Response	277	26	418	SBS_5	LumP	1.84406	6.62897	1.53026	-0.268089	4.98989	Reg1	1.3464	1.4292	1.5649	-1.4426	1.5723	1.4202	-0.9411	1.396	-1.3562	-0.9031	-0.1118	1.322	-1.4437	1.4047	1.7056	-0.9104	1.2108	-6.7845	16.8948	-0.2781	-1.11108	-1.33213	0.680713	1.30818	0.675826	-0.0207109	-0.387339	-2.57415	-0.270493	-1.10089	-2.57415	-0.900665	1.10049
P076	18	1	Response	Response	278	42	420	SBS_5	Stroma-rich	0.0352804	5.5034	3.99241	4.89182	2.43779	Reg1	0.178	0.7819	0.0271	-0.1271	-0.9659	-0.0499	0.0363	-0.0743	1.2109	-0.0025	0.8671	0.7965	0.7909	-0.0888	-0.8855	-0.9817	-1.4515	-3.45159	13.4146	-1.28134	-1.08088	0.698441	-0.483575	2.47873	0.733854	-0.872531	-0.742785	-2.06172	-0.487847	-0.0654637	-0.579501	-1.13193	1.42495
P077	19	1	Response	Response	480	31	813	SBS_5	LumU	-0.430831	5.69824	3.5177	0.965261	2.82637	Reg1	1.2976	0.962	1.3007	-1.1642	-0.1062	1.0484	0.6562	0.9668	-1.0741	-0.7914	-0.7179	0.9415	0.6203	1.1723	1.1844	-1.0203	-0.9115	5.73157	16.6049	-0.0128921	0.246587	-0.545495	0.436254	2.30306	0.832004	0.0295142	1.12547	-2.57415	1.73605	0.425075	-1.57459	1.23815	2.06653
P078	10	1	Response	Response	65	16	47	NA	Stroma-rich	-0.600096	1.03574	6.58883	6.40598	0.850773	Reg2	-1.433	-1.5048	-1.3916	1.6912	-1.5577	-1.4053	-0.5496	-1.3429	1.6674	1.0246	1.6714	-1.5743	1.4333	-1.6049	-1.6717	1.4356	-1.0701	38.3754	44.2604	1.30316	2.59035	3.89382	2.238	5.07938	4.76326	4.04364	4.71603	-2.08467	3.26297	3.471	-0.637714	2.03407	3.70206
P079	8	1	No response	No response	401	42	649	SBS_5	LumP	0.902703	5.45211	5.04177	1.71127	4.464	Reg1	0.7431	-0.1214	1.1853	1.0295	0.4011	0.8307	0.0824	0.8949	0.0058	-1.0536	1.6256	-0.2746	-0.3758	-1.0604	0.0134	0.752	0.9104	20.7346	28.3575	0.237562	0.851737	2.09565	1.56964	3.83649	3.01012	0.0132018	2.0476	-0.52128	2.39438	2.64374	-2.57415	1.98075	3.14917
P080	130	0	Response	Response	143	18	86	NA	LumP	0.577228	6.20783	3.40409	1.46588	5.04872	Reg1	0.9753	1.1098	1.2641	-0.0582	1.2557	1.459	-0.5429	1.2127	-0.8873	-1.2447	1.5414	0.8124	-0.7948	0.8446	1.3589	0.9408	1.2998	2.8736	19.6332	-1.75104	0.434082	-0.356241	0.349896	1.24403	1.87803	-0.599455	-0.22101	-1.3294	0.78279	1.43193	-2.57415	1.41065	2.17348
P081	4	1	No response	No response	264	20	331	SBS_5	LumP	1.53267	5.9198	3.36281	1.62022	4.54889	Reg3	-1.0787	-0.5527	0.9628	-1.2107	1.0115	-0.4201	-1.2655	-0.9004	-0.442	1.2093	-1.4118	1.0327	-0.2574	1.4229	0.133	-1.2795	1.0224	3.0693	26.9853	-0.0843059	0.120147	0.906407	0.614262	2.12405	0.971437	-0.968238	-0.126182	-2.57415	0.924186	-2.57415	3.11691	-1.24103	1.85996
P082	16	1	No response	No response	801	1190	4704	SBS_5	Ba/Sq	3.69582	5.03311	2.23281	1.15352	4.74322	Reg3	-0.6856	0.8665	-0.8402	-1.3263	1.2699	0.9864	-0.4515	-0.7409	0.1601	1.0095	-1.0864	0.8892	-1.0769	1.3074	1.2332	-0.9214	1.1821	-10.1327	13.7672	-1.19358	-1.19873	-2.08622	-1.13149	2.22213	-1.18858	-0.984252	-0.872183	0.61368	-0.913911	-1.64711	-0.872183	-1.84226	0.961982
P083	8	1	Response	Response	402	16	503	SBS_5	Stroma-rich	2.19292	5.97721	4.88679	6.78536	2.87397	Reg1	0.0398	-0.0799	1.0397	1.1642	-0.8707	-0.6469	-0.5325	-0.2346	1.288	0.2216	1.5887	-0.1275	1.3699	0.0577	-0.2302	0.72	-1.1644	12.807	30.2693	1.0854	-0.32904	0.885575	0.970535	3.39254	3.55896	1.08513	0.614011	-2.57415	1.32496	0.85042	-0.794116	0.560626	2.17617
P084	21	1	Response	Response	1009	59	1446	SBS_APO	LumU	0.968255	5.72087	4.44237	4.68039	2.99355	Reg1	1.1638	0.7773	1.0977	0.1624	-0.6886	0.9024	0.9954	-0.0106	-0.0608	-1.0045	1.0944	-0.8614	-0.0401	0.8542	0.3283	1.062	-1.392	16.1891	19.0675	-0.869056	1.26652	0.172788	2.56777	3.10334	2.43017	0.7401	2.21635	-1.33052	1.58773	2.41583	-0.96444	0.873719	1.97882
P085	8	1	No response	No response	345	30	535	SBS_5	Ba/Sq	5.61348	2.87649	5.18572	5.77907	2.21092	Reg2	-1.4311	-1.4541	-1.3866	1.4303	-1.2557	-1.4463	-1.0848	-1.465	1.3499	1.2478	0.1925	-1.4261	1.513	-1.3013	-1.5609	1.0674	-0.6804	30.5468	32.5933	0.640285	2.28422	2.83447	1.12539	4.73278	3.86162	1.07632	2.86257	-1.07215	2.84503	2.69501	1.91376	1.94303	2.80451
P086	29	1	No response	NA	769	19	1107	SBS_APO	LumP	1.15626	6.58589	3.15978	-0.334287	4.57937	Reg1	0.7148	1.1664	1.2335	-0.9878	1.3878	1.1563	-0.508	1.3349	-1.2938	0.2921	1	1.1768	-0.9041	0.8749	0.9498	0.7551	1.2166	-0.205399	28.9582	-1.54107	-0.722571	1.33573	-0.452469	1.76679	1.21255	0.0849858	-0.0984796	-1.75827	0.315914	-0.859958	-0.859958	-0.960578	2.33199
P087	10	1	No response	NA	556	28	756	SBS_APO	Ba/Sq	-0.502234	2.3007	2.80439	-0.464009	0.922606	Reg2	-1.0399	-1.1402	-1.4153	0.4482	-1.4255	-1.3591	1.027	-0.9551	1.1329	-0.0231	-1.2343	-1.0912	-0.3057	-1.5879	-1.0201	0.4226	-1.1035	7.75127	8.24449	-0.920663	1.17684	1.99252	0.951943	3.55195	0.0484004	1.08649	1.41902	-2.57415	1.24273	1.11956	-1.89881	0.333642	0.221798
P088	19	0	No response	NA	277	23	186	SBS_5	Ba/Sq	9.25133	2.43457	4.87037	5.70504	4.3269	Reg2	-1.2346	-1.1191	-1.6046	1.2364	-0.0215	-1.2988	0.4965	-1.2846	1.4255	1.1659	1.4692	-1.3753	0.2641	-1.1236	-1.4911	1.3165	0.9822	2.87135	13.1513	-0.991119	-0.503168	0.935927	0.215747	2.78722	3.301	0.737964	1.26432	-2.57415	-0.298704	-1.10217	-1.65805	-0.745533	1.50207
P089	27	0	No response	NA	1639	84	2679	SBS_5	Ba/Sq	2.49733	2.69133	5.59231	4.00325	1.53404	Reg2	-0.9048	-1.1618	-1.423	1.1001	-1.3265	-1.2833	0.0715	-1.0259	1.3411	-0.1001	1.2464	-1.3574	-0.7031	-1.2517	-1.4832	0.9829	-1.3071	26.6138	30.9556	0.968289	1.64046	2.36713	2.62924	5.21017	4.07838	-0.222067	3.38992	0.608918	1.91679	1.04823	-1.18653	2.90532	1.25959
P090	46	0	Response	NA	2251	52	2864	SBS_APO	Stroma-rich	-0.0673804	4.51289	5.5542	5.47467	1.80008	Reg2	-0.9415	-1.1924	-1.2754	1.3043	-1.4419	-0.9966	-0.3696	-1.2388	1.4723	0.5488	0.2372	-1.3936	1.4236	-1.172	-1.3387	1.1092	-1.4177	31.8445	26.629	1.61381	2.7748	1.45281	2.68859	5.21956	2.06023	0.503183	3.84775	-1.93492	3.6963	3.62504	0.564178	3.10669	2.62649
P091	44	0	Response	NA	707	69	1198	SBS_5	Ba/Sq	NA	NA	NA	NA	NA	NA	NA	NA	NA	NA	NA	NA	NA	NA	NA	NA	NA	NA	NA	NA	NA	NA	NA	NA	NA	NA	NA	NA	NA	NA	NA	NA	NA	NA	NA	NA	NA	NA	NA
P092	44	0	Response	NA	588	26	1073	SBS_APO	Stroma-rich	1.81524	4.40762	5.34808	3.72139	3.15273	Reg2	-1.1353	-1.3431	-0.1842	1.4066	-1.0251	-1.0311	-1.1206	-1.1656	1.2272	1.0758	1.4315	-1.2739	1.3543	-1.3085	-1.1243	1.2034	-0.9344	33.7667	20.4694	2.40464	2.00075	2.68017	2.28433	3.58334	3.62765	3.37185	3.73418	-2.57415	3.25715	2.93239	0.978342	2.08853	3.39753
P093	31	0	No response	NA	524	23	637	SBS_5	LumU	0.0530389	6.30457	4.08588	0.655384	2.88247	Reg1	0.6808	-0.1159	0.1953	0.6317	-0.1228	0.9182	1.0775	1.0746	-1.2016	-1.2863	1.1565	-0.1022	1.0497	-0.966	0.7912	0.9686	0.0224	24.0871	23.6837	1.89648	1.61727	1.76065	1.49201	3.82326	2.95616	1.1648	3.80128	-2.57415	2.27979	2.47902	-0.783554	1.12901	3.04506
P094	41	0	Response	NA	2079	296	3931	SBS_5	Stroma-rich	0.464164	3.2113	4.75022	5.47419	1.53761	Reg2	-1.3589	-1.2755	0.2277	1.145	-1.0423	-1.345	-1.378	-1.3587	1.3836	1.3091	-0.1158	-0.8314	1.312	-0.1806	-1.2338	0.0781	-0.8323	12.7553	34.404	1.29787	0.824683	2.44687	1.4607	2.20391	1.93228	2.1464	2.10775	-2.57415	-0.0494208	0.375882	1.25889	-2.57415	1.89775
P095	40	0	Response	NA	556	30	909	SBS_5	LumU	NA	NA	NA	NA	NA	NA	NA	NA	NA	NA	NA	NA	NA	NA	NA	NA	NA	NA	NA	NA	NA	NA	NA	NA	NA	NA	NA	NA	NA	NA	NA	NA	NA	NA	NA	NA	NA	NA	NA
P096	38	0	Response	NA	1643	79	2684	SBS_5	Ba/Sq	NA	NA	NA	NA	NA	NA	NA	NA	NA	NA	NA	NA	NA	NA	NA	NA	NA	NA	NA	NA	NA	NA	NA	NA	NA	NA	NA	NA	NA	NA	NA	NA	NA	NA	NA	NA	NA	NA	NA
P097	38	0	Response	NA	425	33	589	SBS_5	LumP	1.24516	6.72212	1.03204	-0.856328	4.35564	Reg1	0.7344	0.4634	0.8442	-1.3073	1.4317	1.1452	-0.0937	1.2626	-1.4202	-0.5416	-0.0822	1.3684	-0.2421	0.9656	1.0034	-1.0618	1.4456	-13.3284	6.9817	-1.19246	-1.74336	-0.957253	-0.51934	1.48937	0.109753	-1.17552	-0.66703	-2.57415	-1.39143	-1.32604	-1.81914	-2.57415	1.01238
P098	34	0	Response	NA	363	69	737	SBS_5	LumP	NA	NA	NA	NA	NA	NA	NA	NA	NA	NA	NA	NA	NA	NA	NA	NA	NA	NA	NA	NA	NA	NA	NA	NA	NA	NA	NA	NA	NA	NA	NA	NA	NA	NA	NA	NA	NA	NA	NA
P099	36	0	Response	Response	3151	88	4217	SBS_APO	LumP	0.547207	6.3312	2.33538	-0.790195	4.804	Reg1	1.1225	1.2036	1.2688	-1.2425	1.3025	1.4786	0.4845	1.4132	-1.3951	-1.1291	0.3216	0.965	-1.1273	1.1289	1.5079	0.9034	1.4538	8.06203	17.6055	-0.783216	0.645848	1.25092	0.832583	2.19575	0.577526	0.088233	1.91314	-2.57415	0.898094	1.45322	-0.787961	0.673506	1.67854
P100	36	0	Response	NA	566	43	886	SBS_APO	LumP	3.03974	6.78045	2.84906	0.472826	4.13092	Reg1	1.0068	0.886	0.0865	-1.2009	1.3462	0.9988	0.6075	1.3036	-1.5079	-1.0292	-0.3373	0.9504	-1.4225	0.1033	1.1799	0.8541	1.2095	2.13857	28.2984	-1.25804	0.53153	1.04761	0.59659	2.03097	-1.2447	1.04224	0.666115	-2.57415	0.54779	1.44461	-2.57415	0.0275001	1.85465
P101	35	0	Response	NA	312	68	674	NA	LumU	NA	NA	NA	NA	NA	NA	NA	NA	NA	NA	NA	NA	NA	NA	NA	NA	NA	NA	NA	NA	NA	NA	NA	NA	NA	NA	NA	NA	NA	NA	NA	NA	NA	NA	NA	NA	NA	NA	NA
P102	35	0	Response	NA	397	63	767	SBS_5	LumU	NA	NA	NA	NA	NA	NA	NA	NA	NA	NA	NA	NA	NA	NA	NA	NA	NA	NA	NA	NA	NA	NA	NA	NA	NA	NA	NA	NA	NA	NA	NA	NA	NA	NA	NA	NA	NA	NA	NA
P103	34	0	Response	NA	1258	76	1779	SBS_APO	LumU	0.129481	6.02106	3.14103	2.3601	2.38022	Reg1	1.0716	-0.1427	1.2488	-0.795	-0.5197	-0.6997	-0.6491	-0.608	-1.1593	-0.0078	-1.3654	0.0134	-1.2413	0.0305	0.5197	-0.0194	-1.3637	11.4029	12.3819	-0.544055	1.09862	1.57479	-0.130738	2.77311	0.922548	1.59209	1.88701	-0.33826	0.545141	1.41155	-2.57415	1.56622	1.619
P104	34	0	No response	NA	1764	94	2481	SBS_APO	Ba/Sq	NA	NA	NA	NA	NA	NA	NA	NA	NA	NA	NA	NA	NA	NA	NA	NA	NA	NA	NA	NA	NA	NA	NA	NA	NA	NA	NA	NA	NA	NA	NA	NA	NA	NA	NA	NA	NA	NA	NA
P105	33	0	Response	NA	1424	91	1333	SBS_5	Ba/Sq	NA	NA	NA	NA	NA	NA	NA	NA	NA	NA	NA	NA	NA	NA	NA	NA	NA	NA	NA	NA	NA	NA	NA	NA	NA	NA	NA	NA	NA	NA	NA	NA	NA	NA	NA	NA	NA	NA	NA
P106	34	0	Response	NA	1246	146	2425	SBS_APO	Stroma-rich	NA	NA	NA	NA	NA	NA	NA	NA	NA	NA	NA	NA	NA	NA	NA	NA	NA	NA	NA	NA	NA	NA	NA	NA	NA	NA	NA	NA	NA	NA	NA	NA	NA	NA	NA	NA	NA	NA	NA
P107	33	0	Response	NA	878	66	1319	SBS_5	LumU	0.317759	5.29292	4.26679	3.74099	2.06679	Reg1	0.8892	0.0141	-0.9341	0.6219	-1.2195	-0.0977	1.2929	0.1501	0.6256	-1.2198	0.4962	-0.8484	-0.0633	-1.0238	-0.4298	0.9769	-1.3919	11.8937	28.588	-0.913517	0.772726	1.45622	0.172439	3.08258	1.63795	1.68699	1.87883	-2.57415	1.25109	1.22254	-0.533949	0.477784	2.27621
P108	32	0	Response	NA	443	191	838	SBS_5	LumP	NA	NA	NA	NA	NA	NA	NA	NA	NA	NA	NA	NA	NA	NA	NA	NA	NA	NA	NA	NA	NA	NA	NA	NA	NA	NA	NA	NA	NA	NA	NA	NA	NA	NA	NA	NA	NA	NA	NA
P109	32	0	Response	NA	437	130	881	SBS_5	LumU	NA	NA	NA	NA	NA	NA	NA	NA	NA	NA	NA	NA	NA	NA	NA	NA	NA	NA	NA	NA	NA	NA	NA	NA	NA	NA	NA	NA	NA	NA	NA	NA	NA	NA	NA	NA	NA	NA	NA
P110	32	0	Response	NA	1290	154	2176	SBS_5	LumU	NA	NA	NA	NA	NA	NA	NA	NA	NA	NA	NA	NA	NA	NA	NA	NA	NA	NA	NA	NA	NA	NA	NA	NA	NA	NA	NA	NA	NA	NA	NA	NA	NA	NA	NA	NA	NA	NA	NA
P111	29	0	Response	NA	457	255	1049	SBS_5	LumP	NA	NA	NA	NA	NA	NA	NA	NA	NA	NA	NA	NA	NA	NA	NA	NA	NA	NA	NA	NA	NA	NA	NA	NA	NA	NA	NA	NA	NA	NA	NA	NA	NA	NA	NA	NA	NA	NA	NA
P112	29	0	Response	NA	273	112	863	SBS_5	LumP	NA	NA	NA	NA	NA	NA	NA	NA	NA	NA	NA	NA	NA	NA	NA	NA	NA	NA	NA	NA	NA	NA	NA	NA	NA	NA	NA	NA	NA	NA	NA	NA	NA	NA	NA	NA	NA	NA	NA
P113	25	0	Response	NA	1189	70	2033	SBS_5	LumP	NA	NA	NA	NA	NA	NA	NA	NA	NA	NA	NA	NA	NA	NA	NA	NA	NA	NA	NA	NA	NA	NA	NA	NA	NA	NA	NA	NA	NA	NA	NA	NA	NA	NA	NA	NA	NA	NA	NA
P114	25	0	Response	NA	385	25	625	SBS_5	LumP	1.2954	6.2363	3.18669	-1.41937	4.76569	Reg1	0.8795	0.7275	1.0957	-1.1447	1.3511	0.9172	-0.6702	1.2897	-1.0155	0.06	1.0524	0.7443	-1.3042	0.8856	1.4762	1.0516	1.0581	15.5097	40.8019	1.17599	0.889682	1.41475	0.454882	2.58423	0.687523	1.54546	2.52573	-0.298667	1.966	0.996863	-0.734288	-0.23171	2.53324
P115	22	0	Response	NA	1522	71	2194	SBS_APO	LumU	-0.742971	6.63417	2.2153	1.21478	2.50383	Reg1	1.1294	1.0827	1.4214	-1.1763	0.1349	1.175	0.4791	1.1051	-1.338	-1.0226	-1.2707	1.3119	-0.0575	1.353	1.3843	-1.2476	-0.036	7.83849	20.4365	-0.431089	1.59344	0.447319	2.05144	2.14961	-0.765917	-1.20762	1.6356	-2.57415	1.94959	1.76599	-1.91107	0.91715	2.2182
P116	20	0	No response	NA	462	26	620	SBS_APO	LumP	NA	NA	NA	NA	NA	NA	NA	NA	NA	NA	NA	NA	NA	NA	NA	NA	NA	NA	NA	NA	NA	NA	NA	NA	NA	NA	NA	NA	NA	NA	NA	NA	NA	NA	NA	NA	NA	NA	NA
P117	20	0	No response	NA	989	32	1617	SBS_APO	LumP	NA	NA	NA	NA	NA	NA	NA	NA	NA	NA	NA	NA	NA	NA	NA	NA	NA	NA	NA	NA	NA	NA	NA	NA	NA	NA	NA	NA	NA	NA	NA	NA	NA	NA	NA	NA	NA	NA	NA
P118	19	0	No response	NA	346	23	469	SBS_5	Ba/Sq	NA	NA	NA	NA	NA	NA	NA	NA	NA	NA	NA	NA	NA	NA	NA	NA	NA	NA	NA	NA	NA	NA	NA	NA	NA	NA	NA	NA	NA	NA	NA	NA	NA	NA	NA	NA	NA	NA	NA
P119	19	0	No response	NA	631	31	513	SBS_APO	LumP	NA	NA	NA	NA	NA	NA	NA	NA	NA	NA	NA	NA	NA	NA	NA	NA	NA	NA	NA	NA	NA	NA	NA	NA	NA	NA	NA	NA	NA	NA	NA	NA	NA	NA	NA	NA	NA	NA	NA
P120	16	0	Response	NA	35	6	12	NA	Stroma-rich	0.526798	3.03989	6.07372	6.52422	2.36643	Reg2	-1.2652	-1.3794	-0.9332	1.5233	-1.3204	-1.1438	-0.9825	-1.3372	1.5285	1.1501	1.634	-1.3082	1.4741	-1.4297	-1.4387	1.277	-0.9771	21.678	40.9727	1.55121	0.383112	1.06043	0.639419	4.88821	3.59551	0.796027	2.20733	-0.0863851	2.32824	2.53085	-2.57415	1.44596	2.91225
P121	17	0	Response	NA	280	31	446	SBS_5	Stroma-rich	NA	NA	NA	NA	NA	NA	NA	NA	NA	NA	NA	NA	NA	NA	NA	NA	NA	NA	NA	NA	NA	NA	NA	NA	NA	NA	NA	NA	NA	NA	NA	NA	NA	NA	NA	NA	NA	NA	NA
P122	16	0	No response	NA	1389	25	1893	SBS_APO	Ba/Sq	2.79005	3.93947	5.74561	3.56531	2.41652	Reg2	-1.218	-1.3141	-1.4387	1.2592	-1.214	-1.1491	0.9319	-1.217	1.4364	0.9547	0.1409	-1.4047	1.3772	-1.3153	-1.3853	1.3016	-0.6926	31.7177	29.5138	-0.983088	3.58283	1.57003	2.89622	3.8059	4.07423	0.816356	3.92876	-2.57415	3.22149	3.85484	0.302	4.00747	3.21487
P123	15	0	Response	NA	971	52	1237	SBS_5	Ba/Sq	NA	NA	NA	NA	NA	NA	NA	NA	NA	NA	NA	NA	NA	NA	NA	NA	NA	NA	NA	NA	NA	NA	NA	NA	NA	NA	NA	NA	NA	NA	NA	NA	NA	NA	NA	NA	NA	NA	NA
P124	15	0	No response	NA	209	17	502	NA	LumU	NA	NA	NA	NA	NA	NA	NA	NA	NA	NA	NA	NA	NA	NA	NA	NA	NA	NA	NA	NA	NA	NA	NA	NA	NA	NA	NA	NA	NA	NA	NA	NA	NA	NA	NA	NA	NA	NA	NA
P125	13	0	Response	NA	163	17	234	NA	Ba/Sq	1.93419	2.37744	4.73427	0.996062	1.11913	Reg2	-1.3927	-1.411	-1.3759	1.1697	-1.4022	-1.4473	-0.698	-1.2173	0.4123	1.2181	-1.0519	-1.4176	1.2373	-1.5527	-1.4163	1.1206	-0.8349	23.7524	30.1582	1.07009	1.19279	2.3637	1.94426	4.70479	0.325219	4.8107	1.34091	-2.57415	1.82897	2.16219	2.27979	0.206743	2.0964
P126	15	0	Response	Response	1390	29	2112	SBS_APO	Ba/Sq	NA	NA	NA	NA	NA	NA	NA	NA	NA	NA	NA	NA	NA	NA	NA	NA	NA	NA	NA	NA	NA	NA	NA	NA	NA	NA	NA	NA	NA	NA	NA	NA	NA	NA	NA	NA	NA	NA	NA
P127	15	0	Response	Response	830	54	1479	SBS_APO	LumU	NA	NA	NA	NA	NA	NA	NA	NA	NA	NA	NA	NA	NA	NA	NA	NA	NA	NA	NA	NA	NA	NA	NA	NA	NA	NA	NA	NA	NA	NA	NA	NA	NA	NA	NA	NA	NA	NA	NA
P128	5	0	Response	NA	422	66	612	SBS_5	Ba/Sq	NA	NA	NA	NA	NA	NA	NA	NA	NA	NA	NA	NA	NA	NA	NA	NA	NA	NA	NA	NA	NA	NA	NA	NA	NA	NA	NA	NA	NA	NA	NA	NA	NA	NA	NA	NA	NA	NA	NA
P129	23	1	Response	Response	664	49	1239	SBS_5	NA	NA	NA	NA	NA	NA	NA	NA	NA	NA	NA	NA	NA	NA	NA	NA	NA	NA	NA	NA	NA	NA	NA	NA	NA	NA	NA	NA	NA	NA	NA	NA	NA	NA	NA	NA	NA	NA	NA	NA
P130	100	1	No response	No response	1641	509	2815	SBS_5	NA	NA	NA	NA	NA	NA	NA	NA	NA	NA	NA	NA	NA	NA	NA	NA	NA	NA	NA	NA	NA	NA	NA	NA	NA	NA	NA	NA	NA	NA	NA	NA	NA	NA	NA	NA	NA	NA	NA	NA
P131	19	1	No response	No response	674	182	1710	NA	NA	NA	NA	NA	NA	NA	NA	NA	NA	NA	NA	NA	NA	NA	NA	NA	NA	NA	NA	NA	NA	NA	NA	NA	NA	NA	NA	NA	NA	NA	NA	NA	NA	NA	NA	NA	NA	NA	NA	NA
P132	15	1	No response	No response	783	211	1114	NA	NA	NA	NA	NA	NA	NA	NA	NA	NA	NA	NA	NA	NA	NA	NA	NA	NA	NA	NA	NA	NA	NA	NA	NA	NA	NA	NA	NA	NA	NA	NA	NA	NA	NA	NA	NA	NA	NA	NA	NA
P133	134	1	Response	Response	2155	115	3478	SBS_APO	NA	NA	NA	NA	NA	NA	NA	NA	NA	NA	NA	NA	NA	NA	NA	NA	NA	NA	NA	NA	NA	NA	NA	NA	NA	NA	NA	NA	NA	NA	NA	NA	NA	NA	NA	NA	NA	NA	NA	NA
P134	174	0	Response	Response	902	86	1693	SBS_APO	NA	NA	NA	NA	NA	NA	NA	NA	NA	NA	NA	NA	NA	NA	NA	NA	NA	NA	NA	NA	NA	NA	NA	NA	NA	NA	NA	NA	NA	NA	NA	NA	NA	NA	NA	NA	NA	NA	NA	NA
P135	85	0	Response	Response	686	124	1524	SBS_5	NA	NA	NA	NA	NA	NA	NA	NA	NA	NA	NA	NA	NA	NA	NA	NA	NA	NA	NA	NA	NA	NA	NA	NA	NA	NA	NA	NA	NA	NA	NA	NA	NA	NA	NA	NA	NA	NA	NA	NA
P136	61	0	Response	Response	275	117	848	SBS_5	NA	NA	NA	NA	NA	NA	NA	NA	NA	NA	NA	NA	NA	NA	NA	NA	NA	NA	NA	NA	NA	NA	NA	NA	NA	NA	NA	NA	NA	NA	NA	NA	NA	NA	NA	NA	NA	NA	NA	NA
P137	134	1	Response	Response	196	24	315	NA	NA	NA	NA	NA	NA	NA	NA	NA	NA	NA	NA	NA	NA	NA	NA	NA	NA	NA	NA	NA	NA	NA	NA	NA	NA	NA	NA	NA	NA	NA	NA	NA	NA	NA	NA	NA	NA	NA	NA	NA
P138	12	1	Response	Response	253	82	528	SBS_5	NA	NA	NA	NA	NA	NA	NA	NA	NA	NA	NA	NA	NA	NA	NA	NA	NA	NA	NA	NA	NA	NA	NA	NA	NA	NA	NA	NA	NA	NA	NA	NA	NA	NA	NA	NA	NA	NA	NA	NA
P139	14	1	Response	Response	578	45	921	SBS_5	NA	NA	NA	NA	NA	NA	NA	NA	NA	NA	NA	NA	NA	NA	NA	NA	NA	NA	NA	NA	NA	NA	NA	NA	NA	NA	NA	NA	NA	NA	NA	NA	NA	NA	NA	NA	NA	NA	NA	NA
P140	20	1	No response	No response	291	19	313	NA	NA	NA	NA	NA	NA	NA	NA	NA	NA	NA	NA	NA	NA	NA	NA	NA	NA	NA	NA	NA	NA	NA	NA	NA	NA	NA	NA	NA	NA	NA	NA	NA	NA	NA	NA	NA	NA	NA	NA	NA
P141	10	1	No response	No response	1055	97	1862	SBS_5	NA	NA	NA	NA	NA	NA	NA	NA	NA	NA	NA	NA	NA	NA	NA	NA	NA	NA	NA	NA	NA	NA	NA	NA	NA	NA	NA	NA	NA	NA	NA	NA	NA	NA	NA	NA	NA	NA	NA	NA
P142	12	1	No response	No response	3265	106	3636	SBS_APO	NA	NA	NA	NA	NA	NA	NA	NA	NA	NA	NA	NA	NA	NA	NA	NA	NA	NA	NA	NA	NA	NA	NA	NA	NA	NA	NA	NA	NA	NA	NA	NA	NA	NA	NA	NA	NA	NA	NA	NA
P143	23	1	Response	Response	940	104	1664	NA	NA	NA	NA	NA	NA	NA	NA	NA	NA	NA	NA	NA	NA	NA	NA	NA	NA	NA	NA	NA	NA	NA	NA	NA	NA	NA	NA	NA	NA	NA	NA	NA	NA	NA	NA	NA	NA	NA	NA	NA
P144	12	1	No response	No response	639	247	1542	SBS_5	NA	NA	NA	NA	NA	NA	NA	NA	NA	NA	NA	NA	NA	NA	NA	NA	NA	NA	NA	NA	NA	NA	NA	NA	NA	NA	NA	NA	NA	NA	NA	NA	NA	NA	NA	NA	NA	NA	NA	NA
P145	14	1	No response	No response	2166	69	3811	SBS_APO	NA	NA	NA	NA	NA	NA	NA	NA	NA	NA	NA	NA	NA	NA	NA	NA	NA	NA	NA	NA	NA	NA	NA	NA	NA	NA	NA	NA	NA	NA	NA	NA	NA	NA	NA	NA	NA	NA	NA	NA
P146	40	0	Response	Response	1828	72	2962	SBS_APO	NA	NA	NA	NA	NA	NA	NA	NA	NA	NA	NA	NA	NA	NA	NA	NA	NA	NA	NA	NA	NA	NA	NA	NA	NA	NA	NA	NA	NA	NA	NA	NA	NA	NA	NA	NA	NA	NA	NA	NA
P147	27	0	Response	Response	447	65	1021	SBS_5	NA	NA	NA	NA	NA	NA	NA	NA	NA	NA	NA	NA	NA	NA	NA	NA	NA	NA	NA	NA	NA	NA	NA	NA	NA	NA	NA	NA	NA	NA	NA	NA	NA	NA	NA	NA	NA	NA	NA	NA
P148	22	0	Response	Response	758	43	1458	SBS_5	NA	NA	NA	NA	NA	NA	NA	NA	NA	NA	NA	NA	NA	NA	NA	NA	NA	NA	NA	NA	NA	NA	NA	NA	NA	NA	NA	NA	NA	NA	NA	NA	NA	NA	NA	NA	NA	NA	NA	NA
P149	17	1	No response	NA	2736	77	4226	SBS_APO	NA	NA	NA	NA	NA	NA	NA	NA	NA	NA	NA	NA	NA	NA	NA	NA	NA	NA	NA	NA	NA	NA	NA	NA	NA	NA	NA	NA	NA	NA	NA	NA	NA	NA	NA	NA	NA	NA	NA	NA
P150	13	1	No response	NA	412	59	1115	NA	NA	NA	NA	NA	NA	NA	NA	NA	NA	NA	NA	NA	NA	NA	NA	NA	NA	NA	NA	NA	NA	NA	NA	NA	NA	NA	NA	NA	NA	NA	NA	NA	NA	NA	NA	NA	NA	NA	NA	NA
P151	15	1	No response	No response	416	143	1302	SBS_5	NA	NA	NA	NA	NA	NA	NA	NA	NA	NA	NA	NA	NA	NA	NA	NA	NA	NA	NA	NA	NA	NA	NA	NA	NA	NA	NA	NA	NA	NA	NA	NA	NA	NA	NA	NA	NA	NA	NA	NA
P152	32	0	No response	NA	898	55	1320	SBS_APO	NA	NA	NA	NA	NA	NA	NA	NA	NA	NA	NA	NA	NA	NA	NA	NA	NA	NA	NA	NA	NA	NA	NA	NA	NA	NA	NA	NA	NA	NA	NA	NA	NA	NA	NA	NA	NA	NA	NA	NA
P153	26	1	No response	NA	491	92	1052	NA	NA	NA	NA	NA	NA	NA	NA	NA	NA	NA	NA	NA	NA	NA	NA	NA	NA	NA	NA	NA	NA	NA	NA	NA	NA	NA	NA	NA	NA	NA	NA	NA	NA	NA	NA	NA	NA	NA	NA	NA
P154	34	0	Response	NA	997	70	1643	SBS_5	NA	NA	NA	NA	NA	NA	NA	NA	NA	NA	NA	NA	NA	NA	NA	NA	NA	NA	NA	NA	NA	NA	NA	NA	NA	NA	NA	NA	NA	NA	NA	NA	NA	NA	NA	NA	NA	NA	NA	NA
P155	47	0	Response	NA	8231	381	7788	SBS_5	NA	NA	NA	NA	NA	NA	NA	NA	NA	NA	NA	NA	NA	NA	NA	NA	NA	NA	NA	NA	NA	NA	NA	NA	NA	NA	NA	NA	NA	NA	NA	NA	NA	NA	NA	NA	NA	NA	NA	NA
P156	46	0	Response	NA	847	42	1339	SBS_APO	NA	NA	NA	NA	NA	NA	NA	NA	NA	NA	NA	NA	NA	NA	NA	NA	NA	NA	NA	NA	NA	NA	NA	NA	NA	NA	NA	NA	NA	NA	NA	NA	NA	NA	NA	NA	NA	NA	NA	NA
P157	44	0	Response	NA	1101	164	1774	SBS_5	NA	NA	NA	NA	NA	NA	NA	NA	NA	NA	NA	NA	NA	NA	NA	NA	NA	NA	NA	NA	NA	NA	NA	NA	NA	NA	NA	NA	NA	NA	NA	NA	NA	NA	NA	NA	NA	NA	NA	NA
P158	42	0	Response	NA	336	81	639	SBS_5	NA	NA	NA	NA	NA	NA	NA	NA	NA	NA	NA	NA	NA	NA	NA	NA	NA	NA	NA	NA	NA	NA	NA	NA	NA	NA	NA	NA	NA	NA	NA	NA	NA	NA	NA	NA	NA	NA	NA	NA
P159	43	0	Response	NA	444	59	1041	SBS_5	NA	NA	NA	NA	NA	NA	NA	NA	NA	NA	NA	NA	NA	NA	NA	NA	NA	NA	NA	NA	NA	NA	NA	NA	NA	NA	NA	NA	NA	NA	NA	NA	NA	NA	NA	NA	NA	NA	NA	NA
P160	23	0	Response	NA	553	129	1188	SBS_5	NA	NA	NA	NA	NA	NA	NA	NA	NA	NA	NA	NA	NA	NA	NA	NA	NA	NA	NA	NA	NA	NA	NA	NA	NA	NA	NA	NA	NA	NA	NA	NA	NA	NA	NA	NA	NA	NA	NA	NA
P161	23	0	Response	NA	347	81	756	SBS_5	NA	NA	NA	NA	NA	NA	NA	NA	NA	NA	NA	NA	NA	NA	NA	NA	NA	NA	NA	NA	NA	NA	NA	NA	NA	NA	NA	NA	NA	NA	NA	NA	NA	NA	NA	NA	NA	NA	NA	NA
P162	22	0	Response	NA	218	44	280	SBS_5	NA	NA	NA	NA	NA	NA	NA	NA	NA	NA	NA	NA	NA	NA	NA	NA	NA	NA	NA	NA	NA	NA	NA	NA	NA	NA	NA	NA	NA	NA	NA	NA	NA	NA	NA	NA	NA	NA	NA	NA
P163	15	0	Response	NA	921	36	1114	SBS_APO	NA	NA	NA	NA	NA	NA	NA	NA	NA	NA	NA	NA	NA	NA	NA	NA	NA	NA	NA	NA	NA	NA	NA	NA	NA	NA	NA	NA	NA	NA	NA	NA	NA	NA	NA	NA	NA	NA	NA	NA
P164	6	1	No response	No response	929	77	1561	SBS_APO	NA	NA	NA	NA	NA	NA	NA	NA	NA	NA	NA	NA	NA	NA	NA	NA	NA	NA	NA	NA	NA	NA	NA	NA	NA	NA	NA	NA	NA	NA	NA	NA	NA	NA	NA	NA	NA	NA	NA	NA
P165	23	1	NA	NA	789	111	1527	SBS_5	NA	NA	NA	NA	NA	NA	NA	NA	NA	NA	NA	NA	NA	NA	NA	NA	NA	NA	NA	NA	NA	NA	NA	NA	NA	NA	NA	NA	NA	NA	NA	NA	NA	NA	NA	NA	NA	NA	NA	NA

## Sheet: Figure5
Source data for Figure 5 is available as seperate file

## Sheet: Figure6
		CLINICAL				IMMUNESCORE		INTRATUMORAL (Z-score)								PERITUMORAL (Z-score)								Intratumoral (Cell%)									Peritumoral (Cell%)										PD1/PDL1 Axsis
Patient id	Immune subtype	Response	RECIST V1.1	OS	Dead	IS_ Intra	IS_Peri	THelper_T_zscore	CTLs_T_zscore	Tregs_T_zscore	Bcells_T_zscore	M2_T_zscore	M1_T_zscore	PD1_T_zscore	PDL1_T_zscore	MHC_H_score_zscore	THelper_S_zscore	CTLs_S_zscore	Tregs_S_zscore	Bcells_S_zscore	M2_S_zscore	M1_S_zscore	PD1_S_zscore	PDL1_S_zscore	THelper_T	CTLs_T	Tregs_T	Bcells_T	M2_T	M1_T	PD1_T	PDL1_T	MHC_H_score	THelper_S	CTLs_S	Tregs_S	Bcells_S	M2_S	M1_S	PD1_S	PDL1_S	PD_to	PD1/PDL1_split_by_mean	PD1/PDL1_compared
P001	Infiltrated	Response	PR	39.4587	1	18.9982	16.7738	6.34529	3.02987	2.97112	0.849811	1.48293	1.75585	0.499903	3.60858	3.32167	0.054753	2.88405	3.97798	0.268635	0.528075	1.49823	1.50802	2.32847	11.2275	2.70822	0.231355	1.41529	1.24927	2.16651	2.23797	72.3015	175.127	2.98533	4.68507	0.96635	4.19938	1.54651	2.39115	6.06173	63.8871	2.55054	PD1_high/PDL1_high	NA
P002	Excluded	No Response	PD	12.7806	1	0.872017	4.99554	-0.49878	-0.344018	-0.178451	-0.211658	-0.147838	-0.388958	-0.668929	1.43138	2.1239	-0.52818	-0.386731	-0.448694	-0.236727	1.44292	-0.292222	-0.109153	2.37326	0.158209	0.0410172	0.0058596	0.0904312	0.282598	0.293902	0.166182	34.1994	123.935	0.777538	0.172786	0	0.830836	2.65595	0.558431	2.08277	64.9093	0.748088	PD1_low/PDL1_high	NA
P003	NA	Response	CR	51.5494	1	NA	5.74675	-0.5966	0.302967	-0.260294	NA	NA	NA	0.261456	NA	NA	0.1173	0.0786502	-0.448694	-0.361373	0.152709	-0.233629	-0.212766	NA	0	0.552486	0	NA	NA	NA	1.81531	NA	NA	3.22222	0.814815	0	0	1.09131	0.618407	1.82783	NA	1.82248	NA	NA
P004	Infiltrated	Response	PR	13.8648	1	1.51627	1.7435	-0.00266574	-0.331641	-0.0667786	-0.259266	-0.101426	-0.553907	-0.28049	-0.110548	-0.709491	-0.637196	-0.384535	0.595315	-0.324512	-0.329312	-0.620243	-0.421423	-0.191501	0.960606	0.0508013	0.0138549	0.031011	0.31011	0.149886	0.854701	7.21487	2.83662	0.364655	0.175816	0.227909	0.2457	0.506757	0.222666	1.31444	6.37291	1.03444	PD1_low/PDL1_high	NA
P005	Infiltrated	No Response	PD	9.00225	1	4.14978	9.94931	-0.380342	-0.374834	-0.260294	-0.284111	3.2049	1.00774	-0.344385	-0.447565	NA	-0.354862	-0.366093	-0.448694	-0.326725	4.77556	0.515949	-0.121041	-0.446485	0.349767	0.0166556	0	0	2.27001	1.51334	0.741445	1.31691	NA	1.43396	0.201258	0	0.230947	6.69746	1.38568	2.05352	0.553342	1.23908	PD1_low/PDL1_low	NA
P006	Infiltrated	Response	PR	130.631	1	2.06191	5.74216	-0.30548	-0.358678	-0.201576	-0.284111	0.317025	0.418952	-0.577697	-0.197327	-0.629948	-0.635566	-0.422377	-0.335448	-0.361373	2.01117	0.996849	-0.582157	-0.450419	0.470845	0.0294278	0.00420398	0	0.558156	0.99928	0.327892	5.6962	6.23624	0.370828	0.123609	0.0247219	0	3.34507	1.87793	0.918964	0.463548	0.37483	PD1_low/PDL1_high	NA
P008	Infiltrated	Response	PR	22.1442	1	3.08038	7.24002	-0.0428835	-0.263087	-0.00149643	-0.229426	-0.00279483	1.13501	0.413084	-0.39625	0.405098	-0.247055	-0.213105	-0.247764	-0.115925	-0.217182	1.76358	0.254527	-0.441464	0.895559	0.104997	0.0185288	0.0682547	0.368576	1.62446	2.08408	2.21495	50.4736	1.84227	0.412317	0.0438635	1.63606	0.642738	2.66277	2.97758	0.667919	2.31077	PD1_high/PDL1_high	NA
P011	Desert	Response	CR	36.8304	1	0.153961	0.76458	-0.5966	-0.395903	-0.17451	-0.279882	-0.499891	-0.646973	-0.746307	0.0159214	-0.662418	-0.625921	-0.511977	-0.395379	-0.361373	-0.462214	-0.837773	-0.716576	0.221695	0	0	0.00614175	0.00527927	0.0739098	0.0686306	0.0290276	9.42815	4.84848	0.407356	0	0.0116387	0	0.345586	0	0.588235	15.8034	0.0468384	PD1_low/PDL1_high	NA
P012	Desert	Response	PR	40.543	1	0.103402	1.68127	-0.5755	-0.391106	-0.260294	-0.263932	-0.599082	-0.696733	-0.724685	-0.493512	-0.774346	-0.613638	-0.424889	-0.448694	-0.207125	-0.721098	-0.791415	-0.790972	-0.469314	0.0341258	0.00379176	0	0.0251864	0.0151118	0.0251864	0.0673537	0.512821	0.064747	0.453878	0.120144	0	1.02816	0.0316356	0.0474533	0.405186	0.0322956	0.143483	PD1_low/PDL1_low	NA
P014	Desert	No Response	SD	23.4256	1	0.597841	0.204997	-0.472549	-0.374753	-0.260294	-0.278668	-0.0973217	-0.655542	-0.504625	0.345999	0.302087	-0.733477	-0.511977	-0.448694	-0.361373	-0.662664	-0.737639	-0.929868	1.88627	0.200635	0.0167196	0	0.0067944	0.312542	0.0611496	0.457415	15.2047	46.071	0	0	0	0	0.102498	0.102498	0.0634417	53.7947	0.369226	PD1_low/PDL1_high	NA
P018	Desert	Response	CR	20.2058	1	0.341648	4.0647	-0.548127	-0.377872	-0.260294	-0.284111	-0.231624	-0.707181	-0.308841	-0.466239	-0.354953	0.0851976	-0.422076	-0.448694	-0.361373	-0.113442	-0.76793	-0.510123	-0.462968	0.0783978	0.0142542	0	0	0.232932	0.0160643	0.804446	0.990099	17.9894	3.10064	0.124026	0	0	0.768543	0.0714924	1.0962	0.177136	0.885842	PD1_low/PDL1_low	NA
P019	Excluded	Response	PR	22.9656	1	0.19899	20.0087	-0.528338	-0.374651	-0.260294	-0.27104	-0.580539	-0.691945	-0.633398	0.900494	-0.179102	-0.2138	0.0508436	-0.448694	1.94013	0.0457022	0.101588	-0.280001	-0.414139	0.110404	0.0168007	0	0.0163148	0.0261037	0.0293667	0.229162	24.9086	25.5052	1.96822	0.776454	0	15.3409	0.961538	0.961538	1.6624	1.29158	0.284446	PD1_low/PDL1_high	NA
P020	Infiltrated	No Response	PD	19.6144	1	9.94408	20.3742	0.663911	3.84455	-0.0287885	0.145896	0.994601	2.75635	0.00153619	1.71667	2.76221	1.24253	2.90299	0.206384	-0.0337619	1.40166	2.33382	-0.174456	1.55743	2.0387	3.35226	0.0165748	0.536708	0.959806	3.04004	1.3546	39.1922	151.215	7.48391	4.71121	0.143005	2.18372	2.60591	3.24647	1.92209	46.2894	1.47586	PD1_high/PDL1_high	NA
P021	NA	No Response	PD	37.4217	1	NA	14.8351	NA	NA	NA	0.0776017	-0.624576	-0.72558	-0.404482	NA	NA	1.89613	-0.143653	-0.448694	0.157578	-0.286191	-0.496426	1.80431	NA	NA	NA	NA	0.451467	0	0	0.634921	NA	NA	9.95935	0.50813	0	3.45912	0.55905	0.349406	6.79074	NA	6.33885	NA	NA
P022	Desert	No Response	PD	15.7375	1	0.772563	2.79864	-0.270389	-0.307653	-0.199392	-0.270866	-0.578092	-0.580406	-0.382207	-0.27126	-0.699493	-0.323165	-0.22052	-0.199791	-0.335666	-0.511692	-0.514137	-0.643494	-0.264432	0.527601	0.0697654	0.00436034	0.0165326	0.0275543	0.12675	0.674404	4.40233	3.26393	1.55401	0.402087	0.054336	0.17135	0.285584	0.331277	0.768049	4.70838	0.694444	PD1_low/PDL1_high	NA
P023	Desert	No Response	PD	42.6457	1	0.0778023	0.432277	-0.590549	-0.395903	-0.260294	-0.284111	-0.567205	-0.686629	-0.553216	-0.500988	-0.775861	-0.733477	-0.511977	-0.448694	-0.361373	-0.509547	-0.697005	NA	-0.465506	0.00978665	0	0	0	0.0340078	0.0340078	0.371287	0.381971	0	0	0	0	0	0.288184	0.144092	NA	0.119198	0.371287	PD1_low/PDL1_low	NA
P026	Infiltrated	No Response	PD	14.489	1	20.8996	45.6327	4.13921	7.63926	-0.260294	-0.284111	4.43261	3.73	8.91932	4.9134	3.36793	5.80911	8.22487	-0.408656	-0.361373	3.76977	2.39962	0.907058	3.78458	7.65951	6.35214	0	0	2.99777	3.89013	17.1616	95.1365	177.104	24.7793	12.0531	0.00874049	0	5.47773	3.31382	4.5831	97.1204	14.3424	PD1_high/PDL1_high	NA
P032	Excluded	Response	PR	10.3493	1	1.04618	8.26711	-0.266351	-0.319124	0.0222963	-0.108707	-0.43707	-0.609848	-0.47595	0.000831475	-0.492852	-0.457951	-0.301331	0.852244	0.428066	-0.108088	-0.240015	0.504715	-0.331011	0.534132	0.0606968	0.0202323	0.218929	0.111149	0.101044	0.508243	9.16407	12.0957	1.04352	0.290602	0.283997	5.26208	0.775036	0.61187	3.59315	3.18884	0.984072	PD1_low/PDL1_high	non PD-1 high/PDL1low
P033	Excluded	Response	PR	10.7107	1	0.0786824	4.95517	-0.583457	-0.384379	-0.260294	-0.278581	-0.595466	-0.69791	-0.55062	-0.504162	-0.763665	-0.279668	0.0260055	-0.090818	-0.321098	0.248979	0.0801533	1.17554	-0.469159	0.0212566	0.00910996	0	0.00690226	0.0172557	0.0241579	0.375889	0.326442	0.521252	1.71875	0.742188	0.078125	0.268456	1.20805	0.939597	5.24368	0.0358346	0.581729	PD1_low/PDL1_low	non PD-1 high/PDL1low
P034	Infiltrated	Response	PR	17.0517	1	3.96877	7.10631	0.285495	0.192576	-0.0436997	-0.252042	0.478322	0.840785	0.518973	-0.1593	-0.275341	-0.296472	0.167277	-0.28145	-0.323143	0.483565	1.82951	1.12381	-0.312824	1.42667	0.465217	0.0155072	0.0400267	0.653769	1.36758	2.27177	6.36169	21.392	1.65511	0.937082	0.0365097	0.254823	1.49254	2.73025	5.11639	3.60391	2.58616	PD1_high/PDL1_high	non PD-1 high/PDL1low
P035	Infiltrated	No Response	PD	18.9244	1	6.44072	8.22527	1.8573	0.861137	-0.174616	-0.250415	-0.198877	0.623194	0.854716	-0.485139	0.775223	0.0991943	1.33096	0.335212	-0.23842	-0.51006	0.384275	2.01634	-0.419575	3.96884	0.993743	0.00613422	0.0420572	0.252343	1.1776	2.86688	0.659341	66.2926	3.15365	2.54248	0.171128	0.819554	0.287563	1.2509	7.31242	1.1675	3.47226	PD1_high/PDL1_low	non PD-1 high/PDL1low
P037	Desert	Response	PR	65.9727	1	0.540341	0.456062	-0.510306	-0.391257	-0.260294	-0.284111	-0.220508	-0.545095	-0.643311	-0.515685	-0.644743	-0.707455	-0.511977	-0.448694	-0.361373	-0.662956	-0.5883	-0.728415	-0.470242	0.139567	0.00367282	0	0	0.239521	0.15758	0.211591	0.124777	5.60391	0.0985545	0	0	0	0.102145	0.255363	0.559105	0.0111222	0.249322	PD1_low/PDL1_low	non PD-1 high/PDL1low
P038	Excluded	Response	CR	147.091	0	1.01021	8.58508	-0.370528	-0.337356	-0.131003	-0.216693	-0.274422	-0.385044	-0.469205	-0.51763	-0.495239	-0.0869297	-0.246295	-0.0557365	0.278795	-0.183124	-0.121778	-0.699345	-0.464572	0.365639	0.0462834	0.00925669	0.0841468	0.207562	0.297319	0.520198	0.0907276	11.9937	2.44872	0.366529	0.0857834	4.2671	0.684039	0.732899	0.630631	0.14052	0.533978	PD1_low/PDL1_low	non PD-1 high/PDL1low
P041	NA	Response	PR	10.9407	1	NA	25.2766	NA	NA	NA	-0.278151	-0.574379	-0.6915	-0.75395	-0.522815	-0.769884	5.89484	-0.461709	-0.448694	-0.356948	-0.710703	-0.808959	-0.955653	-0.470729	NA	NA	NA	0.00743882	0.0297553	0.0297553	0.0154799	0	0.255437	25.104	0.0693481	0	0.0294942	0.0442413	0.0294942	0	0	0.0131562	PD1_low/PDL1_low	non PD-1 high/PDL1low
P044	Infiltrated	Response	CR	12.7477	1	7.21812	23.3178	1.12981	-0.029663	-0.0546708	0.21208	1.99096	1.51005	0.113434	0.989589	-0.418822	1.43778	-0.0430112	-0.0197424	0.740348	2.66504	1.9681	-0.319168	0.13744	2.79223	0.289528	0.0147218	0.619314	1.55042	1.95191	1.55294	26.4678	15.2597	8.22338	0.646974	0.0936409	7.34363	4.13802	2.87212	1.56603	13.8805	1.55472	PD1_high/PDL1_high	non PD-1 high/PDL1low
P047	Excluded	Response	CR	49.2495	1	0.499445	5.07302	-0.530745	-0.379061	-0.260294	-0.0439932	-0.59087	-0.656927	2.98815	NA	NA	0.230751	-0.469736	-0.270729	-0.332163	-0.650853	0.151337	-0.732535	NA	0.10651	0.0133138	0	0.2997	0.01998	0.0599401	6.64845	NA	NA	3.6519	0.0582751	0.03885	0.194704	0.116822	1.01246	0.548968	NA	2.84286	NA	non PD-1 high/PDL1low
P050	Infiltrated	Response	CR	11.3021	1	3.57252	3.4841	-0.471646	-0.302943	-0.260294	-0.278319	0.351194	2.37983	0.187823	-0.492598	-0.674472	-0.439334	-0.310097	-0.448694	-0.358413	0.147707	0.126055	-0.634937	-0.460532	0.202094	0.0734889	0	0.00723014	0.578411	2.7113	1.6848	0.528803	4.33329	1.11403	0.278508	0	0.0197316	1.08524	0.986582	0.789103	0.232725	1.33885	PD1_high/PDL1_low	non PD-1 high/PDL1low
P052	Infiltrated	No Response	PD	10.1522	1	5.76635	7.06457	1.44474	0.302216	0.149004	0.485928	0.391118	-0.358641	0.594744	-0.124099	1.05709	0.0617358	-0.101291	0.0293989	-0.104482	0.347108	-0.503206	0.315943	-0.0616302	3.30159	0.551893	0.029304	0.961114	0.602077	0.320371	2.40607	6.97772	78.3393	3.01178	0.566572	0.104369	1.71233	1.32705	0.342466	3.12869	9.33701	2.46178	PD1_high/PDL1_high	non PD-1 high/PDL1low
P053	Desert	Response	PR	5.88103	1	1.12174	3.33931	-0.45579	-0.37267	-0.260294	-0.284111	0.117134	-0.226237	0.0274664	-0.520797	1.06046	-0.265036	-0.446586	-0.448694	-0.361373	0.286609	-0.621637	NA	-0.469342	0.22774	0.0183661	0	0	0.439666	0.435971	1.40056	0.0353045	78.4833	1.77417	0.090212	0	0	1.25369	0.221239	NA	0.0316522	1.40056	PD1_high/PDL1_low	non PD-1 high/PDL1low
P057	Infiltrated	No Response	PD	27.3681	1	5.17188	5.10106	0.875655	0.799728	2.40547	-0.173636	0.64423	0.150218	0.423565	-0.38889	1.25616	-0.233965	0.600606	1.67697	-0.309495	-0.176896	-0.668863	-0.208343	-0.352045	2.38117	0.945197	0.190857	0.137888	0.752115	0.764651	2.10265	2.34375	86.8476	1.89184	1.53489	0.464037	0.345796	0.691593	0.172898	1.83871	2.70876	2.01598	PD1_high/PDL1_high	non PD-1 high/PDL1low
P058	Infiltrated	No Response	SD	30.6536	1	1.30098	3.92459	-0.17241	-0.25977	-0.260294	-0.284111	-0.517601	-0.217178	-0.615408	0.631553	-0.122918	-0.592876	-0.186927	-0.448694	-0.355064	0.154399	0.928764	-0.553608	0.915638	0.686068	0.107618	0	0	0.0634115	0.443881	0.26105	20.202	27.9065	0.532511	0.44843	0	0.0420521	1.09336	1.80824	0.989209	31.6416	0.295197	PD1_low/PDL1_high	non PD-1 high/PDL1low
P061	Infiltrated	Response	CR	56.379	1	5.58487	11.8621	0.0168564	-0.00236598	-0.260294	-0.119257	3.09769	1.41551	0.641945	2.38104	1.86967	-0.418802	0.0605986	-0.448694	-0.0814238	2.2711	3.41587	-0.256116	2.30432	0.99218	0.311107	0	0.205761	2.20646	1.86936	2.48974	50.8189	113.069	1.1918	0.789911	0	1.86603	3.66029	4.35407	1.72117	63.336	2.41203	PD1_high/PDL1_high	non PD-1 high/PDL1low
P065	Desert	No Response	PD	33.6106	1	0.734411	4.0572	-0.337699	-0.352218	-0.260294	-0.229616	-0.448633	-0.600932	-0.629547	-0.495454	-0.444702	-0.285011	-0.336093	-0.101347	-0.266	0.0574243	-0.418921	-0.603426	-0.459282	0.418735	0.0345349	0	0.068018	0.104294	0.108829	0.235988	0.478821	14.1536	1.69851	0.242645	0.0758265	0.635719	0.975754	0.42874	0.866635	0.26126	0.324555	PD1_low/PDL1_low	non PD-1 high/PDL1low
P071	Infiltrated	Response	PR	125.539	0	11.0322	12.314	-0.518983	-0.237108	0.0903791	8.04514	-0.586615	-0.338983	1.63609	-0.46278	NA	0.540994	-0.43086	-0.346169	0.668238	-0.713527	-0.399149	0.677086	NA	0.125534	0.125534	0.0251067	10.396	0.0225023	0.337534	4.25188	1.05065	NA	4.82692	0.111907	0.0223814	6.86297	0.0408163	0.44898	4.01726	NA	4.04201	PD1_high/PDL1_low	non PD-1 high/PDL1low
P073	Infiltrated	Response	PR	52.6664	1	3.84102	3.40818	0.854787	1.05631	-0.260294	-0.243671	-0.428072	-0.521012	0.542777	-0.433604	1.73047	-0.37646	0.0153072	-0.370289	-0.241477	-0.544414	-0.577524	1.25493	-0.465771	2.34742	1.14803	0	0.0504756	0.116482	0.178606	2.31396	1.56123	107.119	1.35216	0.727428	0.017116	0.79918	0.245902	0.266393	5.43903	0.113149	2.76272	PD1_high/PDL1_high	non PD-1 high/PDL1low
P074	Infiltrated	Response	PR	60.3873	1	4.22116	7.05254	0.487671	-0.272321	0.149074	-0.266031	-0.113352	1.58219	-0.364782	-0.360249	1.4331	-0.442383	-0.320181	0.642168	-0.343477	0.482342	2.91071	-0.372688	-0.447447	1.75366	0.0976968	0.029309	0.0225668	0.30304	2.01489	0.705291	2.84498	94.41	1.10249	0.264597	0.238137	0.119284	1.49105	3.83698	1.43435	0.531385	0.750658	PD1_low/PDL1_high	non PD-1 high/PDL1low
P076	NA	Response	PR	9.85647	1	NA	NA	NA	NA	NA	-0.284111	-0.624576	1.83518	1.3611	-0.511558	NA	NA	NA	NA	-0.361373	-0.747185	3.84364	0.50012	NA	NA	NA	NA	0	0	2.23577	3.76445	0.196996	NA	NA	NA	NA	0	0	4.79193	3.58185	NA	3.65052	PD1_high/PDL1_low	non PD-1 high/PDL1low
P077	Infiltrated	Response	PR	19.3187	1	17.193	31.7832	5.19165	0.28816	-0.260294	1.69358	0.673104	3.91634	2.15872	0.226906	2.18731	0.228254	4.27285	-0.182084	2.3447	0.118898	1.50061	5.73662	-0.0710905	9.3617	0.54078	0	2.46843	0.769231	4.05281	5.17826	13.1205	126.645	3.64245	6.60103	0.0582016	18.0376	1.0503	2.39359	16.466	9.12109	11.0484	PD1_high/PDL1_high	non PD-1 high/PDL1low
P129	Infiltrated	Response	CR	23.4913	1	1.35119	15.6864	-0.0321893	-0.238185	-0.198098	-0.127654	-0.606274	-0.607534	-0.307769	0.342366	-0.46536	-0.433415	-0.0264453	0.0684445	1.6356	-0.638508	-0.520844	0.588379	-0.272752	0.912856	0.124683	0.00445295	0.195281	0.0108489	0.103065	0.806348	15.1411	13.2706	1.13645	0.669828	0.112892	13.311	0.131792	0.324412	3.799	4.51851	2.27033	PD1_low/PDL1_high	non PD-1 high/PDL1low
P130	NA	No Response	PD	100.437	1	6.83638	NA	-0.0582335	4.04588	0.251183	0.114164	1.54352	0.00208916	-0.0504351	3.24789	0.983515	5.71191	2.1806	-0.333916	NA	NA	NA	NA	2.83599	0.870733	3.51141	0.0366196	0.497102	1.28519	0.635321	1.26248	65.9892	75.1949	24.4112	3.71461	0.0250564	NA	NA	NA	NA	75.4705	1.26248	PD1_high/PDL1_high	non PD-1 high/PDL1low
P133	Desert	Response	PR	134.475	1	0.0456697	0.64453	-0.590041	-0.395903	-0.260294	-0.281302	-0.624576	-0.689437	-0.561806	-0.515939	-0.766093	-0.631454	-0.511977	-0.448694	-0.3575	-0.747185	-0.610814	-0.717362	-0.469362	0.0106078	0	0	0.00350619	0	0.0315557	0.356061	0.120337	0.417444	0.386399	0	0	0.0258131	0	0.232318	0.586301	0.0312012	0.397334	PD1_low/PDL1_low	non PD-1 high/PDL1low
P134	Infiltrated	Response	CR	174.328	0	5.24409	8.52332	1.00863	0.495907	1.30275	-0.0448246	-0.230267	0.761703	-0.51705	-0.50382	-0.404101	0.541741	0.208628	2.52749	-0.258543	-0.418829	0.106065	-0.728266	-0.415646	2.59624	0.705013	0.111907	0.298663	0.233736	1.29853	0.435391	0.332427	15.8888	4.82975	0.994129	0.649706	0.685423	0.398198	0.966121	0.559473	1.25718	0.525646	PD1_low/PDL1_low	non PD-1 high/PDL1low
P135	Infiltrated	Response	PR	85.4556	0	3.3257	4.73176	-0.286498	-0.29703	-0.123828	-0.181425	1.43199	0.865288	0.0182826	3.25401	-0.0202396	-0.101023	-0.365881	0.225999	-0.352055	-0.363053	0.58819	2.67997	2.38362	0.501547	0.0781632	0.0097704	0.128167	1.21908	1.38897	1.38428	66.0963	32.2949	2.39535	0.20155	0.147287	0.0621118	0.465839	1.45963	8.94526	65.1459	1.72907	PD1_high/PDL1_high	non PD-1 high/PDL1low
P137	Excluded	Response	CR	134.377	1	0.356433	22.7826	-0.555435	-0.395903	-0.260294	-0.284111	-0.624576	-0.393592	0.333478	-0.519986	NA	-0.10196	0.131977	-0.448694	2.44005	-0.558542	-0.251109	0.725057	NA	0.0665779	0	0	0	0	0.289855	1.94297	0.0494968	NA	2.3918	0.888383	0	18.6731	0.228768	0.600515	4.13529	NA	3.41512	PD1_high/PDL1_low	non PD-1 high/PDL1low
P138	Infiltrated	Response	PR	12.1563	1	5.49547	14.6847	-0.0961819	2.30423	-0.198181	-0.261747	-0.52451	2.09185	3.00634	-0.45622	2.49502	0.409905	3.42878	0.30597	-0.329603	0.242338	2.42634	4.64677	-0.463403	0.809357	2.13457	0.00444701	0.0279135	0.0593161	2.45987	6.68068	1.16543	139.796	4.33043	5.43657	0.164745	0.211765	1.2	3.34118	13.7845	0.167211	7.79681	PD1_high/PDL1_low	non PD-1 high/PDL1low
P141	NA	No Response	PD	9.98789	1	NA	NA	NA	NA	NA	-0.180375	-0.406149	0.0950036	-0.187608	-0.203917	-0.174598	NA	NA	NA	-0.346563	-0.584381	0.415945	-0.261075	-0.429765	NA	NA	NA	0.129478	0.129478	0.716444	1.01934	5.58087	25.6977	NA	NA	NA	0.0987167	0.197433	1.28332	1.70897	0.934929	1.24481	PD1_high/PDL1_high	non PD-1 high/PDL1low
P143	Desert	Response	PR	23.557	1	0.319566	3.38882	-0.518583	-0.391066	0.38058	-0.269097	-0.614037	-0.589637	0.0569226	-0.517083	-0.754471	-0.410548	-0.511977	1.57192	-0.306901	-0.148381	-0.217027	NA	-0.450266	0.126181	0.00382365	0.0458838	0.0187406	0.00624688	0.118691	1.45277	0.100301	0.914199	1.22306	0	0.441103	0.363086	0.726172	0.635401	NA	0.467047	1.45277	PD1_high/PDL1_low	non PD-1 high/PDL1low
P144	Desert	No Response	PD	12.1563	1	0.176371	1.43213	-0.556546	-0.395903	-0.260294	-0.272191	-0.486525	-0.708538	-0.744687	-0.365917	-0.743534	-0.370401	-0.511977	-0.448694	-0.361373	-0.700163	-0.837773	-0.941486	-0.128608	0.0647808	0	0	0.0148787	0.0818331	0.0148787	0.0318996	2.74579	1.38162	1.37511	0	0	0	0.0570234	0	0.0348554	7.80836	0.0330196	PD1_low/PDL1_high	non PD-1 high/PDL1low
P166	Excluded	No Response	SD	22.9656	1	0.0329311	5.6393	-0.587642	-0.392237	-0.260294	-0.28162	-0.624576	-0.711335	-0.414367	-0.518182	-0.774897	0.470563	-0.511977	-0.448694	-0.253442	-0.747185	-0.486357	-0.916155	-0.469716	0.0144873	0.00289746	0	0.00310926	0	0.012437	0.617399	0.0810701	0.0411883	4.56016	0	0	0.719424	0	0.359712	0.0971817	0.0231152	0.593512	PD1_low/PDL1_low	non PD-1 high/PDL1low
P167	Desert	Response	PR	208.53	0	0.297276	0.795358	-0.466932	-0.368459	0.0427283	-0.258836	-0.613931	-0.718353	0.139163	-0.519357	-0.763758	-0.649878	-0.435475	-0.448694	-0.351636	-0.693665	-0.599999	-0.173688	-0.470729	0.209719	0.0216951	0.0216951	0.0315477	0.00630955	0.00630955	1.59855	0.0605144	0.517267	0.316623	0.105541	0	0.0649035	0.0649035	0.243388	1.92398	0	1.65368	PD1_high/PDL1_low	non PD-1 high/PDL1low
P168	Infiltrated	Response	PR	36.8304	1	4.2253	20.5815	0.666339	0.438627	3.81543	0.169305	-0.490582	-0.0546502	0.90186	-0.461566	-0.522234	3.27929	0.655429	1.78534	-0.00378938	-0.493388	-0.257388	0.522135	-0.453755	2.04263	0.659731	0.291804	0.565925	0.0794281	0.585782	2.95044	1.07188	10.8399	15.1979	1.61053	0.487694	2.38351	0.30778	0.594088	3.63601	0.387409	3.46367	PD1_high/PDL1_low	non PD-1 high/PDL1low
P169	NA	No Response	SD	13.9305	1	NA	NA	2.31014	0.640002	-0.260294	NA	NA	NA	2.03262	2.45831	NA	-0.417612	0.118679	-0.448694	NA	NA	NA	NA	2.74405	4.70124	0.818926	0	NA	NA	NA	4.95475	52.1712	NA	1.1963	0.870038	0	NA	NA	NA	NA	73.3721	4.95475	PD1_high/PDL1_high	non PD-1 high/PDL1low
P170	Excluded	No Response	SD	14.0619	1	0.623691	5.83336	-0.474709	-0.146528	-0.260294	-0.259369	-0.319435	-0.705368	2.1657	-0.512668	-0.46783	0.672568	-0.478338	-0.448694	-0.361373	-0.366453	-0.837773	0.0651249	NA	0.197141	0.197141	0	0.0308819	0.18088	0.0176468	5.19063	0.177569	13.1651	5.32524	0.0464073	0	0	0.461716	0	2.51157	NA	4.31349	PD1_high/PDL1_low	non PD-1 high/PDL1low
P171	Desert	Response	PR	28.748	1	0.0213698	0.702076	-0.591176	-0.392204	-0.260294	-0.281528	-0.613695	-0.72558	-0.383066	-0.512851	-0.679657	-0.548105	-0.511977	-0.448694	-0.361373	-0.747185	-0.837773	-0.195969	-0.465707	0.00877116	0.00292372	0	0.00322497	0.00644995	0	0.672881	0.174368	4.1117	0.702076	0	0	0	0	0	1.86916	0.11462	0.740007	PD1_low/PDL1_low	non PD-1 high/PDL1low
P172	Infiltrated	Response	CR	159.708	0	11.048	12.9993	1.90912	1.13764	-0.260294	-0.284111	2.34461	3.88218	1.28411	NA	NA	-0.11097	1.86393	-0.448694	-0.355496	1.15848	4.0603	1.31404	NA	4.05265	1.21233	0	0	1.76006	4.02299	3.62799	NA	NA	2.35768	3.27775	0	0.0391696	2.31101	5.01371	5.58446	NA	4.51542	NA	non PD-1 high/PDL1low
P173	Infiltrated	Response	PR	30.5879	1	1.71444	12.9134	0.162313	-0.231504	-0.260294	-0.284111	-0.373611	-0.487035	0.231695	-0.441436	NA	0.391066	-0.228891	-0.347431	0.713694	-0.360361	-0.245164	NA	-0.408433	1.22744	0.129964	0	0	0.148765	0.208271	1.76256	1.42416	NA	4.25908	0.390539	0.022106	7.16597	0.469104	0.6066	NA	1.4218	1.76256	PD1_high/PDL1_high	non PD-1 high/PDL1low
P174	Desert	No Response	SD	36.009	1	0.669655	4.50128	-0.589238	-0.395903	-0.260294	0.0878781	-0.568629	-0.541989	-0.0375525	-0.520523	-0.719057	-0.272732	-0.504536	-0.425183	0.017979	-0.724355	-0.65746	-0.185462	-0.470729	0.0119062	0	0	0.464294	0.0331638	0.160292	1.28531	0.0401043	2.42777	1.74502	0.0102648	0.00513242	2.52861	0.0276855	0.18457	1.89501	0	1.61577	PD1_high/PDL1_low	non PD-1 high/PDL1low
P175	Desert	No Response	SD	21.4543	1	0.451139	0.662363	-0.554761	-0.38449	-0.260294	-0.284111	-0.464297	-0.405523	-0.754961	-0.497584	-0.753283	-0.713719	-0.493896	-0.448694	-0.361373	-0.515229	-0.562967	-0.955653	-0.458833	0.0676682	0.00902242	0	0	0.0950092	0.279439	0.0136893	0.441543	0.96496	0.0748316	0.0249439	0	0	0.281294	0.281294	0	0.271518	0.0130107	PD1_low/PDL1_low	non PD-1 high/PDL1low
P176	Desert	No Response	SD	16.1646	1	0.859709	2.03536	-0.533485	-0.361922	0.114909	-0.27194	-0.163254	-0.249967	-0.476016	-0.522815	-0.744844	-0.600796	-0.497967	-0.0945531	-0.301243	-0.237661	-0.429901	-0.786684	-0.470729	0.102079	0.0268629	0.0268629	0.0151922	0.273459	0.415253	0.508126	0	1.32562	0.502513	0.0193274	0.0773096	0.400802	0.617902	0.417502	0.415739	0	0.488393	PD1_low/PDL1_low	non PD-1 high/PDL1low
P177	Infiltrated	Response	PR	60.5845	1	3.16785	14.5723	0.300008	-0.0441076	-0.260294	-0.11532	-0.506108	0.601554	-0.35751	-0.512192	NA	1.2354	0.694849	-0.287568	0.17593	-0.124508	0.216095	0.187855	-0.469519	1.45014	0.278109	0	0.210674	0.0702247	1.15871	0.718181	0.185912	NA	7.45691	1.66491	0.0351741	3.58145	0.755124	1.07875	2.81354	0.0276243	2.22529	PD1_low/PDL1_low	non PD-1 high/PDL1low
P178	Excluded	Response	PR	26.3168	1	0.411496	24.2775	-0.527129	-0.395903	-0.260294	-0.26777	-0.601637	-0.421896	-0.482729	-0.317629	-0.294025	-0.265101	-0.470939	-0.448694	2.85996	-0.124161	-0.623481	1.03739	-0.45176	0.11236	0	0	0.0203957	0.0135971	0.265144	0.496227	3.59086	20.5934	1.77392	0.0566145	0	21.4721	0.755545	0.219352	4.90378	0.432928	1.24903	PD1_low/PDL1_high	non PD-1 high/PDL1low
P179	Infiltrated	Response	PR	5.15822	1	5.28697	8.13668	-0.0128168	-0.223385	-0.211451	-0.140495	4.25236	0.571792	-0.465224	0.262092	1.44634	-0.360095	-0.355778	-0.325305	-0.331913	3.01757	0.840811	-0.0150702	-0.148093	0.944188	0.136383	0.00349699	0.179252	2.89092	1.13272	0.527255	13.7363	94.9759	1.41414	0.215488	0.026936	0.196367	4.56554	1.71821	2.31425	7.36364	0.583583	PD1_low/PDL1_high	non PD-1 high/PDL1low
P180	Infiltrated	Response	CR	87.1641	1	8.63327	9.51828	2.9568	1.9668	-0.260294	-0.284111	-0.624576	0.440771	-0.556218	-0.318025	NA	0.686062	0.960261	0.91953	-0.361373	0.203757	-0.193993	0.264802	-0.44012	5.74713	1.86782	0	0	0	1.01833	0.365965	3.58392	NA	5.37634	2.03106	0.298686	0	1.15321	0.658979	3.00286	0.698603	2.09966	PD1_low/PDL1_high	non PD-1 high/PDL1low
P181	Infiltrated	Response	CR	60.683	1	2.47925	7.68107	0.272983	-0.205288	0.0403799	0.115603	-0.504342	-0.347109	-0.327753	0.939971	-0.511355	-0.063355	-0.079604	-0.02008	0.236267	-0.657867	-0.485046	-0.938453	-0.42284	1.40643	0.150689	0.021527	0.498899	0.0712712	0.330439	0.770925	25.5995	11.3048	2.53801	0.596491	0.0935673	3.98363	0.108316	0.361054	0.0423191	1.09299	0.660055	PD1_low/PDL1_high	non PD-1 high/PDL1low
P182	Infiltrated	Response	CR	112.594	0	9.68527	15.2277	2.07537	2.72224	-0.260294	-0.284111	1.62145	1.06957	-0.566073	2.71211	2.21736	1.61299	1.30956	-0.448694	-0.361373	0.929638	0.915103	-0.677275	2.52719	4.32154	2.46502	0	0	1.33139	1.56733	0.348497	56.6127	127.929	8.88697	2.51294	0	0	2.03349	1.79426	0.684932	68.4225	0.352981	PD1_low/PDL1_high	non PD-1 high/PDL1low
P183	Infiltrated	No Response	SD	25.5283	1	9.46564	25.1085	0.96403	-0.121836	11.2392	2.04266	1.06752	1.55872	0.097761	1.05036	0.885818	0.295331	0.610547	9.5285	1.52494	1.62637	1.14884	1.12778	0.318696	2.5241	0.216661	0.823313	2.90413	1.00303	1.9944	1.52516	27.5313	71.0194	3.89649	1.54861	2.17804	12.5734	2.87842	2.03351	5.12617	18.0173	3.23981	PD1_high/PDL1_high	non PD-1 high/PDL1low
P184	Infiltrated	Response	CR	67.5826	1	1.87222	2.53399	0.27629	-0.282065	-0.103173	-0.27915	-0.196222	-0.612087	0.722952	NA	-0.748571	-0.594512	-0.175889	-0.333887	-0.357192	0.33298	-0.660792	0.396701	NA	1.41178	0.0899938	0.0112492	0.0061931	0.253917	0.0990896	2.63333	NA	1.16633	0.526316	0.463659	0.0250627	0.0278707	1.30992	0.181159	3.32739	NA	2.82167	NA	non PD-1 high/PDL1low
P185	Excluded	Response	CR	97.0534	0	0.229373	14.6931	-0.570734	-0.391092	-0.260294	-0.277102	-0.513876	-0.600317	-0.290211	-0.510709	-0.234974	-0.504752	-0.354996	0.0473334	1.08428	1.29205	0.52294	1.94459	-0.469025	0.0418346	0.00380315	0	0.00874929	0.0656197	0.109366	0.83747	0.211864	23.1173	0.86627	0.216567	0.108284	9.63616	2.473	1.39284	7.13587	0.0388954	1.29066	PD1_low/PDL1_low	non PD-1 high/PDL1low
P186	Infiltrated	Response	CR	90.6138	1	2.35484	5.29444	-0.370323	-0.343495	-0.260294	-0.0260211	-0.192301	0.842483	-0.424976	-0.398682	-0.587078	-0.362429	-0.361495	-0.448694	-0.361373	0.042617	1.82314	-0.463298	-0.438287	0.365972	0.0414307	0	0.322132	0.256241	1.36906	0.598595	2.17239	8.06848	1.4053	0.207601	0	0	0.957797	2.72374	1.21141	0.740444	0.787023	PD1_low/PDL1_high	non PD-1 high/PDL1low
P187	Desert	Response	PR	72.6422	1	0.247802	1.51985	-0.574547	-0.392143	-0.260294	-0.281364	-0.451041	-0.607761	-0.374607	-0.516578	0.29595	-0.472219	-0.489563	-0.448694	-0.353047	-0.564143	-0.620917	-0.530812	-0.465376	0.0356676	0.0029723	0	0.00342888	0.102867	0.102867	0.687876	0.109141	45.8087	0.989487	0.0309215	0	0.0554939	0.221976	0.221976	1.0453	0.122171	0.712063	PD1_low/PDL1_low	non PD-1 high/PDL1low
P188	NA	Response	PR	53.5535	1	NA	1.99969	NA	NA	NA	-0.268301	1.20639	-0.363948	0.463558	-0.437889	-0.686386	-0.603046	-0.463988	-0.425365	-0.357663	0.343856	-0.753211	-0.662201	NA	NA	NA	NA	0.0197336	1.08535	0.315738	2.17354	1.48624	3.82409	0.493991	0.0662049	0.00509269	0.024731	1.32311	0.0865587	0.722022	NA	2.01177	PD1_high/PDL1_high	non PD-1 high/PDL1low
P189	Infiltrated	Response	CR	39.1302	1	4.49605	12.2059	0.299684	0.787127	-0.0970102	-0.174659	0.115329	1.02029	1.46868	0.275254	0.599492	0.985222	0.657319	-0.285931	-0.288566	0.12594	1.6082	0.927767	0.591897	1.44961	0.935235	0.0116904	0.136612	0.438596	1.5243	3.95514	13.9666	58.782	6.50938	1.61313	0.0355316	0.485303	1.05884	2.50372	4.63405	24.2527	4.38149	PD1_high/PDL1_high	non PD-1 high/PDL1low
P190	Infiltrated	Response	PR	78.6547	0	1.76125	8.05294	0.145293	-0.281349	-0.154889	-0.150789	-0.298332	-0.607104	0.131912	0.255208	-0.129764	-0.462312	0.177316	-0.274452	0.35332	-0.137622	-0.316206	0.785467	-0.322572	1.19991	0.0905592	0.0075466	0.166404	0.193389	0.103441	1.58569	13.6158	27.6139	1.02701	0.950932	0.0380373	4.76386	0.73922	0.533881	4.28393	3.38143	1.86567	PD1_high/PDL1_high	non PD-1 high/PDL1low
P191	Infiltrated	No Response	SD	53.5864	1	1.23282	6.27102	-0.575595	-0.388741	-0.260294	0.267241	-0.549678	-0.198	-0.300477	-0.485657	-0.605211	0.203215	-0.369459	-0.292058	-0.200107	-0.477413	0.227588	0.0581049	-0.444209	0.0339712	0.00566187	0	0.688162	0.0443976	0.460625	0.819272	0.650274	7.29349	3.54761	0.196615	0.0341939	1.07493	0.327154	1.09051	2.49429	0.605275	1.73172	PD1_low/PDL1_low	non PD-1 high/PDL1low
P192	Desert	No Response	SD	18.8259	1	1.1381	1.84721	-0.20071	-0.269911	-0.260294	-0.262297	-0.475295	-0.402033	-0.571387	-0.0191661	-0.726715	-0.668375	-0.392826	-0.448694	-0.361373	-0.599141	0.389974	NA	-0.437054	0.640296	0.0996016	0	0.0272276	0.0884896	0.282486	0.339078	8.8141	2.10046	0.246566	0.164377	0	0	0.179533	1.25673	NA	0.768574	0.339078	PD1_low/PDL1_high	non PD-1 high/PDL1low
P193	NA	Response	PR	51.8779	1	NA	NA	NA	NA	NA	3.70868	-0.42868	0.222049	-0.104266	2.03818	2.75369	NA	NA	NA	1.415	-0.310815	0.874733	1.62395	1.3916	NA	NA	NA	4.98355	0.116122	0.827366	1.16706	44.8187	150.851	NA	NA	NA	11.8406	0.529188	1.75294	6.34698	42.5046	2.77842	PD1_high/PDL1_high	non PD-1 high/PDL1low
P194	Infiltrated	Response	CR	28.1238	1	7.1912	10.7734	0.372219	-0.310956	0.0523603	0.949156	4.29796	0.508542	-0.409319	-0.0428061	0.578296	-0.53591	-0.140055	1.461	0.118466	2.73826	0.79368	-0.333717	-0.140019	1.56693	0.0671542	0.0223847	1.53929	2.91795	1.0775	0.626348	8.40039	57.876	0.748263	0.513095	0.416889	3.19841	4.22681	1.66997	1.53024	7.54791	0.923533	PD1_low/PDL1_high	non PD-1 high/PDL1low
P195	Desert	No Response	SD	26.0211	1	0.0216696	1.11188	-0.5966	-0.395903	-0.260294	-0.279771	-0.615436	-0.71317	-0.659509	-0.522815	-0.750471	-0.578497	-0.511977	-0.0901878	-0.353927	-0.624415	-0.595357	-0.807967	-0.470055	0	0	0	0.00541741	0.00541741	0.0108348	0.18288	0	1.08512	0.586969	0	0.0782626	0.0496278	0.148883	0.248139	0.363372	0.0153822	0.194673	PD1_low/PDL1_low	non PD-1 high/PDL1low
P196	Excluded	Response	CR	51.2208	1	0.410178	9.13642	-0.55034	-0.368862	-0.260294	-0.211438	-0.553951	-0.517798	0.044378	-0.522015	-0.628926	-0.295332	-0.297182	-0.0867175	0.671217	-0.648764	-0.740605	-0.492239	-0.470729	0.0748183	0.0213767	0	0.0907061	0.0418644	0.181412	1.43054	0.0139899	6.2799	1.65942	0.296326	0.0790202	6.88283	0.119355	0.0994629	1.1402	0	1.31601	PD1_high/PDL1_low	non PD-1 high/PDL1low
P197	Desert	Response	PR	66.2684	1	0.825812	4.45803	-0.45129	-0.346355	-0.260294	-0.0343086	-0.624576	-0.450881	-0.588446	-0.513872	-0.683523	-0.289535	-0.298693	-0.06359	-0.00983491	-0.747185	-0.783911	-0.940075	-0.460551	0.235018	0.0391696	0	0.311788	0	0.239837	0.308841	0.156495	3.94645	1.68138	0.294241	0.0840689	2.34321	0	0.0551344	0.0383289	0.232288	0.139316	PD1_low/PDL1_low	non PD-1 high/PDL1low
P198	Desert	No Response	PD	18.1688	1	0.754111	1.62653	-0.227785	-0.395903	-0.260294	-0.220975	-0.558107	-0.680452	-0.0101263	-0.466794	NA	-0.469702	-0.458556	-0.26114	-0.300706	-0.722786	-0.76069	0.734558	-0.465459	0.596506	0	0	0.0788022	0.0394011	0.0394011	1.33393	0.980392	NA	0.999017	0.073698	0.0409433	0.404379	0.0295887	0.0789032	4.15867	0.120279	3.45452	PD1_high/PDL1_low	non PD-1 high/PDL1low
P199	Excluded	Response	PR	12.4192	1	0.150745	5.75715	-0.586901	-0.395903	-0.260294	-0.284111	-0.616719	-0.576223	-0.363829	NA	-0.762602	0.61598	-0.496212	-0.349068	-0.357263	-0.679409	-0.355997	-0.763759	NA	0.0156857	0	0	0	0.00465723	0.130402	0.706979	NA	0.566651	5.11092	0.0217486	0.0217486	0.0273973	0.0821918	0.493151	0.472144	NA	0.697551	NA	non PD-1 high/PDL1low
P200	Excluded	Response	PR	100.207	1	0.228832	8.80496	-0.59356	-0.395903	-0.260294	-0.280294	-0.471871	-0.57825	-0.0863645	-0.454541	-0.398165	1.11301	-0.511977	-0.368805	-0.329498	-0.202122	0.0616722	1.72208	-0.465789	0.0049157	0	0	0.00476417	0.0905193	0.128633	1.19879	1.19483	16.1425	6.99337	0	0.0174398	0.212465	0.661001	0.92068	6.5884	0.112752	2.05212	PD1_high/PDL1_low	non PD-1 high/PDL1low
P201	Infiltrated	Response	CR	175.708	0	1.64441	1.12642	-0.0118316	-0.301141	-0.194898	-0.174907	-0.43296	-0.302771	-0.754382	-0.495404	-0.690239	-0.628847	-0.310906	-0.176405	-0.33187	-0.747185	-0.645652	-0.955653	-0.457693	0.945781	0.0749134	0.00468209	0.136302	0.113585	0.36915	0.0147153	0.479705	3.65944	0.396275	0.277393	0.0594413	0.196657	0	0.196657	0	0.297517	0.013878	PD1_low/PDL1_low	non PD-1 high/PDL1low
P202	Desert	Response	PR	56.9047	1	0.951647	4.34046	-0.179294	-0.177499	-0.150678	-0.284111	-0.605481	-0.628351	-0.681245	-0.346931	-0.725974	0.0674467	-0.289126	-0.354806	-0.358109	-0.513942	-0.17883	-0.827844	-0.451438	0.674933	0.172657	0.00784806	0	0.0113186	0.0848896	0.144352	3.07806	2.13214	3.03341	0.30744	0.020496	0.0217581	0.282855	0.6745	0.314465	0.440291	0.184756	PD1_low/PDL1_high	non PD-1 high/PDL1low
P203	NA	Response	CR	16.9203	1	2.49716	NA	0.774333	-0.115425	-0.260294	-0.284111	-0.575535	-0.692285	NA	-0.407605	NA	-0.0200478	0.224743	-0.108029	NA	NA	NA	0.815759	NA	2.21729	0.221729	0	0	0.0290698	0.0290698	NA	2.01622	NA	2.70203	1.01636	0.0743679	NA	NA	NA	4.35846	NA	4.18803	NA	non PD-1 high/PDL1low
P204	Infiltrated	No Response	PD	34.1034	1	1.25418	3.75827	-0.497336	-0.365133	-0.260294	-0.279391	-0.530156	0.428313	-0.721538	-0.516613	-0.649754	-0.543716	-0.429208	-0.448694	-0.25266	-0.570136	1.10247	-0.694282	-0.467287	0.160545	0.024325	0	0.00589154	0.0559696	1.00745	0.0729321	0.108527	5.38972	0.7187	0.114186	0	0.724638	0.214707	1.98604	0.643087	0.0785546	0.106726	PD1_low/PDL1_low	non PD-1 high/PDL1low
P205	Infiltrated	No Response	PD	16.1646	1	9.52595	8.29807	3.31618	0.634024	0.817639	0.274921	-0.555785	1.06996	-0.207972	-0.27763	1.95756	-0.312096	0.313277	0.855121	0.0350424	-0.512896	1.46051	-0.0126138	-0.435937	6.32838	0.8142	0.0771754	0.697748	0.0407775	1.56767	0.98324	4.29086	116.825	1.59593	1.1385	0.284625	2.64235	0.284123	2.35254	2.32029	0.794071	1.35557	PD1_high/PDL1_high	non PD-1 high/PDL1low
P206	Desert	Response	PR	24.8055	1	0.989266	1.80078	-0.564727	-0.389692	-0.260294	0.349244	-0.597904	-0.580713	-0.660932	-0.504398	-0.464828	-0.524754	-0.500517	0.130697	-0.361373	-0.10679	-0.748515	-0.822397	-0.467535	0.0515502	0.00490954	0	0.790514	0.0158103	0.126482	0.180357	0.322297	13.2934	0.790514	0.0158103	0.126482	0	0.77661	0.0913659	0.327869	0.0729091	0.189578	PD1_low/PDL1_low	non PD-1 high/PDL1low
P207	Infiltrated	No Response	PD	26.4811	1	4.41407	36.8164	0.653991	0.533851	0.0484611	0.07778	-0.368269	0.454909	1.55272	NA	0.507449	1.2624	1.23506	-0.147589	3.39844	-0.54458	0.602428	NA	NA	2.02266	0.73501	0.0221056	0.45169	0.151932	1.03067	4.10411	NA	54.8481	7.55916	2.41017	0.0657318	25.0614	0.2457	1.4742	NA	NA	4.10411	NA	non PD-1 high/PDL1low
P208	Excluded	No Response	PD	17.5445	1	0.458147	10.6434	-0.573645	-0.395903	-0.260294	-0.211829	-0.472378	-0.450026	-0.243418	-0.519418	-0.28834	-0.0763102	-0.328816	-0.101444	0.67471	-0.542509	-0.181633	2.32894	-0.470729	0.0371264	0	0	0.0902188	0.0902188	0.240583	0.920411	0.059453	20.8364	2.48895	0.252685	0.0758054	6.90612	0.248211	0.671631	8.08156	0	3.02881	PD1_high/PDL1_low	non PD-1 high/PDL1low
P209	Desert	No Response	PD	38.2431	1	0.629094	2.45667	-0.579866	-0.361668	-0.260294	-0.248676	-0.587269	-0.143023	-0.197484	-0.48571	NA	-0.141804	-0.511977	-0.448694	-0.361373	-0.747185	-0.626979	-0.662083	-0.467415	0.0270636	0.0270636	0	0.0442282	0.0221141	0.508625	1.00183	0.649351	NA	2.2409	0	0	0	0	0.215771	0.722311	0.075643	0.97446	PD1_high/PDL1_low	non PD-1 high/PDL1low
P210	Excluded	Response	CR	24.2798	1	0.59022	7.65139	-0.33407	-0.299499	-0.260294	-0.273879	-0.574301	-0.671942	-0.69503	0.749187	-0.143623	0.0639603	0.982737	0.0283746	-0.265122	0.213436	-0.19451	0.0649648	-0.421157	0.424605	0.0762112	0	0.0127719	0.0298012	0.0468304	0.119918	22.2607	27.0216	3.0202	2.06207	0.104145	0.641567	1.16495	0.65845	2.51117	1.13139	0.487725	PD1_low/PDL1_high	non PD-1 high/PDL1low
P211	Desert	Response	CR	96.5934	0	0.35539	3.51646	-0.544555	-0.395903	-0.162319	-0.284111	-0.249247	-0.6778	-0.623002	-0.351508	-0.591282	-0.433908	-0.493071	-0.448694	-0.348379	0.852598	-0.516246	-0.744021	-0.450872	0.0841751	0	0.00701459	0	0.222485	0.0417159	0.24759	2.99796	7.88882	1.13459	0.0260824	0	0.0866101	1.94007	0.329118	0.520707	0.453216	0.330384	PD1_low/PDL1_high	non PD-1 high/PDL1low
P212	NA	No Response	SD	13.8976	1	NA	2.1746	NA	NA	NA	-0.198859	-0.606006	-0.72558	-0.187035	-0.473022	-0.644874	-0.163924	-0.506909	-0.400649	-0.361373	-0.747185	-0.837773	-0.860336	NA	NA	NA	NA	0.106406	0.0110076	0	1.02035	0.871392	5.59831	2.15712	0.00699227	0.0104884	0	0	0	0.234522	NA	0.901983	PD1_high/PDL1_low	non PD-1 high/PDL1low
P213	Desert	Response	PR	46.5554	1	0.147183	3.29378	-0.5966	-0.395903	-0.260294	-0.24123	-0.594479	-0.638737	-0.184832	-0.515069	-0.750859	-0.43526	-0.511977	-0.399884	-0.0426374	-0.747185	-0.809341	0.740784	-0.469358	0	0	0	0.0535213	0.0178404	0.0758218	1.02426	0.135554	1.06856	1.12946	0	0.0106553	2.12456	0	0.0291036	4.17399	0.0313022	1.30418	PD1_high/PDL1_low	non PD-1 high/PDL1low
P214	Infiltrated	No Response	PD	12.5834	1	1.44696	10.7662	-0.0181141	-0.212739	-0.260294	-0.0288665	-0.624576	-0.670651	-0.347141	-0.156054	-0.0882628	0.841507	-0.0852816	-0.388771	0.253372	-0.747185	-0.738405	-0.468559	-0.260221	0.93562	0.144798	0	0.31858	0	0.0479583	0.73656	6.41849	29.3876	5.96507	0.588659	0.0130813	4.09765	0	0.101715	1.19847	4.80451	0.758508	PD1_low/PDL1_high	non PD-1 high/PDL1low
P215	Desert	Response	PR	120.348	1	0	1.05379	-0.5966	-0.395903	-0.260294	-0.284111	-0.624576	-0.72558	0.519514	-0.520525	-0.748087	-0.565118	-0.498771	-0.448694	-0.352418	-0.681558	-0.585084	-0.513415	-0.468359	0	0	0	0	0	0	2.27273	0.0400641	1.18704	0.637639	0.0182183	0	0.0596896	0.0795862	0.258655	1.0881	0.0540979	1.86309	PD1_high/PDL1_low	non PD-1 high/PDL1low
P216	Infiltrated	Response	CR	217.861	1	1.36079	2.8166	-0.575991	-0.395903	-0.260294	0.343646	-0.242238	-0.362163	-0.612758	-0.492875	-0.460395	-0.0645849	-0.457648	-0.311359	-0.361373	-0.717777	-0.69841	-0.551733	-0.470729	0.0333315	0	0	0.783527	0.22664	0.317296	0.265747	0.523967	13.4829	2.53335	0.0749513	0.0299805	0	0.0356633	0.142653	0.993822	0	0.589829	PD1_low/PDL1_low	non PD-1 high/PDL1low
P217	Desert	Response	CR	41.8572	1	0.078561	0.969389	-0.590597	-0.395903	-0.260294	-0.280664	-0.595537	-0.671363	-0.283516	-0.518275	-0.753989	-0.512508	-0.511977	-0.448694	-0.346465	-0.719871	-0.837773	-0.164162	-0.469765	0.00970827	0	0	0.0043033	0.0172132	0.0473363	0.849337	0.0794492	0.934796	0.836895	0	0	0.0993707	0.0331236	0	1.94742	0.021999	1.0829	PD1_low/PDL1_low	non PD-1 high/PDL1low
P218	Desert	No Response	SD	13.142	1	0.745683	3.61604	-0.5966	-0.395903	-0.260294	-0.252667	-0.359743	-0.0962631	0.0896041	-0.48984	NA	-0.249654	-0.511977	-0.448694	-0.352038	0.381549	-0.49333	-0.58768	NA	0	0	0	0.0392465	0.156986	0.549451	1.5107	0.577082	NA	1.83243	0	0	0.0622191	1.36882	0.352575	0.905375	NA	1.03523	PD1_high/PDL1_low	PD1_high/PDL1_low
P219	Infiltrated	No Response	PD	9.56078	1	1.72569	6.42044	-0.398835	-0.201693	-0.260294	0.148519	0.538326	-0.699262	0.452474	-0.479695	-0.0505058	-0.143871	-0.276145	-0.448694	0.0411089	0.164448	-0.76577	NA	0.0629423	0.319857	0.153531	0	0.539982	0.689338	0.0229779	2.1539	0.754619	31.0013	2.23307	0.325348	0	2.68278	1.10554	0.0737028	NA	12.1802	2.1539	PD1_high/PDL1_low	PD1_high/PDL1_low
P220	Infiltrated	No Response	SD	19.1216	1	2.31471	7.70599	0.103603	-0.211834	-0.260294	-0.151696	-0.404905	0.123385	0.406553	-0.483707	0.841249	0.456544	-0.239113	-0.308879	-0.233671	-0.368154	0.60917	-0.0154471	-0.461994	1.13248	0.145514	0	0.165273	0.130215	0.741223	2.0725	0.684411	69.1145	4.50707	0.376437	0.0305219	0.851209	0.459653	1.4811	2.31332	0.199369	2.09996	PD1_high/PDL1_low	PD1_high/PDL1_low
P221	Infiltrated	Response	CR	183.988	0	1.72851	3.83212	-0.455114	-0.332221	-0.196371	0.223655	0.435508	-0.516427	0.199583	0.290554	-0.263396	-0.0972733	-0.437199	-0.381185	-0.29687	-0.0503376	-0.808806	0.00882678	0.17825	0.228833	0.0503432	0.00457666	0.633761	0.62839	0.182609	1.70564	14.2344	21.9025	2.40955	0.103161	0.0147373	0.429948	0.84507	0.0296516	2.37305	14.8119	1.89704	PD1_high/PDL1_high	PD1_high/PDL1_low
P222	Infiltrated	No Response	PD	8.47657	1	2.67533	4.53677	0.173472	0.0911734	-0.1275	-0.0301938	0.0169985	-0.33839	NA	-0.515278	NA	-0.227042	-0.15306	-0.353191	-0.20988	-0.447625	-0.124967	-0.47015	-0.470135	1.24548	0.385054	0.00950751	0.316924	0.380308	0.338052	NA	0.131901	NA	1.91807	0.495153	0.0208485	1.00979	0.363278	0.729635	1.19455	0.0135648	1.19455	NA	PD1_high/PDL1_low
P223	Desert	No Response	PD	6.89953	1	0.9109	4.4597	-0.309578	-0.343937	0.0266033	-0.186417	-0.570443	-0.460962	0.226893	1.61484	0.363834	-0.212449	-0.35734	1.01717	-0.15553	-0.533135	-0.523801	1.3023	2.71445	0.464218	0.0410813	0.0205406	0.121936	0.0320883	0.231036	1.75405	37.4101	48.71	1.97333	0.213333	0.32	1.37206	0.25958	0.321384	5.55556	72.6965	1.97636	PD1_high/PDL1_high	PD1_high/PDL1_low
P224	Infiltrated	No Response	SD	10.3822	1	2.16405	5.2557	0.1979	-0.263966	1.13824	-0.280459	-0.4554	-0.0729699	-0.123132	-0.468003	-0.772952	-0.0945488	-0.296565	2.07946	-0.325244	-0.250735	0.279734	NA	0.906081	1.28499	0.104301	0.100129	0.0045583	0.100283	0.569788	1.13362	0.959233	0.124309	2.41987	0.297177	0.5519	0.240819	0.602047	1.14389	NA	31.4234	1.13362	PD1_high/PDL1_low	PD1_high/PDL1_low
P225	Excluded	Response	CR	72.2479	1	0.727971	4.87718	-0.235563	-0.370864	-0.168137	-0.253704	-0.566953	-0.673417	-0.268082	-0.45918	-0.681616	0.333508	-0.286652	-0.139138	-0.315599	-0.684286	-0.763255	-0.37086	-0.468783	0.583927	0.0197941	0.00659805	0.0379521	0.0341569	0.0455425	0.876694	1.11364	4.02797	4.04109	0.310853	0.0675767	0.305111	0.0762777	0.0762777	1.43885	0.0444181	0.932759	PD1_high/PDL1_low	PD1_high/PDL1_low
P226	Desert	Response	PR	39.1302	1	0.85873	3.75878	-0.211603	-0.315239	0.106453	-0.280455	-0.570688	-0.600142	-0.210218	-0.285102	-0.73371	-0.481633	-0.00446422	2.89802	-0.282079	-0.500211	-0.304211	-0.349754	-0.359969	0.622679	0.0637683	0.0262575	0.00456329	0.0319431	0.109519	0.979258	4.16008	1.8015	0.953831	0.700152	0.730594	0.528541	0.299507	0.546159	1.49078	2.52792	1.06328	PD1_high/PDL1_high	PD1_high/PDL1_low
P227	Infiltrated	Response	CR	158.426	0	2.16349	5.33821	-0.397119	-0.307478	-0.185189	-0.267625	0.0766562	0.796974	-0.452918	-0.370528	-0.657325	-0.578351	-0.361669	-0.211223	-0.361373	0.913089	1.58313	-0.518203	-0.274697	0.322633	0.0699037	0.00537721	0.0205778	0.415672	1.32933	0.549067	2.66509	5.06616	0.587524	0.207361	0.0518403	0	2.01342	2.47806	1.07632	4.47412	0.571548	PD1_low/PDL1_high	PD1_high/PDL1_low
P228	Infiltrated	No Response	PD	7.22808	1	2.24772	2.51415	-0.287479	-0.167815	1.11343	-0.284111	1.48344	-0.474151	NA	-0.445629	-0.536005	-0.611593	-0.190487	1.04397	-0.361373	-0.0608502	-0.39733	0.561152	-0.451536	0.499959	0.180313	0.0983526	0	1.24958	0.21952	NA	1.3508	10.2513	0.461622	0.443519	0.325851	0	0.832322	0.450841	3.73201	0.438048	3.73201	NA	PD1_high/PDL1_low
P229	Infiltrated	Response	PR	164.176	0	3.19404	3.08721	0.195961	0.206776	-0.101851	-0.273138	0.199508	0.330675	-0.105473	-0.370152	2.26207	-0.556565	0.167977	-0.307034	-0.361373	-0.530059	0.319791	-0.752285	-0.352578	1.28186	0.476443	0.0113439	0.0136961	0.488495	0.922206	1.16492	2.67167	129.84	0.670034	0.938048	0.0309246	0	0.263309	1.18489	0.500375	2.6966	0.936668	PD1_high/PDL1_high	PD1_high/PDL1_low
P230	Desert	No Response	PD	6.0453	1	0.319397	4.29711	-0.550785	-0.388092	-0.260294	-0.269183	-0.320718	-0.67934	-0.729333	-0.37615	-0.757016	-0.614196	-0.42747	-0.0481566	-0.316987	1.73	-0.504272	-0.838378	-0.467156	0.0740992	0.00617494	0	0.018633	0.180119	0.0403714	0.0591156	2.5667	0.805427	0.451763	0.116584	0.0874381	0.295858	3.0041	0.341375	0.288548	0.0815594	0.0914239	PD1_low/PDL1_high	PD1_high/PDL1_low
P231	Infiltrated	Response	PR	79.476	1	1.44099	4.44754	-0.107119	-0.334412	-0.163299	-0.0686883	-0.454479	-0.468946	0.425193	NA	1.66523	-0.0588224	-0.351991	-0.409808	-0.231626	-0.45461	-0.404494	-0.413555	NA	0.791667	0.0486111	0.00694444	0.268877	0.100829	0.224065	2.10554	NA	104.331	2.55518	0.220713	0.00848896	0.864841	0.354807	0.443508	1.3338	NA	1.92782	NA	PD1_high/PDL1_low
P232	Infiltrated	No Response	SD	25.7583	1	2.45552	3.9759	-0.345527	-0.262483	-0.260294	-0.266933	2.4077	-0.582328	0.118801	-0.16064	0.35842	-0.436791	-0.367177	0.523574	-0.328092	1.02113	-0.765533	-0.45054	-0.337832	0.406075	0.105474	0	0.0214408	1.79746	0.125071	1.56245	6.33824	48.4786	1.12367	0.199763	0.212248	0.221839	2.14444	0.0739463	1.2428	3.03315	1.53368	PD1_high/PDL1_high	PD1_high/PDL1_low
P233	Excluded	No Response	SD	11.5978	1	1.15332	5.34793	-0.5966	-0.395903	-0.260294	-0.278207	1.08485	-0.573648	0.479448	0.0106388	0.296158	-0.00812115	-0.511977	-0.448694	-0.335788	1.18644	-0.75447	-0.809402	-0.332138	0	0	0	0.00736947	1.0133	0.13265	2.20171	9.3357	45.8176	2.7472	0	0	0.170539	2.34492	0.0852697	0.359842	3.16311	1.92962	PD1_high/PDL1_high	PD1_high/PDL1_low
P234	Infiltrated	No Response	PD	6.57098	1	3.03003	5.68072	-0.556144	-0.359117	-0.260294	0.975386	-0.0833554	0.468648	-0.414505	NA	-0.483842	-0.484388	-0.194736	-0.448694	-0.260788	-0.0861567	1.92459	-0.362087	NA	0.0654308	0.0290803	0	1.57202	0.320821	1.04267	0.617156	NA	12.4808	0.943396	0.437658	0	0.670456	0.801632	2.82758	1.46044	NA	0.791774	NA	PD1_high/PDL1_low
P235	Desert	No Response	PD	24.1812	1	0.890542	2.98144	-0.557927	-0.387991	-0.260294	-0.284111	-0.466493	0.108277	-0.518266	NA	0.568578	-0.359895	-0.451647	-0.448694	-0.324284	-0.441399	0.00753615	-0.784935	NA	0.0625469	0.00625469	0	0	0.0937072	0.728033	0.433235	NA	57.4607	1.4149	0.0832293	0	0.247219	0.370828	0.865266	0.420042	NA	0.428746	NA	PD1_high/PDL1_low
P236	Infiltrated	Response	CR	86.1784	0	2.57162	7.02799	-0.539848	-0.395903	-0.260294	-0.20108	1.16119	0.783588	-0.201756	0.0580075	0.0753568	-0.344232	-0.49278	-0.32738	0.102207	0.482909	0.0600503	0.52634	1.01988	0.091788	0	0	0.103635	1.05855	1.31764	0.994259	10.1647	36.3806	1.47422	0.0264831	0.0264831	3.09004	1.49174	0.91902	3.64636	34.0206	1.8591	PD1_high/PDL1_high	PD1_high/PDL1_low
P237	Desert	Response	PR	86.1456	0	0.161837	3.31697	-0.555503	-0.390648	-0.144248	-0.25828	-0.577954	-0.699203	-0.329641	0.0317852	-0.000819915	-0.373246	-0.47019	-0.140607	-0.227698	-0.125483	-0.659215	1.01622	-0.230843	0.0664673	0.0041542	0.00830841	0.0322417	0.0276358	0.0230298	0.767578	9.70578	33.1249	1.36434	0.057648	0.067256	0.891021	0.753941	0.182774	4.85169	5.475	1.25394	PD1_low/PDL1_high	PD1_high/PDL1_low
P238	Infiltrated	Response	PR	83.8129	0	4.48303	10.3778	-0.395458	-0.342227	-0.0627367	-0.213449	2.40074	1.81666	0.109466	-0.495906	0.0661242	-0.289662	-0.438282	-0.262406	0.0307458	1.83235	1.91001	0.166877	-0.45783	0.325318	0.0424328	0.0141443	0.0881964	1.79333	2.21961	1.54591	0.470914	35.986	1.6809	0.101667	0.0406669	2.61371	3.12822	2.81265	2.76192	0.294406	2.38075	PD1_high/PDL1_low	PD1_high/PDL1_low
P239	Infiltrated	No Response	PD	8.6737	1	5.2432	20.3466	0.30027	2.12801	-0.177599	-0.114484	-0.13004	0.748027	-0.245858	-0.480789	2.80274	2.49199	2.30618	0.113714	0.148339	-0.394225	-0.550285	0.0568542	-0.448129	1.45056	1.99526	0.00592066	0.211718	0.293148	1.28659	0.916086	0.735481	152.948	12.2161	3.88787	0.122775	3.39754	0.428036	0.294275	2.49122	0.515804	1.06486	PD1_high/PDL1_low	PD1_high/PDL1_low
P240	Infiltrated	Response	CR	79.706	0	1.83843	6.646	-0.0131687	-0.0506011	-0.260294	-0.261016	-0.103537	-0.400128	-0.110346	4.07662	1.38579	-0.496523	0.494774	-0.448694	0.0882903	-0.29781	-0.0391879	0.431761	3.8717	0.943619	0.272975	0	0.0288268	0.308858	0.284149	1.15628	80.4924	92.3878	0.897436	1.38889	0	2.99728	0.544959	0.817439	3.41365	99.1087	1.19377	PD1_high/PDL1_high	PD1_high/PDL1_low
P241	Desert	Response	PR	46.0626	1	0.15531	2.20981	-0.569232	-0.380632	-0.260294	-0.284111	-0.557788	-0.657563	-0.384674	-0.475591	-0.334678	-0.606237	-0.452659	-0.407043	-0.35415	0.0468474	-0.226306	-0.243881	-0.429933	0.0442638	0.0120719	0	0	0.0395898	0.0593848	0.670031	0.826446	18.8559	0.481906	0.0818331	0.00909256	0.0481464	0.962927	0.625903	1.75127	0.93111	0.791419	PD1_low/PDL1_low	PD1_high/PDL1_low
P242	Infiltrated	Response	PR	47.1468	1	1.98587	4.26449	-0.586359	-0.395903	-0.260294	-0.271214	0.642744	0.65111	-0.162109	-0.510554	-0.737966	-0.418151	-0.511977	-0.448694	-0.359654	0.358079	0.841004	-0.434331	-0.461228	0.0165627	0	0	0.0160979	0.751234	1.20197	1.06453	0.214569	1.61958	1.19426	0	0	0.0114561	1.34036	1.71841	1.28268	0.216841	1.1044	PD1_high/PDL1_low	PD1_high/PDL1_low
P243	Infiltrated	Response	CR	37.816	1	1.25788	3.12607	0.0408136	-0.242482	-0.260294	-0.250247	-0.562184	-0.695323	2.32075	-0.499292	-0.749791	-0.103409	-0.18561	0.376306	-0.361373	-0.747185	-0.730888	NA	-0.470729	1.03093	0.121286	0	0.0422677	0.0369842	0.0264173	5.46547	0.411653	1.11419	2.38631	0.450248	0.180099	0	0	0.109409	NA	0	5.46547	PD1_high/PDL1_low	PD1_high/PDL1_low
P244	Desert	No Response	SD	17.3802	1	0	1.38318	-0.5966	-0.395903	-0.260294	-0.284111	-0.624576	-0.72558	-0.756011	NA	NA	-0.378274	-0.511977	-0.448694	-0.361373	-0.747185	-0.800754	-0.937782	NA	0	0	0	0	0	0	0.011828	NA	NA	1.34529	0	0	0	0	0.0378931	0.0439689	NA	0.0210686	NA	PD1_high/PDL1_low
P245	Excluded	No Response	SD	25.6925	1	0.186442	12.5398	-0.5966	-0.388408	-0.260294	-0.241258	-0.624576	-0.580084	-0.745435	-0.511212	-0.747153	0.461891	-0.49752	-0.174613	0.754877	-0.435693	-0.725945	-0.712307	-0.470729	0	0.00592452	0	0.0534867	0	0.127031	0.0305736	0.203062	1.22694	4.52732	0.0199442	0.0598325	7.44048	0.377747	0.114469	0.598739	0	0.239623	PD1_low/PDL1_low	PD1_high/PDL1_low
P246	Infiltrated	Response	PR	35.8447	1	1.50594	2.00707	0.000716988	-0.26756	-0.19868	-0.198957	-0.265977	-0.593702	0.247213	-0.50877	-0.680324	-0.635357	0.00992939	-0.289102	-0.349716	-0.277326	-0.610049	0.507216	-0.466539	0.966077	0.10146	0.00441131	0.106284	0.212568	0.115141	1.79007	0.245791	4.08319	0.371618	0.720009	0.0348392	0.0777001	0.569801	0.2331	3.59931	0.0956251	2.29544	PD1_high/PDL1_low	PD1_high/PDL1_low
P247	Excluded	Response	PR	13.5034	1	0.906728	6.11532	-0.208233	-0.338326	-0.00599624	-0.284111	-0.492761	-0.568965	0.704803	-0.447702	-0.144832	0.440134	-0.33384	0.530217	-0.353474	-0.0959543	-0.477723	1.92233	-0.467237	0.628129	0.0455166	0.0182066	0	0.0781364	0.136739	2.60116	1.31452	26.9699	4.44492	0.245753	0.213698	0.0526501	0.789751	0.36855	7.08113	0.079694	4.50718	PD1_high/PDL1_low	PD1_high/PDL1_low
P248	Infiltrated	Response	PR	31.7707	1	1.46262	27.5645	-0.165525	-0.180548	0.305872	-0.109965	-0.561355	-0.382196	-0.568464	0.373933	0.0872597	0.302978	1.55741	1.18601	2.46386	-0.23034	0.108547	-0.0732217	-0.320592	0.697203	0.170247	0.0405351	0.217359	0.0374756	0.299805	0.344258	15.6935	36.8894	3.92546	2.85488	0.35686	18.8319	0.626781	0.968661	2.17117	3.42662	0.804403	PD1_low/PDL1_high	PD1_high/PDL1_low
P249	NA	Response	PR	22.3085	1	NA	NA	-0.00579405	-0.159413	0.0298453	NA	NA	NA	-0.336003	-0.423255	NA	-0.0319838	0.343947	0.227441	NA	NA	NA	-0.477499	-0.394957	0.955546	0.186955	0.0207727	NA	NA	NA	0.756303	1.74234	NA	2.65683	1.18081	0.147601	NA	NA	NA	1.17647	1.72938	0.808824	PD1_low/PDL1_high	PD1_high/PDL1_low
P250	Desert	Response	PR	172.225	0	0.42499	2.40328	-0.58402	-0.395903	-0.260294	-0.279413	-0.367353	-0.443472	0.425433	-0.510353	-0.691029	-0.365272	-0.511977	-0.448694	-0.351284	-0.525368	-0.180789	NA	-0.470729	0.0203459	0	0	0.00586441	0.152475	0.246305	2.10597	0.218081	3.62565	1.39453	0	0	0.0672495	0.268998	0.672495	NA	0	2.10597	PD1_high/PDL1_low	PD1_high/PDL1_low
P251	Desert	No Response	SD	17.3474	1	0.414433	4.11204	-0.527233	-0.386441	-0.260294	-0.280738	-0.503813	-0.474786	-0.115703	-0.511923	-0.58251	-0.105521	-0.503045	-0.335797	-0.291312	-0.310751	-0.153431	0.22049	-0.468848	0.112191	0.00747943	0	0.00421088	0.071585	0.218966	1.14679	0.190612	8.26373	2.37831	0.0123229	0.0246457	0.466999	0.529265	0.700498	2.89383	0.0429246	1.7051	PD1_high/PDL1_low	PD1_high/PDL1_low
P252	Infiltrated	Response	CR	101.587	1	1.71044	6.52563	-0.218247	-0.0733747	-0.205505	-0.274219	0.406486	-0.478096	-0.558893	-0.511159	-0.288998	0.0309808	0.155048	0.116775	-0.359341	0.738082	-0.0836378	-0.617174	-0.465734	0.611933	0.254972	0.00392265	0.0123472	0.611187	0.216076	0.361223	0.203989	20.8083	2.8953	0.920211	0.123443	0.0135428	1.80119	0.771939	0.832808	0.113999	0.478997	PD1_low/PDL1_low	PD1_high/PDL1_low
P253	NA	No Response	SD	47.8039	1	NA	NA	-0.374353	-0.304964	-0.260294	NA	NA	NA	-0.321436	-0.488618	NA	2.97204	1.43753	-0.224693	NA	NA	NA	-0.188544	-0.470729	0.359454	0.0718907	0	NA	NA	NA	0.782123	0.598461	NA	14.0342	2.68949	0.0488998	NA	NA	NA	1.88743	0	1.63128	PD1_low/PDL1_low	PD1_high/PDL1_low
P254	Infiltrated	Response	PR	48.7238	1	4.30239	8.6412	1.06127	0.0334413	0.332295	0.2055	-0.16639	-0.317288	1.20499	-0.382005	0.17653	-0.0996954	0.500144	0.773048	0.167233	-0.36078	-0.265539	0.318566	-0.385531	2.68137	0.339415	0.0424268	0.611102	0.271601	0.356476	3.48775	2.46425	40.7048	2.40038	1.3963	0.266709	3.52347	0.468595	0.585744	3.13515	1.9445	3.32801	PD1_high/PDL1_high	PD1_high/PDL1_low
P255	Desert	No Response	SD	27.0724	1	0.105883	4.11297	-0.567286	-0.395903	-0.260294	-0.273701	-0.580735	-0.703256	-0.151179	-0.499791	-0.397573	-0.00139821	-0.511977	-0.223896	-0.277352	-0.387993	-0.549009	0.0649348	-0.469171	0.0474108	0	0	0.0129938	0.0259875	0.0194906	1.08391	0.402936	16.1678	2.77267	0	0.0490737	0.56005	0.435594	0.295582	2.5111	0.0355682	1.44815	PD1_high/PDL1_low	PD1_high/PDL1_low
P256	Desert	No Response	SD	39.0316	1	0.0529562	1.16222	-0.581984	-0.395903	-0.260294	-0.284111	-0.587483	-0.717185	-0.621976	-0.48667	-0.775861	-0.594162	-0.511977	-0.448694	-0.361373	-0.354725	-0.682786	-0.895883	-0.468013	0.0236393	0	0	0	0.0219877	0.00732923	0.249408	0.632558	0	0.527638	0	0	0	0.475939	0.158646	0.147059	0.0619792	0.225983	PD1_low/PDL1_low	PD1_high/PDL1_low
P257	Desert	No Response	SD	20.3372	1	0.219222	0	-0.570456	-0.395903	-0.260294	-0.284111	-0.624576	-0.522922	-0.748533	-0.522815	NA	-0.733477	-0.511977	-0.448694	-0.361373	-0.747185	-0.837773	-0.823265	-0.470729	0.0422833	0	0	0	0	0.176939	0.0250815	0	NA	0	0	0	0	0	0	0.325733	0	0.0652032	PD1_low/PDL1_low	non PD-1 high/PDL1low
P258	Desert	Response	CR	16.6246	1	1.20251	1.35639	-0.457414	-0.384512	-0.260294	-0.284111	0.133443	-0.131073	-0.666584	-0.232968	-0.547127	-0.680244	-0.489494	-0.377652	-0.358404	-0.290251	-0.315761	-0.710063	-0.3298	0.225114	0.00900455	0	0	0.449334	0.519058	0.170338	5.07246	9.77595	0.201613	0.0310174	0.0155087	0.0197902	0.554126	0.534336	0.604261	3.21648	0.325102	PD1_low/PDL1_high	non PD-1 high/PDL1low
P259	Desert	No Response	PD	21.75	1	0.0484509	2.34534	-0.573453	-0.395903	-0.260294	-0.284111	-0.618381	-0.717169	-0.760671	-0.522815	-0.775757	-0.202997	-0.511977	-0.448694	-0.361373	-0.677876	-0.591435	-0.955653	-0.470729	0.0374357	0	0	0	0.00367175	0.00734349	0.00356824	0	0.00440921	2.00913	0	0	0	0.0840513	0.252154	0	0	0.00316336	PD1_low/PDL1_low	non PD-1 high/PDL1low
P260	Desert	No Response	PD	204	1	0.112214	1.52905	-0.5966	-0.395903	0.10688	-0.284111	-0.624576	-0.627165	-0.739871	-0.485983	NA	-0.432474	-0.511977	-0.353745	-0.320658	-0.725872	-0.768335	-0.847738	-0.470729	0	0	0.0262881	0	0	0.0859254	0.0404367	0.644567	NA	1.14001	0	0.0207275	0.271388	0.0258465	0.0710778	0.265518	0	0.170573	PD1_low/PDL1_low	non PD-1 high/PDL1low
P261	Infiltrated	Response	PR	49.6109	1	2.24317	4.50255	-0.569969	-0.395903	-0.260294	1.36043	-0.603841	-0.570726	-0.290577	-0.510779	-0.603357	-0.00487292	-0.151466	-0.448694	-0.202323	-0.62698	-0.798934	0.99952	-0.470729	0.043071	0	0	2.05261	0.0122911	0.135202	0.83682	0.210637	7.37272	2.75951	0.497353	0	1.06016	0.145773	0.0397562	4.81059	0	4.26177	PD1_low/PDL1_low	non PD-1 high/PDL1low
P262	Infiltrated	Response	CR	15.5732	1	7.78729	20.9962	1.08559	0.446932	0.515237	2.25883	-0.124834	0.276143	0.444901	-0.182482	-0.53417	0.334716	1.30586	0.174472	1.57618	-0.376513	0.0827492	0.185348	-0.384785	2.72071	0.666297	0.0555247	3.17393	0.296234	0.874594	2.14047	5.95599	10.3297	4.04566	2.50784	0.136038	12.9149	0.449516	0.942254	2.80737	1.96154	2.30394	PD1_high/PDL1_high	non PD-1 high/PDL1low
P263	Infiltrated	No Response	PD	47.0154	1	12.8189	72.0548	0.472443	-0.327554	-0.260294	8.16882	-0.454626	-0.285018	-0.396073	1.10096	-0.775861	-0.50045	-0.00279896	-0.448694	10.1504	-0.691842	-0.509942	1.01406	-0.18347	1.72903	0.0540321	0	10.5504	0.100742	0.384651	0.649827	28.4168	0	0.882565	0.70245	0	70.0671	0.0671141	0.33557	4.84638	6.55622	2.17869	PD1_low/PDL1_high	non PD-1 high/PDL1low
P264	Infiltrated	No Response	PD	12.3206	1	7.57209	15.1996	1.35753	-0.0607104	-0.125708	-0.254491	1.38366	2.60687	-0.0643684	3.34437	0.702157	0.172377	0.486847	-0.319875	-0.28364	5.44801	1.44006	NA	3.43511	3.16053	0.264984	0.00963577	0.0369699	1.19043	2.90953	1.23778	67.6776	63.1698	3.43082	1.37795	0.0281215	0.518135	7.51295	2.33161	NA	89.1444	1.23778	PD1_high/PDL1_high	non PD-1 high/PDL1low
P265	Desert	No Response	PD	11.105	1	0.426464	4.57259	-0.494885	-0.365074	-0.260294	-0.256918	-0.401909	-0.643513	-0.65673	-0.304732	-0.480859	-0.259331	-0.180175	-0.368046	-0.334813	0.670948	-0.442453	-0.765336	-0.456449	0.164509	0.0243717	0	0.0339405	0.131991	0.0716521	0.187806	3.81655	12.6082	1.79577	0.457746	0.0176056	0.177036	1.71978	0.404654	0.468262	0.32591	0.204789	PD1_low/PDL1_high	non PD-1 high/PDL1low
P266	Infiltrated	No Response	PD	19.9758	1	3.17604	2.33506	-0.514899	-0.37733	-0.260294	-0.255558	-0.143611	2.3766	-0.698222	NA	NA	-0.562754	-0.49733	-0.448694	-0.359943	-0.668576	0.689563	-0.753648	NA	0.132139	0.0146821	0	0.0356379	0.285103	2.70848	0.11426	NA	NA	0.646595	0.0202061	0	0.00953289	0.0953289	1.56339	0.497022	NA	0.392633	NA	non PD-1 high/PDL1low
P267	Desert	Response	PR	10.2179	1	0.06844	0.997827	-0.5966	-0.395903	-0.260294	-0.284111	-0.562998	-0.688999	-0.600879	-0.508868	-0.774308	-0.628222	-0.509116	-0.448694	-0.361373	-0.501767	-0.547019	-0.126897	-0.470729	0	0	0	0	0.0365013	0.0319387	0.286802	0.244073	0.0663636	0.398642	0.00394695	0	0	0.297619	0.297619	2.03911	0	0.550351	PD1_low/PDL1_low	non PD-1 high/PDL1low
P268	Desert	No Response	SD	14.259	1	0.05716	1.23828	-0.5966	-0.373366	-0.260294	-0.273604	-0.602451	-0.710559	-0.740894	-0.500058	NA	-0.481863	-0.482583	-0.262935	-0.346054	-0.68595	-0.810568	-0.952089	-0.461423	0	0.0178158	0	0.0131148	0.0131148	0.0131148	0.038622	0.398262	NA	0.95296	0.0405515	0.0405515	0.102107	0.0742597	0.0278474	0.00876885	0.212404	0.0246407	PD1_low/PDL1_low	non PD-1 high/PDL1low
P269	Desert	No Response	SD	10.3164	1	0.283272	0.138026	-0.548801	-0.369233	-0.260294	-0.284111	-0.610399	-0.52345	-0.761029	-0.416851	-0.773143	-0.697033	-0.511977	-0.448694	-0.361373	-0.747185	-0.837773	NA	-0.445295	0.0773069	0.0210837	0	0	0.00840371	0.176478	0.00293367	1.85443	0.116155	0.138026	0	0	0	0	0	NA	0.580495	0.00293367	PD1_low/PDL1_high	non PD-1 high/PDL1low
P270	Desert	No Response	SD	9.56078	1	0.593013	2.12095	-0.57712	-0.379961	-0.260294	-0.274754	-0.0433667	-0.504869	-0.732044	-0.519407	0.022857	-0.688231	-0.479773	-0.419621	-0.341156	0.414512	-0.490706	-0.921466	-0.466057	0.031506	0.0126024	0	0.0116788	0.344526	0.192701	0.0543099	0.0596362	34.1368	0.171363	0.0444275	0.00634679	0.134754	1.4088	0.355262	0.0841144	0.106633	0.0711069	PD1_low/PDL1_low	non PD-1 high/PDL1low
P271	Desert	No Response	PD	7.16237	1	0.119383	1.69448	-0.5966	-0.395903	-0.0506063	-0.284111	-0.53654	-0.665809	-0.650277	1.14477	0.142292	-0.444366	-0.511977	0.132091	-0.356448	-0.449416	-0.760804	-0.876996	2.12461	0	0	0.0150128	0	0.0521853	0.0521853	0.199243	29.1835	39.2414	1.09497	0	0.126787	0.0328278	0.361106	0.0787867	0.193531	59.2344	0.197389	PD1_low/PDL1_high	non PD-1 high/PDL1low
P272	Desert	Response	PR	23.0313	1	0.09149	0.381679	-0.57698	-0.387875	-0.260294	-0.284111	-0.590786	-0.687345	NA	NA	-0.76085	-0.632701	-0.511977	-0.448694	-0.361373	-0.747185	-0.837773	NA	NA	0.0317319	0.00634639	0	0	0.0200294	0.0333823	NA	NA	0.641524	0.381679	0	0	0	0	0	NA	NA	NA	NA	non PD-1 high/PDL1low
P273	Desert	No Response	PD	9.65934	1	0.0820382	0.332228	-0.594271	-0.395903	-0.260294	-0.284111	-0.571758	-0.67179	-0.762684	-0.451517	-0.775209	-0.701608	-0.511977	-0.448694	-0.361373	-0.572758	-0.837773	-0.955653	-0.349457	0.00376648	0	0	0	0.0313087	0.0469631	0	1.24775	0.0278545	0.1207	0	0	0	0.211528	0	0	2.76783	0	PD1_low/PDL1_low	non PD-1 high/PDL1low
P274	Infiltrated	No Response	SD	14.8176	1	5.55714	4.5163	0.193864	-0.24429	-0.260294	-0.0235826	1.36758	2.31276	NA	-0.435917	-0.771994	-0.0619388	-0.297606	-0.448694	-0.324813	-0.179798	-0.109553	NA	-0.466438	1.27847	0.119856	0	0.325175	1.1809	2.65275	NA	1.52076	0.165267	2.54338	0.295741	0	0.243693	0.688073	0.745413	NA	0.0979432	NA	NA	non PD-1 high/PDL1low
P275	Excluded	Response	PR	11.105	1	0.936184	6.24555	-0.192912	-0.196802	-0.178871	-0.277699	-0.503064	-0.679747	1.59616	-0.522815	-0.590987	-0.340912	0.400914	-0.208316	-0.197113	0.657248	-0.203914	1.03551	-0.470729	0.652909	0.157398	0.00582954	0.0080032	0.0720288	0.040016	4.18111	0	7.90139	1.48679	1.2594	0.0524751	1.09489	1.70316	0.648824	4.89914	0	4.39513	PD1_high/PDL1_low	non PD-1 high/PDL1low
P276	Excluded	Response	PR	29.0766	1	0.79471	6.33034	-0.593664	-0.395903	-0.260294	-0.200096	-0.217704	-0.217137	0.181029	-0.381217	-0.701398	0.388103	-0.511977	-0.150389	-0.317316	0.442551	-0.563353	1.57365	-0.159892	0.00474856	0	0	0.104862	0.241183	0.443916	1.67275	2.47804	3.18251	4.24786	0	0.0651205	0.293667	1.4428	0.280899	6.22321	7.09435	2.96882	PD1_high/PDL1_high	non PD-1 high/PDL1low
P277	Desert	No Response	SD	47.0811	1	1.13208	2.63692	-0.0817676	-0.253938	-0.00746466	-0.284111	-0.443068	-0.655161	-0.683897	-0.431847	-0.548637	-0.455142	-0.274836	1.04994	-0.361373	-0.401912	-0.33979	-0.878852	-0.359103	0.83267	0.112229	0.0181015	0	0.107593	0.0614817	0.139651	1.59198	9.71142	1.05416	0.327154	0.327154	0	0.418715	0.50974	0.188964	2.54769	0.149666	PD1_low/PDL1_high	non PD-1 high/PDL1low
P278	NA	No Response	SD	13.9633	1	NA	NA	NA	NA	NA	0.0239606	-0.493594	-0.251295	1.45683	-0.301617	2.2887	NA	NA	NA	1.65034	-0.747185	-0.724255	1.59519	-0.407413	NA	NA	NA	0.384516	0.0776426	0.414094	3.93415	3.87107	130.978	NA	NA	NA	13.4092	0	0.116198	6.27621	1.44509	4.35413	PD1_high/PDL1_high	non PD-1 high/PDL1low
P279	Desert	No Response	PD	7.26094	1	0.708171	3.81633	-0.40046	-0.18984	-0.200418	-0.226745	-0.549082	-0.602567	-0.280443	0.156426	-0.0242461	-0.429108	-0.389695	0.238213	-0.17908	-0.439563	-0.098459	0.102451	-0.100518	0.317229	0.162901	0.00428688	0.0716012	0.0447507	0.107402	0.854782	11.887	32.1237	1.15276	0.168697	0.149953	1.21509	0.373055	0.756768	2.60341	8.44947	1.14167	PD1_low/PDL1_high	non PD-1 high/PDL1low
P280	Desert	No Response	PD	10.4807	1	0.734168	2.90481	-0.333312	-0.342482	-0.260294	-0.272267	-0.337769	-0.632451	-0.691337	-0.136815	-0.667308	-0.563347	-0.246393	-0.448694	-0.350848	0.597747	-0.649308	-0.468033	-0.463656	0.425831	0.0422312	0	0.0147836	0.170011	0.0813098	0.126463	6.7552	4.63951	0.644346	0.366393	0	0.0701508	1.63101	0.192915	1.19976	0.161421	0.334847	PD1_low/PDL1_high	non PD-1 high/PDL1low
P281	Infiltrated	No Response	PD	8.47657	1	3.14229	5.42634	-0.28698	-0.395903	-0.117552	-0.158124	2.68254	-0.137232	-0.196258	-0.393041	-0.588922	-0.297513	-0.458034	-0.384776	-0.258709	1.35249	-0.392086	0.0637481	-0.2409	0.500766	0	0.0102197	0.157249	1.96037	0.513681	1.004	2.27111	7.98968	1.65116	0.0744186	0.0139535	0.684314	2.54628	0.456209	2.50818	5.24546	1.42104	PD1_high/PDL1_high	non PD-1 high/PDL1low
P282	Infiltrated	No Response	PD	45.4383	1	1.58945	8.05034	-0.536011	-0.352153	-0.260294	0.00338485	0.126056	0.0224282	-0.111686	-0.499355	-0.720903	-0.102278	-0.196914	0.908852	-0.108885	0.994634	0.269522	-0.0527775	-0.45631	0.097994	0.0345861	0	0.358835	0.444955	0.653079	1.15391	0.41055	2.34886	2.3906	0.434654	0.296355	1.68298	2.11231	1.13344	2.22147	0.329092	1.67838	PD1_high/PDL1_low	non PD-1 high/PDL1low
P283	Excluded	Response	PR	14.0948	1	1.04537	9.52017	-0.442741	-0.266619	-0.260294	-0.23136	-0.0187278	-0.41708	0.0118209	-0.475696	-0.366244	1.0083	-0.382934	-0.448694	-0.252747	0.189863	0.026772	0.676431	-0.459243	0.248845	0.102204	0	0.0658407	0.359131	0.269348	1.37283	0.824604	17.5068	6.59678	0.178024	0	0.724055	1.13636	0.884956	4.01565	0.262146	1.94547	PD1_high/PDL1_low	non PD-1 high/PDL1low
P284	Infiltrated	Response	PR	41.8243	1	6.23022	15.0523	0.113173	0.0509023	1.11013	2.26961	-0.106443	0.576006	1.7097	-0.19136	0.666468	1.07519	-0.387574	-0.0556076	0.691031	-0.228496	-0.543878	0.549015	0.14204	1.14796	0.353218	0.0981162	3.18739	0.307136	1.1364	4.38237	5.80062	61.6445	6.85013	0.171623	0.0858115	7.0149	0.629017	0.300834	3.70215	13.9854	4.03727	PD1_high/PDL1_high	non PD-1 high/PDL1low
P285	NA	Response	PR	30.0294	1	NA	1.07115	-0.545732	-0.395903	-0.260294	NA	NA	NA	-0.65274	-0.361094	NA	-0.507807	-0.511977	-0.448694	-0.361373	-0.747185	-0.626315	NA	-0.41607	0.0822707	0	0	NA	NA	NA	0.194878	2.83019	NA	0.854701	0	0	0	0	0.21645	NA	1.2475	0.194878	PD1_low/PDL1_high	non PD-1 high/PDL1low
P286	Infiltrated	Response	PR	75.1063	0	12.4761	12.393	2.53548	3.64858	0.904106	-0.265586	0.912308	2.93443	2.08785	3.01544	2.1263	0.355536	3.25492	0.898022	-0.361373	-0.747185	1.87594	NA	2.23488	5.06571	3.19733	0.083366	0.0231225	0.911025	3.19552	5.05265	61.9212	124.037	4.12451	5.19671	0.29399	0	0	2.77778	NA	61.7511	5.05265	PD1_high/PDL1_high	non PD-1 high/PDL1low
P287	Infiltrated	No Response	PD	8.80512	1	2.81684	4.18457	0.10253	-0.231849	-0.260294	-0.125826	-0.266906	0.58794	-0.0598525	0.600127	0.502041	-0.122626	-0.0424208	-0.194346	-0.210075	-0.747185	-0.68221	2.04827	-0.0654886	1.13074	0.129691	0	0.197562	0.212018	1.14682	1.24579	19.652	54.6169	2.31353	0.647788	0.0555247	1.00849	0	0.159236	7.39098	9.24895	2.01961	PD1_high/PDL1_high	non PD-1 high/PDL1low
P288	Desert	No Response	PD	9.82362	1	0.911977	3.36263	-0.330081	-0.376658	-0.260294	-0.284111	-0.210329	-0.473427	-0.711599	-0.380999	-0.701657	-0.288615	-0.511977	-0.38695	-0.35357	0.346424	-0.558322	-0.746152	-0.415896	0.431056	0.0152138	0	0	0.245555	0.220152	0.090548	2.48184	3.17141	1.68486	0	0.0134789	0.0520088	1.32623	0.286049	0.515464	1.25147	0.179914	PD1_low/PDL1_high	non PD-1 high/PDL1low
P289	Infiltrated	Response	PR	64.4942	0	2.99677	4.74484	0.333588	0.369963	-0.260294	-0.263315	0.236614	-0.324222	-0.0327997	2.2959	1.64568	-0.196079	0.0496982	-0.448694	-0.346951	0.0455116	0.0191883	-0.730079	2.22244	1.50445	0.605449	0	0.0259572	0.510491	0.350422	1.29374	49.3289	103.496	2.03533	0.774873	0	0.0961307	0.961307	0.877193	0.555011	61.4671	1.20953	PD1_high/PDL1_high	non PD-1 high/PDL1low
P290	Infiltrated	Response	CR	56.3462	0	4.46375	4.84625	0.345958	0.755569	-0.260294	-0.271345	-0.499129	1.49493	0.173442	0.647177	2.03111	-0.386368	0.0386037	-0.448694	-0.361373	-0.747185	1.87034	-0.222685	3.14312	1.52446	0.910287	0	0.0159346	0.0743613	1.93871	1.65931	20.4754	119.969	1.31464	0.759568	0	0	0	2.77204	1.80343	82.4801	1.6654	PD1_high/PDL1_high	non PD-1 high/PDL1low
P291	Desert	No Response	SD	21.4214	1	0.636605	1.07471	-0.202993	-0.395903	-0.260294	-0.284111	-0.624576	-0.72558	-0.529488	-0.469396	NA	-0.517498	-0.427272	-0.448694	-0.361373	-0.68952	-0.769456	-0.955653	-0.460062	0.636605	0	0	0	0	0	0.413345	0.934852	NA	0.817996	0.116857	0	0	0.0699301	0.0699301	0	0.243457	0.36544	PD1_low/PDL1_low	non PD-1 high/PDL1low
P292	Excluded	Response	PR	85.8827	1	0.216796	19.2094	-0.527506	-0.385806	-0.148805	-0.284111	-0.59118	-0.646222	-0.726663	-0.490999	-0.495142	1.69092	-0.293755	-0.27631	1.04872	-0.633541	-0.689671	-0.30834	-0.470729	0.11175	0.00798212	0.00798212	0	0.0197961	0.0692864	0.0638468	0.556793	11.9978	9.18214	0.301054	0.0376317	9.39912	0.137817	0.151599	1.59268	0	0.658408	PD1_low/PDL1_low	non PD-1 high/PDL1low
P293	Infiltrated	No Response	SD	29.3723	1	6.82173	12.8678	0.662899	0.152945	0.0478537	-0.26379	0.288232	3.58355	-0.0306623	0.579223	0.125267	-0.189686	0.356168	0.935702	-0.349251	3.10398	3.61433	-0.477231	0.455412	2.03706	0.433887	0.0220621	0.0253635	0.541089	3.76226	1.29753	19.2862	38.5138	2.05955	1.19767	0.302216	0.0808016	4.67033	4.55721	1.17713	21.1376	1.25539	PD1_high/PDL1_high	non PD-1 high/PDL1low
P294	Desert	No Response	SD	16.756	1	0.012276	0.510869	-0.589009	-0.395903	-0.260294	-0.284111	-0.624576	-0.72558	-0.748366	-0.520061	-0.77548	-0.603502	-0.511977	-0.448694	-0.359977	-0.747185	-0.828686	-0.934963	-0.46978	0.012276	0	0	0	0	0	0.0253775	0.0482005	0.0162811	0.492264	0	0	0.00930233	0	0.00930233	0.0509068	0.0216638	0.0355709	PD1_low/PDL1_low	non PD-1 high/PDL1low
P295	Desert	Response	PR	13.8648	1	0.714596	1.01215	-0.244206	-0.379517	-0.260294	-0.243916	-0.582258	-0.660935	-0.15364	-0.432334	-0.00799063	-0.561053	-0.441194	-0.392779	-0.353193	-0.6958	-0.708408	-0.709331	-0.421882	0.569948	0.0129534	0	0.0501693	0.0250847	0.0564405	1.07955	1.58345	32.8184	0.653036	0.0976503	0.0122063	0.0545256	0.062315	0.132419	0.606061	1.11485	0.870331	PD1_high/PDL1_high	non PD-1 high/PDL1low
P296	NA	No Response	PD	6.24243	1	NA	NA	NA	NA	NA	-0.277174	-0.595361	-0.646241	-0.48649	-0.520449	-0.731296	NA	NA	NA	-0.361373	-0.747185	-0.837773	-0.523734	NA	NA	NA	NA	0.00865876	0.0173175	0.0692701	0.48956	0.0414048	1.90468	NA	NA	NA	0	0	0	1.06271	NA	0.57215	PD1_low/PDL1_low	non PD-1 high/PDL1low
P297	Infiltrated	No Response	PD	8.60799	1	8.85831	5.6422	1.76745	4.06864	-0.260294	-0.259071	1.29105	-0.337789	0.152207	1.6706	0.54277	0.0835999	0.421041	-0.345971	-0.361373	0.043169	-0.564668	-0.58885	2.90889	3.82353	3.52941	0	0.0312533	1.13553	0.338577	1.62167	38.3859	56.3577	3.09459	1.28717	0.0224245	0	0.958466	0.279553	0.902498	77.1341	1.30969	PD1_high/PDL1_high	non PD-1 high/PDL1low
P298	Infiltrated	No Response	SD	12.6491	1	3.76323	6.45828	0.635978	-0.211191	0.803815	-0.271395	-0.343434	0.837799	-0.23868	-0.458188	-0.193385	0.0184847	0.103584	1.35403	-0.299917	-0.352145	0.606977	-0.262569	-0.470729	1.99352	0.146022	0.0761856	0.0158718	0.166653	1.36497	0.928809	1.13101	24.8947	2.84797	0.849213	0.393538	0.409637	0.479067	1.47886	1.70529	0	1.24655	PD1_high/PDL1_low	non PD-1 high/PDL1low
P299	Infiltrated	No Response	SD	15.1461	1	4.84859	8.33212	0.218458	-0.277997	0.483638	-0.150777	2.54164	0.809893	-0.38914	-0.467184	-0.389865	-0.199493	0.0393616	0.0104677	-0.185485	1.80783	0.313039	-0.444085	-0.427391	1.31824	0.0932091	0.0532623	0.16642	1.87685	1.34061	0.662115	0.973559	16.4973	2.02241	0.760613	0.100236	1.1724	3.09848	1.17798	1.25868	0.98912	0.893338	PD1_low/PDL1_low	non PD-1 high/PDL1low
P300	Infiltrated	No Response	SD	10.2836	1	4.04659	5.25116	-0.171657	-0.305577	1.04873	-0.115048	2.81654	0.354901	0.289638	-0.492799	-0.58338	-0.404186	-0.239338	2.86121	-0.321748	0.710361	0.0157061	-0.413003	-0.455153	0.687285	0.0714063	0.0937207	0.211014	2.0398	0.943357	1.86527	0.525287	8.22652	1.24715	0.376126	0.722558	0.26412	1.76757	0.873629	1.33516	0.355503	1.75439	PD1_high/PDL1_low	non PD-1 high/PDL1low

## Sheet: Figure7
Patient ID	RE_dicho	Genomic Instability	SBS5 mutations	Indels	AllelicImbalance	ERCC2	BRCA2	RNA Immunescore	Expression Subtypes	PD1_T	PD1_S	Immunescore_protein	Cisplatin-based
P001	Response	HGI	304.8	40	0.565396	ERCC2_wt	BRCA2_wt	8.5336	Ba/Sq	2.23797	6.06173	Infiltrated	Yes
P002	No response	HGI	440.435	109	0.418347	ERCC2_wt	BRCA2_wt	11.3099	Ba/Sq	0.166182	2.08277	Excluded	Yes
P003	Response	HGI	298.382	44	0.62095	ERCC2_wt	BRCA2_mut	2.50088	Ba/Sq	1.81531	1.82783	NA	Yes
P004	Response	HGI	339.035	1279	0.285156	ERCC2_wt	BRCA2_mut	-7.53238	LumP	0.854701	1.31444	Infiltrated	Yes
P005	No response	HGI	193.037	37	0.517286	ERCC2_wt	BRCA2_wt	0.17452	Ba/Sq	0.741445	2.05352	Infiltrated	Yes
P006	Response	LGI	203.886	18	0.331095	ERCC2_wt	BRCA2_wt	-12.1649	LumP	0.327892	0.918964	Infiltrated	Yes
P007	Response	LGI	129.218	22	0.17742	ERCC2_wt	BRCA2_wt	0.279348	LumP	NA	NA	NA	Yes
P008	Response	HGI	287.456	70	0.459838	ERCC2_wt	BRCA2_wt	1.60548	LumU	2.08408	2.97758	Infiltrated	Yes
P009	No response	LGI	236.981	23	0.37926	ERCC2_wt	BRCA2_wt	1.43472	LumP	NA	NA	NA	Yes
P010	Response	HGI	190.811	39	0.486797	ERCC2_wt	BRCA2_wt	-6.96721	LumP	NA	NA	NA	Yes
P011	Response	LGI	NA	11	NA	ERCC2_wt	BRCA2_wt	32.257	LumP	0.0290276	0.588235	Desert	Yes
P012	Response	LGI	NA	20	0.276702	ERCC2_wt	BRCA2_wt	-12.0541	LumP	0.0673537	0.405186	Desert	Yes
P013	Response	LGI	155.573	19	0.406457	ERCC2_wt	BRCA2_wt	-7.71021	NE-like	NA	NA	NA	Yes
P015	Response	HGI	215.281	44	0.241042	ERCC2_wt	BRCA2_wt	-0.0141113	Ba/Sq	NA	NA	NA	Yes
P016	Response	LGI	158.136	19	0.427911	ERCC2_wt	BRCA2_wt	-4.60717	LumP	NA	NA	NA	Yes
P017	Response	HGI	449.157	37	0.511007	ERCC2_wt	BRCA2_wt	14.5253	LumU	NA	NA	NA	Yes
P018	Response	HGI	375.22	39	0.594344	ERCC2_wt	BRCA2_wt	14.8684	Ba/Sq	0.804446	1.0962	Desert	Yes
P019	Response	HGI	513.945	895	NA	ERCC2_mut	BRCA2_wt	-12.0718	LumP	0.229162	1.6624	Excluded	Yes
P020	No response	HGI	397.054	52	0.161928	ERCC2_wt	BRCA2_wt	9.12392	Ba/Sq	1.3546	1.92209	Infiltrated	Yes
P021	No response	HGI	222.105	21	0.497537	ERCC2_wt	BRCA2_wt	-4.15895	LumP	0.634921	6.79074	NA	Yes
P022	No response	HGI	278.437	39	0.443387	ERCC2_wt	BRCA2_wt	15.5766	LumP	0.674404	0.768049	Desert	Yes
P023	No response	LGI	220.99	23	0.155024	ERCC2_wt	BRCA2_wt	-0.358927	LumP	0.371287	NA	Desert	Yes
P024	No response	HGI	259.032	34	0.469323	ERCC2_wt	BRCA2_wt	2.24956	LumU	NA	NA	NA	Yes
P025	No response	LGI	105.133	21	NA	ERCC2_wt	BRCA2_wt	9.30891	LumP	NA	NA	NA	Yes
P026	No response	HGI	NA	45	0.481572	ERCC2_wt	BRCA2_wt	18.55	Ba/Sq	17.1616	4.5831	Infiltrated	Yes
P027	No response	LGI	90.5509	16	NA	ERCC2_wt	BRCA2_wt	36.5811	Ba/Sq	NA	NA	NA	Yes
P028	No response	HGI	185.885	28	0.506566	ERCC2_wt	BRCA2_wt	-9.64609	LumU	NA	NA	NA	Yes
P029	No response	LGI	205.631	23	0.105885	ERCC2_wt	BRCA2_wt	-7.3625	LumP	NA	NA	NA	Yes
P030	No response	LGI	180.889	14	0.341958	ERCC2_wt	BRCA2_wt	10.9895	Ba/Sq	NA	NA	NA	Yes
P031	Response	HGI	314.025	21	0.673092	ERCC2_wt	BRCA2_wt	2.09537	Ba/Sq	NA	NA	NA	Yes
P032	Response	LGI	160.197	36	NA	ERCC2_wt	BRCA2_wt	-5.0242	LumP	0.508243	3.59315	Excluded	Yes
P033	Response	LGI	141	26	NA	ERCC2_wt	BRCA2_wt	-14.5209	LumP	0.375889	5.24368	Excluded	Yes
P034	Response	HGI	431.312	37	0.532239	ERCC2_mut	BRCA2_wt	-5.53481	LumU	2.27177	5.11639	Infiltrated	Yes
P035	No response	LGI	279.765	29	NA	ERCC2_wt	BRCA2_wt	0.697699	LumU	2.86688	7.31242	Infiltrated	Yes
P036	Response	HGI	372.989	29	0.42364	ERCC2_wt	BRCA2_wt	-8.30916	LumU	NA	NA	NA	Yes
P037	Response	LGI	204.953	23	NA	ERCC2_wt	BRCA2_wt	-7.70075	LumP	0.211591	0.559105	Desert	Yes
P038	Response	HGI	372.892	38	0.407624	ERCC2_mut	BRCA2_wt	-1.13154	LumP	0.520198	0.630631	Excluded	Yes
P039	No response	HGI	233.905	42	NA	ERCC2_wt	BRCA2_wt	-5.76456	Stroma-rich	NA	NA	NA	Yes
P040	Response	HGI	139.206	11	0.643562	ERCC2_wt	BRCA2_wt	6.22802	LumP	NA	NA	NA	Yes
P041	Response	LGI	NA	18	0.354929	ERCC2_wt	BRCA2_wt	18.2204	Stroma-rich	0.0154799	0	NA	Yes
P042	Response	LGI	NA	15	NA	ERCC2_wt	BRCA2_wt	32.3809	Stroma-rich	NA	NA	NA	Yes
P043	Response	HGI	301.852	26	0.571966	ERCC2_wt	BRCA2_wt	20.0292	Stroma-rich	NA	NA	NA	Yes
P044	Response	HGI	1046.83	87	0.443404	ERCC2_wt	BRCA2_wt	31.3083	LumU	1.55294	1.56603	Infiltrated	Yes
P045	No response	LGI	206.806	37	NA	ERCC2_wt	BRCA2_wt	7.02708	LumP	NA	NA	NA	Yes
P046	No response	LGI	137.985	14	0.321904	ERCC2_wt	BRCA2_wt	-5.51067	Ba/Sq	NA	NA	NA	Yes
P047	Response	HGI	300.363	46	NA	ERCC2_wt	BRCA2_mut	9.97637	LumP	6.64845	0.548968	Excluded	Yes
P048	No response	HGI	311.073	19	0.201591	ERCC2_wt	BRCA2_wt	-5.16447	LumU	NA	NA	NA	Yes
P049	Response	LGI	211.687	18	NA	ERCC2_wt	BRCA2_wt	25.7124	Ba/Sq	NA	NA	NA	Yes
P050	Response	HGI	320.996	41	0.520908	ERCC2_wt	BRCA2_mut	7.08768	LumU	1.6848	0.789103	Infiltrated	Yes
P051	No response	LGI	242.026	24	0.396037	ERCC2_mut	BRCA2_wt	-12.8768	LumU	NA	NA	NA	Yes
P052	No response	LGI	NA	27	NA	ERCC2_wt	BRCA2_wt	38.9897	Ba/Sq	2.40607	3.12869	Infiltrated	Yes
P053	Response	HGI	391.778	37	0.530345	ERCC2_wt	BRCA2_wt	-1.75209	Ba/Sq	1.40056	NA	Desert	Yes
P054	Response	HGI	359.217	51	0.297037	ERCC2_wt	BRCA2_wt	12.3097	LumP	NA	NA	NA	No
P055	No response	HGI	199.9	51	NA	ERCC2_wt	BRCA2_wt	-1.65537	Stroma-rich	NA	NA	NA	Yes
P056	No response	LGI	142.098	14	NA	ERCC2_wt	BRCA2_wt	12.7965	Stroma-rich	NA	NA	NA	Yes
P057	No response	LGI	NA	13	NA	ERCC2_wt	BRCA2_wt	20.8369	Stroma-rich	2.10265	1.83871	Infiltrated	Yes
P058	No response	HGI	623.854	36	0.356922	ERCC2_mut	BRCA2_wt	14.8265	Ba/Sq	0.26105	0.989209	Infiltrated	Yes
P059	Response	HGI	272.796	28	0.441542	ERCC2_wt	BRCA2_wt	6.19658	LumP	NA	NA	NA	Yes
P060	Response	LGI	56.7571	13	NA	ERCC2_wt	BRCA2_wt	41.4011	Stroma-rich	NA	NA	NA	Yes
P061	Response	HGI	913.123	108	0.765401	ERCC2_mut	BRCA2_wt	14.465	Ba/Sq	2.48974	1.72117	Infiltrated	Yes
P062	Response	HGI	413.565	30	0.250019	ERCC2_wt	BRCA2_wt	-16.8708	LumP	NA	NA	NA	Yes
P063	Response	HGI	764.559	739	NA	ERCC2_wt	BRCA2_mut	19.6726	LumU	NA	NA	NA	No
P064	Response	HGI	NA	102	0.668793	ERCC2_wt	BRCA2_wt	-2.89314	LumP	NA	NA	NA	Yes
P065	No response	LGI	238.067	34	NA	ERCC2_wt	BRCA2_wt	10.88	LumP	0.235988	0.866635	Desert	Yes
P073	Response	HGI	741.205	1172	NA	ERCC2_wt	BRCA2_mut	42.2257	Stroma-rich	2.31396	5.43903	Infiltrated	Yes
P074	Response	HGI	756.972	2171	NA	ERCC2_wt	BRCA2_mut	10.0042	LumP	0.705291	1.43435	Infiltrated	Yes
P075	Response	LGI	191.667	26	NA	ERCC2_wt	BRCA2_wt	-6.7845	LumP	NA	NA	NA	Yes
P076	Response	HGI	225.76	42	NA	ERCC2_wt	BRCA2_wt	-3.45159	Stroma-rich	3.76445	3.58185	NA	Yes
P077	Response	HGI	248.2	31	0.571322	ERCC2_wt	BRCA2_wt	5.73157	LumU	5.17826	16.466	Infiltrated	Yes
P078	Response	LGI	NA	16	NA	ERCC2_wt	BRCA2_wt	38.3754	Stroma-rich	NA	NA	NA	Yes
P079	No response	HGI	286.026	42	NA	ERCC2_wt	BRCA2_wt	20.7346	LumP	NA	NA	NA	Yes
P080	Response	LGI	NA	18	NA	ERCC2_wt	BRCA2_wt	2.8736	LumP	NA	NA	NA	Yes
P081	No response	LGI	190.47	20	NA	ERCC2_wt	BRCA2_wt	3.0693	LumP	NA	NA	NA	Yes
P082	No response	HGI	492.07	1190	0.378175	ERCC2_wt	BRCA2_wt	-10.1327	Ba/Sq	NA	NA	NA	Yes
P083	Response	LGI	203.017	16	NA	ERCC2_wt	BRCA2_wt	12.807	Stroma-rich	NA	NA	NA	No
P084	Response	HGI	329.237	59	NA	ERCC2_wt	BRCA2_wt	16.1891	LumU	NA	NA	NA	Yes
P085	No response	LGI	228.904	30	NA	ERCC2_wt	BRCA2_wt	30.5468	Ba/Sq	NA	NA	NA	Yes
P086	No response	LGI	128.305	19	NA	ERCC2_wt	BRCA2_wt	-0.205399	LumP	NA	NA	NA	Yes
P087	No response	LGI	142.368	28	NA	ERCC2_wt	BRCA2_wt	7.75127	Ba/Sq	NA	NA	NA	Yes
P088	No response	LGI	171.939	23	NA	ERCC2_wt	BRCA2_wt	2.87135	Ba/Sq	NA	NA	NA	Yes
P089	No response	HGI	1018.21	84	NA	ERCC2_mut	BRCA2_wt	26.6138	Ba/Sq	NA	NA	NA	Yes
P090	Response	HGI	346.342	52	NA	ERCC2_wt	BRCA2_mut	31.8445	Stroma-rich	NA	NA	NA	Yes
P091	Response	HGI	553.743	69	NA	ERCC2_wt	BRCA2_mut	NA	Ba/Sq	NA	NA	NA	Yes
P092	Response	LGI	199.773	26	NA	ERCC2_wt	BRCA2_wt	33.7667	Stroma-rich	NA	NA	NA	Yes
P093	No response	HGI	294.493	23	NA	ERCC2_wt	BRCA2_wt	24.0871	LumU	NA	NA	NA	Yes
P094	Response	HGI	1621.28	296	NA	ERCC2_mut	BRCA2_mut	12.7553	Stroma-rich	NA	NA	NA	Yes
P095	Response	HGI	374.263	30	NA	ERCC2_wt	BRCA2_wt	NA	LumU	NA	NA	NA	Yes
P096	Response	HGI	1108.21	79	NA	ERCC2_mut	BRCA2_mut	NA	Ba/Sq	NA	NA	NA	Yes
P097	Response	LGI	277.847	33	NA	ERCC2_wt	BRCA2_wt	-13.3284	LumP	NA	NA	NA	Yes
P098	Response	HGI	260.728	69	NA	ERCC2_wt	BRCA2_wt	NA	LumP	NA	NA	NA	Yes
P099	Response	HGI	948.338	88	NA	ERCC2_mut	BRCA2_mut	8.06203	LumP	NA	NA	NA	Yes
P100	Response	HGI	264.578	43	NA	ERCC2_wt	BRCA2_wt	2.13857	LumP	NA	NA	NA	Yes
P101	Response	HGI	NA	68	NA	ERCC2_wt	BRCA2_wt	NA	LumU	NA	NA	NA	Yes
P102	Response	HGI	331.174	63	NA	ERCC2_wt	BRCA2_wt	NA	LumU	NA	NA	NA	Yes
P103	Response	HGI	594.911	76	NA	ERCC2_wt	BRCA2_wt	11.4029	LumU	NA	NA	NA	Yes
P104	No response	HGI	420.574	94	NA	ERCC2_wt	BRCA2_mut	NA	Ba/Sq	NA	NA	NA	Yes
P105	Response	HGI	1153.86	91	NA	ERCC2_mut	BRCA2_wt	NA	Ba/Sq	NA	NA	NA	Yes
P106	Response	HGI	598.673	146	NA	ERCC2_mut	BRCA2_wt	NA	Stroma-rich	NA	NA	NA	Yes
P107	Response	HGI	461.039	66	NA	ERCC2_mut	BRCA2_mut	11.8937	LumU	NA	NA	NA	Yes
P108	Response	HGI	243.773	191	NA	ERCC2_wt	BRCA2_wt	NA	LumP	NA	NA	NA	Yes
P109	Response	HGI	361.428	130	NA	ERCC2_wt	BRCA2_wt	NA	LumU	NA	NA	NA	Yes
P110	Response	HGI	979.151	154	NA	ERCC2_mut	BRCA2_wt	NA	LumU	NA	NA	NA	Yes
P111	Response	HGI	233.255	255	NA	ERCC2_wt	BRCA2_wt	NA	LumP	NA	NA	NA	Yes
P112	Response	HGI	217.026	112	NA	ERCC2_wt	BRCA2_wt	NA	LumP	NA	NA	NA	Yes
P113	Response	HGI	664.351	70	NA	ERCC2_mut	BRCA2_mut	NA	LumP	NA	NA	NA	Yes
P114	Response	LGI	235.601	25	NA	ERCC2_wt	BRCA2_wt	15.5097	LumP	NA	NA	NA	Yes
P115	Response	HGI	618.882	71	NA	ERCC2_wt	BRCA2_mut	7.83849	LumU	NA	NA	NA	Yes
P116	No response	LGI	164.782	26	NA	ERCC2_wt	BRCA2_wt	NA	LumP	NA	NA	NA	Yes
P117	No response	LGI	171.695	32	NA	ERCC2_wt	BRCA2_wt	NA	LumP	NA	NA	NA	Yes
P118	No response	LGI	237.363	23	NA	ERCC2_wt	BRCA2_wt	NA	Ba/Sq	NA	NA	NA	Yes
P119	No response	LGI	236.482	31	NA	ERCC2_wt	BRCA2_wt	NA	LumP	NA	NA	NA	Yes
P120	Response	LGI	NA	6	NA	ERCC2_wt	BRCA2_wt	21.678	Stroma-rich	NA	NA	NA	Yes
P121	Response	LGI	230.18	31	NA	ERCC2_wt	BRCA2_wt	NA	Stroma-rich	NA	NA	NA	Yes
P122	No response	LGI	211.674	25	NA	ERCC2_mut	BRCA2_wt	31.7177	Ba/Sq	NA	NA	NA	Yes
P123	Response	HGI	757.246	52	NA	ERCC2_mut	BRCA2_wt	NA	Ba/Sq	NA	NA	NA	Yes
P124	No response	LGI	NA	17	NA	ERCC2_wt	BRCA2_wt	NA	LumU	NA	NA	NA	Yes
P125	Response	LGI	NA	17	NA	ERCC2_wt	BRCA2_wt	23.7524	Ba/Sq	NA	NA	NA	Yes
P126	Response	LGI	231.757	29	NA	ERCC2_wt	BRCA2_wt	NA	Ba/Sq	NA	NA	NA	Yes
P127	Response	HGI	320.915	54	NA	ERCC2_wt	BRCA2_wt	NA	LumU	NA	NA	NA	No
P128	Response	HGI	214.374	66	NA	ERCC2_wt	BRCA2_wt	NA	Ba/Sq	NA	NA	NA	Yes
