# Supplementary material for: Molecular correlates of cisplatin-based chemotherapy response in muscle invasive bladder cancer by integrated multi-omics analysis
Source: Nat Commun. 2020 Sep 25;11:4858. doi: 10.1038/s41467-020-18640-0 (PMC7519650; doi:10.1038/s41467-020-18640-0)
Supplement: Supplementary file 9 — Source data [file 41467_2020_18640_MOESM9_ESM.zip › Source Data_Fig2cd_FigS4b.xlsx]

## Sheet: PermutationTest__MOMA_100000
		Sig5 mutations			APO mutations
gene	Samples mutated	p	Median difference in Sig5 mutations	p_perm	p	Median difference in SigAPO mutations	p_perm
A2M	9	0.115463	105.752	0.52939	0.00719463	385.153	0.07776
ABCA1	13	0.254749	45.1476	0.79301	0.474943	65.3412	0.78986
ABCA12	11	0.00204933	314.344	0.07038	0.295806	80.0561	0.64063
ABCA13	19	0.000100303	214.224	0.03097	0.00487352	391.678	0.1461
ABCA2	10	0.0209848	126.208	0.26062	0.0424386	642.782	0.25183
ABCA6	9	5.06775e-05	461.44	0.00078	0.23777	379.081	0.54694
ABCA7	9	0.040232	206.356	0.33143	0.750356	65.3412	0.88257
ABCA9	10	0.00100556	317.974	0.03377	0.00356573	497.614	0.05442
ABCB5	11	0.598506	-57.4068	0.91019	0.0263735	141.104	0.20827
ABCD1	21	0.733627	-14.5013	0.98009	0.612956	70.2793	0.90907
ADAM21	9	0.0577212	65.2099	0.39581	0.933015	70.68	0.96609
ADAMTS16	12	0.00560371	212.305	0.15663	0.160279	159.434	0.52174
ADAMTS17	10	0.328706	75.6056	0.782	0.176546	154.734	0.49957
ADAMTSL3	10	0.000361295	472.643	0.01321	0.133939	252.919	0.44286
ADAMTSL4	9	0.519113	43.2114	0.85565	0.291432	66.3317	0.5969
ADCY2	10	0.0801296	104.359	0.48859	0.0386302	273.794	0.2383
ADGB	11	0.0392948	156.689	0.38335	0.432239	175.361	0.7366
ADGRG4	10	0.80645	-6.43318	0.95446	0.00787476	429.003	0.09215
ADGRV1	28	0.000153939	197.164	0.10136	0.000799007	284.087	0.09746
ADNP	11	0.0753939	154.721	0.50973	0.155784	214.97	0.4923
AEBP1	16	0.981984	-8.29883	0.9975	0.425573	175.735	0.79764
AFF3	9	0.0134021	396.594	0.17855	0.230587	225.341	0.5424
AGL	10	0.028865	184.246	0.30739	0.0027978	805.414	0.04496
AGRN	9	0.0876233	-77.3922	0.46894	0.431251	128.961	0.70318
AHCTF1	11	0.0365336	117.289	0.37271	0.0832249	164.982	0.37136
AHNAK	28	0.0360168	115.314	0.68465	0.0750352	135.947	0.5914
AHNAK2	30	0.135485	29.6957	0.87125	0.659753	37.3438	0.94849
AKAP13	21	4.76223e-05	287.622	0.02727	0.210548	216.479	0.71388
AKAP6	10	0.0948409	65.9052	0.51897	0.156994	164.429	0.4724
AKAP9	23	0.0128344	215.163	0.46305	0.0269329	139.961	0.37887
ALG8	9	0.0253805	140.809	0.25866	0.183094	199.245	0.48755
ALK	13	0.000415791	384.586	0.03161	0.0356467	331.46	0.27692
ALMS1	28	0.0889192	62.7914	0.81924	0.181169	65.0472	0.74484
ALS2CR11	11	0.029639	173.972	0.34013	0.0977295	377.526	0.4026
AMOT	10	0.692266	43.2114	0.9262	0.0220282	242.261	0.1734
ANK2	14	0.0042654	178.536	0.16866	0.0117926	271.002	0.16607
ANK3	27	0.00366019	135.718	0.35365	0.00708318	196.127	0.24246
ANKRD11	10	0.00756363	229.616	0.14487	0.046289	933.085	0.26165
ANKRD12	10	0.357097	35.6212	0.79775	0.0615216	426	0.30372
ANKRD30A	10	0.034861	345.279	0.33502	0.121385	225.88	0.42317
ANKRD30B	13	0.000541955	366.328	0.03935	0.943606	1.13313	0.97901
ANKRD36	40	0.000947394	108.628	0.34993	0.0152624	216.695	0.4494
ANKRD36C	40	0.0158611	79.6921	0.68938	0.167484	78.6823	0.80726
ANKS1B	11	0.0195364	333.168	0.2783	0.445394	106.048	0.74543
APC	13	0.160163	82.1742	0.70473	0.227626	296.403	0.61742
APC2	11	0.0472445	134.86	0.41982	0.0120508	175.156	0.13172
APOB	23	0.0250117	72.7236	0.57137	0.00477786	195.159	0.1796
AQP7	10	0.977737	-18.8892	0.99432	0.88903	40.7596	0.95127
ARHGAP21	10	0.400248	52.8876	0.82429	0.0392948	354.996	0.23749
ARHGAP31	9	0.911938	-16.3908	0.97659	0.168883	219.439	0.46934
ARHGAP5	9	0.693789	-24.8534	0.91622	0.180112	377.268	0.48405
ARHGEF17	11	0.00138645	448.782	0.05463	0.222091	272.803	0.57176
ARID1A	39	0.0108987	39.2492	0.6345	0.000115916	301.67	0.05846
ARID1B	9	0.900054	6.43318	0.97468	0.311003	24.3359	0.61742
ARID2	10	0.249265	99.3035	0.72181	0.882733	63.0031	0.94831
ARMCX4	11	0.162563	43.2114	0.66302	0.000853554	473.27	0.02128
ARPP21	11	0.0121558	160.091	0.21549	0.117174	195.197	0.43539
ASH1L	14	0.00113803	170.72	0.07476	0.0293505	252.607	0.26834
ASPM	15	0.165398	208.902	0.7504	0.469411	1.13313	0.81146
ASXL1	9	0.550365	81.3036	0.86868	0.194916	185.527	0.50182
ASXL3	12	0.00562789	128.248	0.15519	0.107423	54.2508	0.4375
ATAD2	12	0.884717	20.3171	0.97978	0.414195	29.8538	0.74283
ATAD5	12	0.271817	60.3158	0.78337	0.0670291	380.072	0.35469
ATM	19	0.109057	87.2744	0.74611	0.392752	141.104	0.81404
ATP9A	9	0.0137375	190.164	0.17942	0.274535	452.185	0.58307
ATR	10	0.460803	85.4109	0.84846	0.000393938	511.584	0.00914
ATRNL1	9	0.01125	515.12	0.16301	0.693789	158.341	0.85489
ATRX	14	0.0184008	205.445	0.34608	0.629494	-46.3652	0.869
ATXN2	12	0.203468	130.235	0.73201	0.965022	55.6229	0.98601
ATXN7L1	9	0.727341	10.9266	0.92849	0.932412	98.5579	0.96538
AUTS2	17	0.00641336	211.495	0.26597	0.00329517	190.429	0.1013
B4GALNT4	9	0.0253805	163.443	0.25776	0.063058	257.688	0.28837
BAZ2B	11	0.587948	17.3443	0.90674	0.0313983	371.569	0.22789
BCLAF1	38	0.163323	21.2647	0.92953	0.0391222	84.8026	0.58095
BCORL1	10	0.418351	69.6241	0.82893	0.895333	104.053	0.95437
BDP1	17	0.0325874	93.2236	0.50291	0.00718802	383.176	0.1555
BFSP1	9	0.00408009	471.258	0.07984	0.0227607	253.909	0.16202
BHLHE41	16	0.00321955	361.38	0.17619	0.00409583	303.556	0.10651
BIRC6	19	0.0358266	112.725	0.55956	0.000791616	415.396	0.05137
BOD1L1	10	5.84485e-05	484.793	0.00168	0.0573483	272.803	0.29244
BPTF	15	0.00738252	154.487	0.24449	0.237827	377.85	0.65412
BRCA1	9	0.0041895	173.972	0.08217	0.180355	395.309	0.48089
BRCA2	23	7.82916e-08	368.607	0.00034	0.00108728	351.017	0.08497
BRWD1	9	0.119385	44.9085	0.53777	0.00173938	473.27	0.02616
BSN	13	0.0396594	122.806	0.44287	0.00469301	247.745	0.09004
C1orf127	9	0.00142491	526.937	0.0347	0.110268	231.963	0.38428
C2CD3	9	0.00877455	310.582	0.13793	0.0815852	66.3317	0.32901
C2CD5	9	0.024912	207.742	0.25782	0.604259	1.46305	0.80528
C2orf16	12	0.0343488	234.125	0.38819	0.309723	4.80981	0.66974
C2orf71	9	0.319564	102.072	0.75223	0.223778	190.107	0.53472
C5orf42	17	0.0104101	95.0447	0.32645	0.0359663	278.875	0.34161
CABIN1	11	0.0176304	212.733	0.26225	0.0332465	278.875	0.23629
CACNA1A	19	0.103536	87.07	0.73371	0.114361	255.799	0.56452
CACNA1B	14	0.521033	49.8863	0.91827	0.248026	175.011	0.65077
CACNA1E	14	0.0241456	138.084	0.38256	0.572375	96.71	0.84781
CACNA1G	12	0.000197517	352.722	0.01313	0.000271061	403.909	0.01008
CACNA1H	13	0.140801	228.231	0.67818	0.0681751	400.459	0.37544
CACNA1I	9	0.417704	53.009	0.81038	0.692266	-21.9643	0.85509
CADPS2	10	0.040232	154.721	0.36166	0.0815852	293.862	0.34911
CAPRIN1	13	0.0202699	254.872	0.33101	0.316761	38.6689	0.69327
CAPRIN2	10	0.034951	201.101	0.33656	0.0173119	511.895	0.1494
CCDC168	28	0.0720601	117.289	0.78808	0.0688302	160.307	0.58237
CCDC18	9	0.102529	111.339	0.50606	0.00650473	434.084	0.07232
CCDC40	9	0.80167	-14.7283	0.94817	0.756715	-55.3375	0.88467
CCDC88A	10	0.0457926	154.416	0.38302	0.669693	-9.38556	0.85259
CCDC88C	9	0.109161	730.915	0.51737	0.235091	379.081	0.54548
CDH23	13	0.0430606	104.359	0.45645	0.676417	-14.6951	0.88042
CDK13	10	0.0211779	143.597	0.26257	0.598588	-18.687	0.81614
CDK5RAP2	9	0.142851	111.339	0.57175	0.000696326	588.802	0.01237
CDKN1A	12	0.572274	-88.2579	0.9118	0.674695	-91.2541	0.87214
CDKN2A	13	0.456614	-40.8891	0.8872	0.0173131	335.199	0.19083
CEBPZ	9	0.327778	152.697	0.7608	0.00355101	1006.76	0.04656
CELSR1	11	0.0183723	339.525	0.27027	0.011048	439.623	0.12751
CELSR2	9	0.0151765	455.491	0.19305	0.159532	253.909	0.45611
CELSR3	9	0.00257623	344.089	0.05585	0.000113432	810.953	0.0017
CENPE	15	0.0483547	111.676	0.52869	0.0661545	266.392	0.40579
CEP192	12	0.0647847	206.784	0.5054	0.0146073	220.051	0.16241
CEP250	12	0.00491252	220.961	0.14516	0.716568	70.68	0.88999
CEP295	9	0.142851	111.339	0.57311	0.675476	-20.2342	0.84661
CEP350	13	0.0950323	206.356	0.60274	0.322008	319.849	0.69507
CFAP46	19	0.00800338	179.502	0.32813	0.0133568	312.309	0.23635
CFAP54	10	0.0440887	96.0883	0.37694	0.0561854	164.919	0.29039
CFTR	15	0.0235967	181.274	0.40187	0.739534	159.434	0.91716
CGNL1	9	0.148014	158.692	0.5826	0.355188	321.172	0.64988
CHD2	9	0.102529	111.339	0.50163	0.00558111	376.651	0.06453
CHD4	10	0.0322886	199.749	0.32459	0.857625	-20.8921	0.93652
CHD5	10	0.00881326	370.067	0.1589	0.00394744	352.049	0.05846
CHD6	14	0.561936	-15.4514	0.92911	0.697136	-20.5641	0.89512
CHD7	11	0.132752	145.598	0.61815	0.219215	272.803	0.57071
CHD8	11	0.332467	88.5485	0.80558	0.647046	-20.2342	0.84992
CHD9	15	0.00114534	275.305	0.0874	0.014859	205.317	0.20084
CHEK2	14	0.149221	106.063	0.71157	0.0636859	253.909	0.38339
CHRD	11	0.0139034	153.134	0.23309	0.0370687	312.244	0.24895
CHSY3	9	0.00669214	311.77	0.11589	0.00805264	420.264	0.08309
CIC	13	0.820919	6.43318	0.97145	0.288654	128.961	0.67187
CIT	9	0.299159	89.5059	0.739	0.860427	46.1249	0.93472
CLIP1	9	0.0188221	405.85	0.21896	0.073191	347.357	0.312
CLIP2	9	0.282382	-80.1164	0.72244	0.947094	93.1193	0.97437
CLSPN	9	0.0041895	314.344	0.08164	0.000397507	860.494	0.00723
CMYA5	16	0.0843438	154.721	0.64855	0.000450419	391.678	0.02618
CNOT1	11	0.0286217	140.166	0.33467	0.181706	259.521	0.52703
CNTLN	9	0.0491106	156.106	0.36238	0.00701626	562.07	0.07419
CNTN5	10	0.0637704	137.135	0.44365	0.0269267	324.842	0.19305
CNTNAP2	10	0.0274818	146.339	0.30002	0.301821	158.892	0.6288
COL11A1	13	0.0285753	149.844	0.39032	0.115669	255.799	0.4709
COL12A1	9	0.0135112	210.599	0.18145	0.563447	65.3412	0.78486
COL14A1	12	0.0137065	181.274	0.25438	0.760178	179.296	0.90693
COL18A1	12	0.130806	90.4757	0.64283	0.283539	225.355	0.64771
COL3A1	9	0.530026	7.03782	0.86075	0.0386302	145.042	0.22043
COL4A3	9	0.000395317	733.88	0.01027	0.117752	320.839	0.39533
COL5A2	9	0.00130358	269.414	0.03185	0.323152	241.271	0.62461
COL6A3	15	0.00531823	191.523	0.21073	0.557116	319.849	0.84608
COL6A5	14	0.140296	65.6724	0.70285	0.229764	196.36	0.6343
COL7A1	13	0.0437949	151.547	0.45822	0.0589295	277.074	0.35199
CPAMD8	11	0.0594438	172.586	0.46254	0.189331	272.803	0.53452
CPD	11	0.0647847	104.359	0.475	0.0302158	180.286	0.22373
CPSF1	10	0.00944268	333.168	0.16396	0.0114514	583.721	0.11739
CREBBP	18	0.0353832	156.106	0.53772	0.285266	80.0561	0.73811
CRYBG3	14	0.00290049	133.789	0.1337	0.00580135	226.576	0.11157
CSMD1	17	0.0111241	118.616	0.33539	0.30569	-85.9824	0.72872
CSMD2	9	0.0481545	163.443	0.36035	0.00264823	382.608	0.03716
CSMD3	23	0.0125842	126.203	0.46704	0.0019781	400.676	0.11417
CSPG4	10	0.0638006	156.741	0.44452	0.80092	-15.0866	0.91213
CTNNA2	11	0.158019	51.4769	0.65516	0.351853	106.048	0.68524
CUBN	22	0.242606	88.6597	0.8899	0.108288	191.893	0.59681
CUL1	9	0.311003	109.598	0.7445	0.023779	252.919	0.16584
CUL4A	9	0.383488	88.2339	0.79056	0.230587	244.201	0.54173
CUX1	11	0.413781	87.3632	0.84675	0.758866	150.638	0.90158
DBR1	12	0.158019	44.9085	0.68304	0.102455	164.982	0.42787
DCC	9	0.0041895	131.871	0.08231	0.621306	138.97	0.81744
DCHS1	15	0.0424601	107.43	0.50283	0.00400804	224.885	0.09917
DCHS2	13	0.0169149	164.828	0.30446	0.506747	191.755	0.80615
DCLK1	9	0.0101558	207.742	0.1526	0.508318	147.71	0.75297
DEAF1	18	0.195812	-52.8028	0.80787	0.894778	-4.18469	0.9719
DENND5B	10	0.0141569	156.106	0.20911	0.00618261	629.372	0.07762
DIDO1	9	0.063058	228.231	0.40856	0.234459	-20.5641	0.53964
DMD	21	0.188431	55.8963	0.85176	0.159366	165.846	0.65845
DMXL1	17	0.509363	21.7467	0.93568	0.0207474	225.59	0.26316
DMXL2	12	0.276089	75.1993	0.78578	0.89207	48.9138	0.95839
DNAH10	14	0.0418231	118.776	0.47904	0.272868	94.1635	0.67343
DNAH11	18	0.00274177	174.889	0.19181	0.16489	170.069	0.62384
DNAH12	15	0.00800863	186.399	0.25543	0.00456153	366.23	0.1051
DNAH14	22	0.019747	95.9652	0.51673	0.000635377	286.87	0.05757
DNAH17	13	0.0011667	214.061	0.06656	0.12829	153.782	0.49342
DNAH2	9	0.29038	181.636	0.73314	0.693789	-37.6964	0.8522
DNAH3	13	0.00167363	272.381	0.08591	0.0589469	154.45	0.35404
DNAH5	24	0.00722094	119.094	0.40249	0.00588475	265.843	0.2084
DNAH6	21	0.160855	90.8912	0.82336	0.096753	213.979	0.56085
DNAH7	11	0.000256444	329.676	0.01299	0.0223517	358.065	0.18956
DNAH8	18	0.00185951	116.274	0.1592	0.100962	299.857	0.52971
DNAH9	14	0.0263788	269.406	0.40118	0.0330373	300.294	0.28081
DNHD1	14	0.0164832	333.168	0.32607	0.00718675	380.072	0.12464
DNMBP	9	0.369169	83.6582	0.78458	0.0118312	351.366	0.10773
DOCK10	10	0.0679572	154.721	0.45306	0.0004956	588.802	0.01117
DOCK2	10	0.233261	51.9621	0.70846	0.154671	221.491	0.47078
DOCK5	10	0.0705217	106.063	0.46158	0.00618261	462.65	0.07938
DOCK8	12	0.530604	48.9446	0.90078	0.589836	93.4062	0.83614
DOPEY1	9	0.121385	163.131	0.54036	0.821148	-41.8366	0.91626
DOPEY2	10	0.00902143	193.139	0.16135	0.309349	151.976	0.63428
DRD5	10	0.623397	59.1575	0.90757	0.890922	-3.58007	0.95337
DSCAM	11	0.0057364	212.305	0.1372	0.95132	106.048	0.97889
DSG4	12	0.14543	129.161	0.66327	0.868926	119.707	0.94877
DSP	19	0.000694758	214.224	0.10318	0.226109	138.637	0.70322
DST	18	0.00891915	99.637	0.3267	0.0140604	265.203	0.23135
DTD2	10	0.00356573	182.084	0.08756	0.88903	-11.8241	0.95104
DUOX2	9	0.0134021	199.749	0.17804	0.383488	74.6351	0.67109
DYNC1H1	19	0.0124619	118.616	0.39251	8.25278e-05	596.072	0.01204
DYNC2H1	15	0.00122604	334.553	0.09144	0.00498007	252.882	0.11049
EFCAB5	10	0.194357	111.028	0.67186	0.0027978	416.981	0.04392
ELF3	22	0.479662	-21.9252	0.94849	0.388683	81.6367	0.83179
EML2	9	0.0109165	241.716	0.15587	0.200175	224.889	0.50841
EP300	16	0.0111007	156.106	0.31362	0.143115	106.048	0.5677
EP400	9	0.821148	31.9883	0.95254	0.497642	177.026	0.74809
EPG5	12	0.0263735	173.972	0.3483	0.0992848	170.075	0.42484
EPHA3	10	0.0481545	172.586	0.39288	0.177647	139.961	0.50008
EPPK1	12	0.000693524	289.798	0.03944	0.000978	362.386	0.02818
EPRS	10	0.166555	98.4365	0.64138	0.000712699	895.35	0.01586
ERBB2	26	0.4415	25.0468	0.96036	0.00491022	305.468	0.20425
ERBB3	14	0.272883	89.1942	0.81865	0.0244816	277.074	0.24283
ERC1	9	0.00618261	95.4551	0.10794	0.840738	150.953	0.9249
ERCC2	23	4.37469e-09	403.623	3e-05	0.00310819	284.087	0.14415
ERCC6L2	9	0.339826	111.028	0.76475	0.00543923	933.085	0.06338
ERICH3	11	0.0211884	112.725	0.28823	0.00629596	429.003	0.08878
EVPL	13	0.0280468	130.233	0.38564	0.0629914	209.089	0.36445
EYS	20	0.0593658	141.978	0.66064	0.692481	26.0877	0.9286
FAM135A	9	0.365851	60.3158	0.78227	0.0128916	298.943	0.11526
FAM135B	11	0.272707	34.889	0.76615	0.046289	236.5	0.27594
FAM186A	12	0.162357	99.151	0.68534	0.164573	370.683	0.52623
FAM208B	9	0.237542	278.342	0.68518	0.355188	210.075	0.64932
FAM83H	10	0.000131744	413.884	0.00499	0.958667	53.5906	0.97976
FANCD2	11	0.0243733	207.742	0.30892	0.191917	158.443	0.53771
FANCM	9	0.185863	111.028	0.632	0.80815	-20.2342	0.91012
FASN	14	0.0288287	208.169	0.41261	0.865189	140.22	0.95535
FAT1	17	0.000500072	348.322	0.06864	0.0979502	356.792	0.51047
FAT2	12	0.285907	90.7291	0.79366	0.727554	27.539	0.89433
FAT3	18	0.0784844	125.922	0.67193	0.0218079	298.943	0.28439
FAT4	16	0.000112753	227.686	0.02201	0.21905	141.893	0.65517
FBN2	10	0.0108512	138.822	0.17813	0.436927	68.9536	0.72653
FBN3	13	0.198033	70.7788	0.74368	0.0909204	289.915	0.42773
FCGBP	20	0.170708	60.3158	0.82417	0.00526851	408.871	0.15794
FER1L6	10	0.29076	240.394	0.75681	0.262611	195.768	0.59096
FGB	9	0.513701	-6.43318	0.85504	0.609529	4.8814	0.81043
FGFR3	30	0.0165287	-78.606	0.49162	0.0667996	-106.984	0.52409
FKRP	9	0.530026	43.2114	0.85966	0.00756363	405.54	0.08049
FLG	20	0.15382	82.9906	0.80963	0.0529276	213.979	0.43978
FLG2	17	0.184895	10.3849	0.80174	0.36811	59.9733	0.77611
FLNA	10	0.00701626	229.616	0.14048	0.775891	169.084	0.90008
FLNB	12	0.003901	147.801	0.12663	0.245036	321.297	0.61179
FLNC	14	0.03085	152.819	0.42633	0.0515509	270.151	0.34814
FMN1	13	0.0228242	310.684	0.35007	0.252556	211.497	0.64012
FMN2	10	0.115322	164.762	0.56035	0.0872172	320.738	0.3618
FN1	11	0.161721	260.931	0.65769	0.179112	177.295	0.52243
FOXD4	9	0.773694	-15.3851	0.93964	0.10075	-121.242	0.35998
FOXD4L1	11	0.878695	-7.86276	0.97477	0.431862	-120.624	0.73296
FOXK1	9	0.00877455	207.742	0.13586	0.0314105	405.54	0.19542
FOXQ1	11	0.436927	14.3126	0.8563	0.382624	95.9082	0.70607
FRAS1	14	0.0187427	95.6402	0.34524	0.00768987	254.595	0.13173
FREM2	14	0.00383756	359.569	0.15834	0.251704	196.126	0.65309
FRMD4A	10	0.00254552	399.569	0.06985	0.195095	204.71	0.52252
FRY	11	0.463808	35.2821	0.86361	0.0818758	205.317	0.37267
FSIP2	20	0.00439757	91.8866	0.27353	0.0911692	214.11	0.54234
GCC2	11	0.162563	134.548	0.65965	0.029639	387.645	0.21885
GIGYF2	11	0.126958	150.468	0.61264	0.204217	163.998	0.55288
GOLGA4	12	0.123196	111.339	0.63013	0.401229	-20.2342	0.72995
GOLGA6L2	13	0.269465	-54.0968	0.79328	0.460803	-8.54145	0.77889
GOLGB1	16	0.0409327	105.744	0.51787	0.00405511	390.692	0.10712
GON4L	10	0.340689	62.6744	0.79002	0.137012	228.927	0.44764
GPATCH1	10	0.23118	43.5232	0.70849	0.0109165	385.153	0.11483
GPR158	9	0.0584545	206.044	0.39619	0.172322	159.155	0.47603
GPR179	12	0.08025	179.726	0.54606	0.461062	162.368	0.76991
GREB1	10	0.357041	53.009	0.79841	0.348366	159.155	0.66355
GREB1L	9	0.586278	-8.77915	0.88097	0.461235	363.089	0.72369
GRID2	9	0.0432099	83.0228	0.34176	0.24825	180.989	0.5584
GRIN2A	12	0.0400937	136.245	0.41857	0.0992848	271.993	0.42253
GRIN2B	11	0.242774	69.8568	0.74216	0.255878	126.689	0.60569
GRIP2	10	0.00893675	208.773	0.16036	0.438834	-9.87856	0.7271
GRM1	9	0.244492	111.339	0.69348	0.0131982	629.372	0.117
HCFC1	10	0.0301146	207.742	0.31357	0.169704	399.468	0.48942
HDAC9	9	0.0760726	194.704	0.44803	0.323884	231.473	0.62753
HEATR1	12	0.0144452	211.452	0.26237	0.777659	-44.0455	0.9147
HEATR5B	12	0.0302125	198.928	0.36713	0.245036	211.497	0.61384
HECTD1	9	0.15051	125.671	0.58658	0.201081	171.975	0.5109
HECTD4	14	0.0701553	154.409	0.57266	0.00605745	237.486	0.11327
HECW1	13	0.00618928	185.632	0.18737	0.298407	37.3438	0.6761
HECW2	11	0.111685	73.7853	0.58492	0.128786	275.145	0.4536
HELZ2	12	0.000413243	310.047	0.02628	0.0650982	242.848	0.34885
HERC1	19	0.0202966	116.274	0.46648	0.000644293	313.056	0.04563
HERC2	10	0.487346	149.84	0.86207	0.80092	42.886	0.91108
HIVEP3	10	0.0223517	185.635	0.27004	0.0304077	498.138	0.20875
HMCN1	32	0.00085199	117.45	0.25427	0.0808361	196.151	0.65684
HMCN2	14	0.00359417	224.12	0.15336	0.0220781	487.039	0.23128
HRNR	21	0.0791324	18.3472	0.72483	0.0676021	43.4158	0.49717
HS6ST1	13	0.777212	-50.72	0.96381	0.301706	32.8164	0.67964
HSPG2	19	0.000886442	235.507	0.11833	0.134754	230.961	0.60109
HUWE1	16	0.0227396	240.33	0.42201	0.188262	169.084	0.62201
HYDIN	20	0.404885	18.0355	0.92967	0.217049	98.5579	0.70432
ICE1	10	0.076055	171.301	0.47539	0.693082	39.7635	0.85939
IFT140	10	0.220992	146.476	0.69766	0.156994	123.309	0.47504
IFT172	10	0.137012	182.97	0.59839	0.019276	386.399	0.1595
IGFN1	19	0.467473	9.35313	0.93712	0.40954	-104.448	0.80866
IGSF10	15	0.666172	-6.43318	0.9553	0.0371571	171.381	0.31518
IKBKB	9	0.146724	172.275	0.58131	0.835764	121.471	0.92437
IL12RB2	10	0.000737199	420.731	0.02569	0.925983	65.53	0.96661
INTS1	10	0.379318	18.7739	0.80918	0.421514	263.512	0.71719
IPO5	10	0.0158692	199.494	0.22348	0.0828856	316.495	0.35253
IRF2BPL	14	0.00190008	234.18	0.1062	0.0155522	670.008	0.19392
IRS2	9	0.0749094	75.7137	0.44467	0.917441	171.806	0.9612
ITGB4	12	0.0456512	148.195	0.43987	0.0275268	331.343	0.22899
ITPR2	14	0.0207144	112.725	0.36322	0.510623	-14.6951	0.81826
JARID2	13	0.153028	125.922	0.69646	0.137409	139.961	0.50585
JMJD1C	10	0.220428	286.902	0.69673	0.183004	273.39	0.5079
KALRN	15	0.0472026	95.4551	0.52089	0.279324	158.443	0.69389
KCTD1	10	0.0637704	102.385	0.44735	0.939621	-15.7084	0.97184
KDM5A	9	0.0565651	170.666	0.38838	0.0340906	361.819	0.20489
KDM5B	10	0.0155255	186.33	0.22008	0.0773831	352.996	0.33956
KDM6A	39	0.533432	-19.9447	0.98263	0.914873	13.7443	0.99021
KDM6B	11	0.00103293	235.507	0.04256	0.0481015	405.54	0.28693
KIF18A	9	0.498507	28.9299	0.84813	0.00569449	417.271	0.06445
KIF1B	9	0.0314105	112.725	0.28936	0.23777	213.979	0.5506
KIF26B	10	0.0408411	179.63	0.36401	0.294416	233.575	0.62122
KIAA0100	18	0.00025484	185.504	0.05158	0.0521629	336.058	0.4149
KIAA0368	9	0.681287	27.6031	0.91496	0.172582	323.975	0.47611
KIAA0922	9	0.441118	20.3171	0.82247	0.307021	369.046	0.61365
KIAA1109	9	0.058897	210.112	0.39716	0.0144307	381.34	0.12304
KIAA1462	10	0.104303	267.717	0.53964	0.164559	140.114	0.48675
KIAA1549	9	0.0155305	173.972	0.19834	0.370306	98.5579	0.66071
KIAA1549L	9	0.918957	39.3315	0.97881	0.0232435	264.841	0.16478
KIAA1551	12	0.00828127	207.742	0.19361	0.0681751	380.072	0.3565
KIAA2026	9	0.00917091	252.217	0.13945	0.116311	457.223	0.39299
KLF5	9	0.726729	4.876	0.92806	0.0388367	-131.04	0.2154
KMT2A	17	0.0128141	160.355	0.35691	0.262006	241.271	0.70338
KMT2B	10	0.0272809	137.258	0.29841	0.213836	-156.258	0.53752
KMT2C	24	0.720336	52.2429	0.98354	0.633785	-99.1604	0.92225
KMT2D	44	0.135935	35.115	0.91278	0.0260934	171.381	0.54983
KMT2E	12	0.0693372	240.33	0.51665	0.0326204	434.084	0.24919
KNDC1	9	0.454688	35.7411	0.82907	0.863022	54.955	0.93477
KNL1	11	0.0172694	156.106	0.2605	0.0021025	805.414	0.04253
KNTC1	15	0.00105876	295.848	0.08525	0.00375482	454.867	0.09485
KRAS	9	0.210093	51.5794	0.66051	0.295563	-82.8863	0.60233
KRT8	9	0.538616	44.1545	0.8664	0.68077	-42.4247	0.84941
KRTAP10-4	12	0.693789	28.8188	0.94114	0.454688	83.7062	0.76692
KRTAP10-6	11	0.728714	76.9195	0.94426	0.90796	58.3743	0.96189
KRTAP4-9	10	0.0327539	209.214	0.32663	0.706337	1.46305	0.87019
LAMA1	11	0.00184874	448.782	0.06675	0.714144	-20.2342	0.88129
LAMA2	13	0.00224382	170.72	0.10263	0.00317983	385.153	0.0704
LAMA4	10	0.066704	90.8912	0.45487	0.926617	94.2221	0.9669
LAMA5	13	0.0033034	118.616	0.12915	0.321173	140.22	0.69614
LAMB2	9	0.0533785	247.974	0.3801	0.955521	47.2778	0.97894
LAMC2	10	0.0131982	160.355	0.20202	0.323152	170.075	0.64551
LCN1	9	0.218392	43.2114	0.66985	0.299159	179.296	0.60511
LMTK3	10	0.203468	75.9493	0.68095	0.305569	161.835	0.63081
LOC101928841	10	0.0180754	170.077	0.24246	0.076055	315.844	0.33823
LOXHD1	9	0.22154	125.61	0.67301	0.254823	140.114	0.56307
LRBA	13	0.00688798	215.163	0.19539	0.00135318	434.084	0.04014
LRP1	12	0.0233054	166.47	0.33054	0.595958	126.721	0.8359
LRP1B	21	0.00209863	216.963	0.21104	0.0245113	260.626	0.33871
LRP2	24	0.156184	55.0811	0.85061	0.750149	-21.2642	0.95144
LRRC7	13	0.0187406	159.716	0.32317	0.00480163	401.067	0.0907
LRRCC1	11	0.0280468	117.779	0.32931	0.0541617	535.378	0.30071
LRRK2	12	0.0173131	177.756	0.28667	0.0650982	358.065	0.3509
LTBP1	10	0.0449338	121.154	0.37931	0.00119058	701.089	0.02422
LTBP3	9	0.000397507	633.358	0.01047	0.0128916	277.074	0.11371
LYST	18	0.0145047	66.5768	0.39481	0.0585557	462.65	0.43082
MACF1	18	0.0209682	136.698	0.45361	0.00414993	382.323	0.12621
MAGI3	11	0.197857	118.475	0.70009	0.0356451	250.626	0.24459
MALRD1	15	0.524355	51.4769	0.92715	0.318564	242.261	0.72015
MAML3	10	0.0868949	146.905	0.50011	0.27844	147.513	0.60642
MAP3K1	9	0.0151545	291.143	0.19044	0.0326229	297.025	0.20008
MAP4K1	11	0.00150703	351.228	0.0561	0.645151	199.245	0.84903
MAPK4	10	0.265453	154.409	0.73719	0.900054	-54.8287	0.95621
MAST4	9	0.476322	9.20925	0.84012	0.982353	19.4034	0.99033
MBNL1	10	0.19725	111.028	0.67457	0.104303	171.806	0.39232
MCM10	10	0.000977441	334.918	0.03328	0.0165768	322.186	0.14432
MCM3AP	14	0.144014	74.5951	0.70528	0.190042	155.054	0.59125
MDN1	25	0.00132026	111.636	0.21877	7.18344e-05	376.191	0.01954
MECOM	10	0.060422	157.538	0.4341	0.601498	105.076	0.82011
MED12	10	0.00259015	606.362	0.06853	0.0279044	398.031	0.20051
MED12L	13	0.110664	120.306	0.63305	0.024578	536.183	0.2286
MED13	18	0.00941124	211.719	0.33284	0.00414993	425.574	0.12421
MEGF8	11	0.255878	120.877	0.75284	0.365484	173.973	0.69584
MGA	14	0.0561409	156.106	0.5284	0.399906	164.982	0.76031
MGAM2	12	0.0280468	148.145	0.36007	0.396931	146.994	0.73121
MKI67	10	0.00631732	168.69	0.12931	0.00902143	598.053	0.10097
MLK4	11	0.0242942	405.87	0.30767	0.0130037	358.306	0.13845
MMEL1	9	0.0135112	333.168	0.17842	0.0642546	271.993	0.29114
MROH2B	12	0.00315655	224.12	0.11141	0.00194337	418.643	0.04487
MRPL50	11	0.060422	82.3375	0.46259	0.0322886	304.926	0.23271
MST1	12	0.409846	-7.86276	0.85922	0.993911	-98.2724	0.99655
MTCL1	11	0.0363292	209.214	0.37042	0.280096	169.084	0.63212
MTOR	9	0.444083	30.0147	0.82375	0.138348	158.886	0.42762
MUC12	17	0.216641	99.3961	0.82421	0.291489	173.301	0.72875
MUC16	52	6.72092e-07	154.414	0.03493	0.00722443	186.498	0.42485
MUC17	41	0.0906994	52.5216	0.88241	0.0381889	119.389	0.57905
MUC19	58	0.000693631	114.978	0.39331	0.603564	1.13313	0.9597
MUC2	9	0.357041	158.969	0.77709	0.919967	-21.9643	0.96131
MUC4	43	0.166087	18.3472	0.92693	0.421153	29.8538	0.91525
MUC5B	35	0.0299829	50.9516	0.72317	0.102421	132.911	0.72005
MUC6	21	0.471913	34.8505	0.9495	1	-3.90999	0.99917
MXRA5	12	0.0268951	207.742	0.34942	0.477891	217.399	0.77933
MYBBP1A	9	0.0134021	191.593	0.17915	0.177254	504.31	0.48018
MYCBP2	24	0.0978021	62.0129	0.79487	0.0404875	170.395	0.45771
MYH10	9	0.0410538	172.275	0.33268	0.0158917	385.153	0.12807
MYH14	10	0.0294841	117.289	0.31117	0.212192	164.982	0.542
MYH7	9	0.121385	154.409	0.53774	0.200175	106.048	0.5079
MYH9	12	0.599997	55.9476	0.92077	0.131758	317.613	0.47954
MYO15A	9	0.00420716	183.453	0.08303	0.0272809	289.159	0.1816
MYO16	9	0.0989273	180.597	0.49673	0.713488	55.4647	0.86494
MYO18B	14	0.00815411	360.436	0.23567	0.00555505	385.153	0.10996
MYO1H	9	0.0190572	134.86	0.22315	0.169704	245.429	0.46929
MYO3A	13	0.00124667	170.72	0.06932	0.0931802	320.839	0.43273
MYO5B	17	0.600051	-6.43318	0.95416	0.0534359	277.074	0.40212
MYO7B	11	0.244492	343.537	0.74488	0.00991295	380.072	0.11952
MYO9A	12	0.777659	21.0098	0.96009	0.361177	265.006	0.70596
MYOM2	9	0.258333	33.7297	0.70458	0.0973512	272.803	0.35711
MYT1L	10	0.777138	46.6979	0.94885	0.189655	142.783	0.51606
MZF1	9	0.0314105	154.721	0.29113	0.00146414	653.632	0.02299
NALCN	12	0.028865	156.106	0.36374	0.0584545	854.423	0.33437
NAV3	11	0.000190239	454.674	0.01034	0.00180149	391.678	0.03817
NBAS	9	0.0227607	112.725	0.24306	0.00320605	385.153	0.04213
NBEA	16	0.0417679	73.2272	0.52643	0.0241456	196.993	0.26978
NBPF1	9	0.302661	78.3491	0.7396	0.0423034	360.937	0.23388
NBPF10	9	0.0876233	172.586	0.47243	0.063058	242.261	0.28806
NBPF8	9	0.706337	44.3425	0.91983	0.319068	151.294	0.61913
NCAN	9	0.933272	-6.43318	0.9819	0.40243	161.594	0.68587
NCAPG	9	0.153037	69.3784	0.58865	0.180112	310.671	0.48503
NCOA6	9	0.01125	311.77	0.16237	0.0266694	236.98	0.17597
NCOR1	17	0.309558	67.3683	0.876	0.17649	101.44	0.62397
NCOR2	15	0.500282	29.7211	0.91934	0.813365	-7.72772	0.94023
NEB	26	0.0249265	160.67	0.61009	0.0912527	81.6367	0.61838
NEFH	9	0.407152	183.934	0.80507	0.795203	81.6367	0.9048
NEK10	10	0.000580728	462.995	0.02027	0.0130037	352.996	0.12775
NF1	14	0.466242	41.7818	0.90243	0.00303723	467.731	0.07583
NIN	15	0.00038403	477.207	0.0431	0.0436263	242.261	0.33874
NIPBL	12	0.153716	106.394	0.67509	0.266504	144.962	0.63176
NLRP5	10	0.0427621	268.029	0.3719	0.954911	6.2542	0.97996
NOS1	9	0.0237865	140.922	0.2514	0.332639	147.002	0.63416
NOS3	9	0.00941052	239.631	0.14302	0.975296	128.671	0.9872
NOTCH1	10	0.0151765	269.414	0.21712	0.0520753	647.56	0.27708
NOTCH2	11	0.222091	111.339	0.72477	0.00215694	938.166	0.04346
NOTCH3	12	0.0101296	359.081	0.22023	0.33267	204.71	0.68542
NPEPPS	10	0.00744184	392.801	0.1423	0.0532116	302.036	0.28426
NPIPB15	9	0.0991289	344.967	0.49874	0.456606	-55.387	0.7221
NRCAM	13	0.0227396	178.536	0.35124	0.0830789	253.909	0.41122
NRXN1	16	0.00202713	344.089	0.1372	0.00122822	390.692	0.05268
NRXN3	9	0.725092	14.3366	0.92683	0.352686	81.6367	0.64966
NSD1	9	0.00146914	251.797	0.03649	0.863022	59.9927	0.93527
NUMA1	9	0.102599	72.3787	0.50753	0.0356143	615.325	0.21287
NUMBL	10	0.276385	33.7297	0.7476	0.706337	-120.325	0.86948
NUP210	15	0.00125706	191.523	0.0938	0.276385	107.038	0.6885
NUP214	9	0.00539305	503.715	0.09766	0.160813	244.962	0.45995
NWD1	9	0.00366791	269.414	0.07495	0.597852	-79.4679	0.80406
OBSCN	31	9.51791e-06	198.882	0.03067	0.000568679	284.83	0.09891
OR2L3	12	0.143413	67.1996	0.65837	0.630944	16.4795	0.85032
OSBPL8	9	0.0543105	237.037	0.37888	0.16616	146.971	0.46572
OSGIN2	9	0.0106943	157.22	0.15617	0.617153	79.7816	0.81674
OTOG	16	0.0155615	148.576	0.3633	0.0101819	280.744	0.1748
OTOGL	9	0.00212024	318.908	0.04935	0.00347636	856.65	0.0461
PABPC1	19	0.904992	26.3856	0.99235	0.0879174	216.645	0.51923
PACS1	10	0.58053	17.3443	0.89457	0.370306	640.07	0.68197
PAPPA2	14	0.281127	27.7382	0.82573	0.390445	102.819	0.754
PARD3	15	0.0507357	109.394	0.53543	0.090328	152.015	0.46132
PARP4	20	0.00111822	129.264	0.14346	0.427169	31.9714	0.83535
PASD1	9	0.018017	240.33	0.21534	0.0418056	330.976	0.23178
PATJ	9	0.177647	86.9626	0.62201	0.0956725	561.079	0.35841
PCDH11X	10	0.335606	73.1908	0.78596	0.621306	12.3715	0.82845
PCDH15	19	4.14956e-05	280.155	0.01775	0.738249	41.9314	0.93529
PCDHA6	12	0.530604	-21.6627	0.90213	0.834426	27.3741	0.93571
PCDHB10	9	0.19725	33.4595	0.64731	0.13834	140.114	0.42782
PCDHB12	10	0.0491106	75.7137	0.39475	0.966607	156.501	0.9847
PCLO	21	0.0527887	66.5768	0.65645	0.116682	151.725	0.60148
PCNT	14	0.00753479	129.713	0.22597	0.00753479	326.328	0.1307
PCNX2	14	0.0840087	111.824	0.60632	0.000441516	526.029	0.02046
PCSK5	10	0.0131982	172.586	0.20181	0.183094	330.976	0.50932
PDE4D	9	0.0584545	111.339	0.39094	0.000317797	473.27	0.00556
PDE4DIP	21	0.00309022	140.602	0.24743	0.000770263	400.063	0.05904
PDPR	9	0.106101	104.359	0.51194	0.00126606	823.997	0.02005
PDS5A	9	0.149828	163.131	0.5853	0.913323	43.2222	0.95916
PDS5B	10	0.236402	164.751	0.70926	0.395797	-72.7961	0.69459
PDZD2	16	0.0280333	111.824	0.45444	0.0119724	405.105	0.19235
PHIP	10	0.00157015	227.225	0.04741	0.0130037	324.842	0.12675
PIEZO2	23	0.000240513	166.246	0.08389	0.7389	57.8511	0.94931
PIK3C2A	10	0.036351	147	0.34016	0.0188683	355.742	0.15956
PIK3CA	35	0.963777	15.237	0.99867	0.0454323	150.44	0.56284
PIKFYVE	10	0.365851	17.3443	0.80342	0.80167	140.22	0.91205
PKD1	16	0.0203732	116.274	0.40376	0.133606	296.434	0.55222
PKD1L1	12	0.0589469	164.346	0.48981	0.185554	219.929	0.55177
PKDREJ	11	0.022506	176.71	0.30043	0.468476	171.806	0.75816
PKHD1	18	0.0362963	127.431	0.53881	0.0374624	161.02	0.36031
PKHD1L1	25	0.0978021	35.115	0.79904	4.48676e-05	436.012	0.01474
PLCE1	11	0.00133089	279.485	0.05277	0.0440887	250.626	0.27425
PLEC	28	0.032016	97.3131	0.67389	0.23843	105.004	0.79802
PLK2	9	0.344079	18.0355	0.7679	0.00320605	390.692	0.04179
PLXNA3	10	0.180355	87.2744	0.65333	0.251346	140.22	0.5837
PLXNB2	11	0.153572	74.8879	0.64705	0.436346	101.712	0.73827
POLQ	10	0.20612	86.8656	0.68176	0.00814898	390.692	0.09539
POM121	13	0.569114	23.6172	0.92179	0.541053	101.712	0.8236
POTEF	10	0.0721819	89.6508	0.46649	0.00129445	574.18	0.02545
PPP1R3A	9	0.00496785	408.961	0.09307	0.12477	168.504	0.40594
PRAMEF11	9	0.80815	26.569	0.95007	1	4.8814	0.99751
PRAMEF2	9	0.746743	-51.2528	0.93272	0.80092	-31.2004	0.90469
PRH2	9	0.622836	-37.5748	0.89433	0.0874981	-138.254	0.33795
PRKDC	19	0.0553482	100.148	0.63639	0.0569272	265.878	0.44537
PRPF4B	9	0.335606	53.009	0.76284	0.886812	57.8511	0.94758
PRPF8	9	0.0249055	334.816	0.25636	0.0479922	295.632	0.2492
PRR36	10	0.0573483	111.339	0.42249	0.000451078	414.41	0.01019
PRRC2B	10	0.20612	62.0129	0.68449	0.0956725	271.002	0.37786
PRRC2C	10	0.0830621	145.598	0.49378	0.157063	199.245	0.47523
PRSS1	10	0.261876	-39.3505	0.72773	0.0642546	-169.396	0.30511
PRSS3	20	0.255364	-39.7271	0.86828	0.423608	-74.861	0.8241
PRUNE2	14	0.0138899	105.871	0.30479	0.00940527	304.76	0.14652
PSMA4	9	0.251893	112.716	0.69974	0.897919	70.3801	0.95105
PTK2	10	0.000451078	456.876	0.01647	0.133939	253.909	0.44265
PTPN13	16	0.0626977	79.5326	0.59729	0.000650228	493.875	0.03413
PTPRM	14	0.00923639	178.536	0.25212	0.528974	151.294	0.82652
PTPRO	10	0.0292067	123.001	0.3084	0.192361	209.212	0.51715
PTPRS	9	0.311003	104.047	0.74657	0.123411	265.313	0.40396
PTPRT	9	0.129502	297.563	0.55073	0.979774	55.6229	0.98825
PTPRZ1	10	0.0460284	287.442	0.38314	0.476322	175.678	0.75073
PXDN	11	0.0956725	183.934	0.55292	0.633181	8.95311	0.84549
QSER1	13	0.00832621	178.536	0.21561	0.0207144	277.074	0.21136
R3HCC1L	10	0.0314105	208.902	0.31923	0.788751	-20.2342	0.90759
RAB11FIP5	11	0.000562074	213.633	0.02695	0.0636859	175.156	0.32761
RABGAP1L	9	0.0144898	312.959	0.18924	0.100779	379.081	0.36767
RALGAPA2	14	0.000789226	230.915	0.05973	0.326107	292.785	0.71341
RANBP2	20	0.000244248	169.946	0.06329	0.0113896	271.667	0.23325
RAPGEF6	12	0.00355238	214.398	0.12024	0.0125129	754.522	0.14857
RARG	9	0.933272	-62.1315	0.98261	0.627231	121.471	0.82148
RARS2	25	0.00736279	131.871	0.42374	0.0098713	191.893	0.26971
RB1	42	0.00316527	109.685	0.51882	0.228696	171.04	0.86785
RBL1	9	0.431251	18.0355	0.81678	0.0453793	271.002	0.24169
RELN	14	0.102703	162.994	0.64075	0.579756	-70.922	0.84624
REV1	14	0.0150435	347.755	0.31536	0.0187406	281.737	0.21371
REV3L	14	0.000584594	177.847	0.05004	0.0671704	357.962	0.39015
RGPD4	10	0.0201146	188.781	0.2553	0.33267	195.918	0.65044
RHOB	12	0.468476	-88.8626	0.88053	0.0859771	-134.752	0.3903
RHPN2	11	0.00257623	360.436	0.08509	0.416694	158.784	0.72815
RIF1	14	0.00613148	214.398	0.20443	0.614986	2.05085	0.86428
RIMS1	19	0.00785921	185.213	0.32775	0.247758	170.019	0.72011
RIMS2	9	0.194916	120.413	0.64344	0.398141	199.443	0.68254
RIOK1	12	0.353515	97.1501	0.83405	0.903678	-33.1248	0.96233
RNF111	13	0.0895597	154.721	0.59626	0.605581	53.615	0.85048
RNF213	29	0.0339934	99.034	0.68693	0.00296555	327.807	0.18563
ROBO2	15	0.511137	14.3366	0.92376	0.202552	82.6272	0.62174
RP1	14	0.00142121	241.716	0.08831	0.137409	224.889	0.52812
RP1L1	10	0.0292067	170.666	0.30843	0.101317	270.327	0.3845
RPGRIP1	9	0.782313	16.6059	0.94369	0.973283	-20.2342	0.98526
RSF1	15	0.00224382	214.061	0.12981	0.014383	257.688	0.19904
RUNX1	9	0.780476	-27.6109	0.94234	0.544475	160.375	0.77436
RYR1	27	0.00881365	112.725	0.46969	0.0407483	205.317	0.47725
RYR2	25	0.00316454	81.3699	0.31307	0.129566	199.245	0.66694
RYR3	19	0.000545102	155.997	0.08754	0.0147335	377.526	0.24851
SACS	18	0.00150628	188.243	0.1418	0.0287522	230.961	0.32025
SALL3	11	0.185863	53.009	0.69038	0.718821	199.245	0.88458
SAMD9L	9	0.421514	104.322	0.81142	0.00991295	416.981	0.09709
SASH1	10	0.00737706	206.356	0.14418	0.063058	292.871	0.30682
SATB2	9	0.0396799	220.308	0.32727	0.155596	544.77	0.45136
SBF2	9	0.337073	28.9078	0.76544	0.217114	283.82	0.52726
SCN1A	12	0.00180149	179.863	0.07517	0.0670291	170.063	0.35376
SCN2A	9	0.224721	111.028	0.67796	0.513701	-20.2342	0.75847
SCN7A	10	0.0117275	314.344	0.18849	0.00264823	855.413	0.04341
SCRIB	11	0.0464004	46.8447	0.41496	0.78353	-20.2342	0.91038
SDHA	10	0.0151545	199.749	0.21833	0.418196	124.612	0.71601
SDK1	10	0.283841	127.539	0.7545	0.663279	177.026	0.84971
SDK2	10	0.986639	-29.311	0.99584	0.693931	43.2222	0.86447
SEC16A	11	0.310132	89.5059	0.78854	0.252344	144.708	0.60145
SEMA5A	9	0.569114	25.0468	0.87772	0.169704	165.227	0.47091
SEMA6D	10	0.0453793	111.339	0.38047	0.0607201	379.081	0.30215
SEMG1	9	0.295563	60.3158	0.73573	0.193455	376.536	0.50018
SETBP1	9	0.0521314	131.199	0.37413	0.904925	-81.2163	0.9541
SETD1B	9	0.158188	213.343	0.59554	0.99647	22.747	0.99647
SETD2	9	0.00308698	732.612	0.06503	0.000973127	818.457	0.01626
SETD5	11	0.0408411	224.036	0.3949	0.212099	339.713	0.56102
SETX	11	0.00180149	212.305	0.06363	0.04084	271.415	0.26186
SHANK1	9	0.939931	6.43318	0.98343	0.621306	106.048	0.81651
SHANK2	11	0.0594438	134.86	0.46021	0.0489715	185.368	0.28655
SHOX2	12	0.0832249	60.6276	0.55543	0.00238785	382.19	0.0518
SI	9	0.556287	51.6144	0.87126	0.911938	-22.7663	0.95755
SIGLEC1	9	0.129647	66.7744	0.55541	0.254823	163.991	0.5682
SLC16A1	11	0.13913	86.6762	0.62943	0.870163	-15.0866	0.9483
SLC45A2	9	0.000397507	461.44	0.01003	0.763091	-20.2342	0.88773
SLIT2	11	0.119051	88.2343	0.59738	0.0696907	236.98	0.34588
SLX4	10	0.623883	106.823	0.90778	0.0408411	219.098	0.24433
SMARCC2	9	0.766929	60.9771	0.9396	0.00125995	501.606	0.02077
SMCHD1	11	0.0873806	125.922	0.5311	0.132752	271.415	0.46239
SMG1	13	0.369724	78.2436	0.85766	0.361275	157.998	0.72214
SNED1	10	0.341545	50.7118	0.79162	0.720098	-7.67639	0.87558
SON	9	0.426366	18.0355	0.81448	0.0973512	242.261	0.36034
SORBS2	9	0.00701626	173.972	0.11735	0.00684187	859.941	0.0751
SORL1	9	0.00115941	448.782	0.02878	4.38927e-05	1392.92	0.00048
SOX5	10	0.590443	29.9721	0.89675	0.882733	-30.5889	0.94765
SP100	10	0.00404849	177.623	0.09457	0.441645	155.96	0.73
SP8	14	0.343182	87.1773	0.8578	0.483733	-102.988	0.80181
SPAG5	13	0.0672627	158.76	0.53859	0.000693524	727.027	0.02519
SPATA31C2	10	0.0202064	306.113	0.25739	0.0423034	252.763	0.25036
SPATA31D1	9	0.13178	111.339	0.55777	0.0551881	206.489	0.26658
SPDYE3	11	0.0584545	60.6276	0.45718	0.00756363	462.65	0.10075
SPEF2	15	0.00270027	161.998	0.14442	0.0116663	643.101	0.17433
SPEN	14	0.0319276	89.6508	0.4312	0.449551	147.38	0.78775
SPTA1	17	0.0162489	97.1939	0.3879	0.496087	-9.71548	0.8401
SPTAN1	15	0.1888	117.289	0.773	0.39558	225.88	0.77129
SPTBN2	11	0.141273	105.107	0.63182	0.771033	58.2257	0.90601
SPTBN5	13	0.00229734	315.145	0.10258	0.000119	412.065	0.00599
SRCAP	11	0.258724	46.8447	0.75391	0.00644332	390.692	0.09008
SRRM2	12	0.000380168	412.44	0.02395	0.00629441	214.019	0.09791
SSPO	15	0.00346978	151.404	0.16779	0.015982	270.802	0.20921
ST18	16	0.00650472	207.742	0.24444	0.595444	-55.3319	0.86967
STAG1	9	0.180355	10.9266	0.62534	0.431251	-9.61368	0.70379
STAG2	27	0.232149	-54.9562	0.89135	0.491076	41.1674	0.90289
STARD9	12	0.0717101	173.972	0.52256	0.00355571	422.062	0.06839
SUPT6H	12	1	62.6744	0.99917	0.106401	155.012	0.43836
SVEP1	11	0.00463794	365	0.1238	0.0041136	283.599	0.06765
SVIL	19	0.0309193	105.904	0.5322	0.172396	189.766	0.64964
SYNE1	20	0.0719188	125.244	0.68949	0.0175013	192.332	0.27882
SYNE2	20	0.0525985	112.369	0.6413	0.0540453	182.612	0.44966
TACC2	16	0.000731507	355.209	0.07684	0.452274	-9.71548	0.81147
TAF1L	13	0.411893	45.4594	0.87414	0.19794	144.708	0.58292
TANC2	9	0.00877455	117.289	0.13768	0.0208374	371.569	0.1523
TBC1D4	9	0.058897	99.8148	0.39987	0.00554192	659.65	0.06415
TCHH	10	0.0551881	106.063	0.41423	0.00106111	938.166	0.02222
TDG	9	0.254191	104.359	0.70159	0.509487	49.5486	0.75445
TDRD15	9	0.687268	6.59876	0.91762	0.849134	-7.67639	0.92982
TDRD6	10	0.370306	44.3425	0.80972	0.172322	263.512	0.49662
TECTA	11	0.01702	107.449	0.25817	0.117412	271.415	0.43882
TENM1	13	0.291881	154.409	0.81551	0.165602	177.026	0.54309
TENM2	11	0.299346	45.1476	0.78496	0.236877	138.637	0.58965
TENM3	15	0.00588084	180.166	0.2192	0.0390938	275.018	0.32095
TENM4	14	0.000489266	328.754	0.045	0.000247836	411.529	0.01355
TEP1	10	3.53091e-05	484.793	0.00085	0.0386302	242.261	0.23815
TET1	15	0.133621	134.86	0.71018	0.0720755	330.976	0.41912
TEX14	12	0.0033034	178.536	0.11492	0.0386358	336.058	0.27216
TG	9	0.550365	55.8963	0.86741	0.43362	41.3849	0.70709
THADA	11	0.0201146	105.904	0.28465	0.520973	33.2371	0.79177
THAP12	12	0.603817	12.9071	0.92234	0.771828	-55.0571	0.9129
THSD7A	11	0.0233054	275.3	0.30183	0.00425767	719.072	0.06925
THSD7B	10	0.154671	33.8287	0.623	0.266022	150.13	0.59821
TICRR	11	0.119051	97.5879	0.59624	0.200648	132.789	0.54712
TJP3	10	0.0151765	208.169	0.21729	0.393086	147.71	0.69528
TLN2	12	0.00703115	203.343	0.17728	0.0163061	236.611	0.17115
TMC2	9	0.319068	87.1773	0.75186	0.00320605	434.084	0.043
TMEM131	11	0.0365336	156.106	0.36952	0.000562074	594.342	0.01506
TMEM132B	10	0.0490002	109.394	0.3969	0.835293	55.581	0.92853
TMEM132C	12	0.470029	30.9723	0.88163	0.139443	215.099	0.48857
TMEM200C	13	0.0996492	89.8805	0.61532	0.506846	-114.193	0.80274
TNFAIP2	9	0.100779	145.598	0.49958	0.0642546	320.839	0.292
TNKS1BP1	9	0.0500259	260.931	0.36548	0.449368	54.2817	0.71681
TNR	10	0.276441	153.567	0.74629	0.169012	369.053	0.48987
TNRC18	16	0.0216519	185.632	0.41291	0.0510222	247.342	0.37811
TNRC6B	14	0.0445952	245.87	0.48983	0.113153	53.6999	0.48645
TNRC6C	9	0.645151	66.4626	0.90299	0.361429	147.71	0.65493
TOPBP1	10	0.301821	57.2764	0.76456	0.857625	36.994	0.93748
TOPORS	9	0.0291884	99.9996	0.28171	0.0216787	971.689	0.1581
TP53	95	0.0435393	71.2908	0.81982	0.376903	68.512	0.91621
TP53BP1	10	0.0205457	394.174	0.25825	0.134918	70.68	0.4433
TPO	9	0.876953	7.63652	0.96839	0.270668	88.3471	0.58164
TPTE	14	0.605397	-55.6392	0.9356	0.649061	21.1126	0.87828
TRIM33	10	0.141273	77.6182	0.60498	0.0145334	357.034	0.13524
TRIM73	13	0.451113	65.0331	0.88754	0.853854	-20.2342	0.94714
TRIO	13	0.133648	92.0574	0.66924	0.594907	119.158	0.84673
TRIOBP	11	0.328674	19.0856	0.80204	0.0447502	428.012	0.27252
TRPC6	9	0.00386902	310.582	0.07805	0.00250601	411.079	0.03515
TRPM7	9	0.114268	160.121	0.52559	0.180112	-7.67639	0.48326
TRRAP	15	0.00282032	161.998	0.14853	0.0679725	257.688	0.40964
TSC1	12	0.336288	-29.9156	0.81948	0.20252	163.991	0.56788
TTC28	9	0.102599	242.105	0.50394	0.0202064	227.559	0.15208
TTC3	12	0.0316509	103.893	0.37771	0.536623	91.5661	0.81022
TTN	90	1.57527e-09	149.073	0.00768	7.07302e-05	245.751	0.09665
TYRO3	9	0.0436051	134.548	0.34274	0.32727	161.594	0.62723
UBAP2	10	0.00921509	241.716	0.16543	0.0876233	184.516	0.36056
UBR1	10	0.13285	96.4609	0.59048	0.00860939	359.249	0.09953
UBR4	17	0.0145886	88.6597	0.37403	0.202552	252.919	0.65604
UBR5	15	0.000984364	197.513	0.07966	0.269089	156.936	0.68378
UGGT2	9	0.0175214	270.455	0.21093	0.0188221	516.852	0.14242
UNC13C	13	0.00850155	112.725	0.22148	0.0701553	135.033	0.38088
UNC79	13	0.302913	87.1773	0.82297	0.000952164	588.802	0.03143
UNC80	12	0.00401542	207.742	0.12729	0.258724	57.8511	0.62659
USH2A	22	0.0139093	160.67	0.45858	0.000668799	417.823	0.06015
USP34	11	0.927037	51.5794	0.98506	0.0626026	252.607	0.32692
USP6	16	0.481727	-7.86276	0.92457	0.656549	1.13313	0.89435
USP8	9	0.592457	117.757	0.88419	0.933015	76.0864	0.96731
USP9X	9	0.726729	6.17034	0.92659	0.138348	187.039	0.42561
UTP20	10	0.0355887	136.245	0.3399	0.0264992	415.99	0.19368
UTRN	13	0.186771	60.3158	0.73638	0.213544	146.186	0.60216
VCAN	15	0.012114	246.28	0.30776	0.0049932	271.993	0.11065
VPS13B	18	0.00889188	153.528	0.3253	0.131943	282.143	0.582
VPS13C	16	0.00177171	234.18	0.12783	0.0325874	319.849	0.31338
VPS13D	11	0.00452847	181.274	0.12035	0.130796	253.909	0.45804
VWA8	10	0.197857	96.9292	0.6754	0.189655	180.677	0.51902
VWDE	9	0.0562596	163.443	0.38601	0.621306	-1.13313	0.81584
WDFY3	14	0.686794	34.889	0.95445	0.00632369	276.496	0.11873
WDR81	9	0.0876233	111.339	0.47216	0.416694	-152.819	0.69257
WDR97	11	0.000145131	327.795	0.00774	0.0015277	543.084	0.03387
WNK1	15	0.198033	180.383	0.78289	0.599997	63.0031	0.86444
XIRP2	23	0.000113772	184.268	0.05661	0.482727	-6.61604	0.87908
XPO6	10	0.510671	36.0473	0.86922	0.181706	172.145	0.50773
YLPM1	11	0.029802	145.483	0.34073	0.00631732	482.162	0.08836
YTHDC2	9	0.0388367	162.994	0.32563	0.244643	146.227	0.55501
ZC3H4	11	0.158019	169.57	0.65359	0.482638	-71.1804	0.76365
ZC3H7A	11	0.0143014	206.356	0.23431	0.636119	-20.2342	0.84304
ZDBF2	10	0.0541617	166.832	0.41279	0.0734546	180.006	0.33283
ZFHX3	30	0.266849	44.8984	0.93399	0.266849	120.541	0.82198
ZFHX4	28	0.172713	44.2606	0.88933	0.458626	4.80981	0.89583
ZFP36L1	12	0.531476	-58.0115	0.90023	0.812994	140.114	0.92901
ZFYVE26	14	0.0827889	98.4365	0.6013	0.00563948	412.881	0.10825
ZGRF1	15	0.0126201	128.248	0.31291	0.00336491	293.752	0.08823
ZMYM4	9	0.00272208	228.231	0.05943	0.0386302	336.058	0.21972
ZNF285	13	0.197981	61.2792	0.74428	0.17443	-88.7045	0.5523
ZNF292	19	0.0763752	111.339	0.68638	0.00340721	343.327	0.12038
ZNF407	9	0.0114514	212.305	0.16254	0.535525	-20.2342	0.7682
ZNF451	9	0.00848441	413.709	0.13607	0.0171058	352.996	0.13589
ZNF462	12	0.000413243	377.918	0.02658	0.0650982	319.017	0.3506
ZNF469	17	0.0150179	151.547	0.38113	0.885079	-79.4679	0.96885
ZNF521	12	0.015982	129.713	0.27794	0.0169715	269.862	0.17558
ZNF536	14	0.269089	69.9826	0.81872	0.0566753	259.376	0.36214
ZNF638	11	0.249196	21.7467	0.74669	0.652538	43.2222	0.85746
ZNF644	9	0.675476	-8.17452	0.90883	0.0573483	380.072	0.27213
ZNF646	9	0.0582118	227.919	0.39449	0.193455	106.048	0.50099
ZNF701	9	0.0221898	176.528	0.24003	0.234046	222.922	0.54067
ZNF804B	10	0.028865	158.969	0.30635	0.426366	138.97	0.71808
ZNF831	9	0.0162603	117.289	0.20083	0.0830621	200.236	0.32907
ZNF850	9	0.0386302	156.106	0.32193	0.0491106	185.368	0.2524
ZNF99	9	0.157063	18.7739	0.59582	0.106101	258.991	0.37557
ZRANB1	11	0.00482418	220.961	0.127	0.13913	-106.851	0.46435
AATK	13	0.123196	127.539	0.65628	0.0365336	252.919	0.27927

## Sheet: PermutationTest_TCGA_100000
		Sig5 mutations			APO mutations
gene	Samples mutated	p	Median difference in Sig5 mutations	p_perm	p	Median difference in sigAPO mutations	p_perm
ABCA12	26	0.000149591	211.374	0.04252	4.87718e-07	545.615	0.00651
ABCA13	43	0.000322591	76.4054	0.16012	3.41302e-05	405.358	0.22762
ABCC5	21	0.0340286	144.969	0.45405	0.01994	254.503	0.60274
ACACA	28	0.227272	40.2688	0.85505	0.000986836	206.706	0.34318
ADAMTS12	24	0.00110258	71.405	0.1118	0.10963	145.236	0.87179
ADAMTS9	25	0.248977	41.9847	0.84547	0.0565385	215.919	0.81393
ADCY2	22	0.0244877	65.6859	0.41688	0.00082889	499.92	0.22475
ADGRG4	22	0.1513	45.0414	0.73579	0.0124436	343.5	0.55584
ADGRL2	22	0.213527	41.8518	0.79507	0.00438357	402.98	0.41035
ADGRV1	47	0.00289226	79.366	0.40087	3.82642e-07	330.775	0.05149
AHNAK	43	0.000209972	101.019	0.13535	6.31887e-07	348.65	0.0483
AHNAK2	58	0.000920207	89.4546	0.34961	0.000836193	165.835	0.69287
AHR	21	0.963223	31.2667	0.99528	0.00479402	339.069	0.40143
AKAP13	21	0.00484242	149.933	0.19676	0.000548365	279.047	0.17244
AKAP6	26	0.215629	22.5788	0.83464	0.00103423	309.067	0.315
AKAP9	45	0.123467	36.7141	0.87861	9.71721e-07	316.228	0.06637
ALMS1	33	0.0121018	68.143	0.45897	9.22083e-05	246.167	0.19473
ANK1	25	0.0367362	60.4722	0.52909	0.370528	146.811	0.97012
ANK2	44	0.000670711	74.359	0.22294	0.0667395	130.394	0.95196
ANK3	41	0.0455261	56.8107	0.73034	0.000304842	252.412	0.40783
ANKHD1	28	0.0286671	47.8222	0.52584	1.90064e-05	306.468	0.06826
ANKRD11	25	0.144702	69.8265	0.76136	0.00021	272.632	0.1567
APC	24	0.00749237	121.584	0.28234	0.000135199	419.397	0.119
APOB	34	0.0859183	39.798	0.76655	0.000313518	243.983	0.31226
ARHGAP32	24	0.000295976	128.421	0.05452	0.000183401	392.592	0.1364
ARHGAP35	25	0.0428019	55.7054	0.55025	0.117433	100.212	0.88945
ARID1A	103	0.0614822	35.7839	0.94393	0.00887875	80.3534	0.96802
ARID1B	22	0.177737	104.775	0.75991	2.44053e-05	457.533	0.03942
ARID2	32	0.086289	46.157	0.74958	0.00613195	250.077	0.63514
ASH1L	29	0.241213	26.6811	0.87219	3.84792e-06	432.864	0.03182
ASPM	22	0.00249309	147.193	0.15096	0.000273417	500.394	0.13811
ASXL1	22	0.115615	44.6156	0.68838	0.00716454	390.843	0.47783
ASXL2	33	0.438543	9.81762	0.95002	0.000582303	283.19	0.36449
ATAD2	24	0.154351	46.1393	0.76056	0.0110122	201.673	0.57639
ATAD5	30	7.36155e-06	241.861	0.00877	0.00010174	317.373	0.16942
ATM	52	0.00120856	79.8489	0.34358	0.0147501	130.838	0.89867
ATR	30	0.0953831	57.3698	0.74522	0.000814975	305.889	0.35257
ATRX	24	0.0893209	42.2047	0.66679	0.0893209	197.839	0.85178
BAZ2B	24	0.000891815	177.286	0.10077	3.07177e-06	350.793	0.01497
BDP1	33	0.0139156	89.4427	0.47348	1.86272e-05	292.114	0.10235
BIRC6	50	2.55488e-06	227.767	0.02212	5.50375e-06	299.697	0.16694
BPTF	29	0.489081	25.1187	0.94574	0.00484705	223.174	0.55521
BRCA2	39	5.10952e-05	104.129	0.05519	1.46872e-08	426.333	0.00435
BSN	27	0.0455126	57.2055	0.58781	0.000363837	289.756	0.22795
C2orf16	24	0.00325429	145.754	0.19008	0.000266719	320.764	0.16368
C5orf42	27	0.00919478	152.216	0.34409	2.89359e-06	424.043	0.02182
CACNA1A	24	0.0146742	43.8632	0.36703	0.000306399	452.263	0.17189
CCDC88A	27	0.0917017	84.0813	0.70758	1.0609e-05	443.236	0.04546
CDK12	29	0.0145412	147.712	0.43632	0.00513353	262.737	0.56223
CDKN1A	44	0.237949	-19.9728	0.92744	0.291461	43.4197	0.99195
CDKN2A	30	0.0150437	67.8079	0.45037	0.021115	232.492	0.75966
CELSR3	25	0.00216447	68.7566	0.16868	0.00175287	316.06	0.35624
CEP192	21	0.00490977	140.018	0.19604	0.00136017	314.745	0.25454
CEP350	25	0.203023	30.7354	0.81424	5.72168e-05	307.375	0.08679
CFAP43	21	0.000157279	121.278	0.02589	1.73235e-05	773.25	0.0265
CHD2	27	0.0177425	121.125	0.43857	0.000135291	409.702	0.15327
CHD4	25	0.0979295	60.1612	0.69493	0.000899387	328.715	0.27993
CHD6	30	0.000430757	114.658	0.0995	0.000175332	258.953	0.20722
CHD7	26	3.75689e-05	174.017	0.01693	4.99044e-07	547.341	0.00652
CHD9	27	0.0176468	118.015	0.43957	2.71783e-05	323.364	0.07392
CIT	28	0.0289039	69.82	0.52733	0.00160184	259.866	0.3984
CLIP1	22	0.443935	30.9331	0.9043	0.0813825	202.496	0.8185
CMYA5	22	0.000955114	135.261	0.08917	8.15962e-06	767.977	0.01939
CNOT1	27	0.00269979	125.515	0.2075	0.000316263	369.431	0.21949
CNTNAP2	23	0.0846321	90.3822	0.64476	0.0413853	253.667	0.74459
CNTNAP4	23	0.0126494	94.9794	0.33278	0.0536542	218.571	0.77978
COL11A1	25	0.23251	46.505	0.83587	0.0226627	224.611	0.69807
COL12A1	24	0.0256731	85.714	0.45668	0.000129041	392.771	0.11779
COL14A1	27	0.00614329	114.548	0.29497	0.000216152	419.533	0.18477
COL22A1	25	0.000257972	195.526	0.05445	0.0314483	286.824	0.74018
COL6A3	29	0.166375	31.6363	0.82199	0.0347251	242.278	0.80224
COL6A6	30	0.010234	87.8695	0.39408	0.00148508	259.866	0.42345
COL7A1	32	0.0138123	84.0813	0.46266	0.0127838	252.562	0.72646
CPD	25	0.00697457	122.999	0.28412	0.00914574	130.838	0.56875
CREBBP	49	0.11745	30.8605	0.89091	0.777679	39.7869	0.99933
CSMD1	31	0.211798	60.5428	0.86918	0.105585	153.403	0.92292
CSMD2	30	0.0205646	25.4774	0.49798	0.0052481	272.518	0.57843
CSMD3	57	0.154526	31.4653	0.93309	0.10953	96.8108	0.98606
CUBN	56	0.0176873	56.4629	0.71024	0.026798	154.379	0.94165
CUL9	21	0.104946	74.241	0.65523	0.00185429	279.1	0.28819
DCC	25	0.735921	14.0657	0.97246	0.0117412	357.033	0.60414
DCHS1	26	0.0663456	88.5209	0.64101	0.0207064	131.264	0.70182
DCHS2	34	0.000925496	84.5939	0.17492	0.000208948	325.536	0.27448
DHX9	21	4.32622e-05	287.095	0.01124	5.8989e-05	398.256	0.05677
DIAPH2	22	0.409625	4.51217	0.89153	0.93561	-19.5967	0.99753
DIDO1	36	0.000694478	81.5892	0.16982	0.000233022	308.431	0.31473
DMD	39	0.0380352	40.066	0.6912	0.780373	62.0294	0.9989
DMXL1	23	0.0101226	209.521	0.30697	0.0360337	181.544	0.7265
DMXL2	36	4.98059e-06	179.309	0.01225	2.0211e-06	472.106	0.04794
DNAH1	23	0.461515	16.187	0.91524	0.0380752	308.303	0.73237
DNAH10	30	0.000313491	150.631	0.08443	0.0150812	153.172	0.71977
DNAH11	55	0.246196	17.9639	0.9598	0.00399352	227.313	0.81861
DNAH17	38	0.265502	45.1693	0.92317	5.68911e-05	255.687	0.21546
DNAH2	23	0.00738138	87.8427	0.26646	0.00532568	201.433	0.45862
DNAH3	39	0.0263985	30.7831	0.63491	4.46389e-05	341.13	0.20704
DNAH5	52	3.38653e-06	119.221	0.02809	0.00177803	226.166	0.71671
DNAH7	40	0.000720855	89.0185	0.20137	0.000131941	325.228	0.30999
DNAH8	40	0.000170655	132.598	0.10781	4.27484e-06	328.577	0.08829
DNAH9	30	0.00122956	71.8537	0.16705	0.000770538	373.686	0.34472
DNAJC13	21	0.167119	46.4034	0.73793	0.0060935	305.68	0.43463
DOPEY2	23	0.608035	4.39934	0.94662	7.56189e-06	560.847	0.02251
DSCAM	21	0.0123565	80.4586	0.30423	0.00200988	244.863	0.29535
DSCAML1	22	0.00396216	208.545	0.18915	0.0583436	181.821	0.77337
DSP	26	0.991433	-8.82789	0.99906	0.000321906	285.124	0.20361
DST	45	9.15717e-06	125.35	0.033	1.49302e-06	352.314	0.08162
DYNC1H1	37	0.00226793	51.4756	0.28416	0.00100989	425.772	0.48409
EFCAB5	21	0.183805	61.9508	0.75676	0.00696451	274.032	0.45124
EIF4G3	24	0.112302	48.4283	0.70781	0.0118658	144.959	0.58794
ELF3	52	0.635794	-11.0721	0.99013	0.248112	139.211	0.99392
EP300	61	0.00603425	45.1121	0.60088	0.00195506	267.011	0.79317
EP400	24	0.00566357	108.3	0.24799	0.00114991	315.24	0.28819
EPG5	25	0.0101226	85.9069	0.32885	1.22261e-06	444.859	0.00896
EPHA2	24	0.0757228	72.0214	0.63719	0.200168	249.503	0.92685
EPHA3	23	0.155913	46.1	0.75015	0.0907433	156.464	0.84338
EPHA5	22	0.100424	33.0759	0.65929	0.00254307	296.655	0.34311
ERBB2	49	0.379483	11.402	0.97233	0.000241144	276.209	0.47775
ERBB3	43	0.0923553	44.0571	0.83624	0.00016713	258.953	0.36997
ERCC2	36	1.0319e-11	319.085	1e-05	0.0450964	169.251	0.88969
F5	23	0.247926	97.4955	0.82834	0.0514273	239.109	0.77296
F8	24	0.607376	-33.1267	0.95002	0.346508	-73.5057	0.96202
FAM193A	24	0.0211367	124.047	0.42253	0.139399	61.0175	0.89555
FAM208B	22	0.733633	20.5503	0.96519	0.00498837	256.297	0.42651
FAT1	47	0.385125	35.804	0.96987	0.00383891	218.47	0.75467
FAT2	28	0.00990537	129.16	0.36539	0.00318631	309.127	0.48012
FAT3	45	0.341832	8.97202	0.95987	0.00512255	188.69	0.76495
FAT4	61	1.92392e-07	138.863	0.01055	6.99116e-06	283.788	0.269
FBN1	28	0.000729239	180.84	0.11557	0.0251627	83.9946	0.75457
FBN2	29	0.60013	37.0404	0.96401	0.00199879	266.976	0.44087
FBN3	28	0.0252037	121.906	0.5062	0.239419	54.7855	0.95943
FBXW7	31	0.309676	22.5788	0.91117	0.00833317	270.848	0.65803
FCGBP	25	2.41177e-05	249.179	0.01186	8.54107e-05	408.961	0.10633
FGFR3	61	0.107008	-24.4669	0.89221	0.291615	11.5867	0.995
FLG	73	0.000236765	103.068	0.3067	0.0129576	99.3402	0.9483
FLG2	33	0.0355582	81.9425	0.62028	0.0255066	148.843	0.81413
FLNB	22	0.0642504	80.6246	0.57994	0.00392639	278.729	0.3978
FLNC	25	0.00663815	131.966	0.27958	0.0145412	119.793	0.636
FMN2	24	0.197025	73.6433	0.80076	0.00865711	199.952	0.54
FN1	23	0.00606699	148.608	0.24275	0.000173839	552.627	0.12288
FRAS1	33	0.0239003	68.3128	0.55924	7.35401e-05	392.724	0.17848
FREM2	37	0.26512	14.3097	0.92092	0.000817064	240.605	0.45842
FRY	33	0.00279734	90.5246	0.26625	2.92388e-05	252.412	0.12434
GOLGA4	22	0.305551	36.7108	0.84879	0.000532918	292.89	0.18559
GOLGB1	28	0.379873	-9.07959	0.91744	7.70921e-05	326.26	0.13093
GON4L	29	0.0109342	49.4505	0.39447	6.65816e-05	413.46	0.13248
GPR158	21	0.00223292	96.1733	0.13235	7.03247e-05	480.052	0.06261
GPR179	21	0.110393	120.501	0.66356	0.111688	218.226	0.84372
GTF3C1	22	0.00245602	140.578	0.14936	0.00173936	276.122	0.30036
HCN1	22	0.0261441	78.5228	0.42331	0.593462	5.20406	0.98157
HECTD1	22	0.0205336	123.579	0.39355	0.00145657	409.015	0.27824
HECTD4	29	0.0334768	33.0759	0.56071	9.83889e-05	264.702	0.15495
HERC1	35	0.00415226	47.4461	0.33269	1.34932e-05	350.793	0.1023
HERC2	29	0.0334995	83.1528	0.56503	0.00785053	275.328	0.62023
HMCN1	76	0.000404749	82.9388	0.36559	0.000173632	288.62	0.65893
HSP90AA1	21	0.00978245	119.648	0.2715	1.36919e-05	649.472	0.02349
HSPG2	30	3.07053e-05	132.598	0.02251	6.70736e-06	321.56	0.04887
HUWE1	29	0.00232557	133.788	0.21237	0.0141106	220.986	0.69317
ICE1	21	0.00130507	76.332	0.09853	9.34239e-07	529.548	0.0034
IGSF10	26	0.180915	29.4007	0.8074	0.000472828	323.399	0.23744
INO80	23	0.230527	20.6198	0.81567	0.0240918	193.972	0.66871
ITPR2	29	0.00046286	185.609	0.097	0.00244796	280.398	0.46605
JMJD1C	23	0.00162325	177.286	0.13038	0.000188254	403.53	0.12908
KALRN	32	0.000118267	200.902	0.05593	0.012785	196.094	0.72553
KANSL1	25	0.167912	40.2688	0.78444	0.0269969	220.009	0.71754
KDM3B	23	0.0691663	52.0196	0.60779	0.034627	296.899	0.72327
KDM6A	111	0.649715	-0.6687	0.99766	0.110562	81.1922	0.99768
KIF1B	23	8.44336e-06	159.911	0.00414	1.98677e-07	488.395	0.00177
KIF21A	24	0.0363175	61.1657	0.51056	0.00702215	251.004	0.515
KIAA1109	35	0.0393856	49.2346	0.65838	0.000726952	252.175	0.41771
KIAA1429	24	0.0405055	83.4619	0.5276	0.00162075	457.274	0.32899
KLF5	24	0.0258987	58.4841	0.45481	0.0594025	145.236	0.80388
KMT2A	47	0.000684225	90.5246	0.24817	0.0017746	120.352	0.67384
KMT2B	22	0.0147787	68.9953	0.33942	0.210256	39.1034	0.91684
KMT2C	67	0.0128561	23.8932	0.72261	2.45174e-05	316.821	0.42105
KMT2D	125	0.00105962	40.4592	0.62604	7.67043e-05	188.442	0.75406
KNL1	22	0.037894	101.168	0.49031	0.00040702	434.892	0.16591
LAMA1	26	0.00483353	129.16	0.25482	0.00434211	273.827	0.48642
LAMA2	31	4.82922e-05	251.82	0.03166	0.010899	200.672	0.69192
LAMA3	32	0.000102632	156.037	0.05309	0.00022074	315.145	0.25461
LAMA4	26	0.0505376	78.5228	0.59529	0.00761182	316.884	0.56546
LMTK2	22	0.0156351	146.532	0.35113	0.0225042	195.48	0.63918
LRBA	23	0.174459	37.8068	0.76919	0.00450547	369.008	0.4332
LRP1	30	0.00111638	198.027	0.15888	0.00100296	244.086	0.37483
LRP1B	49	0.0103525	51.7492	0.58944	0.00031542	299.908	0.50612
LRP2	40	0.0124132	48.0359	0.53542	0.00972048	160.296	0.78089
LRRC7	23	0.0833635	110.059	0.63978	0.123812	232.159	0.87535
LRRIQ1	22	0.000700805	70.3935	0.0749	2.33184e-05	551.378	0.03699
LRRK2	31	0.0125138	84.6349	0.43621	0.577593	93.3874	0.99333
LYST	30	0.21573	30.6863	0.86291	0.0340109	186.924	0.81239
MACF1	56	2.21232e-05	127.076	0.08211	1.21227e-07	286.767	0.05299
MDN1	39	0.333253	13.3035	0.94678	0.00583608	138.497	0.7188
MED12	25	0.0014187	110.102	0.1355	0.00380042	329.32	0.45282
MED13	34	0.00404785	142.43	0.31918	2.97452e-07	466.664	0.01344
MEGF8	22	0.00130806	211.951	0.10853	0.00118815	263.112	0.25874
MGA	27	0.00374427	90.7343	0.23682	0.00155012	257.399	0.37511
MICAL2	22	0.0130883	120.846	0.32407	0.000369305	247.977	0.16009
MKI67	36	0.0139156	68.1368	0.50887	0.00113115	342.841	0.48259
MRC1	24	0.0261441	111.308	0.45722	0.101739	59.9625	0.86467
MUC16	114	0.000162827	56.8779	0.4192	7.17531e-08	283.245	0.22958
MUC17	46	0.00378223	119.867	0.42706	0.000428247	279.192	0.50182
MUC3A	29	0.0374916	35.8251	0.58168	0.00127277	276.595	0.38771
MUC4	38	0.00645912	103.929	0.42157	0.0830697	179.015	0.94155
MUC5AC	26	0.000410907	177.724	0.07241	0.000536045	326.685	0.24658
MUC5B	41	0.11235	54.629	0.84805	0.0626372	108.593	0.93798
MXRA5	23	0.000260326	178.553	0.04544	0.0107872	208.848	0.5569
MYCBP2	35	0.0490647	85.9264	0.69106	0.000726188	217.192	0.41709
MYH10	22	0.188146	43.055	0.77106	1.17058e-05	560.899	0.02463
MYH11	24	0.00182453	131.013	0.14569	0.0215061	319.152	0.67258
MYH7	23	0.287755	6.14165	0.85246	0.155769	107.779	0.90003
MYH9	30	0.0655642	42.5163	0.68725	0.00941956	194.574	0.65926
MYO15A	22	0.0136062	208.6	0.33012	0.109456	165.977	0.85271
MYO16	22	0.0725959	53.217	0.60349	0.000264198	261.966	0.13601
MYO3A	22	0.000767585	140.364	0.07835	0.444952	35.2356	0.96862
MYO9A	26	0.0344837	82.052	0.52845	0.0189997	125.165	0.68956
NAV3	30	0.00163849	107.193	0.18896	2.22642e-06	323.584	0.02704
NCKAP5	26	0.00661511	171.287	0.29028	0.0023636	376.887	0.41025
NCOA1	21	0.000971188	131.013	0.08446	2.95579e-08	553.358	0.00018
NCOR1	34	0.00353926	100.866	0.3044	0.000265405	267.433	0.2971
NEB	53	0.0435846	35.7932	0.79939	0.0178088	207.393	0.9114
NF1	28	0.16939	49.5173	0.81531	1.11613e-05	332.948	0.05133
NFE2L2	25	0.717733	-15.751	0.96942	0.251585	-69.0539	0.94661
NKTR	23	6.68043e-05	169.491	0.0189	0.000570035	384.541	0.20671
NRXN1	23	0.00687587	111.81	0.25876	0.000565441	297.65	0.20738
NSD1	24	0.00921108	126.443	0.30844	0.0146225	212.638	0.61588
NUP205	25	0.144031	50.742	0.76134	5.54627e-05	449.001	0.087
OBSCN	59	4.00649e-06	89.6728	0.04318	2.1082e-06	419.235	0.17524
PAPPA2	21	0.310419	67.045	0.84098	0.0695958	129.857	0.78181
PARD3	24	0.0159923	87.8427	0.38133	0.00106898	252.562	0.2821
PCDH15	34	0.193645	19.7973	0.87423	0.0113933	315.524	0.7361
PCDH9	21	0.000419095	137.626	0.05005	0.000900121	389.719	0.21681
PCLO	40	0.0402086	25.9002	0.70672	0.0316587	139.182	0.88824
PCNT	33	0.0743755	65.8593	0.73452	0.00514	268.031	0.62823
PDZD2	24	0.00136769	209.31	0.12474	0.119095	192.086	0.8825
PHF3	29	0.00111638	102.699	0.15212	0.00036185	308.156	0.25531
PHLDB2	21	0.478236	41.3039	0.90797	5.50679e-05	527.716	0.05415
PIK3CA	92	0.750615	13.2674	0.99813	3.34825e-05	175.558	0.62193
PKHD1	32	0.00914391	49.9397	0.4057	6.78803e-06	376.498	0.05875
PKHD1L1	39	0.00220298	110.716	0.29966	0.00497811	256.609	0.69816
PLEC	43	4.94873e-05	130.923	0.06714	2.63811e-06	332.417	0.08971
PLXNA4	27	0.00014827	151.811	0.04416	0.122004	53.3248	0.90739
PLXNB2	23	0.0536542	41.0895	0.56228	0.00262502	470.004	0.36375
POLE	27	0.146069	32.0091	0.78184	0.00397348	238.949	0.49646
POLQ	30	0.00200472	118.015	0.20755	7.39373e-09	648.828	0.00052
PPL	24	0.150303	29.7246	0.75638	7.74856e-05	477.208	0.09125
PREX2	24	0.00812679	213.399	0.29005	0.0375857	261.636	0.74615
PRKDC	28	0.0016282	188.485	0.17048	0.0217786	244.806	0.73763
PSIP1	21	0.0712304	118.608	0.58493	9.23384e-06	512.204	0.01857
PTPN13	24	0.0105678	53.2902	0.32578	2.18885e-06	602.396	0.01197
PTPRD	26	0.000752189	163.111	0.10197	0.00328004	215.726	0.45246
PTPRZ1	21	0.00157815	188.485	0.10991	0.00128284	333.069	0.25003
RANBP2	27	6.8896e-05	240.437	0.02897	6.68043e-05	556.855	0.11325
RB1	78	0.077888	36.9512	0.93481	0.90733	-36.9758	0.99993
RB1CC1	22	0.048229	145.233	0.52765	0.0223446	268.589	0.63988
RELN	33	0.0133288	53.728	0.46845	0.000338056	312.225	0.30713
REV3L	21	0.05636	122.798	0.54122	0.000161202	417.129	0.09587
RHOB	25	0.493285	-11.5518	0.93159	0.758339	31.3475	0.99418
RIMS2	22	0.0198041	60.7365	0.38486	0.000227118	348.077	0.1275
RNF213	38	0.162363	52.8879	0.87387	5.88831e-05	306.067	0.21618
ROS1	23	0.030912	138.577	0.47218	0.196589	188.042	0.92004
RP1	22	0.00245219	119.867	0.1492	0.0336659	161.6	0.69785
RP1L1	23	0.000271998	212.272	0.04677	0.0147787	275.151	0.59992
RXRA	26	0.0192212	149.789	0.43691	0.0020224	225.05	0.38975
RYR1	49	2.11265e-06	117.653	0.01824	1.44206e-06	338.943	0.09797
RYR2	78	0.0759721	26.6071	0.9252	0.184593	37.1962	0.99666
RYR3	43	0.00896265	88.155	0.51364	0.000399543	276.887	0.46086
SACS	39	0.00062477	107.193	0.1824	0.000783705	316.333	0.4797
SALL1	21	0.0203566	132.248	0.3749	0.236579	70.8449	0.9202
SCN1A	28	0.00414121	140.054	0.25955	0.031242	112.272	0.77715
SCN3A	21	0.195318	32.5398	0.76573	0.00769643	266.779	0.4626
SETD2	29	0.0281769	99.9192	0.53265	2.33015e-05	428.591	0.08343
SETX	26	0.0047441	76.4519	0.25295	8.97562e-05	467.413	0.11793
SF3B1	23	0.369681	19.2137	0.88485	0.518508	8.50465	0.9786
SF3B3	21	0.242797	34.0013	0.80347	0.0016595	495.107	0.27656
SMARCA2	23	0.00109334	125.515	0.10403	0.000262756	419.397	0.14862
SMARCA4	21	0.0151366	68.0654	0.32955	0.174959	186.924	0.88869
SMCHD1	24	0.0583436	41.5125	0.59169	0.00252105	254.563	0.37717
SORCS1	24	0.383135	-24.9184	0.89457	0.0666294	243.224	0.81667
SOS1	21	0.302966	35.5945	0.8387	0.0370921	442.337	0.69529
SPAG17	27	6.92446e-06	237.16	0.00574	0.00256123	309.127	0.43351
SPEN	28	0.00276009	112.55	0.21729	9.43993e-08	355.44	0.00272
SPHKAP	26	0.535794	-2.62204	0.94416	0.153274	203.177	0.91995
SPTA1	40	0.0134718	76.4519	0.54148	0.131091	237.9	0.96708
SPTAN1	49	0.648989	-12.649	0.98977	0.0888365	158.266	0.97204
SPTBN5	21	2.95126e-06	365.367	0.00111	0.00392639	435.049	0.37533
SRCAP	33	0.0159973	44.0571	0.49795	0.0120393	198.563	0.72926
SRRM2	29	0.146671	58.3873	0.7985	8.39132e-07	592.197	0.0135
SSPO	35	0.240287	15.4085	0.90287	0.0471654	250.756	0.88537
STAG2	65	0.604849	-17.4789	0.99184	0.849669	30.7173	0.99987
SVEP1	26	0.201341	43.3141	0.82436	0.336857	166.587	0.9691
SVIL	28	0.00339732	105.965	0.2387	4.39363e-06	400.019	0.03107
SYNE1	81	0.00595395	48.4661	0.6981	9.6213e-07	278.268	0.25971
SYNE2	49	0.00352737	70.0664	0.44371	5.46159e-09	530.556	0.00797
SZT2	23	0.0568001	51.8477	0.57566	0.00575035	345.082	0.4684
TAF1L	22	0.00223801	142.43	0.14182	0.0195915	242.444	0.6223
TCHH	34	0.0106603	125.166	0.44947	1.34841e-07	479.975	0.00804
TENM1	27	0.144771	36.7141	0.78217	0.00267959	274.845	0.44506
TENM2	21	0.0468161	111.308	0.50607	0.000560013	393.068	0.17405
TENM3	35	0.000304729	105.827	0.11096	0.0240308	213.49	0.82837
TENM4	21	0.0590478	84.2118	0.55085	0.0832052	256.186	0.80681
TET1	25	0.338014	6.81405	0.88788	0.056753	219.114	0.81377
TEX15	22	0.0504248	66.8208	0.53611	0.0252037	201.091	0.65671
TG	24	0.0509579	134.13	0.56549	6.71915e-05	545.248	0.08521
THSD7B	24	0.00463083	147.193	0.22882	0.0256437	244.806	0.6966
TIAM1	23	0.0555492	50.0113	0.56817	0.0873808	102.793	0.8382
TICRR	21	0.0646163	83.062	0.56813	0.000156061	599.555	0.09633
TMEM132D	21	0.16409	29.0988	0.7363	7.51663e-05	419.081	0.06481
TNXB	38	6.99459e-06	130.7	0.01684	0.000123398	337.781	0.27857
TP53	204	0.000724363	45.2944	0.73174	2.38847e-05	158.749	0.79522
TP53BP1	26	0.026305	51.4093	0.48592	0.00111341	244.348	0.32112
TPR	25	0.370528	26.4875	0.89918	4.7258e-05	402.647	0.0794
TRANK1	23	4.32622e-05	290.804	0.01402	0.000918993	311.776	0.25098
TRIO	34	0.0146813	85.9069	0.49451	6.92468e-05	317.17	0.18555
TRPM3	21	0.00322361	192.087	0.16243	0.00454183	224.592	0.39276
TRRAP	35	0.0354832	67.23	0.63956	0.00185734	344.834	0.52848
TSC1	35	0.629651	-16.6548	0.97768	0.217575	149.734	0.97495
TTC3	26	0.173353	46.1	0.7992	0.000112375	323.584	0.13361
TTN	208	1.17908e-07	71.1428	0.1425	5.69221e-10	216.548	0.14549
UBR4	38	0.00224173	122.78	0.29135	0.000416042	411.677	0.39683
UBR5	29	0.0112383	60.1612	0.39641	0.00698721	234.688	0.60457
UNC13C	21	0.0394557	62.3247	0.47791	0.134103	130.921	0.86111
USF3	26	0.116344	42.3061	0.73624	3.77718e-07	536.907	0.005
USH2A	37	0.00805634	66.7317	0.4403	5.47742e-05	330.392	0.20186
USP34	36	0.0128997	35.7932	0.49511	0.000788321	257.836	0.43778
UTP20	23	0.0782065	18.3199	0.63014	0.0130909	284.232	0.58121
UTRN	35	0.0215393	41.0718	0.56386	3.89728e-05	427.628	0.15789
VCAN	34	0.00231481	88.8296	0.26124	0.673125	22.7214	0.99701
VPS13B	30	0.0592938	17.814	0.67212	0.0128605	145.523	0.69614
VPS13C	25	0.00738406	116.414	0.29144	0.00146334	365.826	0.33489
VPS13D	33	0.000784828	140.527	0.15515	2.20536e-05	542.952	0.10922
WDFY3	33	4.34799e-05	138.106	0.03452	3.36965e-05	304.178	0.13079
WNK1	28	0.00107649	284.138	0.14189	0.00147573	278.084	0.38873
XIRP2	60	0.0422219	29.0924	0.83361	0.0157433	175.093	0.92988
ZAN	21	0.000107066	171.597	0.0199	0.0146742	177.226	0.55908
ZDBF2	21	0.00706215	89.5154	0.23704	0.398312	78.5129	0.95855
ZFHX4	50	0.00195251	90.9644	0.37967	0.0295143	202.616	0.93138
ZFP36L1	33	0.00152354	57.726	0.21269	0.358226	104.386	0.98513
ZFYVE26	24	0.0385988	79.7738	0.51747	0.000564227	322.45	0.22294
ZFYVE9	21	0.00985742	127.225	0.27406	0.00102242	359.729	0.22437
ZNF292	25	0.0071901	174.496	0.28826	0.00378559	225.283	0.45247
ZNF318	21	0.00468234	233.645	0.19491	0.000624245	446.001	0.1857
ZNF626	21	0.0878566	98.181	0.62154	0.0362524	206.453	0.6931
ZNF728	21	0.0925063	33.8574	0.63051	0.900402	17.9941	0.99587
ZNF804A	21	0.707254	-5.81313	0.95768	0.192613	216.92	0.90023
ZZEF1	22	0.332899	45.0595	0.86373	0.0909845	74.7258	0.8291
