# Supplementary material for: Molecular correlates of cisplatin-based chemotherapy response in muscle invasive bladder cancer by integrated multi-omics analysis
Source: Nat Commun. 2020 Sep 25;11:4858. doi: 10.1038/s41467-020-18640-0 (PMC7519650; doi:10.1038/s41467-020-18640-0)
Supplement: Supplementary file 9 — Source data [file 41467_2020_18640_MOESM9_ESM.zip › Source Data_Fig5.xlsx]

## Sheet: Figure 5
Patient ID	P019	P046	P033	P031	P059	P008	P021	P041	P007	P012	P029	P020	P030	P067	P043	P071	P028	P040	P052	P024	P047	P054	P026	P005	P050	P022	P061	P001	P023	P006	P014	P015	P044	P051	P010	P035	P036	P062	P004	P038	P034	P048	P002	P032	P058	P013	P009	P037	P064
Methylation cluster (HMC)	HMC1	HMC1	HMC1	HMC1	HMC1	HMC1	HMC1	HMC1	HMC1	HMC1	HMC1	HMC1	HMC1	HMC1	HMC1	HMC1	HMC1	HMC1	HMC1	HMC1	HMC1	HMC1	HMC1	HMC1	HMC1	HMC1	HMC1	HMC1	HMC1	HMC1	HMC1	HMC1	HMC1	HMC2	HMC2	HMC2	HMC2	HMC2	HMC2	HMC2	HMC2	HMC2	HMC2	HMC2	HMC2	HMC2	HMC2	HMC2	HMC2
Silhouette score	0.961519	0.958806	0.958313	0.957195	0.957088	0.956933	0.955163	0.952242	0.948096	0.946461	0.945065	0.942277	0.941977	0.939476	0.931416	0.918379	0.894764	0.894545	0.885752	0.881821	0.877247	0.876724	0.872156	0.871655	0.869734	0.864477	0.804709	0.727553	0.701446	0.648123	0.627105	0.173386	-0.125683	0.990803	0.990463	0.988489	0.988383	0.988344	0.988124	0.988055	0.987762	0.987762	0.987058	0.98696	0.986931	0.986531	0.986088	0.985896	0.898673
First-Line response	PR	SD	PR	PR	PR	PR	PD	PR	PR	PR	PD	PD	SD	CR	PR	PR	PD	CR	PD	PD	CR	PR	PD	PD	CR	PD	CR	PR	PD	PR	SD	PR	CR	SD	PR	PD	CR	CR	PR	CR	PR	SD	PD	PR	SD	PR	SD	PR	PR
Signature cluster	SBS1	SBS_APO	SBS_APO	SBS5	SBS5	SBS_APO	SBS_APO	NA	SBS5	NA	SBS5	SBS_APO	SBS_APO	SBS_APO	SBS_APO	SBS5	SBS5	SBS_APO	NA	SBS_APO	SBS_APO	SBS5	NA	SBS5	SBS_APO	SBS5	SBS5	SBS_APO	SBS_APO	SBS5	SBS5	SBS5	SBS5	SBS_APO	SBS_APO	SBS5	SBS_APO	SBS5	SBS5	SBS5	SBS5	SBS5	SBS_APO	SBS5	SBS_APO	SBS5	SBS_APO	SBS5	NA
Nb of DDR genes mutated	2	0	0	1	0	1	0	0	1	1	0	1	0	0	1	0	0	0	0	2	1	2	0	0	1	0	3	0	1	1	1	0	0	2	0	0	1	0	0	1	1	0	1	0	5	0	0	0	0
% Allelic Imbalance	NA	0.321904	NA	0.673092	0.441542	0.459838	0.497537	0.354929	0.17742	0.276702	0.105885	0.161928	0.341958	0.285906	0.571966	NA	0.506566	0.643562	NA	0.469323	NA	0.297037	0.481572	0.517286	0.520908	0.443387	0.765401	0.565396	0.155024	0.331095	0.439019	0.241042	0.443404	0.396037	0.486797	NA	0.42364	0.250019	0.285156	0.407624	0.532239	0.201591	0.418347	NA	0.356922	0.406457	0.37926	NA	0.668793
Expression subgroup	LumP	Ba/Sq	LumP	Ba/Sq	LumP	LumU	LumP	Stroma-rich	LumP	LumP	LumP	Ba/Sq	Ba/Sq	NA	Stroma-rich	NA	LumU	LumP	Ba/Sq	LumU	LumP	LumP	Ba/Sq	Ba/Sq	LumU	LumP	Ba/Sq	Ba/Sq	LumP	LumP	LumU	Ba/Sq	LumU	LumU	LumP	LumU	LumU	LumP	LumP	LumP	LumU	LumU	Ba/Sq	LumP	Ba/Sq	NE-like	LumP	LumP	LumP
Xcell: SmoothMuscle	0.2375	0.3532	0.3934	0.2329	0.3107	0.3318	0.2132	0.273	0.3562	0.1438	0.3076	0.3225	0.3844	NA	0.3653	NA	0.2293	0.2569	0.2672	0.2069	0.2393	0.4314	0.5275	0.4873	0.3535	0.2372	0.44	0.4717	0.3918	0.455	0.3019	0.2509	0.3106	0.0367	0.2768	0.1671	0.2482	0.3346	0.2822	0.2524	0.1649	0.2721	0.5606	0.4245	0.3297	0.2472	0.2829	0.2276	0.3546
Xcell: ImmunoScore	0.0293	0.016	0.005	0.0555	0.0087	0.0463	0.0069	0.301	0.0135	0.0431	0.0141	0.0255	0.0321	NA	0.0695	NA	0.0099	0.058	0.2163	0.0229	0.0305	0.0139	0.0942	0.0123	0.0149	0.0449	0.0595	0.0481	0.0101	0.0097	0.0707	0.0547	0.1515	0.0673	0.0106	0.0201	0.0041	0.0033	0.0194	0.0704	0.0346	0.0105	0.0441	0.0086	0.0421	0	0.0171	0.0381	0.0218
Xcell: StromaScore	0.0176	0.028	0.0103	0.0074	0.0244	0.0015	0.0468	0.0673	0.045	0.0416	0.0332	0	0.0356	NA	0.0877	NA	0.0103	0.012	0.1124	0.004	0.0986	0.0223	0.0253	0.0068	0.0319	0.0616	0.0078	0.0666	0.0304	0.0154	0.0162	0.0291	0.0973	0.0057	0.0184	0.0051	0.0451	0.0314	0.0134	0.0576	0.0102	0.0218	0.0346	0.0147	0.0406	0.0057	0.0084	0.0258	0.026
Xcell: MEScore	0.0469	0.044	0.0153	0.0628	0.0331	0.0478	0.0537	0.3683	0.0585	0.0847	0.0473	0.0255	0.0676	NA	0.1572	NA	0.0202	0.07	0.3287	0.0269	0.1291	0.0362	0.1195	0.0191	0.0467	0.1064	0.0673	0.1148	0.0406	0.0251	0.0868	0.0838	0.2488	0.073	0.029	0.0252	0.0492	0.0346	0.0328	0.128	0.0448	0.0323	0.0788	0.0233	0.0827	0.0057	0.0255	0.0639	0.0479
Regulon Cluster	1	1	1	3	1	1	1	2	1	3	1	3	2	NA	3	NA	1	1	2	1	3	1	2	3	1	1	3	2	1	1	1	3	3	1	1	1	1	1	1	3	1	1	2	1	2	3	1	1	1
RNA immune score	-12.0718	-5.51067	-14.5209	2.09537	6.19658	1.60548	-4.15895	18.2204	0.279348	-12.0541	-7.3625	9.12392	10.9895	NA	20.0292	NA	-9.64609	6.22802	38.9897	2.24956	9.97637	12.3097	18.55	0.17452	7.08768	15.5766	14.465	8.5336	-0.358927	-12.1649	7.65515	-0.0141113	31.3083	-12.8768	-6.96721	0.697699	-8.30916	-16.8708	-7.53238	-1.13154	-5.53481	-5.16447	11.3099	-5.0242	14.8265	-7.71021	1.43472	-7.70075	-2.89314
Methylation cluster (LMC)	LMC1	LMC1	LMC3	LMC1	LMC3	LMC1	LMC1	LMC2	LMC1	LMC1	LMC1	LMC3	LMC3	LMC1	LMC1	LMC2	LMC1	LMC1	LMC3	LMC1	LMC3	LMC3	LMC3	LMC1	LMC1	LMC3	LMC1	LMC3	LMC1	LMC1	LMC3	LMC1	LMC3	LMC3	LMC1	LMC1	LMC1	LMC1	LMC1	LMC3	LMC3	LMC1	LMC3	LMC1	LMC3	LMC3	LMC1	LMC1	LMC1
5000 methylation sites selected as Hyper Methylation Events
cg03953626	0.580607	0.0489014	0.804128	0.0793774	0.562289	0.902694	0.137765	0.06	0.646814	0.795424	0.756406	0.0725139	0.101247	0.443017	0.0785563	0.644865	0.199826	0.604019	0.0767857	0.783049	0.634165	0.562899	0.0280847	0.0465584	0.578151	0.757832	0.30787	0.752854	0.148674	0.833625	0.5734	0.0701442	0.646113	0.790376	0.941878	0.80572	0.678381	0.59603	0.100862	0.878536	0.750923	0.872281	0.0608488	0.797522	0.474853	0.727857	0.815939	0.507724	0.809819
cg12074025	0.0374513	0.768002	0.0489283	0.654352	0.056893	0.856039	0.468718	0.472523	0.689922	0.788475	0.759752	0.0331046	0.371223	0.857667	0.0400244	0.428651	0.71418	0.0250704	0.502157	0.546128	0.580732	0.574203	0.482016	0.0708196	0.264861	0.0258956	0.637879	0.0318638	0.621646	0.0841059	0.0516654	0.508741	0.59069	0.851709	0.907501	0.828018	0.616626	0.856502	0.818685	0.829932	0.395856	0.4318	0.0223846	0.220243	0.719012	0.798506	0.732747	0.405784	0.778053
cg19548479	0.871604	0.863303	0.0596998	0.0215497	0.0667202	0.0179238	0.628426	0.338936	0.676519	0.163178	0.794507	0.0178735	0.37628	0.760791	0.507579	0.349228	0.455412	0.554254	0.346754	0.688917	0.43003	0.484822	0.0145312	0.0166426	0.603922	0.486418	0.674455	0.0170415	0.775913	0.0553245	0.448661	0.785112	0.328891	0.783721	0.909258	0.828242	0.838748	0.887328	0.831547	0.946672	0.614719	0.89237	0.560641	0.761017	0.700501	0.794883	0.182184	0.745615	0.73692
cg01742627	0.391603	0.588766	0.819152	0.0351848	0.773821	0.300101	0.473882	0.415381	0.687458	0.802124	0.779002	0.0409196	0.368206	0.823807	0.604974	0.388553	0.706411	0.0275726	0.379006	0.0544734	0.370927	0.311616	0.476752	0.457963	0.711437	0.26264	0.175683	0.0199438	0.89487	0.30445	0.45314	0.736999	0.380677	0.848053	0.0166343	0.843708	0.854519	0.937276	0.809568	0.813273	0.638121	0.861074	0.0346567	0.491129	0.78779	0.793659	0.758366	0.588479	0.698394
cg13413286	0.0174091	0.638802	0.0425155	0.699354	0.0664829	0.0260173	0.783316	0.478418	0.674021	0.0208583	0.1186	0.471441	0.0418357	0.804252	0.632	0.362678	0.780831	0.635475	0.475204	0.757024	0.448554	0.508738	0.0244273	0.742171	0.646009	0.420912	0.708872	0.0220177	0.0200865	0.625504	0.482467	0.0297997	0.436766	0.764646	0.904129	0.834398	0.821492	0.914649	0.0133946	0.902848	0.640072	0.878806	0.670231	0.0190821	0.184254	0.266062	0.640768	0.419146	0.0949113
cg16661209	0.0414393	0.0527723	0.0236149	0.107601	0.106898	0.0529325	0.227438	0.711819	0.0686349	0.733359	0.0802068	0.817603	0.487114	0.083157	0.749812	0.490391	0.825464	0.107817	0.431968	0.727743	0.553753	0.689037	0.204397	0.748007	0.714975	0.395696	0.431796	0.0561043	0.0552711	0.0745056	0.173256	0.0362977	0.0339424	0.851189	0.938615	0.934023	0.597662	0.573207	0.878327	0.863609	0.881896	0.744525	0.812205	0.744701	0.795815	0.367752	0.54621	0.71999	0.794119
cg24852548	0.0242733	0.0146825	0.0220319	0.0135233	0.736816	0.0249779	0.722789	0.515039	0.511684	0.0967182	0.0839637	0.740675	0.225179	0.807925	0.612219	0.460701	0.0542571	0.635372	0.426086	0.79566	0.445263	0.517934	0.0269835	0.015171	0.593578	0.549898	0.445653	0.0224287	0.0250262	0.0601903	0.537841	0.495802	0.370394	0.503883	0.899385	0.817552	0.843081	0.91337	0.871326	0.90878	0.695992	0.918498	0.674435	0.740241	0.149982	0.852806	0.690329	0.391797	0.0369269
cg18222083	0.92495	0.906662	0.199733	0.026631	0.123515	0.0320813	0.748697	0.463702	0.766964	0.177829	0.856449	0.0362319	0.495454	0.837641	0.686346	0.548085	0.599487	0.71092	0.590986	0.786414	0.604066	0.571874	0.0371577	0.0159138	0.75003	0.536373	0.703086	0.0141498	0.88623	0.105794	0.545732	0.857607	0.483351	0.887546	0.923988	0.880818	0.882387	0.908202	0.856002	0.940471	0.753897	0.901251	0.691733	0.848222	0.788268	0.854319	0.352895	0.804083	0.806992
cg24940138	0.948312	0.857751	0.077204	0.0415215	0.0741734	0.0356655	0.67645	0.388629	0.66111	0.125485	0.773728	0.035034	0.425061	0.733783	0.544276	0.398144	0.500993	0.668036	0.373833	0.71077	0.481641	0.496768	0.0225907	0.0322733	0.653537	0.496576	0.634752	0.0342398	0.861552	0.06538	0.451853	0.822921	0.365268	0.813685	0.872239	0.845954	0.837436	0.907451	0.804944	0.902053	0.601707	0.894338	0.633159	0.76603	0.738124	0.794866	0.229054	0.742558	0.638716
cg12883479	0.0371149	0.562596	0.0805758	0.699996	0.0581894	0.0441142	0.695507	0.501194	0.697273	0.0641119	0.202894	0.540511	0.0980092	0.758647	0.709894	0.463527	0.757723	0.624858	0.531112	0.765831	0.49345	0.559543	0.043697	0.731816	0.696492	0.508229	0.680913	0.0377384	0.0355199	0.562088	0.529388	0.0764719	0.45077	0.789896	0.894729	0.780424	0.80434	0.898236	0.04708	0.83505	0.644647	0.844079	0.689034	0.0441176	0.182151	0.335297	0.724803	0.42413	0.095337
cg08382226	0.0342821	0.0331701	0.104541	0.811542	0.516296	0.944376	0.307454	0.471243	0.415706	0.903916	0.0606131	0.22363	0.40798	0.852409	0.167356	0.381353	0.432253	0.244679	0.418913	0.733856	0.433142	0.572387	0.391284	0.780024	0.783995	0.578445	0.702949	0.0423216	0.0494719	0.0853193	0.346115	0.0410818	0.453846	0.936624	0.93219	0.928249	0.345603	0.74893	0.935164	0.686638	0.712301	0.529334	0.765425	0.801165	0.742466	0.935834	0.754507	0.834383	0.703359
cg18323912	0.106065	0.0280917	0.440169	0.832827	0.513355	0.748385	0.427951	0.321373	0.381167	0.183397	0.858376	0.361955	0.37186	0.808441	0.432897	0.368325	0.860303	0.477957	0.552211	0.772989	0.429404	0.492664	0.75198	0.861871	0.808727	0.0482432	0.653178	0.473681	0.579418	0.0505281	0.0393602	0.481957	0.111357	0.806326	0.910355	0.817012	0.906358	0.921507	0.895158	0.523681	0.574526	0.910204	0.63969	0.87047	0.717537	0.91153	0.767728	0.743758	0.7028
cg22847691	0.0303235	0.613975	0.0641264	0.688234	0.0431946	0.0380532	0.69185	0.510675	0.706656	0.0331246	0.244962	0.571858	0.133529	0.784656	0.676998	0.493268	0.74704	0.649277	0.546541	0.736225	0.521978	0.58518	0.0415484	0.741813	0.66318	0.570144	0.691197	0.0288695	0.0270361	0.596124	0.528503	0.0451482	0.512284	0.792733	0.883349	0.775193	0.780377	0.86033	0.0250332	0.908766	0.625379	0.801123	0.691423	0.0179988	0.139296	0.403284	0.683664	0.529029	0.127889
cg18586886	0.496035	0.00987699	0.742373	0.0543809	0.532285	0.871009	0.0603657	0.00934366	0.533536	0.748485	0.686384	0.0301601	0.0512637	0.348391	0.0367261	0.461085	0.234453	0.525268	0.0303817	0.70223	0.592496	0.538499	0.0083612	0.0204918	0.524128	0.611935	0.282492	0.676955	0.119243	0.801535	0.398888	0.0171974	0.520795	0.716716	0.915349	0.723822	0.579087	0.51895	0.0554833	0.837941	0.64204	0.823338	0.0281986	0.687561	0.420337	0.707027	0.692076	0.359476	0.706758
cg01030534	0.044024	0.0325427	0.332859	0.44429	0.426511	0.888267	0.386473	0.571448	0.0314996	0.247271	0.833235	0.127725	0.463238	0.804351	0.723776	0.43611	0.798596	0.0772841	0.525062	0.846597	0.519204	0.514821	0.642432	0.498507	0.67131	0.403227	0.753285	0.056132	0.870419	0.0545353	0.531808	0.047126	0.556184	0.850196	0.926524	0.809912	0.881835	0.928636	0.499817	0.909887	0.706774	0.856006	0.732813	0.834955	0.803291	0.834829	0.781718	0.811215	0.0754494
cg08377924	0.848171	0.860495	0.0366343	0.0310673	0.0462377	0.0149434	0.563134	0.318335	0.6609	0.11028	0.744642	0.0354841	0.366162	0.68018	0.515822	0.344364	0.437026	0.577747	0.285826	0.687486	0.381945	0.398657	0.0246811	0.019363	0.616831	0.36794	0.607724	0.017855	0.804227	0.0584951	0.361809	0.59551	0.268374	0.781	0.860801	0.850777	0.868868	0.863459	0.836545	0.86161	0.644698	0.897423	0.632019	0.752669	0.69975	0.720394	0.141942	0.739758	0.579061
cg17267805	0.0337794	0.024585	0.0505809	0.022343	0.019725	0.012733	0.224884	0.566444	0.143325	0.0186073	0.167189	0.62559	0.616067	0.0212896	0.636247	0.531425	0.598859	0.263472	0.6171	0.719565	0.61024	0.0312875	0.696074	0.809469	0.586938	0.618974	0.0427762	0.0977873	0.0395925	0.116165	0.3762	0.814872	0.0109805	0.0560296	0.4671	0.82609	0.751192	0.900408	0.813545	0.116126	0.736699	0.867363	0.649651	0.878526	0.746468	0.227427	0.486251	0.719293	0.742151
cg04416414	0.311031	0.06556	0.149043	0.763787	0.651164	0.93586	0.685236	0.736655	0.789341	0.955856	0.837724	0.598911	0.307299	0.673938	0.800828	0.371848	0.650498	0.205487	0.572271	0.654595	0.61885	0.686675	0.708633	0.194642	0.170473	0.693689	0.897912	0.725961	0.0709062	0.952039	0.614101	0.239646	0.612324	0.92138	0.965201	0.585165	0.108214	0.0640353	0.828193	0.840389	0.816803	0.414225	0.897886	0.906806	0.865659	0.920155	0.392956	0.218247	0.688806
cg14866200	0.0299742	0.0259158	0.0239061	0.0295574	0.0472836	0.0436169	0.278499	0.00980963	0.0469568	0.785861	0.183795	0.658862	0.583966	0.0533356	0.694214	0.589118	0.655713	0.183757	0.538597	0.714039	0.614204	0.547011	0.642799	0.765797	0.683228	0.558416	0.0482976	0.0689544	0.0431712	0.172045	0.386543	0.696089	0.409421	0.852686	0.0204868	0.786106	0.0587414	0.881078	0.685098	0.797515	0.74023	0.797445	0.698321	0.0419169	0.255122	0.328845	0.0446703	0.741345	0.653933
cg17494781	0.0391886	0.581971	0.0480105	0.684925	0.0369309	0.0254649	0.63671	0.449799	0.623525	0.0175728	0.164754	0.436238	0.0579774	0.713311	0.638609	0.402778	0.738558	0.625514	0.457455	0.751904	0.440379	0.509431	0.0315196	0.681149	0.628124	0.429565	0.646649	0.0331797	0.0294746	0.561156	0.497972	0.0458552	0.406088	0.743172	0.85227	0.740733	0.777379	0.868956	0.0200038	0.812145	0.600774	0.80058	0.629117	0.0299753	0.171281	0.335404	0.715809	0.340518	0.0762059
cg21899596	0.44198	0.0498382	0.0429822	0.0524068	0.888805	0.0491073	0.921194	0.613726	0.777678	0.168048	0.235058	0.918912	0.489211	0.932185	0.8003	0.687633	0.145013	0.831768	0.748361	0.912876	0.656995	0.767999	0.0475206	0.0399581	0.801854	0.732779	0.800116	0.0640315	0.0414063	0.249976	0.750769	0.772828	0.643688	0.700723	0.962299	0.929499	0.930094	0.966418	0.930967	0.95947	0.853453	0.940781	0.803627	0.91538	0.357663	0.921793	0.734712	0.769555	0.128785
cg05302386	0.0243081	0.0885815	0.0496258	0.0145964	0.0588403	0.0664997	0.0617886	0.451462	0.635266	0.788728	0.40493	0.748047	0.440053	0.0693079	0.0371399	0.496848	0.72935	0.0205841	0.40907	0.348152	0.49722	0.420674	0.537324	0.737845	0.545999	0.366724	0.0411646	0.026367	0.629985	0.0844174	0.185306	0.728903	0.0182116	0.854224	0.907558	0.804048	0.826809	0.62771	0.560088	0.736794	0.710788	0.878464	0.484173	0.834502	0.703587	0.729563	0.0313616	0.76381	0.658608
cg13800209	0.807956	0.779322	0.334118	0.736336	0.745015	0.902393	0.780343	0.0985222	0.757123	0.112069	0.834675	0.519649	0.512752	0.882026	0.246733	0.479065	0.172929	0.726887	0.310055	0.0990295	0.127077	0.605077	0.661693	0.598894	0.676728	0.474155	0.703936	0.07801	0.874791	0.804825	0.595147	0.824696	0.509431	0.0150076	0.903175	0.656489	0.0525413	0.830626	0.842305	0.0285048	0.567897	0.717878	0.0411114	0.0313894	0.04244	0.1109	0.0585324	0.735256	0.734672
cg17853216	0.529701	0.853801	0.0277373	0.0110875	0.571111	0.829203	0.627421	0.364175	0.693338	0.929356	0.768609	0.530878	0.45151	0.141131	0.625503	0.250377	0.0481295	0.535984	0.29617	0.0568476	0.386426	0.486163	0.0225462	0.805257	0.578435	0.34022	0.678827	0.450533	0.0250849	0.786034	0.442243	0.0192683	0.400311	0.730741	0.923697	0.799681	0.791906	0.903653	0.792779	0.888306	0.575333	0.877204	0.55413	0.0376018	0.187162	0.110601	0.658783	0.752447	0.448262
cg09853371	0.0241839	0.0172417	0.0110056	0.0184141	0.75428	0.0202962	0.656201	0.346184	0.555052	0.0382522	0.0762143	0.478797	0.223249	0.784219	0.592262	0.429775	0.0691213	0.635118	0.435714	0.706154	0.392917	0.505517	0.0104882	0.0158713	0.585494	0.388339	0.620774	0.0141353	0.0244548	0.122266	0.518173	0.521965	0.470315	0.539047	0.852487	0.765527	0.831654	0.873144	0.797266	0.909176	0.639806	0.884055	0.610512	0.803882	0.134269	0.860546	0.541852	0.453971	0.052
cg02858118	0.0192017	0.790294	0.0232468	0.706113	0.030484	0.0960034	0.356902	0.439915	0.500015	0.0166218	0.787208	0.0209953	0.348697	0.797989	0.635264	0.31959	0.728037	0.227912	0.437214	0.635223	0.387984	0.485534	0.458837	0.665253	0.593531	0.372461	0.636221	0.402376	0.201144	0.237524	0.519761	0.0368777	0.161604	0.793363	0.884957	0.758175	0.799511	0.847347	0.799539	0.803599	0.649235	0.871469	0.553052	0.820281	0.674369	0.802071	0.528605	0.595475	0.326627
cg00343633	0.372581	0.0415623	0.0736961	0.368145	0.400977	0.618658	0.0382735	0.209812	0.629507	0.579505	0.5734	0.687638	0.28674	0.319435	0.463617	0.443805	0.779944	0.0575249	0.526017	0.547542	0.450288	0.4655	0.646997	0.748226	0.458207	0.596674	0.153573	0.628296	0.0224078	0.0566792	0.321165	0.755333	0.0210258	0.780809	0.0440424	0.869469	0.886727	0.865971	0.455735	0.865426	0.755229	0.805325	0.745685	0.885633	0.764425	0.698934	0.744646	0.763707	0.725581
cg10598353	0.0237919	0.562235	0.0275913	0.654867	0.0401241	0.0246829	0.631535	0.405666	0.627694	0.0326413	0.141659	0.459088	0.0431322	0.701004	0.626635	0.361065	0.709864	0.609859	0.409467	0.724055	0.434193	0.470429	0.0205299	0.70281	0.61286	0.422489	0.630666	0.0205351	0.032771	0.451528	0.433846	0.0368311	0.373348	0.750409	0.839206	0.717673	0.761347	0.890709	0.0198737	0.843159	0.557298	0.827656	0.618265	0.023227	0.119578	0.238129	0.685426	0.358974	0.0607132
cg17698295	0.0317358	0.00532531	0.0408818	0.657016	0.0197014	0.805358	0.0322676	0.232566	0.0105989	0.182437	0.188519	0.718824	0.474267	0.0610622	0.649463	0.411338	0.118323	0.197363	0.578525	0.483937	0.409968	0.465879	0.0308821	0.677774	0.670156	0.536838	0.591793	0.0350025	0.0281886	0.723895	0.0521621	0.670576	0.540608	0.438543	0.853064	0.764172	0.770336	0.556169	0.757865	0.637986	0.16817	0.760862	0.587661	0.0250425	0.653291	0.440251	0.322227	0.318539	0.573794
cg17935217	0.885232	0.0404339	0.544028	0.0637033	0.707335	0.903697	0.0720621	0.637346	0.0545742	0.852873	0.137076	0.0608833	0.497273	0.525888	0.688767	0.0497027	0.497115	0.573816	0.0442899	0.026044	0.419823	0.657767	0.390629	0.809223	0.376233	0.522668	0.432824	0.494025	0.0554926	0.578757	0.136856	0.873044	0.0453686	0.856945	0.895317	0.0415171	0.854012	0.879098	0.58003	0.12284	0.647742	0.081878	0.704138	0.561562	0.114488	0.816991	0.703998	0.687881	0.575424
cg26783057	0.891536	0.819008	0.511477	0.424466	0.769917	0.726768	0.325211	0.382708	0.570022	0.782646	0.80366	0.790323	0.187638	0.823506	0.100285	0.339832	0.594316	0.115842	0.280156	0.0738699	0.54394	0.63088	0.579132	0.754967	0.151333	0.652781	0.315514	0.597018	0.906591	0.805236	0.182599	0.856771	0.375932	0.866242	0.896689	0.822978	0.176129	0.427491	0.838971	0.694807	0.679556	0.478022	0.725444	0.879039	0.796038	0.770822	0.806357	0.762743	0.645059
cg03225210	0.0534617	0.0522431	0.35396	0.396367	0.316354	0.801559	0.287836	0.522388	0.0347092	0.160939	0.830108	0.0811214	0.417621	0.7827	0.667201	0.37231	0.766289	0.0730997	0.505773	0.774199	0.468722	0.51789	0.571975	0.465298	0.64894	0.374015	0.682014	0.0490259	0.853828	0.0486215	0.484203	0.0235999	0.484893	0.846996	0.916143	0.760082	0.856832	0.899018	0.481871	0.857063	0.659215	0.858721	0.713197	0.79954	0.703212	0.845939	0.723033	0.790734	0.0620335
cg24176563	0.230111	0.031116	0.100918	0.0389807	0.0716275	0.112081	0.781113	0.107519	0.59337	0.764453	0.246553	0.83149	0.518676	0.456239	0.135304	0.517188	0.773581	0.084176	0.571945	0.470856	0.510809	0.685396	0.650202	0.403382	0.223447	0.442863	0.0794796	0.0742472	0.0494101	0.210207	0.403289	0.619889	0.0499709	0.817557	0.0301803	0.906217	0.622357	0.596804	0.540439	0.68589	0.693109	0.843203	0.75999	0.841617	0.696305	0.693004	0.778135	0.568917	0.78001
cg26256223	0.0726572	0.0311345	0.061733	0.790492	0.0503813	0.917005	0.0612196	0.251564	0.0361848	0.0868177	0.223904	0.789876	0.533071	0.0743162	0.741503	0.369419	0.100603	0.342177	0.520139	0.514158	0.456079	0.544266	0.0226338	0.754043	0.710976	0.579596	0.735689	0.0340407	0.0329556	0.854329	0.084021	0.692043	0.635579	0.455183	0.899237	0.843743	0.834995	0.521324	0.882674	0.0698248	0.527939	0.840037	0.628061	0.0415831	0.75539	0.453517	0.382861	0.432548	0.739598
cg23572908	0.0826406	0.217433	0.295329	0.83121	0.187932	0.0942017	0.68544	0.686905	0.415187	0.0616528	0.138991	0.485189	0.65898	0.833374	0.679424	0.635411	0.846643	0.748622	0.763802	0.901043	0.554976	0.799235	0.779641	0.939221	0.768161	0.760943	0.181227	0.725329	0.130892	0.13415	0.312485	0.528878	0.581079	0.868687	0.0690206	0.901487	0.923821	0.896933	0.83721	0.83145	0.863597	0.885615	0.8842	0.831655	0.871709	0.936511	0.833025	0.814306	0.896862
cg18924324	0.0313733	0.874982	0.576035	0.0905843	0.785479	0.108475	0.218432	0.196368	0.308288	0.558368	0.394561	0.76339	0.375	0.828128	0.642792	0.374563	0.150582	0.588172	0.475413	0.835071	0.545915	0.66765	0.641874	0.821163	0.695	0.587599	0.140295	0.102325	0.928109	0.0662628	0.485255	0.83497	0.112923	0.893426	0.92067	0.879588	0.780645	0.8985	0.856983	0.140593	0.710768	0.810993	0.852097	0.708234	0.676203	0.802172	0.857939	0.715371	0.627127
cg22830113	0.743169	0.0173638	0.352914	0.0680898	0.400177	0.0169985	0.477889	0.309322	0.110998	0.773992	0.218181	0.5605	0.454652	0.0318213	0.615919	0.406049	0.0472354	0.554363	0.484766	0.376625	0.536276	0.395301	0.551269	0.708043	0.548174	0.559454	0.363029	0.0235768	0.0119795	0.0557195	0.212166	0.462224	0.0176935	0.802612	0.113318	0.778687	0.671673	0.858966	0.783131	0.545052	0.532758	0.803002	0.132282	0.765705	0.719382	0.530236	0.750623	0.557758	0.657298
cg17128947	0.104039	0.0824432	0.204506	0.199499	0.627776	0.0776777	0.174621	0.612829	0.399781	0.153237	0.514779	0.13964	0.674123	0.177677	0.775613	0.638796	0.233389	0.213255	0.685249	0.759189	0.697893	0.631953	0.568414	0.802968	0.861075	0.73047	0.645675	0.193034	0.0862879	0.395321	0.658985	0.824502	0.667885	0.91967	0.956931	0.917877	0.794968	0.920534	0.627155	0.860742	0.850013	0.940835	0.841614	0.911742	0.860404	0.864456	0.848393	0.754189	0.778174
cg19246110	0.0112275	0.731365	0.0143338	0.669688	0.0263216	0.911306	0.401843	0.386769	0.677558	0.890197	0.70442	0.0164676	0.314085	0.857361	0.0337061	0.346363	0.705204	0.0205852	0.418485	0.480598	0.447337	0.544213	0.470355	0.0212273	0.194313	0.0136942	0.63995	0.0127517	0.442898	0.0359952	0.0194963	0.384884	0.542683	0.804639	0.93491	0.869161	0.601842	0.524062	0.855877	0.899889	0.359506	0.107858	0.0131363	0.141441	0.672613	0.861922	0.750219	0.225322	0.717179
cg06377278	0.0328919	0.1491	0.136168	0.586741	0.0134026	0.0151695	0.0180099	0.458829	0.0173908	0.00868001	0.171221	0.0125389	0.454856	0.359663	0.654672	0.449542	0.598154	0.348735	0.485049	0.736675	0.409862	0.467738	0.562316	0.724374	0.600666	0.370449	0.171319	0.428811	0.0197214	0.0606407	0.067927	0.0178884	0.0081424	0.759014	0.353438	0.752729	0.784669	0.869559	0.750147	0.662228	0.611702	0.668932	0.0204568	0.768502	0.6292	0.634732	0.572462	0.644005	0.600349
cg26983469	0.918523	0.0126014	0.366677	0.00978689	0.775631	0.48325	0.548738	0.32644	0.539154	0.623515	0.335192	0.0379297	0.0992486	0.573556	0.529705	0.335705	0.505641	0.646555	0.457001	0.725191	0.338581	0.330105	0.387481	0.712547	0.674161	0.451391	0.617326	0.03442	0.448984	0.0745363	0.403727	0.0228466	0.329088	0.26166	0.913037	0.818455	0.814567	0.900132	0.835904	0.960884	0.635654	0.721016	0.522543	0.806943	0.418283	0.66057	0.709127	0.784223	0.571176
cg00929855	0.00949913	0.444178	0.0381746	0.596574	0.0223691	0.021861	0.544753	0.393046	0.572864	0.0123411	0.099327	0.453297	0.068062	0.735202	0.569325	0.339756	0.664202	0.55073	0.372475	0.654784	0.370712	0.468174	0.020216	0.62029	0.578431	0.414053	0.618755	0.0150011	0.0219293	0.499063	0.439266	0.0198774	0.369191	0.692505	0.797327	0.671771	0.719611	0.791218	0.0103479	0.901067	0.531942	0.809698	0.542762	0.00927652	0.067511	0.238315	0.603603	0.371863	0.0417645
cg02245020	0.0175025	0.0181101	0.319484	0.309092	0.289587	0.913057	0.230769	0.560586	0.0273673	0.103737	0.832742	0.100598	0.351079	0.750595	0.659253	0.339317	0.81265	0.0236826	0.398134	0.75629	0.439401	0.539941	0.534109	0.312714	0.625702	0.282168	0.68079	0.0357037	0.863304	0.0713162	0.511435	0.0191622	0.502808	0.839093	0.917821	0.725632	0.862858	0.814422	0.576597	0.93737	0.702662	0.819436	0.708415	0.817403	0.743668	0.878425	0.688965	0.813039	0.0508525
cg01588438	0.0478206	0.682467	0.0383926	0.812935	0.855159	0.039847	0.797687	0.558168	0.0382014	0.348696	0.0571379	0.0585825	0.547903	0.895964	0.046525	0.477618	0.813825	0.749346	0.0942272	0.812139	0.526878	0.648121	0.431123	0.025529	0.758456	0.675224	0.719244	0.0436905	0.0810927	0.824715	0.580274	0.490005	0.625927	0.236767	0.900753	0.891543	0.104019	0.0454912	0.175197	0.802122	0.372589	0.0273002	0.0323552	0.713163	0.0544016	0.311146	0.495167	0.499376	0.894639
cg09069138	0.0598844	0.0306386	0.0213786	0.116115	0.257277	0.262487	0.104301	0.62657	0.34372	0.434719	0.415473	0.111732	0.232938	0.0893703	0.264549	0.772642	0.813355	0.102189	0.717916	0.371398	0.822618	0.773534	0.781438	0.56738	0.262402	0.787156	0.238228	0.270717	0.0567549	0.456732	0.525089	0.335872	0.106321	0.835847	0.275368	0.752017	0.715531	0.0752546	0.615424	0.675351	0.728972	0.580434	0.823628	0.564744	0.86099	0.670895	0.742662	0.574815	0.700933
cg11605903	0.971163	0.0616756	0.904949	0.0621295	0.74581	0.816879	0.634279	0.404076	0.656462	0.90058	0.819801	0.65117	0.271918	0.791667	0.491893	0.329161	0.594094	0.53697	0.283481	0.639862	0.460833	0.537632	0.469166	0.840317	0.490275	0.564426	0.463551	0.0672603	0.924639	0.0480242	0.404514	0.756979	0.292637	0.840891	0.941817	0.885745	0.852446	0.945761	0.866642	0.599511	0.587767	0.822931	0.450514	0.836855	0.687557	0.880904	0.0957469	0.60646	0.604913
cg14487131	0.00842171	0.0212443	0.0333865	0.698804	0.0361327	0.0301213	0.723985	0.317408	0.15686	0.683271	0.823178	0.765379	0.405085	0.715332	0.151634	0.467817	0.684349	0.110976	0.410334	0.0927301	0.505754	0.508237	0.688778	0.784123	0.401907	0.591354	0.250139	0.643708	0.85199	0.114891	0.173693	0.518045	0.504417	0.889297	0.0207981	0.854749	0.601658	0.895304	0.821536	0.660346	0.709425	0.446616	0.64037	0.85173	0.753328	0.55331	0.758667	0.605876	0.371896
cg21729992	0.0798989	0.00945957	0.218524	0.0332543	0.702307	0.878181	0.0383483	0.231774	0.0434126	0.724038	0.119863	0.41484	0.362935	0.709346	0.039437	0.407705	0.356946	0.0712428	0.410947	0.664212	0.377875	0.514378	0.439877	0.0241186	0.563889	0.594852	0.67061	0.0597865	0.162768	0.0981787	0.364992	0.49735	0.311215	0.79181	0.916554	0.872036	0.431707	0.892212	0.748867	0.680837	0.642424	0.804506	0.698346	0.788982	0.744203	0.637961	0.64002	0.409197	0.561775
cg02381898	0.511391	0.0615592	0.0563559	0.591009	0.764632	0.878597	0.150477	0.435267	0.613081	0.83012	0.0734229	0.775921	0.318926	0.169621	0.0966863	0.510503	0.816038	0.234696	0.417538	0.377325	0.448282	0.601252	0.25491	0.718266	0.259593	0.615687	0.173915	0.0519609	0.230957	0.727091	0.23832	0.715887	0.417351	0.480765	0.950555	0.862722	0.799958	0.874805	0.60769	0.784335	0.702801	0.495142	0.724673	0.789583	0.767728	0.725185	0.803916	0.569116	0.76405
cg08409113	0.0766826	0.0483055	0.225335	0.0878442	0.470389	0.867038	0.134607	0.342827	0.0692029	0.826846	0.149945	0.513587	0.484394	0.484561	0.6674	0.526339	0.270305	0.485487	0.548672	0.463542	0.56459	0.605984	0.623046	0.188959	0.723925	0.617041	0.708032	0.131112	0.10453	0.120286	0.632389	0.585831	0.49093	0.841931	0.858584	0.824292	0.857842	0.90056	0.837661	0.72178	0.691647	0.882993	0.715094	0.833875	0.776511	0.758123	0.237063	0.63853	0.754945
cg23947326	0.0598291	0.0969067	0.485565	0.60409	0.0743898	0.872546	0.0900731	0.46163	0.158496	0.824396	0.521158	0.583966	0.386967	0.619679	0.552748	0.370222	0.655013	0.293128	0.480114	0.470224	0.184562	0.315241	0.458356	0.597079	0.688493	0.618316	0.0788138	0.0143198	0.0760595	0.114925	0.516949	0.890286	0.0409654	0.826344	0.921053	0.813125	0.822793	0.542952	0.848253	0.832355	0.631828	0.80013	0.574119	0.833697	0.747007	0.830972	0.0760937	0.771883	0.640422
cg01565320	0.0452777	0.0219234	0.0164367	0.0449938	0.0339819	0.0490308	0.23981	0.0188176	0.0372648	0.698165	0.183251	0.625035	0.550482	0.0602552	0.688421	0.573433	0.661254	0.133628	0.493719	0.675352	0.603031	0.503597	0.629066	0.76214	0.660818	0.524222	0.0471556	0.0621295	0.0449587	0.158927	0.373617	0.714163	0.374718	0.822226	0.0174541	0.789867	0.0596104	0.89156	0.695014	0.756915	0.688213	0.782524	0.717153	0.0445578	0.221748	0.290198	0.0456694	0.739296	0.664884
cg03049782	0.790815	0.764724	0.0858327	0.0139205	0.0683794	0.0138436	0.569308	0.340236	0.587448	0.057623	0.675657	0.035974	0.373106	0.704967	0.476105	0.323243	0.415415	0.527234	0.339307	0.60541	0.350598	0.436804	0.0168026	0.0275298	0.574498	0.413673	0.56218	0.0211643	0.694823	0.0896875	0.453953	0.605954	0.27971	0.74833	0.844404	0.792663	0.779839	0.840579	0.797933	0.880305	0.549384	0.821072	0.524331	0.719302	0.655328	0.794523	0.17754	0.654851	0.611492
cg18456523	0.0215903	0.0159305	0.0157322	0.0306327	0.137035	0.0522088	0.501556	0.505054	0.490643	0.129726	0.111328	0.766607	0.453468	0.66975	0.663631	0.443056	0.488578	0.0192807	0.302107	0.7456	0.542193	0.385029	0.652746	0.756261	0.688614	0.536049	0.687405	0.663134	0.0202214	0.146407	0.661694	0.80719	0.548477	0.0220734	0.119962	0.854066	0.61726	0.907284	0.815267	0.0283258	0.625348	0.871906	0.747022	0.626826	0.597852	0.303198	0.00428583	0.16017	0.599481
cg24453580	0.0455352	0.0153846	0.458968	0.0411783	0.412598	0.703763	0.675113	0.615318	0.446369	0.037037	0.284525	0.282767	0.392203	0.629416	0.781026	0.609899	0.387291	0.752378	0.593403	0.73316	0.623628	0.112994	0.051485	0.694723	0.670302	0.631133	0.656333	0.71513	0.352261	0.244708	0.397939	0.0990866	0.277739	0.861764	0.011801	0.850955	0.867957	0.875796	0.816348	0.802613	0.735976	0.859488	0.76508	0.860699	0.754893	0.846931	0.821922	0.730796	0.130758
cg04223424	0.316867	0.0206527	0.311641	0.653398	0.343975	0.628585	0.613754	0.212104	0.443614	0.443749	0.719315	0.050472	0.288756	0.579053	0.497837	0.239232	0.741729	0.527794	0.400079	0.655442	0.266607	0.367634	0.675192	0.785059	0.702994	0.0948582	0.476557	0.367035	0.587223	0.0220301	0.0523972	0.438793	0.0840186	0.7501	0.838302	0.724328	0.842201	0.871886	0.756876	0.798452	0.508815	0.821213	0.461794	0.776204	0.611787	0.793378	0.673444	0.635312	0.496864
cg03048654	0.919288	0.753985	0.178992	0.069507	0.74576	0.421018	0.690339	0.471507	0.657238	0.823365	0.851179	0.760644	0.341281	0.759623	0.0825991	0.245506	0.601581	0.417965	0.528019	0.668926	0.469928	0.538598	0.553963	0.754208	0.382417	0.525679	0.0935538	0.553564	0.0630654	0.642348	0.0965472	0.814286	0.314812	0.771274	0.875975	0.481089	0.807489	0.891444	0.768619	0.495299	0.46928	0.283648	0.624946	0.851196	0.747002	0.769396	0.605215	0.64473	0.701908
cg22725685	0.121394	0.941113	0.441393	0.817058	0.830818	0.930631	0.486825	0.593145	0.142718	0.782644	0.305288	0.103347	0.585328	0.90301	0.146455	0.472273	0.778268	0.395049	0.613147	0.239941	0.588996	0.462498	0.497872	0.634423	0.814327	0.587525	0.429049	0.437221	0.581601	0.159395	0.373734	0.841626	0.512436	0.886101	0.940192	0.86125	0.917892	0.583406	0.91786	0.790363	0.815608	0.932974	0.806635	0.372125	0.810435	0.917076	0.826957	0.64728	0.837
cg14270292	0.0112546	0.0154209	0.239116	0.0124333	0.0303293	0.0160899	0.723879	0.065587	0.626463	0.822996	0.12287	0.693941	0.344342	0.520496	0.532653	0.322307	0.709164	0.0665028	0.480542	0.726787	0.391675	0.546393	0.503469	0.44314	0.707352	0.346668	0.0493401	0.0657055	0.0285927	0.040574	0.293473	0.442473	0.0344648	0.802138	0.00774568	0.842055	0.854466	0.855897	0.384399	0.645998	0.591596	0.886774	0.600707	0.81942	0.577361	0.888711	0.711749	0.654072	0.661994
cg07446677	0.812814	0.0269122	0.356713	0.0736329	0.10483	0.910037	0.457931	0.507329	0.399189	0.0417277	0.0823401	0.0393607	0.387886	0.278703	0.832011	0.456207	0.0483924	0.436357	0.434281	0.351738	0.535939	0.533238	0.611203	0.108118	0.552915	0.1275	0.737371	0.328492	0.0814746	0.655965	0.494706	0.449429	0.0812581	0.0774832	0.645746	0.797907	0.474228	0.729769	0.904973	0.861912	0.632646	0.879057	0.576648	0.731432	0.75347	0.811623	0.43936	0.571405	0.283838
cg11013726	0.0199186	0.0188456	0.0354683	0.399381	0.644883	0.497677	0.700417	0.0664545	0.131655	0.63149	0.0536165	0.0344256	0.489001	0.502159	0.538677	0.324253	0.664023	0.536372	0.453275	0.720542	0.427181	0.445952	0.0258835	0.0150606	0.58965	0.399033	0.610742	0.0330976	0.0210601	0.0531298	0.497055	0.509683	0.389336	0.0333463	0.907951	0.754362	0.813965	0.838668	0.468457	0.719547	0.56296	0.575218	0.382222	0.436541	0.223082	0.424501	0.354921	0.283401	0.64047
cg03126579	0.839641	0.660555	0.281949	0.028343	0.351434	0.205601	0.410548	0.551036	0.610693	0.0688323	0.610898	0.0273296	0.486352	0.846281	0.399479	0.368641	0.0604802	0.0427245	0.216336	0.0501397	0.471279	0.516272	0.603433	0.744642	0.0627007	0.250199	0.0529312	0.0571759	0.908159	0.76977	0.271953	0.669234	0.0605847	0.859228	0.885974	0.851136	0.222348	0.706717	0.839111	0.756056	0.58084	0.0648563	0.698403	0.873013	0.772527	0.497494	0.734262	0.778852	0.659886
cg18034737	0.191364	0.070601	0.47197	0.780744	0.384801	0.958685	0.344049	0.548127	0.447365	0.720681	0.213701	0.326011	0.572055	0.725852	0.745598	0.468757	0.907266	0.236843	0.539827	0.811093	0.499273	0.632001	0.500865	0.1142	0.881548	0.677705	0.653931	0.526486	0.0462697	0.0706464	0.280248	0.663058	0.513561	0.879545	0.936648	0.848866	0.911726	0.913077	0.926001	0.893023	0.776918	0.944881	0.754241	0.91411	0.803064	0.812493	0.64424	0.7726	0.326328
cg21211480	0.909292	0.822117	0.0810703	0.01786	0.0520627	0.020996	0.572354	0.261387	0.593599	0.0974859	0.731965	0.0141663	0.311753	0.676854	0.489485	0.312022	0.410709	0.591319	0.28382	0.624983	0.350213	0.391962	0.0129518	0.0144917	0.554851	0.407688	0.531211	0.0193634	0.801706	0.0440993	0.375687	0.759777	0.25983	0.799151	0.84633	0.806229	0.804278	0.869808	0.752543	0.866734	0.570945	0.869648	0.511872	0.671586	0.614054	0.739162	0.153269	0.658109	0.559936
cg15090202	0.0134277	0.00879988	0.65491	0.0119672	0.558443	0.0145339	0.332666	0.505305	0.126381	0.691012	0.269248	0.016706	0.335106	0.478385	0.571871	0.34833	0.314164	0.526685	0.269836	0.685781	0.349259	0.445852	0.586852	0.00905209	0.542963	0.516488	0.650687	0.0271175	0.0327318	0.62478	0.366569	0.0256976	0.222793	0.828283	0.877569	0.777522	0.730107	0.882748	0.783239	0.668803	0.615565	0.621271	0.587788	0.796468	0.559263	0.144338	0.640788	0.492365	0.355367
cg09516965	0.0326565	0.187759	0.0385835	0.0335812	0.0981234	0.0339907	0.204369	0.565227	0.689432	0.867639	0.582856	0.715063	0.451007	0.196736	0.0774499	0.574776	0.791002	0.0741559	0.547872	0.392908	0.611019	0.549383	0.421541	0.671148	0.535967	0.540071	0.120793	0.0614957	0.627173	0.14235	0.322512	0.808982	0.0475111	0.823778	0.929681	0.838638	0.76662	0.591928	0.559593	0.602199	0.735939	0.83667	0.467665	0.778458	0.783385	0.800361	0.0812671	0.673777	0.758721
cg14773260	0.60919	0.013202	0.624757	0.0335356	0.049519	0.0190173	0.482479	0.0769932	0.67193	0.164142	0.518984	0.0408082	0.442411	0.0770025	0.0624141	0.418449	0.545905	0.0603334	0.442532	0.641136	0.360149	0.57079	0.0201013	0.795984	0.656534	0.490112	0.0700266	0.0193609	0.585467	0.0631549	0.204295	0.686975	0.49909	0.493199	0.923792	0.553844	0.484028	0.883969	0.85086	0.779722	0.598105	0.805523	0.708815	0.392044	0.791957	0.844366	0.430592	0.629443	0.774962
cg23391785	0.0374164	0.0123738	0.37131	0.0179272	0.0289735	0.029083	0.424484	0.314104	0.425828	0.0381648	0.656129	0.0330754	0.363254	0.364444	0.416868	0.43763	0.435482	0.352167	0.346427	0.565539	0.424946	0.0165468	0.494599	0.549904	0.562258	0.385195	0.555619	0.0238563	0.382928	0.0733729	0.165181	0.0412039	0.0942797	0.796098	0.0153453	0.68034	0.757244	0.825724	0.719167	0.734226	0.649259	0.766221	0.604792	0.756071	0.65127	0.675125	0.633865	0.596191	0.365562
cg13703871	0.0298658	0.785769	0.166693	0.743065	0.127109	0.0706789	0.0744816	0.6052	0.0777761	0.54134	0.156654	0.745978	0.342167	0.106636	0.510028	0.49566	0.432232	0.709134	0.565828	0.533578	0.604142	0.601098	0.6596	0.475188	0.535163	0.514096	0.114379	0.152315	0.867562	0.604849	0.368592	0.304338	0.0948888	0.900912	0.712627	0.823535	0.618112	0.656258	0.669482	0.720589	0.712682	0.879386	0.050976	0.485845	0.785126	0.573274	0.77532	0.48181	0.680235
cg25078444	0.94124	0.0872458	0.368437	0.0495152	0.703096	0.900437	0.580932	0.563986	0.773131	0.225579	0.887787	0.76447	0.535794	0.505549	0.747015	0.509123	0.215459	0.69423	0.529375	0.434213	0.508175	0.57378	0.601014	0.85305	0.641101	0.562591	0.202652	0.630843	0.717109	0.849188	0.224701	0.834121	0.229314	0.922918	0.917756	0.895281	0.868932	0.89489	0.831181	0.788972	0.698628	0.580961	0.712719	0.870144	0.775448	0.853607	0.821768	0.80323	0.702814
cg14287112	0.0426146	0.0290767	0.133897	0.0416006	0.0627358	0.0379189	0.664502	0.054215	0.580352	0.721197	0.296529	0.692262	0.30007	0.529905	0.488238	0.380023	0.673094	0.0577691	0.462258	0.678883	0.420034	0.490667	0.511883	0.412908	0.64673	0.457395	0.0720009	0.0463244	0.0297052	0.0565569	0.225253	0.473564	0.0448546	0.81391	0.0346455	0.757256	0.820305	0.837211	0.366218	0.611688	0.610372	0.84129	0.605174	0.690901	0.554147	0.710213	0.668836	0.707696	0.656011
cg05037927	0.961989	0.592339	0.625944	0.822843	0.655931	0.950822	0.503442	0.0418119	0.0673152	0.0687273	0.161692	0.027898	0.499664	0.762322	0.314	0.45771	0.573187	0.732639	0.470279	0.729209	0.611733	0.675983	0.288933	0.743491	0.641081	0.674427	0.0327758	0.0288589	0.570941	0.722715	0.427598	0.0238313	0.275213	0.560008	0.774201	0.848548	0.0406511	0.941131	0.634207	0.980753	0.780604	0.816747	0.746417	0.0211105	0.0294802	0.917717	0.577294	0.640891	0.284795
cg15906409	0.0393441	0.0356681	0.530305	0.709512	0.542828	0.029515	0.786961	0.0453648	0.78177	0.902632	0.741187	0.0503655	0.541116	0.499289	0.720849	0.458992	0.442429	0.627133	0.6361	0.562716	0.416894	0.648193	0.0387371	0.76684	0.733849	0.544962	0.784485	0.0355179	0.652765	0.039478	0.606135	0.0294355	0.339613	0.839376	0.922198	0.826993	0.833673	0.870119	0.827704	0.893853	0.7038	0.798821	0.70717	0.879856	0.814881	0.27617	0.737249	0.731417	0.743771
cg00037153	0.0116135	0.743194	0.022531	0.051798	0.644423	0.61983	0.633043	0.0158048	0.591325	0.0167722	0.698339	0.0207399	0.309985	0.672331	0.638658	0.279029	0.66261	0.0136253	0.37688	0.600612	0.312409	0.354294	0.012978	0.755057	0.557173	0.0216542	0.619005	0.222998	0.655555	0.495201	0.414315	0.0189955	0.0185737	0.675419	0.345593	0.715211	0.789531	0.849269	0.778783	0.70894	0.558333	0.810386	0.482644	0.0691065	0.400041	0.678832	0.41446	0.518864	0.0459765
cg22871668	0.0313084	0.0212878	0.164345	0.0256614	0.0585884	0.0397842	0.702544	0.0698335	0.659618	0.750567	0.242232	0.720939	0.374107	0.497537	0.578464	0.378086	0.693322	0.0723788	0.43155	0.738708	0.457583	0.500427	0.597202	0.477043	0.682537	0.41127	0.0631883	0.0678076	0.0427743	0.0678483	0.282256	0.498156	0.068214	0.800278	0.0240211	0.80571	0.855225	0.857889	0.360317	0.633048	0.634159	0.844431	0.642758	0.709165	0.614714	0.78093	0.698768	0.741516	0.64143
cg15229124	0.500944	0.0299944	0.657223	0.0333793	0.394604	0.0309022	0.504309	0.110404	0.505004	0.832583	0.349582	0.0531387	0.345822	0.170419	0.623351	0.576499	0.86313	0.39761	0.647832	0.392065	0.579883	0.666508	0.375118	0.043179	0.563673	0.639045	0.586381	0.0646107	0.0370565	0.133333	0.201232	0.201992	0.453704	0.871317	0.936162	0.881345	0.830621	0.921116	0.535364	0.878301	0.821559	0.83004	0.140049	0.612305	0.812157	0.448504	0.672992	0.786257	0.777992
cg12602112	0.0208613	0.0637651	0.608523	0.517726	0.411493	0.856404	0.310319	0.155236	0.437185	0.876417	0.568725	0.532826	0.430774	0.705466	0.354602	0.266978	0.0588292	0.0775379	0.555852	0.6749	0.483437	0.395291	0.544975	0.0376012	0.252617	0.427177	0.0581387	0.046642	0.0329904	0.0668268	0.416455	0.787094	0.050277	0.598301	0.0315801	0.904364	0.528442	0.899757	0.574887	0.583542	0.612572	0.778457	0.664535	0.787282	0.703528	0.787365	0.745071	0.788951	0.608819
cg17239236	0.044153	0.245075	0.364478	0.150655	0.566289	0.0407511	0.719088	0.529593	0.754888	0.870833	0.184797	0.782025	0.720456	0.204623	0.40979	0.628881	0.759061	0.195379	0.658894	0.613398	0.612829	0.239922	0.544305	0.378211	0.590888	0.476396	0.110891	0.139448	0.102909	0.227077	0.440908	0.465551	0.339665	0.851149	0.0571914	0.923391	0.6273	0.681781	0.830966	0.552482	0.82745	0.65735	0.837407	0.904894	0.873595	0.287485	0.818391	0.806406	0.560047
cg17301223	0.101789	0.0503132	0.103687	0.746432	0.0823277	0.838982	0.123958	0.17569	0.0791748	0.15617	0.32382	0.783278	0.511475	0.0678301	0.707812	0.412029	0.140942	0.309617	0.479356	0.583728	0.547487	0.580824	0.0836336	0.753815	0.713855	0.608691	0.658215	0.0664523	0.0806846	0.794694	0.162785	0.737983	0.611898	0.774183	0.875946	0.805743	0.850265	0.41253	0.820821	0.13582	0.42139	0.861783	0.683285	0.1539	0.726675	0.387845	0.405147	0.519251	0.734474
cg05728754	0.0865435	0.42275	0.0349072	0.0313218	0.688677	0.032094	0.73557	0.258875	0.0587239	0.0494446	0.165117	0.573154	0.0929204	0.788522	0.590771	0.442655	0.50479	0.0598007	0.343902	0.0603858	0.489974	0.536343	0.555808	0.787214	0.646148	0.608826	0.622411	0.0552177	0.0263179	0.768244	0.332435	0.0373283	0.0475278	0.51419	0.917806	0.807739	0.818299	0.86306	0.587723	0.772764	0.62223	0.756028	0.654625	0.678005	0.728016	0.784657	0.769549	0.444516	0.318462
cg05196969	0.0377034	0.471547	0.501272	0.0193861	0.550133	0.547356	0.0292667	0.409036	0.491729	0.59438	0.0934562	0.0663442	0.430162	0.0141118	0.608858	0.260184	0.048029	0.568501	0.433467	0.46689	0.433067	0.069497	0.476104	0.450431	0.584708	0.385016	0.329163	0.0471437	0.500357	0.0405239	0.429717	0.778473	0.366208	0.76545	0.848785	0.419722	0.807791	0.825686	0.764758	0.608251	0.579619	0.821228	0.429527	0.773682	0.186328	0.811311	0.702376	0.630897	0.616377
cg05770238	0.0541317	0.0257526	0.570988	0.0517189	0.629155	0.0267943	0.230808	0.548498	0.0915658	0.729	0.205468	0.0406005	0.50395	0.588883	0.452543	0.490286	0.371742	0.553138	0.493133	0.699268	0.536868	0.55343	0.578471	0.0442351	0.664473	0.488509	0.695952	0.0642875	0.341648	0.711686	0.506654	0.134135	0.436726	0.825823	0.857239	0.762546	0.630334	0.796925	0.797546	0.699866	0.663801	0.572808	0.652367	0.778521	0.603805	0.231987	0.683899	0.627515	0.401686
cg26107890	0.440096	0.0815147	0.149729	0.727011	0.0798824	0.901466	0.802247	0.304119	0.0450096	0.116439	0.193218	0.829082	0.502443	0.0262009	0.087363	0.509885	0.715427	0.0601647	0.552087	0.788581	0.567714	0.0590175	0.507269	0.844699	0.599268	0.635248	0.760994	0.263451	0.0746913	0.216908	0.628703	0.816132	0.56322	0.154083	0.917474	0.836906	0.122758	0.637016	0.0505683	0.925234	0.602125	0.651693	0.705477	0.0564022	0.663262	0.339734	0.743312	0.424777	0.779269
cg23241781	0.803188	0.767018	0.740434	0.423966	0.6394	0.15584	0.426234	0.0603385	0.638231	0.758484	0.582874	0.694501	0.41771	0.781684	0.0578231	0.40542	0.466797	0.202516	0.250193	0.591565	0.467966	0.528602	0.552794	0.732824	0.365253	0.494123	0.388944	0.109504	0.858804	0.153296	0.415418	0.786504	0.0693374	0.865046	0.889829	0.760453	0.586951	0.837106	0.767076	0.730587	0.709997	0.384494	0.721888	0.598469	0.657827	0.166547	0.775239	0.744159	0.455271
cg10617909	0.027593	0.0479769	0.175864	0.754058	0.100054	0.0621125	0.642086	0.429082	0.600823	0.111899	0.175311	0.783974	0.51661	0.208374	0.694002	0.489158	0.489068	0.712804	0.549754	0.692216	0.612844	0.508411	0.580137	0.804531	0.73302	0.433456	0.735996	0.0743984	0.631376	0.0903168	0.209751	0.844219	0.580962	0.864311	0.0326072	0.824372	0.846898	0.044856	0.768296	0.716833	0.623351	0.728392	0.688459	0.804246	0.736793	0.684889	0.104249	0.750568	0.152177
cg22848598	0.859545	0.502274	0.58814	0.46874	0.73911	0.512954	0.0662213	0.52055	0.463195	0.855535	0.834415	0.757644	0.494471	0.832812	0.406279	0.474964	0.703418	0.085353	0.521172	0.735824	0.483934	0.541952	0.592755	0.832212	0.422775	0.142845	0.60714	0.0738045	0.0255144	0.0685084	0.637625	0.0363798	0.0673545	0.865121	0.957586	0.870228	0.784481	0.924704	0.854504	0.771126	0.793962	0.779419	0.696379	0.881476	0.730308	0.658876	0.102867	0.502776	0.263853
cg01090834	0.0709073	0.502848	0.656067	0.657621	0.786888	0.930101	0.697023	0.255867	0.73112	0.86961	0.845264	0.113559	0.421466	0.780468	0.467193	0.405738	0.837236	0.674023	0.431908	0.384225	0.196277	0.516643	0.568369	0.576965	0.282734	0.45733	0.72557	0.222305	0.926604	0.563627	0.385246	0.0218347	0.480192	0.842896	0.919223	0.871733	0.834683	0.967802	0.890481	0.59093	0.600596	0.922373	0.616388	0.89234	0.719297	0.88524	0.716251	0.827907	0.59531
cg15746696	0.549505	0.448135	0.214735	0.255211	0.051421	0.922694	0.620739	0.493548	0.685493	0.498835	0.0993882	0.0810825	0.363505	0.755908	0.0653861	0.313749	0.666398	0.48882	0.430304	0.671049	0.48474	0.489152	0.351143	0.747357	0.66806	0.0193275	0.614299	0.0237326	0.830932	0.0515411	0.448855	0.0170793	0.0433746	0.817508	0.875362	0.885774	0.561114	0.834038	0.854986	0.927066	0.584823	0.660105	0.0278263	0.032451	0.726327	0.875799	0.775459	0.569213	0.505025
cg25944720	0.598745	0.553178	0.853639	0.694287	0.0802201	0.755519	0.731964	0.506027	0.706116	0.883158	0.799434	0.0391314	0.474361	0.809148	0.601113	0.349711	0.605053	0.640226	0.46978	0.0372203	0.544349	0.546729	0.0164057	0.0263813	0.730966	0.483814	0.692182	0.578821	0.0289599	0.0700928	0.825153	0.0246742	0.453122	0.810888	0.886635	0.508395	0.0380586	0.87997	0.868329	0.679248	0.634228	0.866546	0.706316	0.0151549	0.0510554	0.829166	0.0268423	0.746707	0.712093
cg16266579	0.592002	0.107027	0.263908	0.41365	0.744081	0.920685	0.0677685	0.47603	0.432518	0.902722	0.0419661	0.72422	0.451345	0.786785	0.68183	0.42661	0.75132	0.490715	0.430206	0.740343	0.442418	0.351687	0.505269	0.51174	0.611009	0.494611	0.330473	0.0186218	0.518323	0.0529774	0.285411	0.785572	0.167672	0.797734	0.938032	0.870758	0.76868	0.891282	0.792896	0.918462	0.634928	0.682899	0.471506	0.550689	0.704359	0.431784	0.0136019	0.782813	0.735892
cg00117172	0.0183066	0.640233	0.27517	0.331987	0.17111	0.0248124	0.151255	0.565025	0.476452	0.147628	0.0834371	0.0195572	0.507022	0.573366	0.497697	0.418038	0.285716	0.531991	0.511869	0.724911	0.185844	0.573017	0.600895	0.775547	0.578935	0.36445	0.23162	0.0176253	0.0223964	0.198553	0.0342806	0.0213393	0.29335	0.840171	0.938153	0.837894	0.636762	0.894997	0.856658	0.773402	0.676105	0.604692	0.019746	0.837318	0.725258	0.90068	0.730733	0.783636	0.755815
cg21484228	0.0246581	0.023857	0.0371529	0.428054	0.0487093	0.0163319	0.678143	0.204202	0.373331	0.0490398	0.504448	0.517071	0.463157	0.451401	0.639603	0.44222	0.7078	0.0680511	0.365066	0.625508	0.445162	0.502053	0.393505	0.548209	0.516818	0.132242	0.520327	0.168716	0.0324346	0.0878667	0.139966	0.0613542	0.339173	0.776157	0.518577	0.707616	0.742732	0.639524	0.712921	0.689049	0.614273	0.791663	0.578141	0.735313	0.652367	0.0158337	0.646042	0.530582	0.536191
cg00827989	0.402679	0.0102708	0.432507	0.679955	0.229045	0.00832771	0.0708585	0.0356032	0.505764	0.785588	0.45576	0.622786	0.354939	0.471875	0.628624	0.316316	0.767938	0.0356589	0.358951	0.424191	0.248626	0.457963	0.0209083	0.72974	0.592264	0.408402	0.679764	0.0174828	0.0245139	0.0388321	0.213197	0.0182565	0.290555	0.764554	0.481501	0.428412	0.515435	0.791738	0.821888	0.67182	0.617929	0.674864	0.565045	0.806179	0.686485	0.784588	0.372186	0.722168	0.040696
cg23972738	0.106432	0.836507	0.895555	0.786415	0.80181	0.894358	0.659555	0.451201	0.785244	0.896755	0.805421	0.800646	0.418879	0.722133	0.147194	0.192869	0.822362	0.802987	0.237092	0.353916	0.345068	0.700859	0.163669	0.920978	0.349992	0.591679	0.794254	0.846616	0.735718	0.770134	0.527159	0.693032	0.506982	0.843908	0.943676	0.521504	0.221788	0.437969	0.902366	0.885908	0.678181	0.266964	0.788785	0.0499467	0.401626	0.581251	0.667584	0.679683	0.778862
cg23991622	0.80658	0.0465612	0.0388901	0.0166093	0.62034	0.43987	0.475631	0.320598	0.330349	0.196091	0.508274	0.564232	0.152843	0.688597	0.564459	0.255501	0.759435	0.591051	0.409869	0.708767	0.348037	0.349326	0.576032	0.75086	0.629169	0.386032	0.455922	0.401684	0.0259846	0.0483044	0.245271	0.481458	0.353554	0.791807	0.898793	0.637831	0.750576	0.890372	0.575734	0.892341	0.640643	0.83413	0.505282	0.203879	0.580855	0.659279	0.636671	0.745258	0.583349
cg07978472	0.0647887	0.781317	0.30236	0.633761	0.0800169	0.0211468	0.634649	0.237891	0.644641	0.67978	0.711331	0.707039	0.426344	0.555796	0.381716	0.412406	0.0669497	0.34691	0.39694	0.0984341	0.504499	0.360495	0.526484	0.726682	0.541081	0.273893	0.342504	0.0702732	0.0487821	0.0601964	0.291895	0.768921	0.262086	0.52885	0.0593108	0.771818	0.674991	0.640334	0.6945	0.620191	0.654648	0.688441	0.653832	0.819881	0.658848	0.781156	0.735216	0.697724	0.591655
cg09360770	0.0348851	0.148194	0.497894	0.559905	0.0900096	0.495112	0.268356	0.501213	0.732077	0.0903226	0.0997171	0.0447005	0.564434	0.659685	0.624183	0.35456	0.243426	0.152982	0.574926	0.678857	0.488978	0.41632	0.527584	0.517655	0.694777	0.487586	0.126179	0.646522	0.0367853	0.0403361	0.273587	0.0583528	0.418314	0.85698	0.531835	0.795809	0.782994	0.892096	0.880788	0.700998	0.724178	0.812254	0.686181	0.853415	0.811815	0.875412	0.682436	0.782736	0.4141
cg02523844	0.579599	0.0480016	0.379886	0.21647	0.691932	0.749405	0.310809	0.674237	0.60328	0.919055	0.795385	0.808266	0.430676	0.773021	0.174414	0.437482	0.11983	0.420694	0.546861	0.341015	0.550048	0.657095	0.639336	0.0447418	0.293304	0.757734	0.0989643	0.0710386	0.696843	0.210253	0.600042	0.481653	0.134291	0.884222	0.944173	0.891318	0.472572	0.920384	0.680277	0.905378	0.739196	0.732451	0.802252	0.653106	0.797321	0.787175	0.867837	0.847071	0.670119
cg14732324	0.068488	0.772476	0.25715	0.629925	0.0322142	0.031177	0.479132	0.375199	0.417649	0.665946	0.193516	0.024803	0.488619	0.577952	0.707902	0.307382	0.131896	0.681572	0.566278	0.352421	0.45164	0.340332	0.725002	0.745121	0.805215	0.441918	0.612394	0.497041	0.590659	0.0528465	0.516929	0.319251	0.0206537	0.82794	0.0226123	0.792326	0.846689	0.924437	0.809559	0.757783	0.632025	0.803248	0.493497	0.81654	0.655883	0.809801	0.725153	0.635404	0.47224
cg03826594	0.0452203	0.0370493	0.75528	0.00934288	0.738441	0.879262	0.617292	0.520908	0.654596	0.434604	0.610774	0.0678704	0.405543	0.702177	0.158525	0.432499	0.704268	0.631133	0.0552659	0.762115	0.534412	0.545525	0.0657153	0.0301343	0.23799	0.549907	0.0661307	0.485464	0.508165	0.508322	0.0754998	0.683504	0.471542	0.876592	0.927653	0.362822	0.146968	0.881235	0.796167	0.820812	0.61568	0.307485	0.0718761	0.816375	0.750728	0.83729	0.122263	0.705031	0.569851
cg03401096	0.131752	0.603598	0.346932	0.0488858	0.0713932	0.0954	0.372158	0.0229061	0.559175	0.621056	0.555823	0.70898	0.498191	0.171728	0.561463	0.571221	0.157835	0.0587765	0.617365	0.0946228	0.590108	0.621773	0.650186	0.715648	0.625152	0.57509	0.0470354	0.0823993	0.034617	0.212955	0.128662	0.697592	0.119113	0.810799	0.022755	0.726357	0.735615	0.809736	0.682416	0.546954	0.674244	0.709071	0.0336337	0.708223	0.691214	0.745535	0.733713	0.674334	0.629959
cg08234308	0.0499723	0.0379934	0.0690695	0.0415115	0.0852324	0.0608092	0.685723	0.37774	0.434666	0.811453	0.262653	0.773381	0.445109	0.552323	0.122901	0.51895	0.732137	0.607494	0.513421	0.333974	0.464735	0.579107	0.618718	0.296421	0.715484	0.555298	0.161732	0.0749731	0.0342425	0.112601	0.58512	0.792174	0.319463	0.640462	0.906017	0.846448	0.846476	0.89164	0.842261	0.672606	0.706758	0.857525	0.687222	0.80203	0.692291	0.672105	0.802347	0.708241	0.72179
cg24122218	0.229581	0.4074	0.697029	0.436307	0.605496	0.0206865	0.32525	0.45417	0.543163	0.466264	0.643276	0.0578371	0.322717	0.34699	0.454003	0.268397	0.326154	0.482484	0.27405	0.252564	0.362514	0.450205	0.326464	0.452241	0.614381	0.398064	0.574036	0.478296	0.064679	0.832445	0.363112	0.180715	0.0269862	0.755902	0.717917	0.755767	0.482212	0.817691	0.781446	0.853246	0.481257	0.688402	0.707757	0.792915	0.67463	0.795564	0.686013	0.636063	0.511252
cg23010538	0.0656151	0.0557469	0.684349	0.321693	0.100917	0.0696712	0.570309	0.311401	0.152668	0.737243	0.499887	0.0671414	0.504496	0.0719626	0.644787	0.617965	0.0514679	0.401848	0.621121	0.486567	0.6352	0.705014	0.714464	0.0732914	0.744095	0.718637	0.0675676	0.0889935	0.0442421	0.0898611	0.160636	0.0179099	0.238768	0.744226	0.0470287	0.902533	0.904002	0.905521	0.635241	0.697786	0.791667	0.76382	0.82999	0.908198	0.885125	0.204663	0.456414	0.755778	0.711214
cg02017926	0.198771	0.0499634	0.128145	0.786664	0.515066	0.901947	0.357554	0.0983768	0.463711	0.874004	0.224343	0.182172	0.571793	0.0714683	0.135675	0.654601	0.17422	0.334551	0.654493	0.832865	0.607811	0.685581	0.707725	0.0962081	0.754405	0.684458	0.738551	0.724995	0.0717771	0.452459	0.210254	0.116642	0.452621	0.873255	0.919609	0.869251	0.819482	0.895979	0.185412	0.879004	0.747289	0.375909	0.722182	0.680171	0.802939	0.621058	0.705298	0.101226	0.473144
cg06319475	0.0711852	0.0255272	0.182551	0.682027	0.0576158	0.811205	0.0538393	0.260761	0.0626831	0.144996	0.234247	0.760197	0.467654	0.0648883	0.636053	0.373259	0.133074	0.359739	0.486347	0.483389	0.403344	0.492386	0.0488238	0.732999	0.679427	0.415122	0.621063	0.0478642	0.0649532	0.799942	0.0556867	0.730669	0.543325	0.731947	0.80824	0.754317	0.751204	0.517317	0.806241	0.171951	0.40284	0.730247	0.543096	0.49971	0.651864	0.431136	0.584164	0.368425	0.66511
cg02340083	0.0188913	0.0684932	0.490816	0.386383	0.532186	0.0705209	0.0858503	0.546463	0.100315	0.507614	0.549798	0.099104	0.371448	0.101309	0.115951	0.40172	0.393117	0.0850984	0.49492	0.647194	0.395222	0.551817	0.60131	0.565901	0.716992	0.503855	0.170501	0.0805482	0.0636954	0.0859264	0.300288	0.0887379	0.456787	0.813788	0.881604	0.632082	0.602205	0.833536	0.809607	0.634814	0.650413	0.599092	0.575927	0.808734	0.716121	0.804861	0.753499	0.604292	0.706261
cg10028884	0.913997	0.685694	0.8	0.606372	0.664549	0.319907	0.551353	0.317943	0.574814	0.930288	0.380928	0.130285	0.288405	0.513451	0.491189	0.214154	0.237572	0.463512	0.281927	0.652403	0.311028	0.377613	0.0219275	0.569153	0.397675	0.431285	0.491597	0.4193	0.763249	0.101644	0.478277	0.719206	0.318329	0.698656	0.025174	0.688304	0.786994	0.848786	0.664453	0.920656	0.504157	0.837306	0.0532632	0.701954	0.56035	0.719382	0.503895	0.600253	0.508156
cg21185289	0.0351041	0.00476827	0.406699	0.0256366	0.0235039	0.501152	0.026314	0.383534	0.0393148	0.022521	0.186597	0.670358	0.411645	0.0170259	0.586261	0.404507	0.145438	0.62797	0.447286	0.622936	0.507205	0.552586	0.505591	0.0827312	0.568024	0.36002	0.420673	0.0372297	0.231772	0.0744142	0.263373	0.64085	0.34679	0.74109	0.864573	0.704414	0.744822	0.853453	0.753412	0.707448	0.583127	0.785941	0.550145	0.52365	0.650839	0.734618	0.727122	0.625177	0.564497
cg18158151	0.750424	0.0966549	0.295799	0.833552	0.586171	0.941462	0.355138	0.0192844	0.0403891	0.120242	0.577337	0.0338104	0.375448	0.594281	0.084225	0.487491	0.595504	0.730373	0.294156	0.608141	0.605929	0.707075	0.129442	0.159344	0.609527	0.657811	0.0242923	0.0237484	0.776239	0.689558	0.413584	0.0340268	0.321514	0.561746	0.826241	0.787689	0.0335086	0.907909	0.577215	0.979312	0.791278	0.826957	0.675889	0.0209523	0.0193154	0.842726	0.607041	0.572459	0.363262
cg05905176	0.0338234	0.050176	0.468832	0.555208	0.157478	0.831724	0.421582	0.300143	0.58952	0.0863357	0.304266	0.368708	0.249219	0.557483	0.525016	0.381554	0.0312149	0.56536	0.393099	0.42329	0.43988	0.510513	0.543246	0.630758	0.228038	0.327962	0.0557573	0.0599242	0.818151	0.446367	0.281275	0.758177	0.146574	0.812002	0.892595	0.820274	0.673351	0.692563	0.77137	0.615277	0.0742097	0.812742	0.605157	0.781285	0.695983	0.476972	0.742395	0.420869	0.537742
cg19030579	0.201107	0.0551679	0.352207	0.0279659	0.714918	0.793256	0.412067	0.0668732	0.140868	0.470403	0.0903322	0.65502	0.336344	0.414777	0.483007	0.405786	0.134915	0.0551993	0.532352	0.537465	0.268703	0.591044	0.64671	0.513748	0.773988	0.279216	0.605234	0.71001	0.518059	0.613889	0.353817	0.0475244	0.241066	0.859085	0.924009	0.760877	0.522818	0.62176	0.652924	0.648792	0.633026	0.570363	0.666181	0.736289	0.449659	0.717609	0.583069	0.578035	0.719308
cg22399133	0.0687643	0.131865	0.139476	0.842333	0.815395	0.120381	0.446431	0.587808	0.0819724	0.154557	0.670975	0.781798	0.278481	0.651026	0.701243	0.527505	0.803662	0.100528	0.506577	0.748943	0.615512	0.643042	0.473805	0.0831876	0.686259	0.622072	0.704021	0.0992274	0.228914	0.156545	0.777364	0.300646	0.553681	0.892719	0.937062	0.887123	0.862887	0.890473	0.640857	0.737063	0.698295	0.893954	0.796574	0.862363	0.819016	0.857093	0.416938	0.770676	0.726508
cg26635219	0.588477	0.55827	0.618501	0.0620493	0.343605	0.565671	0.0926466	0.609733	0.716803	0.493007	0.101348	0.502179	0.318292	0.412275	0.108767	0.46225	0.83031	0.0896516	0.153269	0.804661	0.481517	0.182022	0.597717	0.588732	0.486554	0.49524	0.065729	0.100939	0.0646061	0.0721666	0.485912	0.523526	0.194079	0.853322	0.887181	0.816522	0.830245	0.901363	0.744829	0.680005	0.690394	0.74043	0.757589	0.0406987	0.783253	0.572972	0.65517	0.753796	0.5351
cg25830182	0.69673	0.164402	0.760053	0.455577	0.778191	0.924433	0.237536	0.248597	0.427154	0.513244	0.390115	0.59954	0.104607	0.8563	0.646063	0.260435	0.812652	0.582881	0.358949	0.538593	0.394148	0.615287	0.485003	0.140454	0.441363	0.566734	0.442347	0.669574	0.929413	0.875823	0.253732	0.6927	0.385582	0.900322	0.928968	0.900847	0.506035	0.837683	0.892525	0.866959	0.721831	0.62193	0.524942	0.901892	0.705862	0.760137	0.748748	0.788712	0.402891
cg01357292	0.194208	0.789026	0.0465537	0.0749786	0.685543	0.0262401	0.681629	0.340193	0.130416	0.878866	0.0748952	0.707754	0.428854	0.713732	0.0691703	0.349078	0.733414	0.458392	0.117631	0.664495	0.405042	0.499842	0.355617	0.725527	0.441185	0.491246	0.451659	0.0750901	0.0259539	0.78014	0.538884	0.340885	0.327299	0.0185613	0.88963	0.767886	0.168603	0.0208993	0.848666	0.874335	0.631496	0.55111	0.620586	0.049735	0.637825	0.219928	0.677836	0.587207	0.603462
cg25500050	0.0559916	0.131627	0.179176	0.112211	0.211705	0.0470871	0.673935	0.559693	0.369128	0.0973021	0.650969	0.124363	0.324087	0.400496	0.0214781	0.616407	0.0712896	0.783325	0.268953	0.475178	0.510048	0.348734	0.432671	0.730003	0.621475	0.580112	0.0564061	0.0541929	0.494319	0.058913	0.383202	0.116193	0.067488	0.830381	0.436116	0.929019	0.795068	0.602273	0.921043	0.63431	0.810417	0.709851	0.515488	0.896262	0.825948	0.538581	0.158419	0.784599	0.43826
cg18947951	0.544141	0.141561	0.0818514	0.635917	0.395849	0.902461	0.56293	0.432022	0.620228	0.0691242	0.145878	0.565698	0.207123	0.766333	0.0604273	0.289307	0.74765	0.437257	0.215908	0.708102	0.404538	0.537331	0.426244	0.777307	0.528108	0.352882	0.711469	0.210707	0.724143	0.773185	0.375055	0.781828	0.309249	0.802917	0.933718	0.809015	0.833062	0.896868	0.8591	0.679968	0.658058	0.87931	0.541495	0.576409	0.578024	0.846339	0.770358	0.47873	0.561663
cg15285250	0.927506	0.860354	0.409641	0.616638	0.786058	0.482277	0.583432	0.688346	0.759449	0.850693	0.557743	0.334455	0.475089	0.871718	0.140042	0.493843	0.754183	0.444237	0.567312	0.631332	0.488872	0.706288	0.347789	0.346895	0.352613	0.664213	0.126055	0.788776	0.756535	0.819479	0.432355	0.769738	0.362941	0.869724	0.964862	0.869546	0.322568	0.0776389	0.919412	0.641732	0.749619	0.532248	0.7755	0.902681	0.806587	0.904063	0.852853	0.782017	0.801085
cg04399751	0.125867	0.0132492	0.267422	0.0164646	0.0411609	0.01643	0.562561	0.477209	0.703269	0.0943369	0.147717	0.0267006	0.383193	0.593011	0.29772	0.466765	0.414819	0.103142	0.496954	0.511593	0.498506	0.343208	0.155709	0.549537	0.658911	0.511016	0.706236	0.0250832	0.358453	0.0248111	0.0617739	0.468487	0.0250484	0.853051	0.0125764	0.844165	0.318902	0.83823	0.902882	0.729255	0.78136	0.879937	0.61421	0.886755	0.793472	0.792592	0.780554	0.840346	0.0710746
cg18856581	0.0149273	0.0509457	0.38903	0.0489012	0.0775268	0.0146121	0.641657	0.552767	0.744401	0.154649	0.346192	0.581199	0.516698	0.805385	0.328682	0.454321	0.750089	0.0629801	0.541793	0.514163	0.44397	0.584111	0.480533	0.845262	0.646098	0.382659	0.105783	0.0554431	0.0207338	0.0428642	0.164758	0.822514	0.247605	0.818976	0.0164117	0.857425	0.858259	0.936604	0.118197	0.541757	0.633794	0.727435	0.633316	0.673225	0.723451	0.469139	0.584681	0.609557	0.610998
cg00420348	0.0228416	0.648634	0.454452	0.672557	0.117356	0.0194437	0.516019	0.431119	0.558187	0.305889	0.46724	0.0428914	0.431467	0.700919	0.0458942	0.308377	0.0946764	0.55125	0.350973	0.637568	0.36162	0.397991	0.381451	0.0430118	0.605483	0.0658421	0.624871	0.0349184	0.767344	0.76277	0.469296	0.703569	0.335477	0.783203	0.849311	0.751973	0.757948	0.801342	0.76199	0.717891	0.527804	0.816004	0.451257	0.735206	0.671282	0.831439	0.596955	0.678657	0.562788
cg23795217	0.0469726	0.02767	0.726414	0.1025	0.642424	0.786877	0.48906	0.496631	0.594239	0.334639	0.795577	0.0827991	0.311925	0.586527	0.430747	0.437508	0.537916	0.606913	0.0726736	0.672725	0.452329	0.52231	0.0676484	0.0353727	0.465576	0.531729	0.0902592	0.4337	0.385088	0.459166	0.232574	0.641335	0.450139	0.830752	0.897591	0.682593	0.396999	0.824913	0.777073	0.8083	0.59197	0.524021	0.0994652	0.780438	0.75816	0.743742	0.218007	0.675598	0.574468
cg25627226	0.0362905	0.769024	0.616672	0.0942452	0.115772	0.0355654	0.745903	0.482381	0.631959	0.0556292	0.578943	0.690996	0.483657	0.433282	0.191576	0.617025	0.575155	0.114735	0.603224	0.693923	0.464281	0.560051	0.495725	0.786807	0.589789	0.478084	0.1375	0.142979	0.0554683	0.275255	0.565896	0.846279	0.103926	0.0301129	0.0533973	0.834364	0.687803	0.861903	0.165964	0.580997	0.72942	0.619465	0.696735	0.852004	0.782894	0.704466	0.56176	0.802592	0.799864
cg23141355	0.867252	0.779474	0.34597	0.0413276	0.116784	0.903299	0.0362934	0.433278	0.666244	0.116589	0.464275	0.286836	0.375317	0.435152	0.0291306	0.278061	0.158443	0.435836	0.450023	0.10386	0.430655	0.476833	0.467567	0.717772	0.461952	0.513749	0.626396	0.0608725	0.0366951	0.0620915	0.389185	0.798101	0.147565	0.865857	0.924421	0.813682	0.822155	0.900515	0.171144	0.574194	0.687367	0.746321	0.682448	0.710047	0.68272	0.830998	0.520706	0.654955	0.696134
cg24504927	0.906409	0.0640205	0.443996	0.0265798	0.722625	0.483209	0.646595	0.520938	0.395178	0.501079	0.706349	0.521547	0.384958	0.700172	0.0425623	0.296415	0.58963	0.562022	0.15205	0.56838	0.326389	0.300057	0.514811	0.787323	0.209715	0.533305	0.0540427	0.235031	0.0484173	0.0294118	0.471245	0.641789	0.486193	0.841489	0.916223	0.850358	0.821099	0.53908	0.2676	0.723772	0.672106	0.682524	0.687839	0.621728	0.767568	0.571649	0.797962	0.753383	0.752351
cg08927016	0.101398	0.0721448	0.186744	0.108089	0.378884	0.0660321	0.537986	0.573207	0.684702	0.791182	0.255798	0.296314	0.361094	0.360254	0.709654	0.414583	0.765118	0.169246	0.47713	0.68934	0.500716	0.574116	0.420824	0.0608599	0.703776	0.622203	0.704298	0.073181	0.0433709	0.209793	0.271475	0.282191	0.479763	0.852385	0.931827	0.770474	0.744136	0.919299	0.867788	0.708269	0.775069	0.881023	0.711998	0.818388	0.79919	0.840206	0.484884	0.754949	0.733179
cg21026830	0.476306	0.607563	0.160661	0.79781	0.50507	0.0482962	0.361033	0.48084	0.0575075	0.106737	0.89115	0.785751	0.389241	0.622372	0.51597	0.485614	0.770844	0.38597	0.503817	0.295642	0.333281	0.41103	0.530106	0.0575228	0.758712	0.50171	0.104935	0.556485	0.640314	0.212676	0.391713	0.576429	0.268272	0.865089	0.87221	0.852409	0.841951	0.911866	0.529133	0.649902	0.694977	0.513955	0.74565	0.812411	0.730532	0.833405	0.583834	0.721155	0.469939
cg05959459	0.0527133	0.0250787	0.16944	0.0569112	0.642098	0.896371	0.0288378	0.36382	0.451136	0.82111	0.438887	0.650905	0.332867	0.269298	0.348582	0.305144	0.694241	0.372479	0.390801	0.299607	0.425486	0.03048	0.413466	0.660027	0.417525	0.356172	0.450589	0.0364323	0.0601289	0.036006	0.418142	0.710358	0.344104	0.754744	0.679149	0.693064	0.100991	0.756877	0.821166	0.697329	0.682937	0.759951	0.618135	0.797179	0.50841	0.445221	0.230253	0.66291	0.704857
cg08184792	0.327116	0.606289	0.217757	0.396394	0.634198	0.815699	0.446188	0.383312	0.478512	0.8208	0.0858649	0.676582	0.386542	0.812142	0.579593	0.406077	0.705605	0.322226	0.340549	0.717814	0.445308	0.308508	0.489386	0.292454	0.600189	0.522255	0.212462	0.0217958	0.509153	0.0491048	0.316039	0.665966	0.14116	0.789024	0.878407	0.770177	0.77986	0.850926	0.696774	0.909438	0.595911	0.725211	0.492542	0.504073	0.67633	0.417488	0.0319715	0.810649	0.800349
cg13592399	0.251825	0.804878	0.47529	0.701177	0.037707	0.540244	0.416029	0.461434	0.619862	0.0916517	0.438378	0.685933	0.400351	0.557496	0.680694	0.387851	0.578027	0.268603	0.432038	0.53183	0.422606	0.428736	0.471821	0.522042	0.596446	0.358321	0.590075	0.0226316	0.019125	0.0455163	0.262829	0.720322	0.352984	0.803222	0.0319115	0.639709	0.753511	0.854013	0.725787	0.874283	0.59634	0.699966	0.617169	0.725945	0.60421	0.784018	0.639011	0.708565	0.629659
cg14287235	0.0261958	0.0294793	0.0827176	0.688654	0.222983	0.685822	0.284119	0.442409	0.230258	0.0904338	0.227433	0.549823	0.55902	0.0263675	0.638675	0.495235	0.146122	0.618065	0.551199	0.632434	0.442822	0.574983	0.446818	0.0375007	0.722083	0.553869	0.673733	0.0748396	0.0444637	0.753358	0.359846	0.14654	0.338274	0.823053	0.843406	0.770156	0.607853	0.801415	0.77839	0.751838	0.67047	0.749893	0.639962	0.526655	0.697601	0.644732	0.717991	0.12948	0.700297
cg25666433	0.0103827	0.247346	0.0405577	0.0141137	0.285976	0.0280124	0.552881	0.287424	0.501715	0.684316	0.547168	0.705861	0.248056	0.43223	0.066219	0.402642	0.722128	0.488455	0.355914	0.750814	0.414511	0.579647	0.481575	0.238427	0.712732	0.546682	0.0303352	0.0206334	0.335384	0.0596782	0.563151	0.0177929	0.415679	0.459978	0.880973	0.766405	0.734231	0.891661	0.706111	0.770095	0.692141	0.781062	0.704031	0.0366912	0.521831	0.548808	0.00972889	0.619594	0.656791
cg08323075	0.0162687	0.0195068	0.0439249	0.0163153	0.0713323	0.0485551	0.675846	0.490208	0.623437	0.132235	0.269539	0.0434524	0.480511	0.556332	0.230172	0.558927	0.66492	0.365184	0.549675	0.652432	0.551412	0.518931	0.605569	0.657389	0.638579	0.504483	0.188168	0.0490292	0.0552007	0.149119	0.245573	0.0229319	0.530624	0.798545	0.874738	0.747107	0.796758	0.854278	0.755579	0.754024	0.679789	0.801099	0.685712	0.774122	0.742779	0.744365	0.681541	0.755966	0.65808
cg18430555	0.0414357	0.710768	0.889624	0.638527	0.734821	0.723101	0.704518	0.390854	0.675405	0.0157643	0.56903	0.702672	0.159147	0.555213	0.418593	0.331254	0.822066	0.270954	0.447454	0.688809	0.498835	0.415362	0.0387439	0.832059	0.583697	0.550487	0.645831	0.429677	0.885984	0.0814607	0.371791	0.398514	0.435645	0.878699	0.949591	0.894531	0.856034	0.859739	0.77888	0.613203	0.554204	0.83924	0.765046	0.337095	0.800513	0.567375	0.793725	0.703202	0.598218
cg24430580	0.912963	0.825163	0.590995	0.597285	0.321525	0.878407	0.134058	0.116395	0.463404	0.85143	0.456654	0.0422067	0.425617	0.678869	0.329786	0.258374	0.723768	0.453609	0.314801	0.616245	0.0491552	0.493196	0.0337823	0.027388	0.584727	0.282814	0.104593	0.484991	0.437169	0.784036	0.330019	0.776271	0.291309	0.808349	0.872731	0.418167	0.793776	0.400358	0.790141	0.839369	0.594715	0.0103103	0.0573242	0.818792	0.544465	0.34353	0.685058	0.693019	0.444775
cg08047457	0.016548	0.0135238	0.0197819	0.02346	0.0748281	0.649459	0.0246379	0.559089	0.136549	0.0696142	0.326068	0.0183713	0.443114	0.701977	0.507869	0.39867	0.507759	0.0205703	0.562515	0.61667	0.464456	0.540456	0.400919	0.0102988	0.603597	0.481296	0.614841	0.447919	0.0173649	0.456958	0.549198	0.0190877	0.479602	0.691874	0.77921	0.696739	0.733229	0.459625	0.777049	0.741996	0.614723	0.725159	0.422557	0.368323	0.346826	0.754096	0.285891	0.147814	0.485929
cg14718568	0.247136	0.0275321	0.368425	0.0299518	0.0398608	0.0443332	0.586968	0.077828	0.571021	0.0413633	0.103417	0.0258444	0.431993	0.0613876	0.440019	0.435762	0.406901	0.0598237	0.388557	0.527495	0.426394	0.523925	0.0675986	0.736903	0.609089	0.518423	0.0675555	0.0387375	0.365953	0.0653425	0.113192	0.721115	0.466744	0.791043	0.913444	0.604012	0.49726	0.726329	0.741327	0.76516	0.49303	0.503259	0.686724	0.647132	0.711099	0.721571	0.471792	0.71593	0.700178
cg08781140	0.0396291	0.0506552	0.601092	0.049047	0.365576	0.0816667	0.598883	0.569267	0.725762	0.332675	0.491282	0.0606145	0.492382	0.687664	0.731703	0.482984	0.12238	0.750678	0.576513	0.446238	0.587958	0.585083	0.0397782	0.526843	0.805431	0.531885	0.0623121	0.40297	0.535297	0.108701	0.592622	0.681236	0.548766	0.874656	0.909449	0.831416	0.703271	0.906752	0.83852	0.900766	0.740485	0.862015	0.667366	0.557839	0.758083	0.831668	0.822781	0.783227	0.662231
cg10210594	0.577939	0.238904	0.0679097	0.0432547	0.228077	0.146673	0.0370943	0.680593	0.291796	0.08164	0.549036	0.185662	0.620739	0.0691102	0.378147	0.597716	0.86107	0.439764	0.713941	0.484512	0.704543	0.720996	0.703283	0.0459096	0.77824	0.62848	0.162557	0.148144	0.0934322	0.209188	0.510094	0.452393	0.681468	0.600227	0.917352	0.826605	0.185174	0.712045	0.821096	0.00648056	0.708885	0.894265	0.682439	0.777283	0.610157	0.493336	0.601493	0.704932	0.734796
cg08189989	0.748208	0.859018	0.557046	0.700181	0.654962	0.842489	0.0783005	0.354548	0.680173	0.748556	0.816818	0.723401	0.286196	0.337269	0.612845	0.395415	0.766649	0.695197	0.361841	0.710845	0.302095	0.365224	0.52051	0.755053	0.582937	0.489409	0.0468227	0.0833118	0.059325	0.0785047	0.109983	0.8105	0.478538	0.841363	0.896214	0.755921	0.785965	0.896915	0.788524	0.410804	0.592352	0.536854	0.630865	0.698587	0.704899	0.734462	0.781532	0.629804	0.493342
cg17437939	0.949391	0.0951526	0.136042	0.904536	0.164648	0.45161	0.554458	0.897039	0.720394	0.0673581	0.652328	0.78215	0.801448	0.120774	0.356876	0.589688	0.650284	0.765473	0.269935	0.180497	0.658711	0.651378	0.785607	0.107189	0.231199	0.883651	0.371296	0.707524	0.0801827	0.159138	0.594296	0.176257	0.190113	0.979681	0.0696375	0.984672	0.96572	0.0599311	0.222824	0.0917304	0.927688	0.706814	0.960363	0.946199	0.684304	0.179055	0.92389	0.282184	0.431168
cg16747109	0.929411	0.908371	0.571295	0.726765	0.377703	0.917343	0.131527	0.172099	0.450997	0.894256	0.160348	0.0695428	0.319681	0.846957	0.115233	0.365361	0.794845	0.293972	0.457039	0.7631	0.0596877	0.536796	0.0782286	0.0620495	0.66258	0.343375	0.423402	0.596108	0.0568787	0.835128	0.370619	0.848646	0.395053	0.847869	0.914199	0.485352	0.875494	0.450074	0.871019	0.888736	0.640841	0.0194189	0.0582626	0.898398	0.586422	0.404838	0.765201	0.739844	0.5777
cg00698906	0.507495	0.80011	0.0715296	0.820699	0.274585	0.548774	0.729719	0.15716	0.522706	0.787608	0.735064	0.765691	0.569296	0.251224	0.745401	0.547054	0.481077	0.445215	0.637454	0.817138	0.149044	0.650258	0.516799	0.0928833	0.762618	0.56017	0.752842	0.748528	0.0642272	0.897182	0.70203	0.056742	0.40484	0.800914	0.136724	0.88936	0.779476	0.110916	0.88779	0.898783	0.682331	0.91963	0.718651	0.103811	0.165068	0.427571	0.274192	0.482386	0.150899
cg21401879	0.0227589	0.0474217	0.280667	0.0278737	0.701294	0.568247	0.694296	0.0718679	0.693426	0.530406	0.254744	0.0584903	0.277654	0.565115	0.677398	0.501975	0.282621	0.255197	0.0755588	0.643437	0.563554	0.46135	0.501373	0.726785	0.679064	0.54137	0.103641	0.0561638	0.0227108	0.769717	0.530486	0.562939	0.529506	0.804494	0.0214651	0.777487	0.79845	0.876983	0.772791	0.642901	0.671608	0.137833	0.650226	0.047808	0.542098	0.681044	0.739565	0.588943	0.543847
cg16178603	0.110247	0.829118	0.825182	0.708981	0.73878	0.821935	0.657132	0.393552	0.689722	0.764155	0.790992	0.690476	0.355858	0.731283	0.0508537	0.149179	0.725239	0.662432	0.158415	0.24918	0.258453	0.554338	0.053984	0.745585	0.246932	0.536483	0.655449	0.591586	0.840615	0.670526	0.432083	0.623215	0.433968	0.834963	0.927334	0.481168	0.325113	0.0466704	0.784818	0.735682	0.57781	0.287266	0.605671	0.123508	0.0996914	0.481584	0.725435	0.625674	0.63311
cg24021956	0.574866	0.0552645	0.40533	0.314493	0.742021	0.772556	0.344623	0.68532	0.581	0.906115	0.811891	0.753257	0.469323	0.733952	0.219143	0.43336	0.135747	0.509168	0.541952	0.366093	0.535004	0.651239	0.639856	0.0421517	0.348992	0.690306	0.096484	0.0805787	0.66825	0.141095	0.621576	0.609885	0.143233	0.792694	0.904551	0.809668	0.463869	0.895067	0.6703	0.819164	0.723013	0.787024	0.725554	0.633953	0.748423	0.731042	0.787302	0.815054	0.617357
cg24659054	0.0505147	0.0122859	0.187272	0.0276022	0.0459673	0.0328985	0.500969	0.545371	0.539413	0.0616423	0.841433	0.180856	0.42914	0.0967708	0.672904	0.354143	0.74794	0.741553	0.617301	0.753323	0.566315	0.549207	0.491925	0.611987	0.626113	0.342076	0.719822	0.185261	0.0502932	0.0607532	0.395315	0.127357	0.0791946	0.733609	0.0278144	0.76515	0.811825	0.918164	0.772935	0.668805	0.684885	0.790323	0.630086	0.856812	0.652116	0.265068	0.760575	0.757187	0.352416
cg00765922	0.857311	0.485702	0.327401	0.211902	0.0735195	0.0624346	0.102959	0.657804	0.629169	0.10899	0.564017	0.168812	0.643821	0.28224	0.518562	0.476614	0.198136	0.214583	0.489814	0.463645	0.512293	0.068776	0.527537	0.441435	0.24024	0.59731	0.717172	0.0367623	0.475322	0.24146	0.663512	0.233492	0.504995	0.797368	0.0288436	0.861907	0.407646	0.816549	0.888434	0.289732	0.795339	0.654837	0.77044	0.869927	0.663356	0.809912	0.601645	0.631676	0.805861
cg08701621	0.672767	0.877698	0.511233	0.128053	0.62005	0.0780915	0.580063	0.652613	0.733598	0.0581246	0.66144	0.549481	0.546973	0.840162	0.653631	0.533716	0.861594	0.179568	0.581292	0.782128	0.699997	0.521049	0.502203	0.836929	0.640962	0.245249	0.179321	0.145459	0.0733064	0.0436786	0.249379	0.217793	0.218602	0.433145	0.597828	0.76736	0.615455	0.210589	0.816887	0.770236	0.503755	0.440107	0.691162	0.629593	0.870752	0.918036	0.817111	0.879014	0.790434
cg06907418	0.0502981	0.3679	0.203747	0.26804	0.610105	0.906274	0.579451	0.458592	0.71759	0.848254	0.809921	0.469934	0.403313	0.698073	0.523355	0.356438	0.140834	0.302001	0.356024	0.0880917	0.548028	0.531441	0.522818	0.0862253	0.528063	0.242787	0.658996	0.0730478	0.860973	0.782598	0.0872435	0.593051	0.054752	0.817285	0.875711	0.824406	0.882657	0.907021	0.767335	0.707847	0.674968	0.616892	0.608338	0.0908069	0.517713	0.809515	0.748284	0.621937	0.660983
cg11930554	0.741374	0.889085	0.34839	0.699173	0.703779	0.866574	0.617287	0.431513	0.507624	0.723444	0.515237	0.0785555	0.41885	0.817413	0.12516	0.346723	0.687533	0.690835	0.474157	0.192663	0.433882	0.549462	0.600597	0.772068	0.72285	0.565377	0.119574	0.309683	0.822436	0.0426417	0.392141	0.841632	0.445322	0.872806	0.861437	0.857854	0.825351	0.814536	0.840763	0.713479	0.720992	0.916908	0.72633	0.0892819	0.680769	0.854184	0.71289	0.694666	0.825312
cg14931854	0.114467	0.839616	0.818507	0.220527	0.517765	0.776892	0.463908	0.324179	0.662436	0.765708	0.774943	0.607748	0.356512	0.72364	0.635845	0.314891	0.625268	0.409395	0.307298	0.536536	0.454063	0.486042	0.518362	0.0451478	0.55614	0.434736	0.673954	0.03012	0.870915	0.0424277	0.390579	0.730039	0.321676	0.839961	0.910502	0.795871	0.875667	0.882866	0.77757	0.812218	0.568672	0.856541	0.712326	0.680545	0.732892	0.476021	0.688735	0.563457	0.634513
cg25856383	0.840517	0.0193048	0.259717	0.61403	0.532114	0.881246	0.471059	0.0461033	0.684542	0.495351	0.658597	0.0365104	0.434332	0.724101	0.0522922	0.395515	0.0795874	0.578376	0.416789	0.134191	0.537389	0.448451	0.0325647	0.763914	0.471007	0.465197	0.606567	0.0470618	0.477754	0.310443	0.520292	0.0495336	0.266074	0.0233864	0.89197	0.777169	0.029564	0.0279987	0.854818	0.450372	0.594228	0.663188	0.660732	0.648642	0.0353469	0.353562	0.713704	0.420795	0.526517
cg12500879	0.598012	0.557461	0.683811	0.587551	0.0866298	0.646848	0.236154	0.503477	0.713906	0.329227	0.200331	0.637931	0.231935	0.437945	0.575167	0.476121	0.4849	0.189533	0.355088	0.150846	0.426956	0.230448	0.63329	0.0305783	0.627007	0.520949	0.438764	0.252068	0.809003	0.0527302	0.122061	0.152071	0.42211	0.874103	0.929867	0.87879	0.740278	0.0388441	0.192325	0.676673	0.700179	0.784814	0.789832	0.813623	0.669756	0.848252	0.728001	0.747702	0.630855
cg25747192	0.0305545	0.0309358	0.0326027	0.0351024	0.0864629	0.640317	0.0329273	0.542088	0.108199	0.0674839	0.113656	0.0376527	0.401781	0.598103	0.498247	0.401869	0.491134	0.0392148	0.519658	0.600355	0.467723	0.528681	0.381796	0.0210409	0.630339	0.474962	0.635296	0.428041	0.0189875	0.367777	0.518209	0.0359571	0.469653	0.776217	0.890442	0.698833	0.747408	0.373036	0.774718	0.751358	0.612823	0.822215	0.395155	0.268474	0.328352	0.817089	0.192214	0.145671	0.424028
cg19127283	0.0257885	0.0285673	0.0394202	0.355842	0.0569209	0.0194939	0.722115	0.264092	0.290324	0.0371131	0.527944	0.525285	0.487912	0.491759	0.64939	0.470335	0.743975	0.0817061	0.407681	0.639489	0.50602	0.520211	0.446345	0.54938	0.538612	0.126605	0.547524	0.245238	0.0443068	0.102194	0.280345	0.131406	0.409008	0.817403	0.553319	0.745436	0.78548	0.648595	0.75282	0.715118	0.626053	0.819755	0.648353	0.790447	0.687966	0.0339635	0.691457	0.577066	0.594355
cg06962944	0.0494426	0.0180398	0.0881354	0.0259528	0.525735	0.0385973	0.574948	0.315914	0.40695	0.160629	0.254765	0.0465963	0.511307	0.241483	0.568586	0.55011	0.260547	0.636428	0.687119	0.647243	0.4226	0.0431677	0.620795	0.560176	0.608995	0.52488	0.0729731	0.0583384	0.0994355	0.113613	0.0993862	0.473636	0.31084	0.68628	0.642276	0.811308	0.800408	0.666408	0.456502	0.761385	0.645424	0.813308	0.0380337	0.760274	0.70468	0.643418	0.511343	0.581242	0.0702773
cg17088073	0.0456637	0.026424	0.629679	0.706961	0.742841	0.0304319	0.387622	0.541383	0.618017	0.506443	0.0626701	0.23107	0.185122	0.187078	0.232925	0.365981	0.639247	0.598904	0.288043	0.737213	0.385559	0.527083	0.56333	0.787894	0.748927	0.408481	0.113682	0.0295052	0.0208719	0.0535126	0.389785	0.64126	0.383481	0.819772	0.890837	0.776185	0.599481	0.915707	0.801235	0.519416	0.654751	0.654837	0.5621	0.853811	0.511353	0.512605	0.725445	0.708848	0.687111
cg14457782	0.0647806	0.0306936	0.160611	0.0359963	0.350148	0.822515	0.108497	0.189982	0.0631375	0.787462	0.102789	0.357719	0.301801	0.461298	0.609961	0.411459	0.0873424	0.370045	0.445843	0.326244	0.450305	0.510248	0.366904	0.080114	0.628926	0.454114	0.606778	0.0606684	0.0434162	0.0720743	0.458831	0.439922	0.360216	0.796679	0.871217	0.777695	0.831465	0.909946	0.797427	0.565504	0.619171	0.895675	0.601849	0.778358	0.721271	0.664588	0.118028	0.48734	0.72209
cg15026277	0.879621	0.791866	0.0572917	0.0251492	0.0339644	0.0278587	0.541225	0.258108	0.596508	0.102919	0.716675	0.0210248	0.28732	0.661967	0.446677	0.291768	0.351605	0.532855	0.303703	0.603415	0.284131	0.396304	0.0223947	0.017917	0.517428	0.405046	0.453236	0.0105189	0.789308	0.0473448	0.339785	0.734268	0.258589	0.737899	0.840568	0.786249	0.777615	0.862581	0.739986	0.893858	0.505603	0.831226	0.566349	0.69356	0.614328	0.665079	0.137997	0.637961	0.59316
cg10304637	0.870453	0.637891	0.384399	0.731047	0.671556	0.811039	0.225469	0.503733	0.629241	0.533176	0.816501	0.752422	0.250385	0.77422	0.0860154	0.311146	0.272016	0.129099	0.494559	0.39693	0.318025	0.33736	0.353238	0.670547	0.129438	0.58251	0.0749249	0.743837	0.11225	0.586318	0.252486	0.585041	0.313465	0.792716	0.890008	0.776395	0.138361	0.748951	0.698062	0.78565	0.619835	0.223214	0.754616	0.403569	0.798639	0.842178	0.75833	0.722297	0.476773
cg02280912	0.411631	0.46642	0.109343	0.063498	0.053329	0.849524	0.498668	0.428457	0.592158	0.537304	0.0765134	0.0632666	0.359611	0.697149	0.0687262	0.2808	0.614832	0.487573	0.372566	0.573808	0.409847	0.470286	0.270285	0.713846	0.604001	0.0256686	0.592412	0.0211304	0.628036	0.055103	0.254925	0.0432093	0.0441026	0.747256	0.847562	0.773009	0.52851	0.840095	0.783536	0.780665	0.536842	0.617185	0.03724	0.030106	0.668764	0.782321	0.690678	0.512799	0.364787
cg24008544	0.796122	0.71507	0.114435	0.0175399	0.0584408	0.0198829	0.555722	0.297446	0.535874	0.0923283	0.696118	0.0228946	0.335545	0.655503	0.453988	0.332782	0.390106	0.527387	0.267925	0.60793	0.349129	0.412874	0.0202335	0.0263913	0.54504	0.424477	0.513131	0.0240005	0.686493	0.0826286	0.405133	0.642511	0.277524	0.698903	0.804385	0.7305	0.758613	0.790947	0.708803	0.834196	0.525804	0.77185	0.534914	0.652359	0.608852	0.687115	0.190487	0.591603	0.516143
cg04515996	0.939836	0.0320172	0.0463462	0.0572511	0.0646488	0.0541286	0.0672906	0.345757	0.285128	0.0612588	0.617708	0.0702875	0.467222	0.0451449	0.50652	0.521614	0.545869	0.439869	0.51987	0.785415	0.617698	0.508614	0.579205	0.870488	0.43206	0.590825	0.0708209	0.0892274	0.718387	0.0226766	0.158113	0.0613849	0.069214	0.903869	0.935869	0.870192	0.400521	0.810962	0.846972	0.750534	0.740305	0.915198	0.828896	0.762747	0.099493	0.590289	0.325547	0.778165	0.646967
cg11648594	0.148404	0.0840994	0.342447	0.722096	0.140395	0.896992	0.134979	0.521347	0.280956	0.746151	0.707865	0.234592	0.454479	0.0986181	0.322343	0.500489	0.228705	0.38468	0.547848	0.370859	0.265077	0.504518	0.605453	0.578704	0.747435	0.550712	0.787891	0.510614	0.15803	0.703854	0.529044	0.15543	0.495346	0.85906	0.882484	0.8606	0.692334	0.878448	0.83648	0.875832	0.732664	0.865026	0.776453	0.824581	0.708199	0.737705	0.262849	0.541798	0.716065
cg20449590	0.113774	0.895667	0.559297	0.705332	0.30948	0.843052	0.589558	0.480355	0.446863	0.0926281	0.8345	0.828215	0.408647	0.802245	0.729293	0.552609	0.826955	0.296796	0.412386	0.680851	0.486545	0.654588	0.620753	0.903798	0.747132	0.688086	0.518778	0.0763057	0.922344	0.48953	0.501917	0.554749	0.418822	0.89807	0.91543	0.872471	0.858351	0.920824	0.850596	0.838323	0.857399	0.853903	0.742774	0.875419	0.788161	0.730456	0.901667	0.814133	0.662471
cg03976877	0.0790994	0.27127	0.124144	0.769373	0.107174	0.0736818	0.469166	0.166037	0.574869	0.0692371	0.142246	0.732116	0.532862	0.699124	0.340484	0.439211	0.58985	0.603455	0.579968	0.724415	0.515716	0.581974	0.631734	0.791549	0.368786	0.602446	0.546327	0.518404	0.0542186	0.067215	0.407569	0.348059	0.602931	0.78858	0.0927313	0.729756	0.762842	0.844992	0.692575	0.802686	0.714548	0.716893	0.712473	0.827933	0.738647	0.796672	0.705448	0.758731	0.758887
cg25510609	0.825714	0.827861	0.158255	0.50428	0.497404	0.762594	0.663739	0.368518	0.567643	0.780818	0.797499	0.666566	0.33471	0.723564	0.581981	0.20647	0.615452	0.445291	0.281016	0.659548	0.310903	0.384152	0.425539	0.615353	0.0351196	0.333017	0.501325	0.553097	0.115212	0.715342	0.361403	0.654835	0.257683	0.766839	0.851125	0.747416	0.776729	0.114924	0.704348	0.595106	0.597398	0.0380497	0.609412	0.794165	0.52658	0.748036	0.646178	0.640351	0.392976
cg25397945	0.152596	0.658018	0.0424248	0.0604269	0.521629	0.0341262	0.628562	0.050385	0.0417618	0.053406	0.282207	0.571036	0.524939	0.0346826	0.602275	0.469697	0.638472	0.544347	0.586442	0.640525	0.558893	0.501288	0.609741	0.601729	0.103089	0.0996717	0.0507755	0.415045	0.0741816	0.200118	0.317609	0.663794	0.579693	0.751987	0.0385454	0.537859	0.742965	0.773999	0.0751025	0.607817	0.489039	0.788682	0.570586	0.0353765	0.0837649	0.0595892	0.599506	0.643581	0.545888
cg17965019	0.103536	0.480641	0.618217	0.030433	0.0428566	0.886203	0.650416	0.374551	0.42634	0.0182098	0.0895675	0.0245466	0.347787	0.760655	0.566595	0.326004	0.565876	0.26245	0.359516	0.647744	0.379874	0.328646	0.449043	0.698286	0.581805	0.429059	0.754071	0.387659	0.0239898	0.506159	0.180632	0.0211545	0.265761	0.736255	0.894897	0.751076	0.79224	0.925192	0.817087	0.735492	0.549814	0.855022	0.0327982	0.827237	0.6881	0.827916	0.0183297	0.629372	0.585456
cg16283362	0.0651998	0.0402534	0.0894925	0.180539	0.150408	0.0632644	0.602423	0.567144	0.648652	0.793246	0.0757058	0.0891791	0.461524	0.149223	0.699635	0.430083	0.722128	0.294292	0.515837	0.794695	0.450159	0.529371	0.388283	0.310155	0.675946	0.632734	0.743985	0.0708541	0.0741599	0.0587771	0.34375	0.501799	0.456512	0.815452	0.896927	0.75844	0.624816	0.846075	0.820885	0.710507	0.684261	0.877896	0.703068	0.795035	0.72656	0.819243	0.388655	0.723099	0.682713
cg19650157	0.0263812	0.0597865	0.556274	0.528654	0.343316	0.852301	0.243607	0.245675	0.442638	0.865592	0.56405	0.43069	0.405049	0.685204	0.340041	0.260934	0.0525983	0.0804771	0.518415	0.508777	0.389748	0.362473	0.432415	0.0463219	0.330311	0.402317	0.106033	0.0322352	0.0283252	0.0365372	0.376943	0.765049	0.039613	0.576067	0.0295995	0.871325	0.612005	0.849661	0.39659	0.7995	0.60823	0.633634	0.565199	0.801276	0.655199	0.761486	0.69192	0.762649	0.622035
cg06274159	0.0703573	0.0240303	0.272113	0.813351	0.392069	0.955747	0.226658	0.592459	0.211974	0.638798	0.120657	0.19441	0.538499	0.523956	0.73218	0.457633	0.802358	0.20614	0.549758	0.80199	0.442093	0.700554	0.566367	0.0886556	0.794105	0.512739	0.47785	0.535459	0.062445	0.0801365	0.228153	0.408812	0.4502	0.908974	0.880762	0.714177	0.682815	0.862831	0.905882	0.783921	0.770575	0.882515	0.773254	0.830107	0.816747	0.809927	0.621458	0.698154	0.241728
cg17754510	0.0421917	0.664754	0.794168	0.329052	0.597182	0.801404	0.30275	0.478687	0.531608	0.563646	0.657374	0.650377	0.29727	0.731034	0.508643	0.324403	0.723143	0.10515	0.635326	0.125332	0.309845	0.33702	0.594205	0.17623	0.505576	0.527423	0.562539	0.682772	0.679737	0.763198	0.074239	0.73861	0.392101	0.395728	0.892739	0.785249	0.182866	0.124611	0.763035	0.545424	0.564992	0.704689	0.715128	0.686526	0.738899	0.806273	0.699006	0.59791	0.448069
cg14968543	0.376728	0.380649	0.0411226	0.585086	0.489614	0.879149	0.406475	0.0837044	0.0581489	0.0427598	0.393588	0.72933	0.346059	0.73204	0.483655	0.288331	0.764925	0.550077	0.375634	0.502246	0.352739	0.314811	0.381086	0.696497	0.585811	0.326428	0.533005	0.330567	0.031955	0.225049	0.603177	0.712165	0.39745	0.824733	0.954781	0.857893	0.247537	0.539166	0.67529	0.827909	0.597294	0.784767	0.622777	0.867287	0.770951	0.859237	0.744989	0.753112	0.741748
cg05191879	0.168014	0.691858	0.366369	0.713606	0.072314	0.823413	0.0920534	0.327499	0.295978	0.312585	0.579456	0.0488787	0.397686	0.0468903	0.665713	0.341412	0.166101	0.434581	0.30771	0.671879	0.28079	0.369838	0.496892	0.464727	0.573286	0.488027	0.57121	0.395979	0.102998	0.736595	0.564606	0.525547	0.425914	0.824691	0.901982	0.86259	0.797249	0.854063	0.797092	0.780084	0.595919	0.769847	0.694066	0.685345	0.722694	0.64405	0.660727	0.487053	0.464885
cg25950625	0.920005	0.843145	0.52862	0.195636	0.465116	0.804323	0.179763	0.220336	0.756467	0.034134	0.181284	0.488825	0.365086	0.703502	0.0946644	0.479716	0.866229	0.588577	0.671505	0.226809	0.54775	0.56939	0.796097	0.23086	0.831256	0.130623	0.129178	0.23995	0.0446748	0.0949619	0.626102	0.884913	0.402599	0.882096	0.948478	0.741056	0.913518	0.681143	0.852185	0.807856	0.728952	0.925947	0.637521	0.849621	0.805199	0.86448	0.860262	0.613374	0.702793
cg04421553	0.0112304	0.406941	0.216397	0.239762	0.565928	0.91599	0.605553	0.372308	0.0980493	0.326058	0.73474	0.0224753	0.382904	0.628648	0.602842	0.320224	0.0452592	0.525508	0.275753	0.564127	0.316767	0.343637	0.216688	0.0165872	0.645447	0.400176	0.579	0.277696	0.483392	0.147927	0.459173	0.523934	0.391341	0.216254	0.800533	0.745772	0.726339	0.859153	0.792582	0.881736	0.671064	0.443547	0.639598	0.755229	0.649763	0.776645	0.66841	0.559129	0.624177
cg20172627	0.559389	0.353114	0.0380153	0.0217449	0.0759568	0.0957906	0.0307565	0.545667	0.0261368	0.027195	0.424875	0.0488546	0.39048	0.0623831	0.669176	0.409862	0.477234	0.536624	0.573424	0.499713	0.574576	0.417597	0.0328576	0.0294735	0.674716	0.491929	0.355616	0.662945	0.0328989	0.066316	0.423788	0.0307844	0.502715	0.808577	0.0850092	0.735619	0.824461	0.892241	0.0351925	0.767581	0.686178	0.815747	0.617214	0.0657409	0.692166	0.72771	0.486653	0.0640355	0.346551
cg18782604	0.910252	0.856944	0.833141	0.514851	0.653514	0.376639	0.226621	0.37787	0.479546	0.782969	0.812348	0.712792	0.274251	0.789044	0.0963584	0.246638	0.744205	0.164751	0.424297	0.21425	0.531929	0.573087	0.591913	0.7055	0.056737	0.558397	0.519818	0.581314	0.852566	0.755876	0.127059	0.679669	0.451099	0.867669	0.930703	0.578819	0.0938233	0.351702	0.684251	0.636482	0.662819	0.10589	0.743365	0.590392	0.671914	0.838744	0.743759	0.725142	0.629669
cg10224098	0.0817041	0.736176	0.139421	0.656087	0.245429	0.0439226	0.477876	0.370802	0.539043	0.769266	0.256388	0.466507	0.470803	0.690714	0.489346	0.423462	0.517662	0.346859	0.50205	0.444999	0.530075	0.543597	0.648023	0.531925	0.754382	0.320597	0.38046	0.035566	0.0379576	0.0275543	0.238557	0.782477	0.311755	0.236932	0.0132878	0.770235	0.66042	0.734409	0.696398	0.785258	0.682938	0.658798	0.746791	0.809714	0.730434	0.654429	0.752063	0.546098	0.670239
cg15959715	0.0173075	0.750307	0.252426	0.658549	0.0522111	0.442725	0.483771	0.369072	0.526652	0.609194	0.699087	0.548656	0.377189	0.75281	0.121734	0.381632	0.436054	0.0226131	0.321254	0.443746	0.486703	0.533421	0.612689	0.475259	0.157	0.554043	0.0302949	0.0439304	0.0439818	0.0757028	0.077747	0.784418	0.389299	0.749085	0.869384	0.777009	0.810418	0.413137	0.740893	0.48552	0.574693	0.71586	0.647663	0.466632	0.620077	0.717542	0.69121	0.669434	0.64453
cg12189551	0.451805	0.39656	0.793766	0.00857702	0.575658	0.0325862	0.673023	0.482381	0.156711	0.0614363	0.855194	0.480951	0.377392	0.338063	0.623932	0.313384	0.705016	0.527511	0.357839	0.313215	0.317423	0.440777	0.470741	0.780955	0.631291	0.325855	0.0955073	0.438229	0.613736	0.540739	0.441121	0.711987	0.24244	0.842186	0.887953	0.8383	0.833985	0.900436	0.423861	0.622461	0.578999	0.881579	0.612659	0.871327	0.656304	0.850488	0.714248	0.516284	0.492068
cg27605748	0.364607	0.0151663	0.308646	0.236359	0.469411	0.854792	0.0266284	0.334737	0.414266	0.826779	0.376025	0.632157	0.397084	0.269739	0.412959	0.327131	0.710108	0.168709	0.299566	0.616376	0.368645	0.423032	0.599773	0.592761	0.524615	0.0496354	0.55245	0.0297026	0.0230517	0.0504348	0.0613621	0.709768	0.284128	0.712792	0.820246	0.686964	0.759516	0.282008	0.809233	0.779625	0.51112	0.798916	0.0430797	0.809683	0.618241	0.726779	0.677234	0.55065	0.600996
cg19229182	0.133471	0.118448	0.412208	0.760018	0.771851	0.858483	0.60508	0.619916	0.220205	0.658018	0.217342	0.205457	0.525981	0.2054	0.614161	0.441045	0.562691	0.228139	0.624225	0.80114	0.538128	0.651269	0.198482	0.535717	0.585806	0.524334	0.182478	0.151634	0.0754477	0.622224	0.226658	0.550542	0.257653	0.832974	0.912917	0.843299	0.698056	0.910966	0.590477	0.761807	0.689106	0.796314	0.730838	0.833672	0.786145	0.824705	0.689749	0.666514	0.551659
cg20092531	0.19705	0.243286	0.424639	0.399568	0.727569	0.695536	0.0685978	0.647239	0.0951396	0.734247	0.506117	0.359587	0.320047	0.374222	0.135947	0.333094	0.427539	0.0788337	0.358452	0.0765345	0.445907	0.459188	0.533675	0.07384	0.552427	0.553088	0.26854	0.410256	0.493711	0.380386	0.393719	0.657882	0.376056	0.731061	0.767642	0.772371	0.837285	0.930368	0.604756	0.631679	0.565479	0.814929	0.770332	0.558829	0.710513	0.793152	0.716355	0.54752	0.391447
cg06952671	0.256165	0.0189344	0.283166	0.0300752	0.47197	0.0445985	0.441054	0.45187	0.654612	0.780106	0.754277	0.579309	0.382757	0.26256	0.197528	0.374049	0.052778	0.503993	0.429816	0.493523	0.481015	0.507867	0.531627	0.699617	0.23384	0.442103	0.169087	0.050803	0.0276758	0.0502109	0.248462	0.578985	0.32372	0.0328025	0.00468423	0.761852	0.653942	0.703998	0.657255	0.207536	0.642236	0.797985	0.618618	0.714837	0.697445	0.694013	0.0977656	0.6831	0.677895
cg04037038	0.854588	0.119937	0.705062	0.0463935	0.548972	0.427452	0.306263	0.579584	0.659617	0.103096	0.589384	0.731554	0.339888	0.327546	0.661064	0.542024	0.124021	0.136647	0.365487	0.557607	0.478256	0.101969	0.62496	0.0584403	0.648328	0.727983	0.149635	0.111411	0.092463	0.069389	0.592872	0.83074	0.559524	0.734507	0.9264	0.75666	0.839836	0.0407284	0.53272	0.0514933	0.608936	0.562356	0.713277	0.83502	0.755059	0.477197	0.509454	0.579136	0.745552
cg16964348	0.654567	0.05237	0.128509	0.0229361	0.0582419	0.0279607	0.456804	0.173071	0.49757	0.217433	0.739791	0.39816	0.109696	0.550581	0.153648	0.430907	0.484442	0.327843	0.569513	0.433994	0.515024	0.633134	0.587803	0.701009	0.226881	0.586613	0.541102	0.0476322	0.036067	0.0385003	0.289996	0.801384	0.418226	0.829818	0.893321	0.815123	0.674549	0.87125	0.805977	0.67852	0.670989	0.498288	0.679609	0.595939	0.706726	0.626076	0.652079	0.669029	0.748165
cg09420907	0.0447766	0.05531	0.49462	0.0599099	0.555565	0.429135	0.761229	0.673202	0.845783	0.0969205	0.0684706	0.0958151	0.573689	0.920611	0.286986	0.439255	0.144229	0.226041	0.425232	0.452919	0.58324	0.597489	0.587201	0.577154	0.590921	0.405711	0.312414	0.1263	0.0383212	0.0805678	0.258553	0.516082	0.217683	0.852509	0.791213	0.893713	0.412338	0.689099	0.639825	0.775054	0.725454	0.540649	0.0712959	0.735342	0.82967	0.906643	0.704063	0.912148	0.811514
cg13495205	0.279842	0.820432	0.118346	0.699247	0.54305	0.0587019	0.0884224	0.611182	0.283282	0.0509066	0.170263	0.599042	0.37792	0.360675	0.620632	0.475412	0.771516	0.0735134	0.54123	0.523305	0.492386	0.463412	0.623179	0.378342	0.62185	0.562511	0.0901279	0.0898773	0.890067	0.125138	0.157736	0.741705	0.0970214	0.870037	0.916055	0.830501	0.806809	0.919935	0.845129	0.738961	0.703685	0.818469	0.762728	0.859811	0.693215	0.73304	0.75839	0.582839	0.72203
cg01469027	0.0438528	0.0131795	0.555934	0.656674	0.348767	0.388761	0.642475	0.473772	0.51475	0.0702554	0.0796297	0.707759	0.439246	0.0164783	0.213011	0.400603	0.053248	0.0140177	0.400579	0.0645923	0.417318	0.0114219	0.478086	0.252586	0.0143898	0.0227017	0.358903	0.0251971	0.451497	0.585853	0.156058	0.0151601	0.0167029	0.712212	0.866358	0.833248	0.431255	0.804916	0.539021	0.616172	0.635291	0.372091	0.635733	0.801036	0.688735	0.706116	0.744712	0.465962	0.0348955
cg26043257	0.353743	0.0236781	0.167017	0.0504728	0.62299	0.0252725	0.0769922	0.527247	0.189765	0.119705	0.47136	0.723149	0.460809	0.849149	0.0914036	0.519625	0.14452	0.405641	0.485692	0.642397	0.488631	0.443117	0.0690765	0.703319	0.615291	0.528789	0.0565476	0.0560854	0.86955	0.169746	0.575487	0.355914	0.420854	0.789036	0.864525	0.801157	0.541067	0.845093	0.277253	0.477027	0.718133	0.265619	0.677396	0.698064	0.613663	0.232372	0.550039	0.549426	0.636609
cg18479593	0.476551	0.521234	0.182545	0.536877	0.776108	0.0607465	0.211743	0.661589	0.457628	0.810411	0.736861	0.552344	0.29583	0.524574	0.0565451	0.388498	0.810859	0.493185	0.312748	0.541007	0.394816	0.666871	0.446978	0.830625	0.107551	0.437442	0.186786	0.42117	0.0995381	0.589554	0.0831522	0.574047	0.392157	0.88936	0.896818	0.818691	0.0803614	0.513465	0.346739	0.607042	0.674543	0.665316	0.739365	0.0912445	0.791973	0.887744	0.800491	0.469594	0.23204
cg06168026	0.0185954	0.0207605	0.11996	0.027079	0.753395	0.550825	0.633261	0.0320878	0.663297	0.0922626	0.0920506	0.0283844	0.102512	0.471842	0.602022	0.410386	0.131365	0.0896571	0.0284322	0.454516	0.484437	0.342496	0.0308552	0.667117	0.603136	0.453609	0.0428061	0.0294004	0.0237952	0.735371	0.490544	0.493575	0.429433	0.757892	0.0163379	0.77434	0.729333	0.83744	0.813031	0.617998	0.617712	0.0387533	0.555439	0.0225658	0.426681	0.637767	0.705545	0.534141	0.454594
cg08217163	0.796338	0.888967	0.378429	0.490975	0.721694	0.519865	0.412841	0.461875	0.648314	0.840367	0.603831	0.284384	0.317218	0.784452	0.345714	0.387336	0.789034	0.411771	0.455899	0.7608	0.615202	0.603579	0.538553	0.733201	0.428993	0.460278	0.155734	0.126109	0.87855	0.122679	0.472415	0.85197	0.362609	0.866361	0.954228	0.850861	0.629496	0.918579	0.849436	0.821695	0.706505	0.737889	0.720203	0.886549	0.775151	0.848406	0.818807	0.65452	0.583311
cg11664500	0.0508792	0.0505147	0.153647	0.0727207	0.0662456	0.0527875	0.670055	0.0972726	0.6183	0.747246	0.294666	0.671383	0.289382	0.513417	0.521525	0.360965	0.68254	0.0922879	0.491311	0.680626	0.407698	0.497634	0.540577	0.418925	0.636054	0.404049	0.0958493	0.0771696	0.0362273	0.0840435	0.289799	0.428668	0.080349	0.791357	0.0268119	0.733366	0.854986	0.850486	0.356168	0.598854	0.596907	0.833884	0.581244	0.720672	0.564626	0.702008	0.71849	0.71739	0.614974
cg27252696	0.585372	0.0233629	0.248145	0.0383736	0.0628931	0.0276304	0.059529	0.365151	0.428147	0.0394585	0.167871	0.69022	0.451163	0.725618	0.509616	0.429536	0.685673	0.435661	0.548482	0.568995	0.499092	0.472002	0.040268	0.703165	0.67521	0.324134	0.531856	0.0701552	0.58988	0.0328795	0.382014	0.693356	0.490938	0.765368	0.86769	0.768634	0.7771	0.861114	0.741355	0.210029	0.579477	0.659331	0.676722	0.729764	0.655088	0.748996	0.68211	0.543251	0.538873
cg18921771	0.775893	0.54554	0.566265	0.0152377	0.715834	0.59013	0.330483	0.515699	0.548068	0.698998	0.758049	0.303026	0.309921	0.475788	0.0267013	0.424667	0.726011	0.223973	0.479513	0.0721769	0.324269	0.535197	0.503063	0.255823	0.377552	0.403323	0.0268461	0.514113	0.536832	0.438322	0.368134	0.812707	0.274666	0.794284	0.932586	0.552125	0.416475	0.887546	0.733564	0.56008	0.662998	0.154037	0.657461	0.833663	0.68974	0.814676	0.704902	0.595218	0.498117
cg01193690	0.0488751	0.0653621	0.564702	0.293765	0.327228	0.696977	0.422654	0.0944473	0.435379	0.0374861	0.355424	0.709237	0.186796	0.798183	0.106677	0.351079	0.755825	0.418866	0.288861	0.282573	0.428187	0.417973	0.521527	0.47487	0.620816	0.518081	0.565065	0.597853	0.0461386	0.363383	0.470826	0.0831054	0.265698	0.778155	0.932616	0.840809	0.647861	0.895744	0.732905	0.699211	0.69098	0.330594	0.465818	0.803983	0.206759	0.612784	0.726072	0.505265	0.551275
cg26205771	0.204862	0.713564	0.133489	0.678728	0.738251	0.831613	0.0592341	0.439609	0.644139	0.810175	0.709758	0.45247	0.392895	0.415635	0.293803	0.391291	0.754317	0.443814	0.467344	0.4969	0.372338	0.521623	0.553988	0.482323	0.388707	0.637215	0.383113	0.102935	0.838524	0.454174	0.203361	0.805393	0.222426	0.838119	0.882312	0.827084	0.684693	0.87748	0.80093	0.701699	0.677657	0.826731	0.728594	0.75764	0.677249	0.804255	0.73698	0.640216	0.515338
cg09260089	0.0146955	0.016006	0.393053	0.727898	0.0377941	0.0146237	0.565845	0.381713	0.347985	0.0632987	0.7951	0.66023	0.288511	0.404842	0.526129	0.256142	0.67556	0.639201	0.405884	0.690775	0.353351	0.482498	0.394282	0.808444	0.528358	0.180278	0.63742	0.517777	0.0145323	0.0538741	0.29623	0.302242	0.0580652	0.705309	0.0190727	0.775347	0.81979	0.902316	0.805338	0.582452	0.636227	0.830574	0.548669	0.834573	0.666989	0.429771	0.699215	0.697401	0.538648
cg05206884	0.0571323	0.110257	0.0892791	0.0540658	0.0448727	0.0311371	0.0911521	0.0790876	0.0621713	0.348051	0.193559	0.60504	0.471985	0.738276	0.5694	0.358502	0.667829	0.106944	0.48688	0.580763	0.542117	0.197356	0.611107	0.42507	0.615425	0.498724	0.122945	0.103857	0.0555691	0.0996199	0.25189	0.632011	0.0714719	0.780548	0.0380107	0.642103	0.798438	0.678505	0.243695	0.693741	0.572395	0.803653	0.0912463	0.796326	0.612571	0.707699	0.0467645	0.524007	0.596644
cg17202313	0.033687	0.0203843	0.163459	0.0393653	0.54488	0.012424	0.0314926	0.517196	0.141603	0.0753569	0.778004	0.595674	0.370674	0.755484	0.626426	0.409373	0.528808	0.44539	0.448938	0.727778	0.39273	0.51986	0.640697	0.0364536	0.49615	0.558905	0.145567	0.0411052	0.0393329	0.0679865	0.509288	0.484453	0.397032	0.0168911	0.907773	0.496056	0.820149	0.889068	0.647735	0.738001	0.688732	0.642789	0.410626	0.794828	0.603052	0.450505	0.772889	0.732589	0.650507
cg13879483	0.945006	0.707848	0.379675	0.166074	0.106251	0.112315	0.080236	0.415748	0.0687263	0.116703	0.24521	0.80372	0.567763	0.0516554	0.0889671	0.432319	0.521683	0.450831	0.503253	0.651013	0.615229	0.147195	0.061928	0.717342	0.112315	0.26504	0.59183	0.092962	0.755516	0.0602551	0.455257	0.845993	0.614195	0.579843	0.924603	0.0471244	0.0800902	0.0780366	0.505478	0.872196	0.780721	0.89818	0.776116	0.878976	0.600317	0.78871	0.09496	0.811669	0.365919
cg23663774	0.606778	0.0435297	0.438516	0.686338	0.713011	0.82688	0.568956	0.348505	0.499077	0.819731	0.53584	0.684943	0.395658	0.8292	0.0767616	0.356428	0.748736	0.133376	0.41019	0.297347	0.494189	0.553158	0.43487	0.571814	0.661843	0.480923	0.193064	0.640511	0.126166	0.103142	0.320845	0.763889	0.444595	0.823116	0.884865	0.772129	0.822645	0.855668	0.786228	0.807218	0.684042	0.888618	0.682128	0.871791	0.660008	0.807469	0.796423	0.669248	0.635819
cg24626312	0.0343452	0.0168465	0.0389187	0.617856	0.670425	0.704144	0.629366	0.288502	0.245617	0.792221	0.0476968	0.0317056	0.273005	0.81449	0.554779	0.294742	0.747132	0.0281509	0.29832	0.618845	0.0902505	0.34111	0.308532	0.762	0.574307	0.18137	0.578763	0.448466	0.04453	0.767333	0.483892	0.779326	0.261682	0.0145848	0.884019	0.84175	0.86432	0.859991	0.784576	0.111176	0.0340136	0.908086	0.513527	0.671809	0.380385	0.729534	0.686955	0.42839	0.0760369
cg23688510	0.0165159	0.458203	0.0718819	0.0408241	0.0735955	0.031702	0.207235	0.347198	0.522989	0.739335	0.423759	0.539452	0.465813	0.241126	0.0784695	0.421159	0.23546	0.0426666	0.475501	0.618022	0.486872	0.564443	0.579217	0.729764	0.563759	0.524805	0.0618191	0.0654386	0.025418	0.143139	0.131893	0.0556674	0.398473	0.490365	0.0263343	0.822314	0.714878	0.770443	0.729501	0.696623	0.609001	0.444231	0.649217	0.802012	0.653656	0.862975	0.714614	0.694106	0.602544
cg08095852	0.0643503	0.398719	0.484563	0.0570449	0.119118	0.0299115	0.134003	0.0391865	0.584626	0.70069	0.243892	0.688561	0.344003	0.032945	0.590241	0.459133	0.160399	0.0973461	0.472432	0.430123	0.557407	0.567137	0.58641	0.533064	0.499852	0.518076	0.0540774	0.0362911	0.0447858	0.120865	0.441382	0.750334	0.0306476	0.0251673	0.0200187	0.743042	0.682004	0.824151	0.417776	0.643372	0.596984	0.727354	0.656482	0.753419	0.564605	0.508449	0.511463	0.640474	0.337495
cg27583690	0.0378421	0.0316109	0.298327	0.66706	0.0556317	0.0350877	0.596532	0.338835	0.538605	0.0614224	0.637838	0.591873	0.345566	0.304055	0.615952	0.327896	0.670376	0.685056	0.516217	0.696355	0.489782	0.462018	0.512951	0.774694	0.592549	0.310381	0.651942	0.578919	0.0326833	0.10146	0.338482	0.189294	0.135257	0.763018	0.0246819	0.769261	0.808206	0.861743	0.789358	0.645428	0.674923	0.821013	0.621367	0.821564	0.677599	0.641128	0.698136	0.715394	0.488069
cg18375421	0.448665	0.0286912	0.039518	0.0428251	0.253431	0.686351	0.0871636	0.11636	0.12403	0.0370548	0.220015	0.707606	0.572713	0.0670927	0.154341	0.551542	0.33098	0.283047	0.638479	0.557403	0.564846	0.594982	0.118637	0.0447961	0.654511	0.574193	0.640067	0.0977577	0.0898323	0.329514	0.551249	0.0839299	0.577828	0.0658288	0.810151	0.723317	0.727224	0.467961	0.579596	0.0946372	0.63923	0.748865	0.646559	0.0618467	0.590337	0.408354	0.0433063	0.356071	0.61173
cg02027945	0.680825	0.661214	0.325573	0.314036	0.73821	0.0558252	0.492524	0.574078	0.68189	0.821653	0.693771	0.764794	0.523592	0.817371	0.128416	0.465806	0.849428	0.539373	0.75	0.784635	0.570026	0.510418	0.701119	0.824386	0.791828	0.719682	0.233423	0.0781937	0.0748087	0.829217	0.413071	0.621212	0.328227	0.911654	0.942398	0.906296	0.842302	0.892354	0.844034	0.672517	0.690931	0.875407	0.769757	0.495481	0.791525	0.860389	0.783872	0.79631	0.742711
cg02011074	0.0161215	0.00890096	0.410105	0.0136847	0.031249	0.0142479	0.464246	0.26508	0.420752	0.0378664	0.674443	0.0162853	0.282567	0.346778	0.545706	0.345696	0.320523	0.022099	0.321753	0.50869	0.366876	0.0153449	0.425967	0.480383	0.529193	0.359883	0.379999	0.0161869	0.253662	0.0237168	0.03891	0.291322	0.00918412	0.705329	0.0109386	0.64194	0.728513	0.769152	0.754027	0.820735	0.607192	0.728088	0.267652	0.741967	0.606205	0.708159	0.609857	0.607626	0.0586588
cg17278864	0.0384494	0.0469377	0.0419874	0.055264	0.59075	0.0258953	0.0731111	0.560372	0.194525	0.116332	0.612493	0.64568	0.456634	0.0814689	0.476995	0.422888	0.096736	0.155516	0.590087	0.558272	0.529876	0.612513	0.609528	0.041274	0.491114	0.412005	0.767637	0.0563596	0.0841152	0.0874834	0.16581	0.860001	0.33516	0.904204	0.948719	0.875293	0.369709	0.9447	0.648942	0.636972	0.795275	0.654915	0.715335	0.0390248	0.853663	0.0450899	0.54175	0.757826	0.76854
cg15835396	0.0293657	0.544568	0.440762	0.602072	0.0767824	0.108094	0.624512	0.319665	0.500897	0.603674	0.776516	0.0750135	0.508121	0.652083	0.540674	0.420779	0.768753	0.0381262	0.553162	0.0729052	0.459888	0.56222	0.365392	0.0401587	0.661012	0.19995	0.426825	0.0433176	0.0444306	0.0876344	0.339399	0.0427402	0.555605	0.762194	0.680465	0.788936	0.753775	0.652654	0.404688	0.713907	0.667089	0.667189	0.716608	0.469438	0.50147	0.823293	0.0252723	0.462856	0.413221
cg07981013	0.0604443	0.431393	0.53815	0.0885981	0.501461	0.0773503	0.473565	0.612598	0.711859	0.815934	0.13653	0.10698	0.484116	0.55236	0.709282	0.433165	0.696634	0.378505	0.506126	0.748132	0.514081	0.58205	0.349579	0.487772	0.699629	0.564344	0.79435	0.0889137	0.0798399	0.233317	0.443365	0.20179	0.55612	0.85669	0.927145	0.772451	0.727596	0.750518	0.885105	0.756748	0.719275	0.919465	0.697351	0.824357	0.746001	0.881104	0.485261	0.674544	0.735582
cg16913789	0.607956	0.53839	0.704543	0.783903	0.436266	0.376087	0.618079	0.165362	0.775227	0.762237	0.801401	0.103689	0.400572	0.586407	0.0927779	0.372731	0.127087	0.546782	0.269149	0.66622	0.282915	0.634957	0.0909247	0.752839	0.119575	0.621988	0.700135	0.488429	0.594206	0.665642	0.617072	0.0878972	0.559612	0.829541	0.767345	0.054123	0.0827629	0.0502681	0.155988	0.707963	0.651123	0.222235	0.075816	0.0672581	0.12474	0.383464	0.0900748	0.612629	0.490377
cg20872937	0.0199963	0.641326	0.0428536	0.0261732	0.0395171	0.0309419	0.659632	0.378656	0.43643	0.574057	0.296962	0.656704	0.371386	0.562575	0.30288	0.314183	0.487728	0.0656986	0.451183	0.552105	0.402021	0.496157	0.456331	0.680018	0.402348	0.456173	0.0376761	0.602376	0.0238609	0.0345958	0.226934	0.662602	0.217255	0.782872	0.657397	0.746584	0.710153	0.820736	0.551049	0.639216	0.534308	0.566612	0.607574	0.625891	0.655608	0.705312	0.679927	0.662855	0.486054
cg26132298	0.501367	0.479698	0.871284	0.0481054	0.654503	0.0358214	0.708905	0.559577	0.182683	0.0842502	0.843528	0.70242	0.476611	0.418776	0.660357	0.382672	0.750528	0.467384	0.498125	0.34687	0.421152	0.519293	0.470667	0.869579	0.689134	0.420678	0.138665	0.479755	0.910946	0.606108	0.548462	0.815019	0.293952	0.837205	0.910645	0.867295	0.84892	0.84667	0.427908	0.657194	0.632021	0.894862	0.66274	0.897049	0.72121	0.869433	0.752875	0.614084	0.613577
cg14168530	0.0355665	0.0620027	0.0960816	0.0379995	0.0558184	0.643658	0.608193	0.545645	0.568271	0.255621	0.210335	0.239312	0.413416	0.0292737	0.507367	0.487719	0.0970363	0.0694986	0.392161	0.565462	0.609116	0.566086	0.45751	0.602178	0.698801	0.622854	0.559001	0.045179	0.0323956	0.213716	0.538497	0.05642	0.555831	0.849465	0.920412	0.831298	0.855495	0.890217	0.834199	0.755099	0.696692	0.552349	0.661068	0.76382	0.227307	0.805264	0.0517725	0.733981	0.50561
cg04638468	0.0400142	0.804998	0.123684	0.643207	0.0457699	0.0174753	0.542304	0.120457	0.612479	0.597073	0.366752	0.749834	0.360132	0.588222	0.210336	0.422735	0.0679128	0.291672	0.419912	0.083032	0.477289	0.383517	0.382631	0.593538	0.448975	0.153501	0.159801	0.0531426	0.0325096	0.107594	0.297995	0.801142	0.239706	0.560058	0.0321282	0.789542	0.721654	0.598155	0.580205	0.396787	0.647724	0.558376	0.662758	0.790509	0.656152	0.535905	0.73855	0.659334	0.577271
cg01162672	0.0325166	0.0152533	0.260314	0.0828795	0.0522778	0.0177389	0.721261	0.093397	0.692608	0.779418	0.24759	0.707573	0.422547	0.525452	0.305714	0.37054	0.696051	0.282293	0.42397	0.535201	0.416724	0.560702	0.532561	0.421294	0.551325	0.415386	0.0420426	0.0993912	0.0330899	0.0653906	0.316213	0.532166	0.0582435	0.847834	0.022228	0.807	0.825275	0.864526	0.526164	0.696485	0.597281	0.817495	0.601794	0.750708	0.58245	0.85057	0.750985	0.733016	0.69243
cg16821992	0.789849	0.0172556	0.795175	0.0139306	0.732717	0.906522	0.502421	0.293005	0.590154	0.905779	0.789804	0.0480027	0.376211	0.586424	0.289931	0.303415	0.426886	0.594925	0.401445	0.0802242	0.333131	0.440156	0.445446	0.357046	0.571129	0.487309	0.593897	0.208411	0.880883	0.757714	0.575995	0.0142478	0.484535	0.651148	0.937132	0.800898	0.0559437	0.403435	0.850106	0.0301108	0.221481	0.456964	0.684733	0.820299	0.0450609	0.147283	0.713017	0.594491	0.48131
cg01597641	0.675314	0.849412	0.665323	0.821699	0.589541	0.159783	0.320721	0.617367	0.728364	0.684024	0.798903	0.11402	0.391396	0.803115	0.178336	0.469188	0.660405	0.384028	0.306841	0.194849	0.394619	0.670083	0.121477	0.688654	0.299236	0.607616	0.156499	0.127151	0.144171	0.560413	0.143001	0.0632559	0.638314	0.872883	0.949719	0.745563	0.0596071	0.755139	0.636548	0.577552	0.704639	0.078893	0.678097	0.574574	0.792816	0.544061	0.811629	0.777507	0.697813
cg15994026	0.53931	0.0282878	0.158619	0.0192367	0.479296	0.0203269	0.0206242	0.450349	0.0453268	0.228949	0.815979	0.680847	0.486645	0.849467	0.0734071	0.547212	0.116019	0.560705	0.407045	0.516256	0.564014	0.510777	0.0388473	0.702748	0.592174	0.466494	0.0670962	0.0318282	0.867078	0.134872	0.550794	0.253154	0.465176	0.829805	0.883991	0.776225	0.772599	0.892203	0.104769	0.538209	0.681672	0.463855	0.628025	0.621537	0.466497	0.202723	0.503995	0.572387	0.655203
cg16589135	0.879099	0.713634	0.425309	0.0368526	0.370551	0.868475	0.0618111	0.469559	0.680526	0.448503	0.481865	0.642016	0.374133	0.511368	0.0491146	0.33983	0.20815	0.481786	0.40021	0.169382	0.39546	0.481013	0.510323	0.522819	0.489463	0.471568	0.632951	0.040693	0.114966	0.0980583	0.354551	0.70636	0.301984	0.840158	0.888193	0.789019	0.819725	0.825624	0.450669	0.480783	0.662479	0.770579	0.667172	0.795084	0.708175	0.801694	0.667892	0.696529	0.654651
cg19763461	0.598904	0.611795	0.211159	0.699631	0.228391	0.692321	0.342778	0.406367	0.711908	0.0946284	0.0649104	0.400339	0.210107	0.680248	0.731105	0.277748	0.762289	0.54717	0.360268	0.651082	0.517814	0.520266	0.461184	0.690322	0.592744	0.489471	0.759169	0.829206	0.108281	0.663079	0.329812	0.321527	0.387939	0.810783	0.914012	0.771518	0.903078	0.861415	0.817293	0.609775	0.716498	0.860832	0.597531	0.911096	0.682916	0.748236	0.752664	0.767533	0.490135
cg04986015	0.0566476	0.0252203	0.338604	0.0319053	0.0830753	0.0360529	0.378782	0.202203	0.474686	0.0926476	0.616168	0.0353059	0.488276	0.543593	0.57129	0.470994	0.461286	0.0505895	0.545893	0.468068	0.486889	0.0519616	0.242858	0.607725	0.641272	0.503058	0.386232	0.0336786	0.278993	0.151695	0.150303	0.525894	0.029	0.777663	0.032153	0.744187	0.7236	0.74659	0.724399	0.252716	0.659428	0.804307	0.416065	0.822143	0.668835	0.754655	0.607012	0.600258	0.0876428
cg20429172	0.0317537	0.829876	0.533189	0.713128	0.0769897	0.767743	0.671338	0.540507	0.467711	0.816562	0.781533	0.0990436	0.460523	0.869538	0.348019	0.391729	0.549011	0.410526	0.534734	0.228404	0.533268	0.577146	0.55258	0.470876	0.138424	0.536086	0.131972	0.0707233	0.0413701	0.0643575	0.317739	0.661824	0.255798	0.846135	0.914407	0.826899	0.63131	0.0312449	0.657987	0.0890017	0.530892	0.308112	0.65562	0.690481	0.782761	0.560257	0.762492	0.670655	0.725676
cg01939477	0.50689	0.831243	0.179739	0.362639	0.123131	0.804451	0.572722	0.33007	0.520357	0.0963024	0.139074	0.638658	0.193524	0.669314	0.575942	0.364463	0.727613	0.143089	0.492014	0.595328	0.414118	0.429018	0.573521	0.719273	0.611838	0.462701	0.0830063	0.0543478	0.0577172	0.0897032	0.119214	0.79272	0.37541	0.735202	0.0385993	0.771797	0.772334	0.893394	0.31994	0.668686	0.542831	0.793078	0.64825	0.739155	0.685199	0.312483	0.675366	0.682091	0.615689
cg25299895	0.457157	0.516494	0.540799	0.337427	0.372803	0.695147	0.342686	0.404725	0.2177	0.112884	0.0788866	0.463712	0.103387	0.775077	0.244085	0.32546	0.694072	0.108696	0.495138	0.473694	0.413354	0.459648	0.160849	0.128179	0.612127	0.5325	0.731196	0.653209	0.495599	0.418285	0.407281	0.0707656	0.314922	0.790358	0.863497	0.845826	0.830913	0.896908	0.640031	0.695502	0.66148	0.789825	0.605675	0.398479	0.582921	0.831896	0.688709	0.712561	0.553588
cg05062333	0.0151676	0.018626	0.137019	0.0402518	0.0445856	0.0189958	0.630975	0.0419244	0.682393	0.798629	0.305206	0.703144	0.380521	0.522223	0.193138	0.34887	0.677162	0.256132	0.414597	0.356792	0.389534	0.555452	0.549341	0.415111	0.288885	0.375455	0.0368665	0.0660023	0.0300123	0.0638254	0.252083	0.509043	0.0339291	0.741315	0.0171387	0.784218	0.821876	0.839086	0.324352	0.702411	0.619028	0.748176	0.571641	0.676959	0.559966	0.649521	0.707012	0.750117	0.575161
cg27313572	0.705354	0.109936	0.210508	0.174634	0.736336	0.52799	0.51996	0.436592	0.617215	0.378867	0.575769	0.651386	0.344334	0.743957	0.645557	0.359343	0.802935	0.627318	0.541594	0.733937	0.433403	0.562508	0.647637	0.814314	0.742798	0.510306	0.571287	0.468173	0.110042	0.147453	0.32111	0.619609	0.491756	0.851249	0.894722	0.793888	0.814835	0.881807	0.894254	0.922839	0.719611	0.87633	0.676821	0.410523	0.703088	0.718241	0.766297	0.8243	0.725082
cg04415176	0.0638778	0.66633	0.650922	0.662948	0.771115	0.842321	0.655777	0.440705	0.0824417	0.247293	0.684393	0.189921	0.639923	0.0346228	0.212165	0.59129	0.310404	0.729246	0.433617	0.2801	0.108164	0.698016	0.0345679	0.186721	0.245499	0.704307	0.324824	0.696797	0.860177	0.186512	0.423385	0.0989011	0.589218	0.687951	0.697411	0.569238	0.150361	0.128338	0.0638677	0.716817	0.729745	0.412039	0.0591511	0.138708	0.669584	0.144985	0.151764	0.66451	0.690167
cg05031016	0.0303838	0.0201289	0.0778992	0.666918	0.289854	0.70248	0.102828	0.376952	0.354824	0.0661348	0.342644	0.528137	0.537689	0.0551861	0.471502	0.44926	0.164576	0.581313	0.549396	0.5726	0.405593	0.543924	0.158865	0.0604378	0.676088	0.436011	0.685688	0.119171	0.0405187	0.779137	0.272287	0.318088	0.377098	0.800644	0.890261	0.815887	0.49323	0.870385	0.837775	0.813628	0.648307	0.794461	0.615004	0.556993	0.44095	0.593033	0.701538	0.151738	0.729885
cg15759937	0.498927	0.465991	0.0648739	0.0571778	0.0257258	0.840872	0.481924	0.468722	0.580401	0.34865	0.0767934	0.0352496	0.304475	0.534154	0.0308993	0.262511	0.646139	0.475013	0.332344	0.498676	0.360865	0.490835	0.248078	0.613227	0.597342	0.00980263	0.566935	0.0147197	0.779117	0.0447551	0.242803	0.0189928	0.0233322	0.738336	0.813113	0.744642	0.506432	0.779399	0.779032	0.782873	0.359472	0.541185	0.0174737	0.0159889	0.626768	0.791361	0.683033	0.39227	0.365499
cg16653620	0.223353	0.772535	0.291968	0.526954	0.744208	0.891988	0.255947	0.332633	0.426511	0.113748	0.365291	0.416821	0.271466	0.750774	0.203326	0.282878	0.79236	0.295836	0.130332	0.544722	0.326793	0.393146	0.27077	0.669203	0.51513	0.315958	0.542862	0.545139	0.799147	0.572968	0.404895	0.703931	0.315565	0.588691	0.943201	0.570804	0.681196	0.711546	0.75651	0.575633	0.629073	0.82388	0.621604	0.707413	0.670263	0.790994	0.768216	0.675208	0.505842
cg18780412	0.404228	0.862576	0.307988	0.0124246	0.0422291	0.597484	0.544082	0.11834	0.649866	0.607953	0.153975	0.721026	0.367007	0.0512212	0.176376	0.309115	0.0626065	0.178269	0.347835	0.399126	0.255877	0.357742	0.479986	0.734252	0.622426	0.383823	0.0236865	0.0417219	0.511582	0.439131	0.121147	0.738744	0.0314255	0.724557	0.855884	0.55093	0.447872	0.0221677	0.428403	0.593348	0.580322	0.626337	0.524115	0.777526	0.626296	0.694466	0.686953	0.56519	0.62201
cg18617005	0.741732	0.724728	0.152791	0.641524	0.682258	0.756671	0.141371	0.413347	0.153498	0.0189893	0.34524	0.661492	0.0846592	0.684417	0.197484	0.431305	0.580116	0.0531103	0.49148	0.487144	0.353723	0.50222	0.367852	0.046792	0.565751	0.424021	0.0501572	0.509929	0.500902	0.72652	0.122869	0.792293	0.0353029	0.805951	0.838156	0.743972	0.137461	0.810935	0.506344	0.594287	0.511468	0.209844	0.675709	0.741121	0.452719	0.793665	0.0261519	0.622719	0.499772
cg03311684	0.747332	0.73973	0.857344	0.382071	0.7627	0.448367	0.593698	0.133813	0.723336	0.255098	0.829305	0.129695	0.455087	0.750194	0.135784	0.262898	0.785498	0.652184	0.421579	0.401531	0.495598	0.458631	0.467277	0.721841	0.556017	0.555176	0.179037	0.385793	0.858945	0.125929	0.406288	0.787489	0.333333	0.775278	0.84001	0.853541	0.833705	0.887609	0.741606	0.630611	0.596122	0.771218	0.657721	0.83689	0.659614	0.258313	0.395991	0.685792	0.568036
cg26751972	0.101566	0.0431438	0.705168	0.429464	0.544143	0.511414	0.667308	0.677836	0.204311	0.529063	0.214062	0.0620716	0.0931944	0.135422	0.507904	0.621103	0.546869	0.505628	0.686589	0.545411	0.59595	0.512941	0.184602	0.0431177	0.193197	0.651232	0.335721	0.0774715	0.0476463	0.298294	0.528825	0.776123	0.48213	0.395166	0.893852	0.0538062	0.873432	0.926389	0.885342	0.858774	0.740663	0.834041	0.103692	0.419683	0.836796	0.78097	0.0827007	0.802988	0.734844
cg18023283	0.460604	0.0338035	0.567835	0.353245	0.109868	0.0557613	0.0690333	0.281449	0.622617	0.0948265	0.230985	0.781411	0.435371	0.611041	0.131192	0.400843	0.155701	0.464342	0.448488	0.426265	0.371621	0.486437	0.562614	0.905266	0.441315	0.56188	0.14163	0.145499	0.0516665	0.086319	0.270595	0.915779	0.0963896	0.898002	0.685459	0.906989	0.63744	0.0649084	0.579151	0.529269	0.582319	0.722851	0.781356	0.615979	0.843819	0.943053	0.696577	0.850715	0.809098
cg17945976	0.0846171	0.810821	0.841549	0.650016	0.754246	0.846969	0.601538	0.356377	0.647727	0.850506	0.770658	0.620285	0.331225	0.713583	0.0391228	0.119418	0.696612	0.608415	0.234857	0.295704	0.270488	0.523982	0.178839	0.733732	0.193341	0.490565	0.633058	0.500516	0.815436	0.744908	0.410476	0.530218	0.3907	0.797782	0.936285	0.426977	0.290881	0.0137104	0.820656	0.795679	0.633334	0.148776	0.559967	0.249269	0.105337	0.499796	0.732622	0.641055	0.618288
cg07585069	0.129667	0.184862	0.706599	0.712171	0.546831	0.752342	0.107411	0.377593	0.556398	0.750108	0.795833	0.559369	0.395497	0.39279	0.15934	0.432259	0.196189	0.526016	0.418057	0.519781	0.328708	0.442804	0.561345	0.0898579	0.514989	0.366657	0.519813	0.220525	0.114594	0.795476	0.221931	0.517712	0.409712	0.847841	0.871963	0.768015	0.705352	0.850812	0.797681	0.804937	0.698704	0.51549	0.661329	0.763533	0.725082	0.786787	0.483505	0.424028	0.567862
cg20548888	0.0241949	0.0719106	0.577985	0.0416416	0.182565	0.440162	0.338758	0.622963	0.455566	0.757671	0.852552	0.107658	0.473369	0.100103	0.596886	0.462612	0.544694	0.660321	0.412031	0.161142	0.508965	0.512558	0.0768436	0.61332	0.450043	0.439378	0.08376	0.612909	0.680317	0.152325	0.479913	0.450019	0.485266	0.83448	0.924241	0.852005	0.813344	0.846731	0.850354	0.476298	0.700081	0.674171	0.677135	0.802395	0.749487	0.860078	0.752565	0.660021	0.673483
cg26237681	0.446424	0.127182	0.329671	0.057531	0.673049	0.54714	0.485959	0.390013	0.418435	0.446148	0.153889	0.327391	0.275739	0.723655	0.430995	0.301183	0.741514	0.473961	0.46574	0.663586	0.344943	0.4073	0.46308	0.735796	0.579454	0.439483	0.539146	0.64845	0.40291	0.376715	0.11954	0.435748	0.181171	0.329356	0.911109	0.793482	0.837573	0.900761	0.825885	0.70226	0.532239	0.843081	0.619777	0.835828	0.711721	0.41454	0.675264	0.663228	0.643949
cg12296772	0.70225	0.687587	0.604785	0.827021	0.148869	0.120008	0.152247	0.500321	0.0826711	0.107094	0.356664	0.820093	0.561887	0.622171	0.532338	0.512355	0.81164	0.728925	0.745379	0.79958	0.589779	0.571961	0.714421	0.885311	0.197474	0.621958	0.270439	0.518344	0.908132	0.1117	0.484993	0.86034	0.253009	0.84133	0.039379	0.0846665	0.862457	0.917786	0.870265	0.673242	0.725168	0.784145	0.803267	0.875734	0.760382	0.888679	0.831456	0.75475	0.789458
cg02590401	0.460261	0.522881	0.557655	0.65337	0.690955	0.121866	0.696237	0.46466	0.0239955	0.907993	0.713637	0.662577	0.401243	0.260296	0.484605	0.27917	0.69288	0.487499	0.377851	0.697539	0.46604	0.483016	0.441122	0.122137	0.739801	0.482828	0.7061	0.0218163	0.0273338	0.613103	0.456855	0.0256453	0.274401	0.786151	0.92081	0.860749	0.762006	0.926657	0.839192	0.894168	0.543433	0.850702	0.594461	0.797696	0.707359	0.839957	0.0342865	0.521165	0.639001
cg05133179	0.125123	0.761337	0.248984	0.143454	0.663902	0.0847332	0.162871	0.440267	0.29166	0.155064	0.655873	0.65431	0.357419	0.165819	0.342991	0.515039	0.717282	0.490943	0.506631	0.581041	0.466846	0.666193	0.649376	0.475581	0.620485	0.572241	0.171223	0.485664	0.0996028	0.144645	0.308552	0.508748	0.166807	0.797468	0.862147	0.772574	0.839214	0.814726	0.392198	0.712463	0.628075	0.761637	0.720103	0.811614	0.718367	0.813686	0.706796	0.734559	0.681142
cg10932018	0.0210941	0.0345397	0.0216182	0.0311931	0.154105	0.075877	0.448759	0.519805	0.436104	0.0925363	0.158485	0.757818	0.464782	0.654719	0.66471	0.413457	0.444648	0.0653123	0.296147	0.708035	0.484115	0.435564	0.607145	0.746176	0.66143	0.491097	0.671627	0.635666	0.0368352	0.126992	0.633553	0.790555	0.557165	0.0213571	0.162252	0.819241	0.592812	0.862459	0.74936	0.0242915	0.558577	0.821977	0.689848	0.656974	0.607101	0.190165	0.034603	0.155153	0.50264
cg19351026	0.33227	0.0344852	0.240408	0.655136	0.176068	0.850299	0.383401	0.437202	0.514879	0.0327581	0.0539735	0.0524133	0.206619	0.651352	0.0219735	0.306883	0.644584	0.354333	0.165001	0.589431	0.35858	0.466303	0.409365	0.555226	0.483098	0.420452	0.639841	0.159092	0.38966	0.462423	0.37972	0.319971	0.335488	0.857466	0.896919	0.412011	0.825571	0.760539	0.856815	0.756755	0.570691	0.590087	0.471771	0.61879	0.692251	0.85728	0.7374	0.53073	0.364787
cg22070855	0.37229	0.475685	0.352073	0.0184843	0.358902	0.0295874	0.30679	0.496384	0.673083	0.856037	0.486509	0.386606	0.481557	0.63937	0.697789	0.418303	0.489325	0.414799	0.429214	0.499513	0.377485	0.380186	0.225797	0.526286	0.68313	0.420373	0.392951	0.0479308	0.0302021	0.065386	0.518881	0.633299	0.168173	0.751663	0.959848	0.864518	0.900267	0.373123	0.325508	0.682182	0.745026	0.812896	0.676203	0.898398	0.800887	0.857917	0.658894	0.604639	0.641939
cg05255275	0.627603	0.832134	0.62828	0.024479	0.55922	0.875816	0.554786	0.401292	0.529376	0.662074	0.777358	0.209001	0.332747	0.307607	0.373976	0.304756	0.690395	0.291036	0.316048	0.329484	0.26927	0.409143	0.342756	0.559814	0.422709	0.431205	0.0472759	0.450028	0.889483	0.505698	0.456546	0.750468	0.190836	0.831287	0.772516	0.784652	0.761727	0.896456	0.782867	0.626217	0.560246	0.500895	0.618733	0.84268	0.689414	0.791019	0.66285	0.690051	0.411832
cg23398076	0.0539903	0.0539679	0.279611	0.0611455	0.815293	0.864566	0.0999278	0.145014	0.60012	0.316995	0.326231	0.10695	0.348891	0.172672	0.081259	0.116162	0.672126	0.705954	0.113182	0.0840637	0.389883	0.337895	0.0760112	0.0645681	0.53797	0.649697	0.572161	0.558413	0.155994	0.0788115	0.492626	0.675673	0.524923	0.860067	0.944323	0.446693	0.870384	0.168392	0.829252	0.879153	0.704133	0.834912	0.671774	0.739251	0.643903	0.387083	0.163099	0.610406	0.692403
cg02643054	0.787855	0.878957	0.646346	0.795311	0.498337	0.79231	0.586521	0.144903	0.651038	0.798972	0.827441	0.0766918	0.427633	0.787233	0.0838827	0.277422	0.607519	0.607209	0.277748	0.681264	0.282474	0.549458	0.070482	0.853138	0.600987	0.609333	0.697076	0.446433	0.556814	0.634444	0.504326	0.0333266	0.436334	0.85485	0.795341	0.030473	0.0407628	0.0346943	0.053386	0.559986	0.679236	0.277568	0.580651	0.0482868	0.120426	0.308887	0.485302	0.592349	0.640407
cg25884711	0.538429	0.0634189	0.0637145	0.0152933	0.0344758	0.0165203	0.500881	0.281717	0.328741	0.303162	0.732342	0.209523	0.259682	0.440827	0.539706	0.429199	0.218104	0.257457	0.516298	0.2873	0.421531	0.519973	0.489988	0.760348	0.309155	0.556983	0.563003	0.022668	0.0312184	0.0254332	0.0817604	0.717268	0.176733	0.803427	0.849043	0.78703	0.76449	0.79818	0.760308	0.627641	0.654518	0.583244	0.634878	0.498111	0.682224	0.725184	0.641409	0.596233	0.651249
cg01532436	0.566618	0.588526	0.544113	0.547155	0.57639	0.249473	0.688634	0.535589	0.0502292	0.864579	0.473075	0.527248	0.463412	0.317628	0.697219	0.383129	0.619625	0.677884	0.401894	0.769551	0.42969	0.554392	0.544495	0.090647	0.774365	0.627202	0.784042	0.0330931	0.0677167	0.527548	0.592825	0.0421667	0.315994	0.826805	0.814836	0.871169	0.898343	0.931253	0.866043	0.893678	0.668323	0.810071	0.746973	0.826739	0.776721	0.84361	0.0524695	0.565894	0.67151
cg15132565	0.0266483	0.510171	0.394085	0.0574335	0.061922	0.493435	0.437445	0.483491	0.021315	0.0353514	0.552078	0.523519	0.428123	0.057178	0.675378	0.44058	0.132424	0.1123	0.531545	0.691831	0.518863	0.523932	0.57897	0.386537	0.401321	0.490853	0.108738	0.615412	0.046434	0.0525879	0.215356	0.0481513	0.0926656	0.822798	0.896515	0.814873	0.211448	0.0667793	0.753812	0.655568	0.627795	0.640253	0.6978	0.670346	0.744176	0.259441	0.440299	0.376631	0.0781009
cg16364121	0.16522	0.340721	0.384509	0.0750231	0.0938978	0.0476376	0.732533	0.581937	0.477505	0.139632	0.676096	0.0885122	0.5946	0.707009	0.640542	0.614927	0.196429	0.157954	0.635476	0.193666	0.554229	0.631528	0.103475	0.827229	0.798482	0.501928	0.776302	0.45346	0.727917	0.12871	0.4153	0.816142	0.373887	0.895375	0.648414	0.747781	0.640093	0.937858	0.86386	0.730353	0.726408	0.634863	0.748271	0.892348	0.796812	0.831092	0.79988	0.754899	0.515753
cg23684249	0.0924574	0.0431111	0.0349229	0.0940646	0.0673226	0.106378	0.487812	0.0428808	0.0993124	0.709492	0.246252	0.601449	0.521501	0.0931961	0.603422	0.536154	0.621899	0.261604	0.487586	0.608704	0.567046	0.526437	0.572084	0.698846	0.615153	0.517403	0.0774858	0.117533	0.0706282	0.183755	0.371413	0.656869	0.372716	0.734423	0.0375249	0.692108	0.147759	0.785208	0.616586	0.680193	0.630253	0.674509	0.623949	0.0842213	0.307566	0.287668	0.109745	0.660748	0.469733
cg04187185	0.0764371	0.0414357	0.551791	0.0301021	0.0554355	0.155397	0.388765	0.357941	0.650908	0.582907	0.533542	0.0445174	0.197098	0.709214	0.0523091	0.228991	0.602717	0.684943	0.621014	0.0438575	0.149711	0.38295	0.639579	0.412965	0.371925	0.599189	0.256569	0.0643443	0.283031	0.0605056	0.46795	0.836276	0.301257	0.886206	0.913107	0.800558	0.453773	0.955427	0.650922	0.896898	0.678898	0.578229	0.678629	0.544236	0.773976	0.134166	0.807616	0.730307	0.696461
cg14158601	0.168527	0.630219	0.41121	0.635878	0.0469714	0.0362805	0.370731	0.462826	0.584881	0.577925	0.466083	0.0436746	0.0959082	0.506567	0.583368	0.354934	0.0725269	0.400247	0.454235	0.404814	0.407415	0.451717	0.025312	0.305457	0.559217	0.51902	0.60094	0.0256037	0.357977	0.101496	0.498719	0.347928	0.0248709	0.71602	0.0214638	0.634629	0.682364	0.719067	0.699215	0.752345	0.533534	0.571924	0.0832307	0.0307211	0.619262	0.754846	0.58131	0.254143	0.0462271
cg17526573	0.677585	0.683522	0.386518	0.246005	0.659816	0.0620472	0.22866	0.563136	0.714913	0.461686	0.742458	0.0929283	0.19135	0.61791	0.161505	0.499647	0.549455	0.136481	0.581076	0.214666	0.566961	0.601544	0.638133	0.753657	0.293344	0.639189	0.134732	0.7372	0.550713	0.0833136	0.215193	0.805761	0.353592	0.837033	0.940609	0.829794	0.814525	0.905399	0.401857	0.631024	0.701321	0.666115	0.695963	0.811261	0.760264	0.725785	0.81784	0.717485	0.749639
cg15690342	0.900777	0.80303	0.746436	0.678378	0.68991	0.870136	0.543144	0.383993	0.671461	0.294254	0.844384	0.0859657	0.364087	0.827976	0.355673	0.314319	0.777376	0.39395	0.503518	0.586933	0.536803	0.599748	0.389027	0.747466	0.633014	0.513469	0.100498	0.600709	0.0426523	0.822286	0.178246	0.755331	0.451153	0.824512	0.919867	0.828612	0.771306	0.863361	0.734189	0.62205	0.614512	0.575148	0.735382	0.779997	0.796338	0.838212	0.776064	0.79258	0.735375
cg07813142	0.0354845	0.0240827	0.0709787	0.738831	0.276442	0.876357	0.0712355	0.572052	0.0291918	0.0671539	0.700347	0.710934	0.511723	0.0715907	0.757833	0.43344	0.617239	0.671359	0.446639	0.765803	0.385617	0.576364	0.589746	0.0507995	0.730688	0.666808	0.587741	0.707433	0.0358148	0.10279	0.496308	0.461232	0.046348	0.585928	0.626194	0.600385	0.27245	0.360154	0.647447	0.760765	0.730767	0.883688	0.703398	0.78093	0.563204	0.832457	0.786502	0.529174	0.773115
cg02273398	0.924468	0.3941	0.325246	0.109128	0.578835	0.252567	0.246765	0.449672	0.180913	0.750397	0.0605349	0.533688	0.398449	0.296369	0.150034	0.419379	0.773961	0.534103	0.394089	0.285936	0.369279	0.265728	0.560217	0.486688	0.738486	0.504398	0.625535	0.288634	0.728584	0.0756482	0.34228	0.722079	0.480998	0.881491	0.951276	0.845885	0.716408	0.722085	0.69038	0.715547	0.649584	0.927576	0.685954	0.646368	0.795177	0.678597	0.761516	0.395322	0.660503
cg09383816	0.0328536	0.744696	0.0172412	0.850539	0.831442	0.031163	0.749075	0.592358	0.0201751	0.220845	0.0425239	0.0728318	0.56801	0.876625	0.0612509	0.472732	0.869681	0.769262	0.0822321	0.822324	0.489908	0.693793	0.224124	0.0174742	0.755184	0.679049	0.773042	0.0212876	0.0554295	0.69396	0.636945	0.576255	0.641867	0.438683	0.934576	0.900374	0.0694234	0.0348317	0.144485	0.755194	0.398315	0.0293179	0.0391127	0.672235	0.067806	0.33215	0.467693	0.438063	0.803765
cg14676825	0.0726963	0.597957	0.696657	0.567988	0.429681	0.681103	0.195995	0.401172	0.611707	0.779339	0.783053	0.491363	0.429921	0.615634	0.389514	0.443746	0.109911	0.655638	0.333239	0.559654	0.434063	0.453686	0.489555	0.0425728	0.595642	0.515731	0.384747	0.336937	0.2	0.750118	0.352203	0.745372	0.476782	0.80657	0.880161	0.761464	0.782384	0.822441	0.768647	0.808144	0.618702	0.652974	0.619889	0.748309	0.687042	0.795906	0.34919	0.564134	0.622613
cg27520776	0.88385	0.848468	0.846822	0.521008	0.744815	0.777698	0.221663	0.489059	0.688607	0.846861	0.786801	0.300128	0.308269	0.789165	0.114813	0.374633	0.718206	0.459056	0.467933	0.382654	0.495873	0.586379	0.324479	0.55961	0.518761	0.498259	0.0948666	0.625893	0.861101	0.813544	0.349545	0.112644	0.366103	0.841733	0.893491	0.762911	0.623054	0.792673	0.767715	0.592497	0.63573	0.872441	0.73427	0.802186	0.761147	0.746988	0.460519	0.724759	0.730125
cg06034127	0.389046	0.0237839	0.224621	0.649025	0.317472	0.338425	0.755371	0.394447	0.352615	0.7177	0.639877	0.643443	0.386958	0.276568	0.37821	0.279267	0.702351	0.277375	0.245219	0.1294	0.444701	0.187053	0.324574	0.337794	0.415364	0.333032	0.668061	0.195419	0.031422	0.132736	0.304436	0.773245	0.245288	0.813472	0.725775	0.87813	0.833019	0.796271	0.202949	0.750642	0.0491103	0.63114	0.448928	0.744199	0.250806	0.790396	0.748335	0.696472	0.661688
cg20787173	0.119362	0.0924146	0.275529	0.095961	0.15368	0.105723	0.696047	0.152791	0.679784	0.738073	0.396011	0.699024	0.412616	0.595206	0.662464	0.444466	0.690978	0.18112	0.564261	0.740847	0.474099	0.509266	0.586174	0.493334	0.70176	0.468004	0.137407	0.161066	0.0995161	0.14627	0.36536	0.528408	0.148699	0.819464	0.109025	0.793957	0.824412	0.847554	0.457698	0.633194	0.639019	0.810653	0.638225	0.754813	0.612372	0.791297	0.745889	0.739619	0.707135
cg02637318	0.777554	0.45925	0.516922	0.488598	0.660976	0.50661	0.0287085	0.451802	0.507436	0.731566	0.766193	0.665081	0.458007	0.743815	0.401096	0.39659	0.653713	0.06695	0.494098	0.638904	0.44839	0.455551	0.485683	0.789055	0.387049	0.0544773	0.502583	0.0421547	0.0272376	0.0898783	0.595698	0.0433479	0.050685	0.79189	0.921811	0.810318	0.768313	0.891698	0.785021	0.757866	0.71323	0.790222	0.671253	0.804381	0.592696	0.545824	0.0649131	0.440741	0.350031
cg27437806	0.375723	0.762565	0.0226384	0.679526	0.149622	0.0472409	0.668972	0.0194706	0.477563	0.625308	0.574339	0.71992	0.495548	0.19756	0.673628	0.532841	0.309856	0.440303	0.54223	0.685274	0.0697738	0.541541	0.598309	0.0297884	0.72793	0.534321	0.666709	0.660125	0.0289942	0.794115	0.553933	0.0166404	0.34984	0.83303	0.0160766	0.797029	0.69176	0.115643	0.817138	0.809551	0.626868	0.831173	0.6705	0.0699411	0.0122292	0.398475	0.0462345	0.50475	0.100121
cg13726345	0.0530841	0.806679	0.780033	0.736676	0.0514514	0.065562	0.493703	0.206081	0.0903378	0.0759119	0.6573	0.0642824	0.339368	0.508089	0.621891	0.286051	0.546224	0.413738	0.347556	0.163389	0.373978	0.555409	0.489953	0.532816	0.603085	0.587753	0.319088	0.0702136	0.0431303	0.129306	0.125827	0.0983422	0.101626	0.810303	0.913094	0.827259	0.774841	0.712145	0.793355	0.331609	0.581091	0.770572	0.626641	0.858666	0.715659	0.100997	0.679423	0.761925	0.718729
cg10390058	0.461918	0.824899	0.161071	0.69084	0.133624	0.0528614	0.427166	0.579552	0.486255	0.747715	0.107221	0.725798	0.451665	0.374248	0.0930159	0.319023	0.428471	0.220899	0.575429	0.662512	0.309445	0.551007	0.140395	0.727952	0.414658	0.506978	0.340851	0.567372	0.0303746	0.160202	0.309924	0.758074	0.294264	0.823587	0.446468	0.854757	0.774475	0.67577	0.678189	0.723809	0.555077	0.342309	0.615463	0.575782	0.706893	0.479083	0.762563	0.691951	0.669528
cg09016242	0.649804	0.731918	0.239596	0.786431	0.743019	0.0718841	0.708147	0.484487	0.693755	0.0829659	0.261856	0.784907	0.509837	0.832794	0.703035	0.370829	0.570546	0.325056	0.59249	0.696191	0.413407	0.578336	0.522054	0.711313	0.573649	0.495582	0.133687	0.0888114	0.0790356	0.128869	0.485815	0.407525	0.164309	0.789221	0.0597842	0.77382	0.610769	0.209187	0.744206	0.679949	0.64087	0.531357	0.649682	0.841863	0.758085	0.792355	0.698434	0.731716	0.707126
cg07960806	0.209809	0.0993232	0.251078	0.678593	0.132236	0.203011	0.728183	0.528706	0.56635	0.359094	0.755912	0.358021	0.554277	0.0619899	0.67801	0.605317	0.215715	0.684712	0.0952009	0.231281	0.595498	0.585026	0.220687	0.113922	0.649602	0.540415	0.716403	0.165043	0.118001	0.380898	0.448333	0.183024	0.549963	0.74064	0.85283	0.721666	0.281728	0.822305	0.770474	0.749419	0.655998	0.78992	0.62832	0.720038	0.684511	0.747674	0.735319	0.705686	0.694603
cg07834574	0.0158575	0.0188147	0.0181487	0.653212	0.0190038	0.0302717	0.0118676	0.420484	0.166148	0.775106	0.625186	0.656784	0.404886	0.105156	0.577064	0.385253	0.682109	0.0168113	0.443544	0.635153	0.47959	0.500201	0.4867	0.00719083	0.109629	0.0209525	0.5878	0.514368	0.0349627	0.285996	0.502006	0.00686178	0.0140762	0.7291	0.0206845	0.0265311	0.752643	0.527366	0.67619	0.677757	0.585629	0.751082	0.552417	0.697154	0.538421	0.667667	0.00609756	0.478886	0.313568
cg10395685	0.201742	0.81976	0.411224	0.681879	0.717083	0.842588	0.198704	0.432248	0.0643544	0.855943	0.750467	0.50026	0.35645	0.659109	0.469781	0.345524	0.671234	0.157884	0.391911	0.211134	0.385033	0.471723	0.510912	0.439854	0.596148	0.279761	0.26515	0.31671	0.886266	0.0788564	0.225703	0.676431	0.0601846	0.826998	0.874951	0.650486	0.539812	0.653617	0.666559	0.793985	0.618716	0.481184	0.685839	0.769564	0.643266	0.797256	0.665882	0.59698	0.500264
cg05289253	0.282727	0.494342	0.411986	0.0457267	0.0816227	0.0490275	0.338466	0.0466489	0.579457	0.599385	0.632725	0.616943	0.372392	0.27197	0.371895	0.427796	0.085263	0.0800112	0.513148	0.126695	0.441269	0.548354	0.445136	0.650711	0.526884	0.540788	0.0875193	0.0831812	0.0488032	0.149795	0.147284	0.667508	0.203635	0.714273	0.0393749	0.63695	0.607579	0.755009	0.715908	0.497654	0.585958	0.758172	0.0699552	0.717448	0.65196	0.6908	0.612018	0.650483	0.534974
cg27555582	0.602534	0.535452	0.376179	0.0680484	0.760059	0.840012	0.715279	0.276393	0.731845	0.804285	0.793408	0.711779	0.442266	0.763375	0.233702	0.420451	0.694874	0.566612	0.337388	0.269385	0.43107	0.535652	0.571142	0.830945	0.142857	0.541617	0.336923	0.0841954	0.069718	0.0650126	0.30996	0.666575	0.286027	0.884183	0.944194	0.873191	0.873177	0.103406	0.888118	0.846417	0.642548	0.795018	0.727379	0.826994	0.66145	0.866391	0.79806	0.793115	0.723929
cg16328106	0.920525	0.462803	0.552506	0.739426	0.601599	0.866652	0.534887	0.063339	0.0589372	0.202575	0.591182	0.0635095	0.398321	0.78474	0.48872	0.413913	0.5173	0.797923	0.527865	0.676406	0.621834	0.572072	0.103609	0.797744	0.600233	0.5327	0.0339753	0.0379767	0.637268	0.599925	0.418981	0.0801603	0.286202	0.569426	0.813989	0.782931	0.0577993	0.923723	0.618865	0.955019	0.767118	0.79383	0.671021	0.0399482	0.0288184	0.85507	0.594244	0.51519	0.257039
cg15472784	0.0226013	0.333702	0.751695	0.507279	0.0846021	0.83449	0.209538	0.28837	0.479735	0.295278	0.648937	0.050667	0.273183	0.610674	0.461986	0.333432	0.25904	0.442954	0.392555	0.285301	0.323863	0.403809	0.529843	0.564543	0.268522	0.356269	0.366475	0.111356	0.648429	0.318153	0.286022	0.699465	0.243368	0.740419	0.84852	0.710044	0.790996	0.859609	0.772295	0.726294	0.601741	0.678139	0.634086	0.629453	0.567874	0.689206	0.630793	0.623279	0.72712
cg09462924	0.247044	0.791994	0.833251	0.731946	0.718793	0.849878	0.58574	0.447648	0.685253	0.826791	0.829906	0.701989	0.442311	0.760859	0.103699	0.0628909	0.759779	0.71824	0.0536172	0.0999212	0.421305	0.607904	0.0680724	0.768886	0.339729	0.561432	0.688714	0.645403	0.860668	0.562472	0.502807	0.684447	0.474974	0.842624	0.910058	0.499943	0.234498	0.0528533	0.7649	0.801715	0.641945	0.12484	0.656437	0.0724897	0.248828	0.479302	0.353665	0.732868	0.718763
cg24757310	0.923184	0.182079	0.365936	0.715069	0.523869	0.840654	0.443081	0.0218646	0.0218616	0.0783951	0.511213	0.0258132	0.303508	0.747485	0.18552	0.378649	0.497155	0.702683	0.432718	0.658766	0.576247	0.59545	0.22219	0.648097	0.439664	0.485448	0.0376281	0.0252542	0.632703	0.535295	0.282051	0.0449849	0.208203	0.515019	0.760875	0.767397	0.050924	0.918434	0.503842	0.954064	0.71922	0.75151	0.60778	0.017343	0.013398	0.833806	0.532584	0.597268	0.28504
cg23053573	0.0273549	0.730626	0.633375	0.0256034	0.12922	0.0316228	0.213783	0.340069	0.600274	0.0855513	0.773448	0.0601832	0.291236	0.568327	0.60048	0.298074	0.199505	0.600807	0.413802	0.122534	0.423573	0.425145	0.524388	0.0338688	0.537143	0.457963	0.653772	0.120212	0.569696	0.621613	0.420002	0.549248	0.0517402	0.786386	0.782437	0.718904	0.76026	0.81404	0.71456	0.603297	0.561979	0.197721	0.0355547	0.773665	0.582657	0.27368	0.660782	0.342997	0.367816
cg05159188	0.909134	0.781047	0.373417	0.523176	0.0415962	0.909566	0.49704	0.230291	0.503849	0.0930065	0.0489763	0.568647	0.211992	0.660189	0.470414	0.205113	0.641455	0.419882	0.261543	0.539561	0.288606	0.17478	0.363243	0.649585	0.49884	0.32073	0.574992	0.0264237	0.723631	0.385117	0.397181	0.706356	0.20009	0.686762	0.885817	0.699215	0.700329	0.863367	0.77264	0.697248	0.460842	0.801918	0.611268	0.313891	0.632963	0.760536	0.567733	0.581128	0.563445
cg23774356	0.0663882	0.0414922	0.488664	0.0391998	0.303993	0.0455423	0.0779975	0.47495	0.595986	0.196639	0.692093	0.0973373	0.52492	0.0143214	0.391003	0.616283	0.174915	0.197712	0.581445	0.699414	0.53082	0.588113	0.595063	0.0416266	0.548008	0.513798	0.285457	0.130471	0.0389841	0.254867	0.217592	0.09165	0.12644	0.760317	0.603295	0.716035	0.707126	0.601579	0.543458	0.656634	0.641391	0.744336	0.654122	0.714973	0.64596	0.704736	0.601669	0.593498	0.589432
cg02622316	0.0138126	0.487841	0.122668	0.0169923	0.363916	0.0240427	0.656276	0.405465	0.400729	0.89358	0.570068	0.691745	0.363291	0.494484	0.370274	0.342116	0.613416	0.482678	0.354334	0.684176	0.435295	0.475303	0.540479	0.242105	0.636258	0.399389	0.0357944	0.0283101	0.434185	0.0492913	0.60097	0.0196681	0.396089	0.405033	0.928837	0.784771	0.781499	0.888412	0.723658	0.911294	0.594292	0.837374	0.646162	0.0520565	0.496565	0.58614	0.0250447	0.699024	0.710215
cg23708361	0.0915936	0.346241	0.410717	0.119925	0.191055	0.0612888	0.68304	0.231008	0.234515	0.600782	0.137416	0.754938	0.615303	0.399919	0.618688	0.62837	0.194874	0.429815	0.744656	0.722315	0.660803	0.184321	0.52147	0.676893	0.59769	0.661298	0.193052	0.473794	0.0713978	0.187745	0.346827	0.907602	0.108921	0.631602	0.0433045	0.870459	0.927538	0.610233	0.112926	0.708374	0.808756	0.870972	0.73055	0.212924	0.872679	0.756955	0.766223	0.835894	0.624758
cg22287064	0.0406269	0.0193605	0.314815	0.0319009	0.495161	0.0882866	0.591267	0.486805	0.225033	0.0662017	0.13666	0.042114	0.450373	0.498707	0.388448	0.397123	0.111425	0.689468	0.449361	0.365001	0.497217	0.525839	0.0372486	0.0509812	0.740391	0.523413	0.173893	0.349961	0.48435	0.0873831	0.429663	0.566184	0.434757	0.82596	0.864464	0.816501	0.550796	0.863941	0.793755	0.826074	0.702231	0.849203	0.623921	0.493997	0.724992	0.796735	0.671959	0.223884	0.6202
cg01366595	0.443403	0.022311	0.490099	0.690815	0.58977	0.887763	0.0372363	0.397369	0.461851	0.88864	0.292332	0.664078	0.402439	0.668851	0.457939	0.3453	0.738759	0.327019	0.358263	0.646959	0.347697	0.483948	0.628662	0.752099	0.635319	0.197241	0.545887	0.0370454	0.0310722	0.0474448	0.0971612	0.753392	0.271179	0.663352	0.86798	0.708092	0.83601	0.326118	0.81646	0.749998	0.531368	0.846075	0.172258	0.833857	0.626444	0.814686	0.667991	0.617432	0.580301
cg13390867	0.852603	0.670066	0.730842	0.345514	0.596819	0.0737946	0.219983	0.574984	0.591332	0.709454	0.0958771	0.830022	0.380183	0.783359	0.131799	0.450746	0.542886	0.501494	0.518445	0.369808	0.472464	0.149804	0.679516	0.450428	0.460352	0.617961	0.619243	0.462824	0.805263	0.724374	0.549359	0.786985	0.402582	0.0553381	0.872793	0.513646	0.822095	0.911053	0.0782891	0.736249	0.526071	0.0996531	0.766711	0.822779	0.512818	0.602254	0.117085	0.711108	0.646425
cg22510337	0.523729	0.486685	0.131475	0.0597458	0.0704309	0.855468	0.436218	0.492788	0.63863	0.299182	0.169507	0.0844561	0.369208	0.580035	0.114415	0.337415	0.603056	0.497066	0.391589	0.642233	0.474284	0.491293	0.332441	0.599218	0.623684	0.0554076	0.621523	0.0518474	0.644085	0.0945487	0.417657	0.0802588	0.089357	0.815428	0.893041	0.807489	0.615766	0.852121	0.790856	0.811855	0.584882	0.636369	0.0499969	0.0659561	0.700613	0.720122	0.724614	0.572547	0.390126
cg04271218	0.671254	0.246545	0.344223	0.0824059	0.108647	0.283286	0.147775	0.240666	0.110799	0.357877	0.067435	0.662755	0.473104	0.0487276	0.23717	0.380396	0.608627	0.593824	0.430681	0.591322	0.376141	0.5079	0.487868	0.786301	0.509196	0.52663	0.257618	0.11176	0.038469	0.0737905	0.506743	0.757449	0.0954956	0.75487	0.883637	0.791218	0.0699287	0.688598	0.347337	0.750102	0.56447	0.704896	0.59989	0.635848	0.67556	0.762607	0.701407	0.690387	0.657731
cg10684686	0.533698	0.0195826	0.222912	0.736091	0.462739	0.937321	0.145575	0.380944	0.619719	0.643843	0.465191	0.0337699	0.255435	0.776503	0.186792	0.327827	0.494059	0.0701623	0.123449	0.0393001	0.302783	0.296828	0.447302	0.0553616	0.630803	0.347057	0.32911	0.516508	0.580042	0.153129	0.469267	0.717944	0.355636	0.825423	0.881697	0.854196	0.891055	0.242198	0.832172	0.0986467	0.619627	0.830823	0.323249	0.857961	0.373207	0.811014	0.0824593	0.48553	0.667561
cg25253677	0.0235093	0.0263937	0.0911392	0.0281118	0.0516522	0.0412957	0.548914	0.155998	0.122507	0.0421524	0.767543	0.544256	0.405088	0.351941	0.464565	0.281762	0.746078	0.0714859	0.457195	0.44308	0.370742	0.494029	0.430096	0.758538	0.684983	0.300623	0.128745	0.642633	0.0244976	0.0412344	0.372541	0.29332	0.200155	0.747698	0.00330264	0.728385	0.79	0.772692	0.662939	0.693228	0.567457	0.752491	0.0350183	0.840455	0.635833	0.40836	0.704039	0.604522	0.632317
cg19923650	0.0349949	0.666026	0.542633	0.0545263	0.0763519	0.423195	0.0541554	0.395017	0.561516	0.119019	0.556666	0.716624	0.327087	0.587578	0.0943635	0.42613	0.600306	0.0842289	0.377033	0.527471	0.43373	0.489754	0.101555	0.11747	0.199405	0.477466	0.0859189	0.057998	0.0293976	0.139508	0.167424	0.6659	0.34649	0.761308	0.860415	0.739387	0.458864	0.810347	0.583919	0.593358	0.566956	0.313308	0.677604	0.74758	0.675207	0.691862	0.695536	0.662244	0.478693
cg22199216	0.191607	0.52261	0.0226465	0.0306386	0.369024	0.0161076	0.577879	0.030755	0.354637	0.426806	0.181049	0.68514	0.534335	0.35078	0.627775	0.491005	0.100936	0.0541419	0.584698	0.561057	0.521954	0.0520917	0.551117	0.659929	0.023266	0.404128	0.0690316	0.517522	0.0231686	0.0447149	0.126916	0.639148	0.0473231	0.0175287	0.0119998	0.476176	0.464235	0.52065	0.5185	0.507728	0.655672	0.508958	0.603151	0.618542	0.667188	0.533829	0.622486	0.632671	0.704954
cg18397450	0.0713648	0.0713194	0.0593081	0.780584	0.193423	0.123784	0.191224	0.522249	0.201151	0.190083	0.629256	0.471605	0.536887	0.156654	0.740599	0.581759	0.596091	0.153346	0.597685	0.738857	0.513742	0.631209	0.689355	0.171367	0.768446	0.096073	0.620681	0.165899	0.116188	0.185383	0.55566	0.0969935	0.107876	0.854926	0.10237	0.843716	0.857143	0.929674	0.837235	0.785926	0.749105	0.872259	0.778616	0.809459	0.747403	0.802574	0.740467	0.504013	0.164917
cg11433622	0.161233	0.792912	0.783446	0.630887	0.731846	0.803517	0.616202	0.351408	0.66289	0.827421	0.784022	0.636979	0.312019	0.742958	0.0385399	0.114036	0.699808	0.671	0.279674	0.322976	0.310746	0.538935	0.116209	0.731164	0.245111	0.449982	0.633671	0.527115	0.867552	0.699356	0.369471	0.597935	0.436298	0.803855	0.920629	0.437812	0.287692	0.023439	0.763999	0.828816	0.62657	0.262693	0.593421	0.364972	0.0815386	0.493047	0.759652	0.686684	0.655301
cg06172942	0.0886515	0.169262	0.387422	0.227182	0.428753	0.812507	0.157311	0.546255	0.359666	0.290223	0.201661	0.193426	0.438604	0.788584	0.489176	0.367109	0.534628	0.166774	0.490499	0.623815	0.44499	0.525281	0.343079	0.0392934	0.666746	0.500566	0.661752	0.433436	0.0327477	0.698142	0.565481	0.0321336	0.515148	0.797688	0.891046	0.818252	0.774776	0.472918	0.858265	0.881418	0.678361	0.845163	0.389497	0.713285	0.418834	0.858111	0.416675	0.35413	0.422328
cg24779587	0.046317	0.883869	0.586177	0.710449	0.706268	0.123772	0.728898	0.325004	0.611426	0.723568	0.90148	0.141211	0.493503	0.709457	0.0918613	0.404433	0.105713	0.560623	0.509149	0.749315	0.406088	0.46284	0.542642	0.129747	0.595719	0.425043	0.706579	0.119759	0.905953	0.119408	0.655484	0.401793	0.440287	0.841138	0.0917996	0.743677	0.475965	0.499568	0.187753	0.655764	0.568059	0.813886	0.650901	0.772488	0.506419	0.535002	0.692404	0.490266	0.600227
cg00987031	0.903012	0.0454812	0.0623607	0.6154	0.0560415	0.885696	0.0859485	0.440656	0.147267	0.0402189	0.0732825	0.614631	0.382463	0.182672	0.54829	0.310847	0.698843	0.201041	0.531449	0.671424	0.448236	0.30612	0.360102	0.704677	0.55032	0.386176	0.581988	0.0830942	0.0435953	0.0563745	0.400137	0.647716	0.374295	0.797352	0.0454089	0.789872	0.749296	0.885701	0.134884	0.770336	0.495625	0.844606	0.592125	0.0334968	0.685358	0.822171	0.253883	0.48627	0.649628
cg14874750	0.238847	0.796764	0.596331	0.148219	0.141983	0.550522	0.646577	0.365631	0.63761	0.644038	0.500587	0.536259	0.355609	0.449353	0.505937	0.467561	0.0837188	0.647021	0.0961602	0.328559	0.48322	0.1582	0.645663	0.339954	0.561433	0.550293	0.530821	0.304643	0.785888	0.12434	0.127553	0.697863	0.2213	0.82671	0.110712	0.726359	0.73406	0.1372	0.670675	0.727692	0.524203	0.634877	0.6907	0.702299	0.7428	0.503588	0.55294	0.684628	0.612953
cg03401357	0.0138123	0.0188778	0.0156158	0.0949707	0.594142	0.272913	0.0233583	0.556616	0.0166132	0.16125	0.204831	0.0353982	0.500344	0.0370445	0.159464	0.509432	0.0963262	0.343652	0.420038	0.29595	0.533271	0.573037	0.327052	0.0143016	0.402073	0.562131	0.0434508	0.0390236	0.0247667	0.723395	0.0939589	0.189655	0.524838	0.732216	0.849007	0.779406	0.371439	0.527045	0.792704	0.626797	0.626442	0.494834	0.640511	0.677788	0.691102	0.572222	0.685865	0.514129	0.610814
cg21426003	0.0249664	0.0234516	0.0856627	0.0580543	0.0884816	0.0653106	0.638986	0.384151	0.0413139	0.211712	0.146743	0.106479	0.483146	0.274249	0.693393	0.503378	0.176965	0.719875	0.275672	0.538001	0.534453	0.553471	0.0676708	0.783959	0.668102	0.351183	0.622453	0.12935	0.0649121	0.106889	0.350422	0.542665	0.464814	0.80374	0.0326161	0.763489	0.788479	0.0731654	0.683661	0.714382	0.654567	0.791998	0.690969	0.0699816	0.810645	0.566235	0.57894	0.625454	0.536697
cg07393736	0.135247	0.793072	0.0700947	0.0255164	0.191183	0.0349685	0.318417	0.452593	0.0549044	0.446376	0.518656	0.459479	0.484259	0.686138	0.809007	0.47766	0.499307	0.272863	0.498232	0.517361	0.506543	0.364241	0.0581897	0.567127	0.730808	0.234936	0.0510266	0.0533233	0.124707	0.0588501	0.416138	0.817229	0.0890496	0.882729	0.94868	0.927069	0.891423	0.123957	0.0374269	0.707192	0.835282	0.900696	0.748635	0.894701	0.822303	0.756023	0.33534	0.599351	0.66738
cg03741619	0.0182366	0.729616	0.197253	0.430594	0.493965	0.840294	0.36498	0.258302	0.596453	0.720776	0.699795	0.410273	0.348007	0.611783	0.508825	0.308982	0.0776779	0.233152	0.384344	0.130526	0.381382	0.438111	0.407362	0.0225803	0.475768	0.0505515	0.535048	0.018553	0.75321	0.649162	0.219279	0.131992	0.0516993	0.659564	0.800137	0.65434	0.710939	0.865848	0.730843	0.599286	0.57508	0.726389	0.523404	0.0293219	0.411596	0.620317	0.601559	0.572353	0.597506
cg25556905	0.0305402	0.0241834	0.0260183	0.672081	0.109964	0.67667	0.0537258	0.388209	0.0549309	0.0630744	0.150948	0.22821	0.541029	0.0340479	0.406323	0.505927	0.134725	0.657889	0.574173	0.614455	0.370665	0.547843	0.0226052	0.029045	0.681104	0.565261	0.647137	0.0421948	0.0431061	0.768067	0.159792	0.175683	0.389676	0.847144	0.876479	0.803484	0.746228	0.861552	0.781093	0.767041	0.706514	0.766822	0.656113	0.528922	0.531344	0.568441	0.718794	0.0610387	0.703719
cg04482110	0.837784	0.776314	0.19605	0.0353091	0.139398	0.0268069	0.597009	0.430928	0.62294	0.0872521	0.687237	0.181519	0.44966	0.710591	0.540048	0.391719	0.444689	0.56648	0.453693	0.64956	0.430775	0.474625	0.0280153	0.0432541	0.623763	0.405957	0.591464	0.0419242	0.761805	0.265872	0.473546	0.686508	0.392578	0.690203	0.80737	0.751251	0.734651	0.775898	0.766693	0.796427	0.553315	0.801995	0.534409	0.721718	0.629702	0.768455	0.276165	0.639751	0.665083
cg16886987	0.363401	0.0408029	0.410665	0.345171	0.507607	0.947674	0.125452	0.785984	0.358868	0.226022	0.532719	0.468947	0.566893	0.460308	0.232038	0.495231	0.086381	0.55643	0.254414	0.156103	0.267742	0.691058	0.635941	0.542007	0.791432	0.529181	0.790042	0.147795	0.0667282	0.236066	0.511577	0.412063	0.588602	0.842453	0.912303	0.923559	0.805985	0.879392	0.874057	0.795124	0.651958	0.696083	0.696686	0.870233	0.253375	0.653378	0.217632	0.63692	0.71565
cg15873301	0.460205	0.872899	0.199139	0.0844784	0.0568389	0.044774	0.402103	0.276948	0.731447	0.647715	0.170888	0.808557	0.393758	0.203666	0.236276	0.486034	0.185754	0.109781	0.361664	0.736273	0.105461	0.0756667	0.77095	0.86492	0.784232	0.799823	0.152048	0.0968745	0.897942	0.312816	0.502607	0.438002	0.0631332	0.860254	0.0436989	0.623579	0.736486	0.573727	0.764934	0.73973	0.806986	0.400202	0.767036	0.866616	0.861826	0.911561	0.0876008	0.794007	0.731269
cg12975230	0.0264055	0.0265504	0.170296	0.0372447	0.226901	0.0518833	0.2932	0.524473	0.517524	0.123859	0.193367	0.618268	0.458753	0.428145	0.153852	0.419096	0.783399	0.177654	0.438285	0.769796	0.507622	0.448552	0.561988	0.625706	0.615348	0.602454	0.181491	0.0688593	0.0437839	0.0939326	0.223885	0.327317	0.288413	0.84214	0.789624	0.846349	0.796611	0.62706	0.687317	0.735557	0.649056	0.831849	0.703334	0.850696	0.722884	0.661032	0.774228	0.670739	0.663638
cg15753746	0.400738	0.790557	0.69414	0.599198	0.55968	0.876866	0.620447	0.417635	0.613158	0.0482493	0.806035	0.359574	0.335871	0.662739	0.629991	0.258784	0.765098	0.489321	0.265912	0.101878	0.365036	0.470563	0.420198	0.661086	0.574909	0.519134	0.0970573	0.530632	0.839356	0.433348	0.397066	0.692114	0.302113	0.762647	0.882292	0.712439	0.515194	0.879705	0.805375	0.654412	0.599379	0.598581	0.601199	0.776716	0.680907	0.851996	0.651159	0.819483	0.709158
cg10379890	0.04015	0.362287	0.433029	0.65047	0.666495	0.0419872	0.512944	0.416726	0.455025	0.126322	0.464928	0.558256	0.39655	0.81213	0.534234	0.379125	0.646674	0.557771	0.243508	0.650531	0.398232	0.507224	0.564905	0.763586	0.669682	0.37858	0.405089	0.0473009	0.0414072	0.0898376	0.345448	0.802557	0.363748	0.829556	0.444693	0.80784	0.807256	0.891582	0.71764	0.637147	0.616562	0.87259	0.636848	0.807384	0.739296	0.708867	0.717193	0.6276	0.532633
cg18991611	0.0162302	0.0156896	0.0444482	0.0148677	0.0574282	0.0532346	0.529601	0.502019	0.521055	0.122829	0.241205	0.0304359	0.546467	0.0186772	0.207261	0.498757	0.7379	0.566439	0.556283	0.35332	0.405521	0.584141	0.455144	0.0138225	0.306724	0.51091	0.553497	0.0200138	0.0232154	0.106602	0.0746069	0.0652918	0.472957	0.837252	0.909022	0.809737	0.323536	0.861148	0.32855	0.847769	0.677225	0.304905	0.400691	0.14632	0.71917	0.205915	0.543664	0.599454	0.632184
cg15490715	0.539203	0.0233403	0.0086322	0.616875	0.0408581	0.803525	0.405373	0.407955	0.10058	0.0192784	0.154054	0.672185	0.436761	0.0138576	0.482278	0.413655	0.607366	0.638179	0.470778	0.148844	0.43184	0.396242	0.558453	0.610855	0.611894	0.443708	0.0486028	0.569859	0.0422646	0.0797959	0.0801488	0.685308	0.0225092	0.735952	0.0141776	0.725326	0.48014	0.81175	0.0395331	0.160171	0.504435	0.686842	0.646504	0.140714	0.678711	0.632711	0.137618	0.535529	0.562762
cg14409023	0.501664	0.528093	0.115102	0.0144359	0.031192	0.101004	0.0300231	0.427723	0.156471	0.0164844	0.571075	0.709705	0.312045	0.579249	0.0573879	0.464012	0.635902	0.374482	0.0729824	0.1842	0.379157	0.539303	0.377433	0.58343	0.439006	0.286386	0.0344619	0.037205	0.0519263	0.143413	0.0528869	0.521341	0.358154	0.847625	0.910143	0.562853	0.764377	0.768972	0.544699	0.696197	0.590926	0.424795	0.692587	0.555009	0.72129	0.517866	0.783612	0.548206	0.640811
cg25053336	0.0234848	0.0210643	0.200373	0.0413811	0.775184	0.642712	0.633528	0.0467645	0.666889	0.533126	0.185713	0.237262	0.180572	0.552704	0.613234	0.391921	0.28884	0.274846	0.232176	0.645509	0.523075	0.495382	0.0786726	0.761489	0.665058	0.37666	0.150017	0.0672166	0.0269196	0.819908	0.517488	0.359783	0.416095	0.782403	0.0354824	0.840989	0.823338	0.880664	0.824055	0.601689	0.610593	0.0320591	0.59712	0.0422353	0.593781	0.79574	0.746995	0.569958	0.210874
cg00104845	0.878087	0.0889995	0.0568607	0.678703	0.0510067	0.840883	0.0806452	0.53528	0.122807	0.174513	0.209682	0.321247	0.503398	0.354254	0.611325	0.486566	0.723782	0.1144	0.591721	0.415609	0.47196	0.45647	0.601345	0.299661	0.631636	0.50679	0.661963	0.106612	0.0584735	0.197978	0.491088	0.718097	0.472782	0.819171	0.0680756	0.799033	0.751242	0.851764	0.391544	0.681892	0.580419	0.823462	0.679437	0.0867798	0.686399	0.775797	0.145245	0.634669	0.652933
cg10732215	0.0306919	0.0210166	0.119819	0.0232585	0.0413961	0.438082	0.0275369	0.0118917	0.0342205	0.0224682	0.190126	0.518634	0.430661	0.470415	0.614632	0.409214	0.123802	0.472698	0.340169	0.48983	0.4084	0.0214549	0.486785	0.670818	0.554429	0.0209896	0.396976	0.0576999	0.500356	0.0939698	0.11136	0.743252	0.0341887	0.685448	0.524172	0.670265	0.701803	0.819483	0.552884	0.620556	0.583597	0.676782	0.548637	0.505146	0.551478	0.68738	0.64827	0.588104	0.648642
cg27189087	0.0680347	0.333268	0.617271	0.26991	0.782159	0.139521	0.407983	0.651343	0.349773	0.110094	0.587437	0.704842	0.504033	0.697893	0.12153	0.412807	0.624695	0.507535	0.484839	0.593613	0.557397	0.427494	0.673234	0.779939	0.135197	0.646941	0.64154	0.662305	0.894049	0.162645	0.139624	0.326807	0.220395	0.772072	0.890529	0.900668	0.664896	0.195547	0.384871	0.358889	0.753646	0.53439	0.809887	0.200071	0.835947	0.797753	0.860493	0.7941	0.216401
cg17107572	0.107289	0.623629	0.858246	0.689801	0.726951	0.913143	0.61137	0.360143	0.672557	0.882727	0.774196	0.618701	0.313188	0.780508	0.0695172	0.13161	0.671059	0.678423	0.234441	0.319359	0.28605	0.568832	0.0782558	0.700363	0.279704	0.564006	0.689245	0.598659	0.753983	0.772418	0.410844	0.521557	0.375746	0.626609	0.910909	0.473509	0.348538	0.0208649	0.849952	0.866811	0.654695	0.190217	0.625253	0.3392	0.0895033	0.536297	0.756521	0.65598	0.68797
cg00123762	0.406452	0.114597	0.473048	0.282492	0.738046	0.0298204	0.105415	0.407964	0.124653	0.548077	0.444084	0.0622919	0.25455	0.720471	0.601767	0.366091	0.147117	0.0638298	0.433226	0.328521	0.403795	0.523794	0.606764	0.705727	0.41764	0.523492	0.435563	0.10128	0.84162	0.235094	0.274387	0.850118	0.367725	0.858407	0.918802	0.838953	0.770446	0.885155	0.796728	0.605375	0.609566	0.280381	0.730658	0.858534	0.77444	0.769835	0.740647	0.607932	0.656971
cg21425842	0.907715	0.812529	0.0589745	0.570247	0.0227731	0.913606	0.512886	0.212168	0.586462	0.0505983	0.0570418	0.568943	0.186567	0.630198	0.567417	0.20063	0.709222	0.488735	0.22429	0.544928	0.300743	0.179418	0.369705	0.674752	0.497974	0.268377	0.605284	0.0240255	0.78862	0.406919	0.415819	0.73045	0.236494	0.484639	0.865346	0.721785	0.770802	0.845426	0.739159	0.568245	0.42951	0.744989	0.622287	0.301504	0.68732	0.759133	0.635067	0.555043	0.437507
cg25485875	0.1146	0.0428554	0.149551	0.0702398	0.219493	0.0855642	0.644811	0.625223	0.242365	0.126872	0.78762	0.128251	0.613475	0.0909558	0.743649	0.604285	0.619483	0.779201	0.671123	0.805392	0.60686	0.68852	0.696999	0.616406	0.775742	0.583041	0.723789	0.136484	0.119771	0.136502	0.311644	0.269124	0.130362	0.841638	0.128484	0.831828	0.877943	0.886376	0.85206	0.73443	0.77822	0.885784	0.712206	0.856753	0.748851	0.745515	0.697851	0.797864	0.40513
cg06970510	0.0236756	0.475178	0.359275	0.124471	0.589084	0.0387126	0.728123	0.069499	0.517135	0.490551	0.82034	0.435705	0.543084	0.447032	0.723625	0.486861	0.159704	0.629783	0.507429	0.138743	0.440393	0.541105	0.545564	0.716717	0.622687	0.406676	0.633276	0.158685	0.242085	0.186184	0.592186	0.780043	0.49801	0.775547	0.901849	0.77692	0.861891	0.872007	0.80784	0.776285	0.668578	0.787672	0.63549	0.864772	0.745635	0.294546	0.748583	0.661424	0.701756
cg15083233	0.0220587	0.175103	0.460706	0.165152	0.878335	0.333112	0.491879	0.595645	0.168819	0.0650697	0.150939	0.885657	0.282211	0.789702	0.81144	0.454064	0.0549338	0.124242	0.565433	0.102541	0.40518	0.557709	0.711217	0.543009	0.121948	0.31133	0.762609	0.191319	0.148044	0.411202	0.445744	0.851318	0.0320596	0.867103	0.959515	0.698083	0.879589	0.568208	0.77206	0.894251	0.75359	0.892912	0.0630754	0.842499	0.806641	0.06897	0.509271	0.493136	0.838948
cg15174834	0.0243786	0.38986	0.0586624	0.552353	0.0341463	0.0282126	0.508343	0.316105	0.544672	0.0266801	0.112945	0.358803	0.0656422	0.618936	0.510263	0.278336	0.592017	0.497382	0.252165	0.587502	0.347824	0.389669	0.0253412	0.583054	0.524025	0.396569	0.548916	0.0305457	0.0217474	0.410069	0.378409	0.0209102	0.308445	0.656819	0.708949	0.62831	0.634631	0.73291	0.0282426	0.701134	0.488367	0.670025	0.555265	0.0219691	0.0640582	0.294459	0.549226	0.373801	0.0704259
cg10486998	0.0389102	0.0768912	0.12769	0.0719639	0.0733444	0.0417472	0.695819	0.501768	0.573818	0.0851675	0.116098	0.746751	0.474815	0.603182	0.38673	0.324617	0.788738	0.14001	0.583804	0.606188	0.463231	0.484804	0.490659	0.387698	0.571258	0.568194	0.472997	0.336332	0.0460267	0.105062	0.41197	0.756572	0.368481	0.854792	0.21974	0.861109	0.741795	0.879684	0.873487	0.721588	0.554363	0.703732	0.60145	0.542707	0.744998	0.877544	0.776005	0.549123	0.617723
cg21042456	0.859748	0.790401	0.476279	0.6819	0.497208	0.164039	0.590623	0.405809	0.575345	0.410183	0.687765	0.0424724	0.310117	0.741772	0.536353	0.30821	0.643635	0.616446	0.499257	0.59823	0.381032	0.42992	0.346107	0.749703	0.494844	0.531062	0.485738	0.553486	0.837268	0.399368	0.119252	0.796821	0.357934	0.787987	0.89777	0.811687	0.674491	0.835216	0.702517	0.62327	0.618248	0.799077	0.559546	0.789704	0.692098	0.726201	0.769447	0.582883	0.544661
cg12260798	0.899452	0.861532	0.667595	0.86235	0.0645546	0.930495	0.685226	0.380743	0.768164	0.386757	0.137746	0.775854	0.366888	0.809172	0.676566	0.361059	0.750509	0.67065	0.374478	0.734194	0.40176	0.296844	0.550222	0.771592	0.703746	0.520102	0.826073	0.061355	0.881889	0.524903	0.586914	0.774529	0.388408	0.86075	0.912414	0.832046	0.904963	0.952438	0.914172	0.729263	0.645345	0.888551	0.757518	0.566401	0.840714	0.808102	0.754341	0.799461	0.58688
cg24981593	0.384408	0.0388186	0.228571	0.524411	0.774353	0.857622	0.614321	0.504189	0.665353	0.49053	0.148915	0.461263	0.178507	0.762067	0.685452	0.37773	0.550569	0.291511	0.239369	0.607475	0.481502	0.535798	0.26767	0.317818	0.614975	0.396656	0.0678878	0.460855	0.816972	0.810103	0.473357	0.442689	0.47411	0.8177	0.849641	0.823279	0.856555	0.897056	0.843763	0.660354	0.662835	0.589723	0.599831	0.713299	0.705487	0.845647	0.798883	0.676016	0.251445
cg09019936	0.166088	0.584125	0.184312	0.52361	0.71586	0.876045	0.17031	0.422625	0.420965	0.0634378	0.414657	0.384529	0.324721	0.569915	0.331964	0.288535	0.642817	0.17713	0.3313	0.360228	0.333468	0.554323	0.248909	0.719097	0.464864	0.601048	0.552233	0.611776	0.446393	0.078752	0.332693	0.679486	0.393145	0.710653	0.921377	0.834258	0.718154	0.804794	0.701114	0.637432	0.652552	0.71564	0.648064	0.795926	0.706764	0.785111	0.787483	0.730092	0.325198
cg02909688	0.105136	0.0177967	0.197581	0.0430445	0.645991	0.853996	0.0236226	0.365281	0.408623	0.832955	0.612467	0.671076	0.342826	0.240228	0.329411	0.30747	0.665507	0.408797	0.354365	0.321416	0.447161	0.0156932	0.417823	0.545851	0.346726	0.34767	0.435297	0.0188282	0.0807874	0.0387333	0.422918	0.726053	0.26359	0.761241	0.664892	0.676447	0.243404	0.77343	0.785565	0.703932	0.699172	0.783256	0.614167	0.742421	0.503116	0.48117	0.19963	0.681508	0.688065
cg22876812	0.920207	0.793998	0.190899	0.0349255	0.715782	0.0169611	0.279734	0.417709	0.610848	0.637383	0.118937	0.673029	0.247834	0.743146	0.65464	0.387045	0.697205	0.490415	0.337493	0.66072	0.507343	0.515246	0.441193	0.732918	0.566603	0.465844	0.505559	0.570568	0.458616	0.412172	0.368521	0.458343	0.267385	0.818719	0.91663	0.766493	0.805761	0.89648	0.721814	0.740109	0.581225	0.812858	0.612964	0.838239	0.662239	0.78091	0.769406	0.725547	0.675065
cg16564033	0.0232757	0.468013	0.74074	0.415003	0.730291	0.910491	0.423491	0.336353	0.629724	0.606311	0.817563	0.176686	0.295909	0.67284	0.190741	0.346036	0.512573	0.495246	0.369833	0.228209	0.27334	0.589649	0.505172	0.340167	0.10118	0.584507	0.592361	0.383853	0.750498	0.690137	0.276471	0.0840853	0.451319	0.739395	0.915777	0.637811	0.579791	0.893134	0.854601	0.681651	0.556644	0.723806	0.5544	0.79753	0.706518	0.793419	0.706768	0.769854	0.555766
cg18786593	0.912765	0.424505	0.279979	0.0967627	0.670761	0.186751	0.577105	0.469227	0.729077	0.125729	0.171754	0.716279	0.440238	0.81436	0.454504	0.382309	0.816927	0.442236	0.14571	0.735223	0.515895	0.594939	0.536529	0.109754	0.684585	0.606282	0.386027	0.0953145	0.590171	0.0943396	0.48863	0.677036	0.477772	0.864964	0.876764	0.838367	0.253692	0.0678995	0.637681	0.774538	0.724147	0.837318	0.650045	0.721555	0.773597	0.687275	0.793926	0.797059	0.68479
cg03290530	0.94843	0.762015	0.432737	0.694989	0.669848	0.279494	0.302162	0.612821	0.594494	0.643998	0.834819	0.85969	0.454302	0.643691	0.175187	0.544218	0.843418	0.297431	0.595071	0.308565	0.515546	0.589915	0.433541	0.764797	0.238172	0.812402	0.249552	0.868596	0.812739	0.840518	0.425435	0.830595	0.309519	0.870134	0.122288	0.891017	0.825083	0.262744	0.867859	0.663249	0.694387	0.692195	0.827849	0.535966	0.841667	0.759632	0.892007	0.854696	0.797953
cg05835105	0.929227	0.670451	0.80002	0.778884	0.560094	0.895104	0.25859	0.359481	0.776523	0.878133	0.778203	0.146378	0.543124	0.843248	0.228258	0.513794	0.349108	0.778641	0.334509	0.816509	0.106113	0.686182	0.0806579	0.143596	0.776226	0.582294	0.229342	0.747101	0.0758968	0.443534	0.567079	0.858913	0.628511	0.892797	0.916117	0.581641	0.492932	0.576575	0.696318	0.840678	0.769671	0.0453735	0.11104	0.892396	0.733364	0.535352	0.854909	0.806794	0.763006
cg17124224	0.0332295	0.0229794	0.284008	0.0473541	0.366192	0.0523936	0.379993	0.404144	0.363627	0.0473248	0.569617	0.0493514	0.396198	0.213682	0.275649	0.351156	0.2956	0.516045	0.509828	0.611211	0.397208	0.357134	0.0516939	0.634696	0.580707	0.414539	0.361697	0.460644	0.0509196	0.0491601	0.393541	0.0931578	0.0686461	0.792436	0.452645	0.750284	0.741555	0.811381	0.748333	0.634646	0.591677	0.765602	0.636372	0.640872	0.620063	0.799019	0.207596	0.599233	0.54101
cg00767010	0.493359	0.05582	0.254073	0.653155	0.637068	0.926973	0.699883	0.594862	0.501067	0.206651	0.837242	0.837899	0.357394	0.855244	0.228648	0.386284	0.638334	0.300269	0.387975	0.663036	0.284913	0.411144	0.581129	0.739527	0.681817	0.420299	0.570383	0.566066	0.0417706	0.294629	0.290977	0.823656	0.311379	0.861013	0.932707	0.815397	0.893015	0.579163	0.872333	0.806246	0.716798	0.844952	0.699046	0.669062	0.793368	0.816908	0.699157	0.63205	0.606473
cg07975778	0.504195	0.76286	0.376875	0.516413	0.0686262	0.117866	0.2685	0.121583	0.42846	0.0925359	0.517978	0.338653	0.369141	0.515491	0.0817458	0.42928	0.658118	0.290566	0.457374	0.46687	0.398016	0.569543	0.389574	0.232308	0.414095	0.407816	0.706829	0.0322973	0.0292651	0.0651059	0.0643201	0.629332	0.316153	0.6378	0.0431685	0.727624	0.413745	0.900631	0.567837	0.27949	0.642667	0.357127	0.668301	0.774775	0.684071	0.701305	0.768621	0.458425	0.611678
cg25164649	0.213906	0.136503	0.276192	0.0342939	0.809763	0.691214	0.259037	0.469357	0.548457	0.586114	0.748621	0.643275	0.408027	0.818182	0.13429	0.37144	0.616936	0.634351	0.287238	0.3342	0.332632	0.345633	0.55247	0.735879	0.550873	0.534108	0.268257	0.0703018	0.542745	0.0937203	0.0713265	0.530823	0.38207	0.84022	0.956138	0.868365	0.332721	0.936612	0.777152	0.558843	0.629345	0.717033	0.593294	0.842497	0.761759	0.883688	0.750524	0.415009	0.672851
cg10800833	0.114251	0.0828928	0.0891302	0.107684	0.678712	0.148971	0.689992	0.442339	0.650402	0.560156	0.21133	0.456191	0.244215	0.770804	0.629538	0.481042	0.212051	0.649122	0.424667	0.701879	0.516172	0.53673	0.143489	0.110522	0.573187	0.504015	0.429016	0.1673	0.786768	0.135649	0.484839	0.570512	0.457295	0.775302	0.810925	0.767692	0.764803	0.800514	0.724001	0.818304	0.655885	0.793234	0.713055	0.720989	0.284425	0.750456	0.699994	0.458096	0.474833
cg03014326	0.765762	0.563303	0.131481	0.620304	0.31509	0.866594	0.668581	0.371861	0.175339	0.703038	0.477539	0.701343	0.396621	0.387621	0.116966	0.401657	0.683212	0.295142	0.483804	0.757623	0.484762	0.422042	0.540808	0.750285	0.374242	0.635956	0.147315	0.647164	0.0606618	0.774104	0.402555	0.632299	0.502541	0.907948	0.820073	0.843834	0.538071	0.585417	0.14645	0.738223	0.722329	0.418163	0.509312	0.870883	0.73516	0.825387	0.612928	0.613604	0.721442
cg13373406	0.0353505	0.0181839	0.460467	0.0389361	0.306799	0.834078	0.471842	0.530544	0.516641	0.270892	0.0963478	0.0405979	0.481303	0.272104	0.0401462	0.466538	0.161032	0.0223755	0.536365	0.637607	0.426336	0.569166	0.526304	0.184582	0.628932	0.559417	0.687151	0.0455858	0.0461416	0.190767	0.510952	0.0280791	0.454254	0.770641	0.82609	0.789539	0.703213	0.790322	0.717235	0.777723	0.578401	0.789681	0.413436	0.0245481	0.0556513	0.339743	0.565484	0.640286	0.365089
cg07150062	0.293059	0.598924	0.15963	0.286685	0.46785	0.52813	0.101893	0.513664	0.359452	0.0738394	0.239902	0.115905	0.564396	0.31428	0.778457	0.601781	0.201756	0.678312	0.607346	0.236508	0.462318	0.221686	0.670167	0.798813	0.754441	0.529835	0.758089	0.180417	0.546209	0.453631	0.495672	0.815513	0.182828	0.849328	0.829165	0.814211	0.824808	0.826716	0.590073	0.733868	0.739511	0.865822	0.721576	0.755593	0.755501	0.823008	0.749462	0.615733	0.498993
cg18438793	0.136542	0.64234	0.141547	0.258316	0.138604	0.874227	0.255767	0.716866	0.0434896	0.338717	0.200579	0.136612	0.417168	0.17866	0.741292	0.468358	0.105075	0.437463	0.53296	0.273529	0.420769	0.609564	0.0528846	0.276907	0.766415	0.57349	0.377958	0.105684	0.624517	0.115002	0.39458	0.665849	0.47062	0.886252	0.907008	0.869	0.789702	0.888098	0.486127	0.802604	0.743332	0.888499	0.842664	0.853448	0.785699	0.868306	0.414563	0.63783	0.720539
cg02213684	0.254908	0.0384154	0.848589	0.0546356	0.721366	0.873783	0.499897	0.401859	0.610292	0.872176	0.813504	0.0401477	0.326682	0.711155	0.343756	0.305707	0.427338	0.489246	0.392037	0.64147	0.357002	0.478122	0.0533861	0.0542543	0.455649	0.401368	0.0852231	0.54263	0.372204	0.722936	0.14244	0.0476041	0.329144	0.808229	0.889226	0.751149	0.481808	0.0274386	0.521127	0.701415	0.503802	0.507686	0.644282	0.401274	0.378605	0.769333	0.702488	0.655181	0.583271
cg23241448	0.584687	0.0505896	0.426873	0.789138	0.0845692	0.898894	0.045289	0.386006	0.471839	0.825869	0.828679	0.756882	0.521881	0.0632463	0.096781	0.315743	0.0609864	0.0515123	0.647513	0.0579307	0.258171	0.585816	0.604163	0.746835	0.0928654	0.61651	0.253698	0.657051	0.0438288	0.560289	0.0956856	0.787959	0.372411	0.0421765	0.904974	0.811729	0.305785	0.907983	0.761074	0.072148	0.159834	0.0309529	0.716927	0.812053	0.785469	0.841614	0.790327	0.301799	0.667905
cg22940848	0.23699	0.0263203	0.582188	0.560345	0.475889	0.104259	0.641816	0.164878	0.616275	0.124307	0.624891	0.358852	0.162968	0.0305749	0.671255	0.371225	0.328709	0.362417	0.0382791	0.311433	0.257997	0.461359	0.565138	0.0399256	0.544718	0.384306	0.558824	0.335626	0.065855	0.520139	0.364909	0.0273997	0.134979	0.737508	0.795857	0.566175	0.12016	0.609819	0.289375	0.589864	0.624677	0.581691	0.664834	0.715089	0.641834	0.569769	0.632054	0.201753	0.540009
cg17083323	0.294336	0.599935	0.876934	0.605784	0.530716	0.126134	0.541954	0.384267	0.35715	0.761297	0.791473	0.380126	0.277506	0.543703	0.0863557	0.337533	0.661592	0.0611782	0.17379	0.0492633	0.31487	0.474642	0.378865	0.0652313	0.604445	0.438574	0.0156199	0.605611	0.776743	0.570633	0.0681155	0.0545763	0.390245	0.831797	0.86109	0.468382	0.817349	0.806863	0.149575	0.434439	0.620292	0.782337	0.662508	0.734005	0.769357	0.422586	0.662422	0.611999	0.552161
cg12477716	0.0704856	0.0713866	0.324907	0.165814	0.27998	0.0232379	0.143386	0.471088	0.37091	0.238906	0.709828	0.037555	0.508402	0.815673	0.628877	0.514531	0.16933	0.545468	0.582363	0.239196	0.383544	0.550016	0.575663	0.217085	0.659687	0.574573	0.351693	0.585212	0.547476	0.174166	0.157245	0.0514933	0.278487	0.847435	0.0242707	0.792779	0.493584	0.775046	0.757588	0.718777	0.537428	0.420088	0.651121	0.762526	0.720568	0.622749	0.777569	0.715391	0.466025
cg03239552	0.83038	0.896285	0.83447	0.72566	0.63477	0.874829	0.764804	0.411911	0.679242	0.824526	0.794355	0.689172	0.344903	0.677761	0.0387303	0.231744	0.299279	0.582932	0.281215	0.084537	0.311227	0.527661	0.281096	0.841347	0.0965244	0.605179	0.115392	0.609232	0.845736	0.623768	0.303705	0.753685	0.370439	0.808867	0.950278	0.776377	0.270132	0.78125	0.809681	0.55515	0.672845	0.0922387	0.733097	0.80766	0.743052	0.733834	0.758203	0.782425	0.631221
cg16439198	0.827092	0.666913	0.702423	0.593425	0.603844	0.743728	0.572425	0.0914712	0.570352	0.681287	0.67417	0.0755337	0.291407	0.650485	0.0946683	0.32111	0.556048	0.547643	0.317597	0.274494	0.380976	0.458309	0.407176	0.657275	0.397973	0.42877	0.492012	0.426415	0.741547	0.669493	0.391616	0.683458	0.240684	0.704204	0.843485	0.707129	0.174587	0.0279086	0.688623	0.556088	0.562874	0.759642	0.487324	0.760308	0.568789	0.676037	0.688458	0.555143	0.48112
cg00674706	0.483711	0.00712013	0.0204524	0.717469	0.0357704	0.819461	0.0619291	0.364639	0.100137	0.0430014	0.122971	0.730128	0.399666	0.0386353	0.489848	0.415405	0.540784	0.637924	0.445766	0.142504	0.462812	0.404159	0.56839	0.599399	0.608834	0.365597	0.0457206	0.614423	0.0593178	0.0980558	0.231502	0.771251	4.83185e-05	0.794306	0.0277821	0.772129	0.350301	0.662822	0.0621086	0.0332794	0.507264	0.461779	0.713525	0.0519424	0.756372	0.455671	0.145192	0.521174	0.635905
cg14416371	0.471854	0.80663	0.102128	0.352531	0.260568	0.810185	0.189018	0.346706	0.536699	0.0738019	0.118498	0.602624	0.0695728	0.586553	0.542226	0.308247	0.704246	0.133209	0.449441	0.609526	0.354622	0.31627	0.559255	0.708191	0.569656	0.295049	0.0505248	0.0372208	0.060802	0.0630181	0.0825121	0.76937	0.397108	0.768101	0.0440705	0.777388	0.725312	0.86349	0.147509	0.596352	0.500507	0.793883	0.627618	0.628302	0.632442	0.351321	0.582158	0.620769	0.613279
cg24073466	0.793715	0.794411	0.563908	0.0738244	0.323781	0.539883	0.213026	0.135547	0.686311	0.749508	0.136153	0.683904	0.290058	0.552941	0.2	0.303327	0.567037	0.357528	0.43351	0.538753	0.381975	0.551428	0.742557	0.786641	0.145613	0.561404	0.1093	0.565946	0.535577	0.0866648	0.44744	0.754911	0.24602	0.738352	0.875509	0.766337	0.857208	0.375485	0.436881	0.116981	0.689511	0.738181	0.566133	0.723106	0.643331	0.730071	0.736	0.69658	0.600694
cg12880658	0.0119997	0.787751	0.251429	0.0138418	0.68466	0.893582	0.279111	0.114922	0.454726	0.247801	0.473677	0.738903	0.0878184	0.669295	0.199827	0.242533	0.730629	0.596997	0.407985	0.611295	0.327196	0.45169	0.469323	0.593363	0.414267	0.305935	0.51887	0.0141694	0.487961	0.0470169	0.353827	0.721099	0.305092	0.629705	0.897186	0.757249	0.457008	0.0662549	0.75104	0.615595	0.483915	0.603664	0.652763	0.822905	0.683686	0.597902	0.657937	0.668806	0.465049
cg16027761	0.682569	0.515631	0.457385	0.433699	0.652247	0.727016	0.485023	0.326986	0.630954	0.510202	0.181227	0.160793	0.391905	0.753134	0.0909219	0.290294	0.327919	0.0926329	0.479492	0.449745	0.438996	0.42844	0.0727248	0.654009	0.276644	0.559212	0.145662	0.656901	0.591739	0.66897	0.173107	0.823961	0.181355	0.729438	0.356073	0.855101	0.409874	0.88441	0.790691	0.555744	0.645866	0.218112	0.646889	0.696199	0.684784	0.841628	0.78304	0.687685	0.536225
cg06359703	0.198828	0.0583383	0.21641	0.595983	0.664425	0.888871	0.736611	0.179325	0.730336	0.877565	0.859464	0.0983112	0.299807	0.34429	0.663722	0.290584	0.69421	0.552957	0.40033	0.641635	0.415828	0.435004	0.468139	0.0645465	0.730597	0.406199	0.648938	0.0717819	0.823606	0.381012	0.430308	0.476233	0.334564	0.794525	0.823204	0.783548	0.834799	0.886777	0.861146	0.802727	0.653171	0.883153	0.778151	0.439236	0.670365	0.70291	0.704283	0.680278	0.612148
cg10152131	0.696703	0.0535121	0.261707	0.14289	0.178007	0.806617	0.160754	0.426955	0.453057	0.159318	0.760879	0.151269	0.312566	0.776882	0.0993644	0.47805	0.114815	0.266138	0.364923	0.367847	0.482728	0.624603	0.561432	0.651718	0.329748	0.616496	0.711928	0.720151	0.0577861	0.301666	0.327217	0.520899	0.266633	0.838042	0.836595	0.851341	0.529034	0.837518	0.760638	0.730888	0.700614	0.550772	0.598493	0.559767	0.761205	0.748491	0.737075	0.79185	0.772007
cg06269753	0.16731	0.855731	0.3109	0.589739	0.726148	0.617061	0.385076	0.49625	0.68898	0.806208	0.787447	0.0813341	0.482355	0.517811	0.0577545	0.362221	0.770184	0.52265	0.486307	0.405735	0.423294	0.383295	0.541068	0.567667	0.186638	0.558634	0.0284307	0.0344748	0.0355203	0.539772	0.333821	0.551498	0.242425	0.754123	0.597428	0.777053	0.470991	0.757847	0.808913	0.599933	0.64478	0.452313	0.681844	0.392024	0.696977	0.720306	0.665573	0.787334	0.765346
cg25950112	0.0581923	0.0843746	0.583075	0.649695	0.717306	0.641288	0.528377	0.355906	0.636655	0.132111	0.5738	0.131928	0.149818	0.55674	0.43589	0.341707	0.710463	0.114707	0.365652	0.703704	0.472073	0.367976	0.145595	0.0777132	0.570194	0.476513	0.618573	0.385682	0.837213	0.0645688	0.37888	0.443102	0.432153	0.827964	0.917721	0.829297	0.532821	0.863266	0.737484	0.535169	0.504547	0.662373	0.769627	0.701677	0.748748	0.527323	0.735084	0.601677	0.284973
cg20295992	0.0644628	0.0502514	0.0796832	0.583158	0.362011	0.915486	0.290811	0.483619	0.299761	0.659207	0.0975774	0.108281	0.324957	0.77523	0.325956	0.374379	0.440441	0.133552	0.45524	0.581141	0.468203	0.704158	0.265447	0.383754	0.744633	0.543605	0.779107	0.0944593	0.063871	0.161666	0.44763	0.0670646	0.528206	0.934562	0.917543	0.785343	0.327125	0.6136	0.908558	0.271065	0.736226	0.190227	0.842685	0.78174	0.767516	0.910414	0.86771	0.460577	0.770627
cg12820681	0.123725	0.457151	0.458502	0.238922	0.0586416	0.925435	0.624801	0.280735	0.411998	0.517664	0.876741	0.0614007	0.310808	0.225448	0.409499	0.250704	0.777521	0.5129	0.202359	0.514885	0.258805	0.440178	0.392527	0.791739	0.576897	0.448774	0.44348	0.629622	0.443505	0.0249698	0.170474	0.469175	0.430764	0.752489	0.608788	0.690903	0.823861	0.935533	0.817436	0.747005	0.650276	0.66226	0.541293	0.854197	0.65906	0.799899	0.726505	0.648233	0.655893
cg04550737	0.924221	0.717025	0.457278	0.609382	0.661863	0.855345	0.730491	0.321665	0.672431	0.607642	0.478482	0.032915	0.277667	0.744358	0.245978	0.420136	0.715265	0.704714	0.477689	0.374131	0.432127	0.528805	0.605317	0.568072	0.585588	0.534759	0.703508	0.579003	0.137331	0.0989933	0.227453	0.0489417	0.435448	0.863757	0.898312	0.761678	0.645655	0.786457	0.770506	0.768277	0.678442	0.75069	0.611648	0.827144	0.73482	0.773151	0.72382	0.732295	0.631439
cg17736443	0.868045	0.0773424	0.475234	0.0863374	0.0673312	0.864857	0.0993667	0.353571	0.3843	0.202014	0.13673	0.0887762	0.392624	0.515111	0.0827548	0.384006	0.0839632	0.595513	0.439958	0.712736	0.422296	0.319426	0.606167	0.325278	0.585569	0.0593814	0.774023	0.112696	0.0713464	0.0892653	0.0953651	0.483104	0.0795616	0.789371	0.890755	0.757829	0.67023	0.915069	0.764485	0.635959	0.489282	0.821956	0.577375	0.452159	0.728591	0.803408	0.336267	0.638386	0.0711111
cg13481969	0.129685	0.735872	0.332188	0.0243916	0.50947	0.0272931	0.617446	0.532292	0.0961526	0.0246435	0.686166	0.600462	0.392725	0.695595	0.656028	0.352793	0.675531	0.375968	0.593732	0.627276	0.319955	0.436612	0.597787	0.679248	0.622052	0.165769	0.543665	0.0677554	0.0530275	0.665478	0.479388	0.160664	0.345184	0.749277	0.0300454	0.730995	0.730833	0.830301	0.725821	0.824677	0.545039	0.792104	0.0390027	0.799165	0.436944	0.118257	0.173491	0.604609	0.557172
cg20286200	0.0208814	0.0201965	0.13739	0.0297215	0.0472412	0.0109408	0.623794	0.0545079	0.555569	0.701598	0.123691	0.5741	0.435332	0.406866	0.0945364	0.38393	0.626072	0.27922	0.497725	0.325047	0.44383	0.551964	0.565336	0.480161	0.247021	0.374351	0.0353657	0.0498076	0.0312297	0.0736498	0.348341	0.532193	0.0387995	0.405727	0.0142365	0.755096	0.660989	0.507514	0.239424	0.589513	0.609856	0.5326	0.562067	0.663271	0.556442	0.624633	0.637281	0.627816	0.637253
cg11355215	0.134054	0.778844	0.11885	0.330325	0.792753	0.0347247	0.262955	0.482222	0.401578	0.0692802	0.172805	0.597851	0.380693	0.417182	0.0846382	0.24241	0.180459	0.674393	0.236343	0.358718	0.412365	0.538498	0.443174	0.0515222	0.631742	0.600167	0.0788409	0.248743	0.888862	0.36302	0.469428	0.188676	0.335256	0.84172	0.892259	0.763212	0.72158	0.855172	0.626601	0.690741	0.668099	0.685418	0.602496	0.408397	0.761356	0.848878	0.60384	0.708481	0.532365
cg22334665	0.0714641	0.0211277	0.670393	0.0605523	0.111983	0.053294	0.542243	0.521588	0.590174	0.10501	0.101806	0.438743	0.402233	0.461988	0.264721	0.387031	0.669465	0.300286	0.417109	0.443945	0.466666	0.589922	0.348719	0.610676	0.608087	0.355757	0.326166	0.0531808	0.0256155	0.0714806	0.370633	0.579996	0.379363	0.778592	0.879328	0.750458	0.550667	0.593999	0.831152	0.0480416	0.638112	0.394131	0.688355	0.777189	0.622882	0.846988	0.320762	0.531798	0.44194
cg17545346	0.584124	0.809999	0.801321	0.689979	0.0397686	0.766282	0.326713	0.232222	0.385389	0.484371	0.587673	0.155669	0.255116	0.52877	0.270034	0.318924	0.100339	0.438514	0.289658	0.484688	0.203057	0.444171	0.446997	0.658238	0.420722	0.260747	0.631284	0.455163	0.114965	0.572021	0.419601	0.641796	0.277924	0.757527	0.669354	0.651589	0.404398	0.677187	0.823937	0.653161	0.491583	0.83062	0.619565	0.813091	0.66002	0.734651	0.489088	0.479087	0.516806
cg10512745	0.0277958	0.0202945	0.212194	0.667283	0.501752	0.0241082	0.0237181	0.526279	0.52878	0.0587981	0.0795343	0.0518879	0.379703	0.280439	0.0597297	0.467081	0.632082	0.625294	0.421936	0.159376	0.0736636	0.445337	0.0177832	0.585543	0.588003	0.121443	0.528959	0.0237878	0.036867	0.148046	0.337185	0.754415	0.470668	0.0260774	0.816942	0.653411	0.0271597	0.0568329	0.392645	0.573674	0.627786	0.578333	0.615038	0.780559	0.575619	0.352966	0.0668195	0.293184	0.32859
cg01287936	0.489518	0.025066	0.616318	0.0240872	0.712625	0.883414	0.0281331	0.483393	0.0439123	0.613795	0.0730393	0.407658	0.46719	0.593589	0.042875	0.393316	0.093857	0.366228	0.294633	0.526778	0.343521	0.414904	0.49173	0.0376697	0.602565	0.0149459	0.597252	0.0356403	0.356143	0.0884311	0.320134	0.603269	0.228091	0.757177	0.845504	0.791554	0.739396	0.777228	0.806018	0.841135	0.584766	0.486183	0.412421	0.525832	0.195853	0.508596	0.531331	0.655371	0.591236
cg23989821	0.601443	0.726062	0.800591	0.0828236	0.691001	0.194	0.613736	0.553766	0.498299	0.184021	0.802943	0.721833	0.48886	0.524249	0.253552	0.462374	0.774801	0.647604	0.510728	0.405857	0.517132	0.591901	0.626751	0.770036	0.67315	0.612963	0.136902	0.57831	0.842468	0.553115	0.45691	0.802351	0.409452	0.891684	0.898513	0.842231	0.810115	0.925738	0.522824	0.718684	0.690044	0.733362	0.767603	0.835811	0.753216	0.838788	0.772651	0.746143	0.585439
cg11973177	0.642564	0.0246676	0.04864	0.0169296	0.563856	0.244092	0.619623	0.0969684	0.497618	0.173773	0.152463	0.011422	0.0711388	0.31765	0.649712	0.338045	0.773413	0.534559	0.441454	0.756662	0.337347	0.309553	0.393082	0.802444	0.750569	0.548069	0.0699996	0.0303268	0.0119667	0.0472757	0.36481	0.0414707	0.307945	0.285765	0.603703	0.8467	0.481779	0.874209	0.492231	0.618217	0.411974	0.808313	0.33892	0.23882	0.305822	0.519632	0.720369	0.620476	0.521448
cg25437385	0.00903723	0.0385209	0.174115	0.0172668	0.0167224	0.791832	0.366112	0.365819	0.507571	0.0545401	0.511365	0.597601	0.386772	0.569361	0.360956	0.285176	0.736258	0.0450507	0.393691	0.316358	0.43925	0.540134	0.454838	0.665481	0.415251	0.393752	0.0457169	0.0265759	0.0166864	0.0451136	0.0928715	0.0104813	0.186047	0.764831	0.0699372	0.749183	0.304618	0.264226	0.688626	0.5151	0.543746	0.342495	0.55756	0.514133	0.709707	0.359296	0.656212	0.590141	0.564127
cg26560222	0.445274	0.290689	0.451972	0.0845989	0.685539	0.850458	0.703374	0.136955	0.376705	0.722281	0.803662	0.729721	0.404434	0.373309	0.670522	0.388357	0.379278	0.12841	0.452623	0.685462	0.459757	0.448748	0.581882	0.606887	0.730567	0.457637	0.536743	0.622683	0.80088	0.782309	0.212611	0.137544	0.191744	0.781282	0.840881	0.782756	0.841604	0.873606	0.818087	0.707058	0.620069	0.816902	0.617302	0.795591	0.694542	0.607864	0.732574	0.648341	0.62739
cg10824063	0.0737007	0.0571779	0.0852578	0.0502207	0.0990518	0.112504	0.617421	0.194449	0.410803	0.0852347	0.309515	0.862501	0.71706	0.0658061	0.743444	0.664188	0.252811	0.475655	0.793778	0.369916	0.66082	0.236504	0.692722	0.351803	0.799492	0.584829	0.193196	0.20905	0.0546248	0.296268	0.385888	0.19164	0.185375	0.640289	0.0310401	0.853945	0.646345	0.386776	0.230889	0.802369	0.725558	0.783247	0.684786	0.883132	0.74518	0.167578	0.112214	0.843838	0.845358
cg18693395	0.121429	0.771966	0.321709	0.0705458	0.506836	0.0788382	0.35747	0.510289	0.511238	0.477026	0.77638	0.696472	0.454545	0.732401	0.086423	0.602989	0.765083	0.248333	0.569462	0.391299	0.402484	0.571926	0.579027	0.750626	0.473635	0.575423	0.537322	0.549132	0.569855	0.144709	0.281373	0.712672	0.392946	0.837822	0.896719	0.700945	0.777767	0.767624	0.796716	0.520653	0.73573	0.741668	0.686721	0.726006	0.730938	0.77476	0.724885	0.711757	0.593342
cg03890222	0.8629	0.696918	0.755421	0.535931	0.634033	0.767798	0.531374	0.109089	0.51018	0.695501	0.651122	0.0759476	0.307889	0.631545	0.0795432	0.247628	0.603427	0.528976	0.404083	0.193599	0.346095	0.516265	0.0549278	0.662062	0.340345	0.231102	0.491317	0.485266	0.729836	0.694734	0.386885	0.677116	0.179787	0.636148	0.811698	0.680852	0.254037	0.0203667	0.758751	0.522247	0.476706	0.71883	0.414935	0.763534	0.538553	0.723359	0.55822	0.521131	0.48099
cg05482942	0.0366444	0.0459547	0.122959	0.621434	0.651097	0.611689	0.534555	0.44513	0.392609	0.748464	0.516671	0.650097	0.254525	0.335676	0.0979906	0.23735	0.537046	0.14356	0.173201	0.637259	0.466609	0.54331	0.345053	0.749412	0.164082	0.557375	0.0495041	0.0715953	0.762717	0.693235	0.0686127	0.741809	0.317368	0.771088	0.889325	0.690577	0.229244	0.703882	0.551577	0.439351	0.616897	0.677236	0.661882	0.683185	0.659824	0.700445	0.683886	0.464412	0.523939
cg25209842	0.0277375	0.204756	0.0727448	0.160486	0.0816156	0.03743	0.511255	0.462217	0.585916	0.72933	0.577536	0.38847	0.353251	0.134321	0.566412	0.342253	0.0624457	0.0599754	0.453662	0.110114	0.496538	0.366582	0.517589	0.724853	0.488624	0.504529	0.584566	0.0553835	0.0598917	0.085878	0.294181	0.766258	0.368114	0.783899	0.848892	0.516199	0.718826	0.819377	0.705411	0.633694	0.567189	0.778438	0.631279	0.532896	0.626688	0.5727	0.669007	0.55655	0.631346
cg10362172	0.0914297	0.0370174	0.189012	0.0698868	0.723237	0.356384	0.446115	0.503561	0.0943077	0.472901	0.433844	0.745666	0.160798	0.19303	0.629516	0.417201	0.591648	0.0845127	0.369229	0.534319	0.450266	0.3704	0.435306	0.0487225	0.160877	0.320511	0.402212	0.0435029	0.428798	0.105234	0.388928	0.555862	0.436054	0.779939	0.878434	0.746158	0.33746	0.831533	0.579359	0.638043	0.668407	0.843508	0.476646	0.811819	0.509463	0.771305	0.253468	0.516503	0.635647
cg18244817	0.849633	0.033108	0.76763	0.17728	0.845436	0.917845	0.352485	0.186448	0.326991	0.943442	0.778337	0.015776	0.21676	0.566981	0.207995	0.28945	0.760558	0.343943	0.0161718	0.683522	0.354982	0.412137	0.660418	0.561347	0.206133	0.152089	0.533289	0.200575	0.32361	0.460192	0.0687695	0.669	0.119802	0.747133	0.682859	0.704521	0.482367	0.890123	0.836613	0.510366	0.494847	0.828667	0.263123	0.855215	0.66243	0.344509	0.680635	0.61669	0.560952
cg07976064	0.0152672	0.3584	0.247967	0.0955892	0.692101	0.183097	0.454029	0.0802698	0.625509	0.820657	0.1876	0.187185	0.406813	0.109432	0.514327	0.509879	0.717872	0.627463	0.325743	0.539554	0.51017	0.566098	0.232307	0.284284	0.658636	0.551322	0.622663	0.251963	0.600231	0.615568	0.167457	0.66151	0.559666	0.817533	0.919421	0.787969	0.646857	0.903971	0.0902661	0.736253	0.697312	0.869065	0.707655	0.725905	0.720113	0.248903	0.752206	0.651643	0.699855
cg20870512	0.0234593	0.0641652	0.628315	0.511193	0.0551309	0.0107264	0.405507	0.49415	0.228706	0.0238591	0.158357	0.0702172	0.433708	0.401595	0.209083	0.505203	0.438158	0.190284	0.640774	0.569909	0.330262	0.558128	0.644837	0.552323	0.56627	0.588336	0.1168	0.533475	0.0348281	0.104305	0.168419	0.698588	0.212166	0.782692	0.0689614	0.735963	0.572187	0.889946	0.708916	0.641271	0.708023	0.493977	0.600524	0.78577	0.738365	0.524139	0.715515	0.632882	0.0807952
cg21093368	0.215552	0.633069	0.415987	0.60504	0.0571066	0.0422139	0.506789	0.391313	0.560183	0.595801	0.42024	0.0238034	0.0845805	0.462476	0.558264	0.299953	0.0597512	0.407205	0.426509	0.468561	0.387467	0.451029	0.0285102	0.38675	0.497744	0.465972	0.561367	0.0225902	0.347184	0.0780248	0.447495	0.379564	0.0196996	0.695141	0.0212753	0.671918	0.710542	0.765228	0.679698	0.78193	0.537241	0.691413	0.0707721	0.0232889	0.589918	0.722993	0.580229	0.279516	0.0386487
cg20723129	0.525648	0.0628518	0.0780131	0.773212	0.0913984	0.868147	0.361802	0.637911	0.149872	0.070468	0.161226	0.783184	0.592376	0.0916321	0.317413	0.572778	0.42243	0.703268	0.60636	0.236294	0.574765	0.526677	0.640508	0.614243	0.682551	0.578115	0.0924303	0.685463	0.0741659	0.22461	0.198431	0.419098	0.0743175	0.810531	0.0411321	0.796609	0.43481	0.713955	0.155402	0.180845	0.595434	0.575024	0.693916	0.23612	0.785907	0.643948	0.178289	0.619008	0.829488
cg23497016	0.103284	0.774373	0.797614	0.633513	0.711013	0.839667	0.413858	0.389238	0.599799	0.832232	0.6852	0.609759	0.343898	0.667616	0.0476623	0.0423055	0.692568	0.5927	0.0548441	0.0797273	0.256022	0.527185	0.0166263	0.660718	0.251612	0.502558	0.62585	0.502014	0.777179	0.559199	0.394969	0.496984	0.396452	0.713544	0.874113	0.404491	0.0773928	0.0216186	0.73195	0.682812	0.56556	0.0410163	0.522604	0.0195803	0.15555	0.370118	0.236879	0.551474	0.634556
cg27305383	0.0584704	0.0223974	0.0272152	0.0487247	0.703106	0.276808	0.618899	0.343886	0.524009	0.190036	0.0659482	0.610312	0.157249	0.715709	0.598025	0.382799	0.136036	0.580161	0.265359	0.762684	0.427524	0.471453	0.0986631	0.0269156	0.493704	0.40197	0.464074	0.0376639	0.0262426	0.0962249	0.445255	0.328557	0.353567	0.808733	0.891316	0.825099	0.818885	0.899586	0.827651	0.915249	0.655312	0.888374	0.577234	0.793935	0.451132	0.783315	0.705097	0.342083	0.0497476
cg06368590	0.922098	0.0542893	0.743654	0.0363572	0.616374	0.838836	0.650386	0.301874	0.582545	0.879676	0.690367	0.0477284	0.3168	0.659175	0.364566	0.270578	0.370352	0.546978	0.328982	0.0648357	0.298425	0.390664	0.427216	0.553179	0.554118	0.450132	0.45913	0.201573	0.814631	0.701124	0.360774	0.0315469	0.423729	0.768813	0.879624	0.720025	0.119501	0.457885	0.779786	0.0170322	0.235699	0.370739	0.642897	0.709047	0.290433	0.0863799	0.598082	0.638605	0.523737
cg08553437	0.0442164	0.759485	0.116064	0.579218	0.038533	0.0263158	0.569373	0.135349	0.53107	0.334518	0.611317	0.669445	0.357181	0.493284	0.398672	0.375466	0.0714356	0.309583	0.395594	0.0854413	0.393991	0.347243	0.234213	0.568801	0.406458	0.154325	0.336926	0.0539916	0.0476993	0.0747447	0.198622	0.743518	0.225989	0.463644	0.037128	0.706659	0.633987	0.553685	0.56296	0.470551	0.581053	0.560156	0.601654	0.742259	0.566564	0.521087	0.650802	0.560129	0.557997
cg13211683	0.150882	0.224097	0.588163	0.0840819	0.447156	0.441214	0.522525	0.192927	0.231748	0.663882	0.78033	0.389123	0.374961	0.0928387	0.346627	0.378415	0.602984	0.315914	0.42536	0.415968	0.463094	0.51221	0.470937	0.0228919	0.498414	0.583073	0.125467	0.495853	0.0369673	0.162485	0.184845	0.620369	0.468142	0.832263	0.917092	0.831926	0.544005	0.887349	0.745139	0.701827	0.663651	0.6644	0.6735	0.786653	0.743566	0.791593	0.629722	0.685696	0.439388
cg18845377	0.0557717	0.0434331	0.0665415	0.109073	0.070954	0.0396582	0.591008	0.536406	0.672978	0.789604	0.0406091	0.0549062	0.436403	0.159684	0.689574	0.347947	0.726192	0.130745	0.584276	0.846831	0.420618	0.455756	0.325884	0.275185	0.653959	0.592465	0.729167	0.0412618	0.0400737	0.0694637	0.212127	0.238857	0.339496	0.849542	0.91729	0.732603	0.627836	0.778665	0.839124	0.723497	0.697563	0.83951	0.744258	0.81272	0.736688	0.827444	0.294519	0.759039	0.729037
cg11155697	0.0193774	0.0203287	0.00815878	0.459272	0.516606	0.716327	0.449961	0.205249	0.298646	0.730797	0.0428239	0.0562782	0.277032	0.593265	0.452556	0.281683	0.581826	0.0205177	0.267	0.478264	0.122293	0.345757	0.293516	0.572371	0.498818	0.160487	0.437132	0.408905	0.00957214	0.63963	0.392025	0.53509	0.27933	0.00902873	0.663976	0.700583	0.692662	0.825193	0.734313	0.0172485	0.0237274	0.651817	0.428648	0.657977	0.337987	0.620702	0.569475	0.286768	0.0334213
cg14443519	0.597886	0.0332112	0.0531954	0.0346954	0.570192	0.539905	0.529809	0.0956156	0.0765811	0.31676	0.251229	0.0435501	0.364997	0.271591	0.431319	0.514335	0.364229	0.458852	0.583419	0.400488	0.486028	0.0300613	0.614862	0.709528	0.452418	0.582332	0.750675	0.0464927	0.0377101	0.167583	0.522095	0.631483	0.068919	0.0523206	0.682081	0.78779	0.400294	0.61257	0.506454	0.568848	0.674602	0.560691	0.0532529	0.0449362	0.775409	0.226945	0.168949	0.672548	0.68647
cg23771603	0.0457378	0.553463	0.19262	0.617168	0.0629446	0.0208556	0.424744	0.130689	0.614602	0.62025	0.646588	0.319175	0.41888	0.698671	0.159935	0.452137	0.545763	0.0964135	0.158288	0.475577	0.466735	0.546174	0.637915	0.453585	0.262202	0.464832	0.0635979	0.103601	0.0985382	0.102558	0.480012	0.735964	0.497634	0.0214297	0.552511	0.7563	0.77724	0.843247	0.670502	0.026883	0.0730268	0.721849	0.609024	0.774621	0.658119	0.655832	0.664633	0.623793	0.649129
cg14763548	0.460796	0.759424	0.100709	0.686926	0.738128	0.597738	0.471843	0.565811	0.43439	0.116006	0.644457	0.0394921	0.441349	0.774094	0.225192	0.435627	0.153667	0.160563	0.214068	0.150574	0.298335	0.64297	0.656072	0.159574	0.249408	0.627699	0.0745705	0.663636	0.0220518	0.146138	0.278297	0.778318	0.304836	0.838803	0.873994	0.719064	0.399578	0.837438	0.784297	0.53605	0.691281	0.281246	0.675275	0.745228	0.744449	0.776351	0.741125	0.616132	0.608887
cg25058482	0.533337	0.714362	0.398964	0.507332	0.687592	0.670196	0.118691	0.428746	0.394198	0.372914	0.0364337	0.332616	0.0878993	0.605158	0.528669	0.205684	0.511404	0.257289	0.10424	0.546647	0.320203	0.200868	0.447141	0.4432	0.0843492	0.114801	0.545583	0.120891	0.351535	0.549396	0.317014	0.704257	0.0355965	0.375056	0.61887	0.467684	0.685679	0.323434	0.466355	0.359004	0.702948	0.54266	0.514518	0.66078	0.569014	0.79183	0.612504	0.496344	0.558178
cg24892966	0.906606	0.770181	0.423019	0.0541842	0.624904	0.155477	0.439984	0.308147	0.628461	0.804061	0.774409	0.629426	0.353723	0.730298	0.55641	0.345459	0.585892	0.128043	0.412559	0.745433	0.384991	0.460801	0.545354	0.729134	0.632108	0.531143	0.192622	0.57059	0.857392	0.359342	0.490579	0.773607	0.349873	0.850076	0.917743	0.782332	0.263454	0.910567	0.322934	0.670109	0.550831	0.829363	0.681639	0.796104	0.760188	0.785433	0.758048	0.635151	0.636642
cg16987305	0.0749739	0.026372	0.0590835	0.0338067	0.118088	0.0246299	0.680997	0.491127	0.617721	0.73354	0.225624	0.729671	0.377919	0.489328	0.259269	0.422477	0.636576	0.597145	0.503448	0.599031	0.445893	0.474408	0.540435	0.731682	0.583333	0.436366	0.179299	0.203672	0.0467596	0.0365328	0.443924	0.789214	0.213763	0.844641	0.840662	0.767633	0.776367	0.884538	0.751631	0.671297	0.623248	0.803925	0.6169	0.805781	0.729749	0.67041	0.73525	0.679247	0.595502
cg26521404	0.817684	0.685091	0.633024	0.6133	0.455768	0.452636	0.606216	0.273369	0.568487	0.691877	0.607264	0.0808227	0.415694	0.658794	0.106466	0.332398	0.659006	0.596298	0.42655	0.533025	0.358872	0.483216	0.034355	0.65427	0.0806789	0.488918	0.494548	0.483306	0.721088	0.595577	0.49556	0.0819329	0.42667	0.675515	0.76338	0.0459259	0.0606712	0.0375006	0.0665194	0.657897	0.566402	0.397786	0.0366287	0.0282119	0.25082	0.0927864	0.061069	0.5517	0.672242
cg00436476	0.86287	0.790316	0.540044	0.485971	0.0321672	0.859977	0.491823	0.220127	0.429745	0.174506	0.0987776	0.491575	0.182105	0.611795	0.458499	0.183214	0.597442	0.442857	0.171587	0.488038	0.251941	0.121906	0.388333	0.63197	0.47843	0.302637	0.58473	0.0178641	0.764111	0.294036	0.395676	0.701406	0.178581	0.739185	0.813263	0.686423	0.7543	0.92403	0.648698	0.568549	0.403569	0.753457	0.610448	0.282439	0.634468	0.680034	0.552667	0.572007	0.467934
cg04704531	0.263017	0.195259	0.50312	0.73314	0.476523	0.719069	0.756191	0.474741	0.698335	0.787965	0.430415	0.639897	0.456235	0.743174	0.30029	0.431536	0.0796081	0.290843	0.27441	0.391208	0.386733	0.501285	0.0823602	0.797172	0.479158	0.328651	0.0416148	0.577746	0.799166	0.704795	0.127284	0.700621	0.427565	0.795908	0.932402	0.831005	0.133264	0.832295	0.680674	0.61884	0.59724	0.144871	0.662242	0.859222	0.69992	0.440243	0.779048	0.391076	0.337463
cg14383422	0.0368572	0.665058	0.114866	0.914118	0.196407	0.0522446	0.0633102	0.397177	0.178709	0.751576	0.696777	0.105874	0.60271	0.631961	0.648182	0.52179	0.727631	0.0876349	0.217137	0.137854	0.599415	0.664767	0.387743	0.0771449	0.11478	0.0966028	0.60131	0.105701	0.0730709	0.0645876	0.554607	0.174601	0.402411	0.105458	0.946247	0.667895	0.125554	0.925256	0.631089	0.575158	0.692741	0.928998	0.800572	0.837201	0.852361	0.344211	0.300369	0.723984	0.536911
cg20775840	0.0560461	0.087356	0.64983	0.0513639	0.556254	0.90995	0.575005	0.508127	0.606253	0.687229	0.121958	0.0778607	0.4596	0.52412	0.0567991	0.416378	0.228824	0.0485654	0.532949	0.70322	0.473336	0.57735	0.538364	0.351233	0.66109	0.501497	0.694495	0.0942779	0.237686	0.264741	0.482824	0.067541	0.444101	0.799748	0.923942	0.805193	0.80126	0.899195	0.790156	0.858902	0.561768	0.874403	0.543752	0.0418478	0.148388	0.345037	0.732963	0.711162	0.45505
cg05092308	0.62305	0.154713	0.189689	0.697007	0.358099	0.883236	0.418087	0.467558	0.686134	0.11706	0.15058	0.321284	0.306647	0.739758	0.165371	0.376156	0.739692	0.565031	0.302478	0.707476	0.480531	0.587791	0.436888	0.755963	0.615218	0.526203	0.708493	0.300301	0.447132	0.709739	0.411248	0.488548	0.391682	0.810327	0.912338	0.774993	0.8116	0.881711	0.89383	0.764099	0.66087	0.808039	0.634376	0.668304	0.733811	0.831333	0.797273	0.639559	0.611562
cg05996052	0.366889	0.271894	0.397024	0.0479749	0.0544764	0.377554	0.397707	0.362491	0.0661817	0.352602	0.0863486	0.427937	0.42881	0.0276896	0.333774	0.409443	0.712852	0.383207	0.407893	0.334869	0.441633	0.380916	0.416214	0.519182	0.550071	0.643443	0.155713	0.0526526	0.0248948	0.0907996	0.574276	0.666277	0.0706894	0.808103	0.795797	0.784401	0.0597734	0.740801	0.337042	0.766322	0.608503	0.680457	0.599076	0.464301	0.698176	0.596614	0.538335	0.51579	0.59858
cg26380443	0.919495	0.804674	0.582049	0.720858	0.754695	0.496546	0.11951	0.480968	0.174551	0.409488	0.781362	0.0776445	0.138149	0.513587	0.0976979	0.350395	0.587472	0.397139	0.374186	0.260112	0.385973	0.103702	0.329963	0.0372873	0.329114	0.415639	0.0768856	0.566285	0.860303	0.78654	0.126987	0.733666	0.437339	0.787251	0.355273	0.825795	0.216222	0.795993	0.385539	0.607576	0.550763	0.0295692	0.675675	0.778895	0.741501	0.734927	0.639365	0.504031	0.503741
cg01550716	0.775917	0.802273	0.719121	0.520617	0.653585	0.817136	0.579184	0.242081	0.503195	0.751376	0.755285	0.54777	0.261017	0.676489	0.462621	0.156542	0.649487	0.454326	0.25312	0.376921	0.309528	0.345062	0.33155	0.719508	0.465667	0.165527	0.512526	0.35333	0.81679	0.70503	0.345669	0.679624	0.234203	0.663304	0.857075	0.695865	0.734967	0.828804	0.741364	0.351875	0.393843	0.787077	0.478536	0.743674	0.621321	0.679876	0.557917	0.584294	0.43213
cg17265829	0.178873	0.0432498	0.127271	0.0481928	0.0701137	0.0565004	0.500337	0.309278	0.0763057	0.552865	0.149247	0.606212	0.389317	0.0285655	0.632458	0.506701	0.520682	0.621978	0.399934	0.0873193	0.300631	0.591971	0.586846	0.0583081	0.463724	0.570398	0.408329	0.0959402	0.0582842	0.147245	0.426399	0.61855	0.100564	0.795922	0.0498449	0.694552	0.575289	0.26236	0.661437	0.64811	0.674769	0.702457	0.331163	0.703995	0.611262	0.429385	0.0687421	0.396576	0.652866
cg23625715	0.0268276	0.609858	0.0277912	0.464381	0.0377637	0.745071	0.566526	0.410765	0.500434	0.0244024	0.629055	0.0208365	0.35993	0.112176	0.558149	0.331957	0.0787016	0.0199024	0.359546	0.489117	0.140727	0.387281	0.439141	0.123662	0.362165	0.274988	0.0286704	0.0264525	0.0333372	0.582119	0.377998	0.0176936	0.0100616	0.675984	0.0174585	0.582969	0.709331	0.734373	0.620961	0.63938	0.489859	0.355416	0.5231	0.570709	0.447755	0.540583	0.547765	0.413282	0.0439125
cg09354556	0.0264553	0.132624	0.0569739	0.760321	0.548177	0.0762996	0.690628	0.593781	0.538328	0.6909	0.774923	0.722897	0.56014	0.158317	0.714943	0.456484	0.479608	0.567568	0.553914	0.592911	0.229524	0.586798	0.098343	0.103111	0.706971	0.534773	0.738348	0.176839	0.0482767	0.554289	0.616377	0.452073	0.153016	0.788535	0.036968	0.734846	0.866313	0.907601	0.843557	0.776166	0.696144	0.833926	0.620842	0.836867	0.741389	0.862377	0.758721	0.290009	0.136681
cg08575330	0.016981	0.151077	0.259015	0.644137	0.47827	0.0272717	0.171885	0.440759	0.479703	0.424385	0.498526	0.705583	0.381533	0.511309	0.434168	0.26329	0.551951	0.035461	0.37414	0.264559	0.272121	0.541811	0.326962	0.565891	0.296045	0.594046	0.516878	0.551449	0.0764098	0.134639	0.0720424	0.518527	0.381699	0.486947	0.909821	0.774461	0.506982	0.78779	0.78274	0.636237	0.648331	0.661982	0.401222	0.744859	0.738474	0.692046	0.66371	0.647087	0.587577
cg23942974	0.0755345	0.0171131	0.416296	0.646143	0.416968	0.624505	0.346108	0.313123	0.402597	0.430027	0.677236	0.349149	0.327739	0.650305	0.475501	0.269314	0.65505	0.317949	0.437618	0.55073	0.349564	0.410677	0.586705	0.714611	0.651706	0.0766279	0.494835	0.356281	0.755277	0.040655	0.108391	0.39483	0.125599	0.67127	0.846822	0.673417	0.72989	0.779565	0.795277	0.392884	0.480523	0.72541	0.473483	0.733623	0.557921	0.785679	0.630317	0.600414	0.537262
cg08887400	0.470296	0.0294603	0.680149	0.0415227	0.456552	0.853053	0.0347028	0.0372304	0.5135	0.672104	0.581368	0.0433437	0.0449213	0.271624	0.0389459	0.381403	0.146191	0.468099	0.0239686	0.684507	0.479625	0.430121	0.0217477	0.0295343	0.386531	0.536367	0.264062	0.627623	0.109223	0.727052	0.391639	0.0299834	0.439988	0.694034	0.87892	0.646167	0.358796	0.479261	0.0391971	0.779896	0.56005	0.777634	0.043514	0.657337	0.369868	0.60867	0.666447	0.266426	0.658099
cg10617784	0.633319	0.895958	0.606297	0.409335	0.793429	0.0657997	0.648982	0.384597	0.716506	0.531745	0.555546	0.707788	0.0935937	0.733441	0.284655	0.245569	0.813166	0.383264	0.392784	0.460813	0.435423	0.586105	0.411126	0.322843	0.572967	0.414663	0.0438916	0.0378415	0.789583	0.480177	0.26802	0.813898	0.416295	0.812814	0.928126	0.826499	0.716112	0.301786	0.405352	0.601629	0.700985	0.460803	0.595234	0.914032	0.765202	0.821126	0.814981	0.74874	0.709738
cg15088539	0.408685	0.547401	0.756038	0.0301745	0.757751	0.27942	0.327464	0.18351	0.630707	0.835201	0.781808	0.0601365	0.319905	0.761217	0.381452	0.302917	0.357817	0.064364	0.135294	0.0433317	0.311028	0.172609	0.363906	0.473508	0.570348	0.118315	0.386164	0.0331467	0.760636	0.357187	0.302664	0.708773	0.275635	0.718846	0.0169764	0.679318	0.753768	0.898425	0.821747	0.843232	0.50715	0.909564	0.0602404	0.420528	0.720072	0.664176	0.691462	0.606925	0.620427
cg13796823	0.785641	0.0191795	0.419547	0.0122217	0.0580657	0.0162595	0.581451	0.292877	0.486143	0.683399	0.354855	0.605948	0.389849	0.219488	0.451971	0.408021	0.112327	0.0866677	0.377054	0.525273	0.452912	0.0527816	0.536535	0.444879	0.554944	0.294413	0.574188	0.0539231	0.0702479	0.0789993	0.138732	0.632197	0.0401335	0.675779	0.0410679	0.641128	0.682802	0.764623	0.665504	0.601219	0.509861	0.63801	0.581031	0.633625	0.546348	0.218819	0.513174	0.595589	0.612427
cg24110050	0.336296	0.0101364	0.0581423	0.0729497	0.624547	0.0187817	0.380853	0.480477	0.082725	0.0889903	0.40877	0.437179	0.130608	0.420084	0.415944	0.334688	0.0962759	0.337821	0.411971	0.35658	0.386673	0.328802	0.0972473	0.242405	0.297569	0.20841	0.372231	0.0325873	0.878705	0.0341773	0.343009	0.80792	0.383598	0.825394	0.882072	0.779766	0.848971	0.494145	0.0457043	0.824004	0.598996	0.329342	0.585704	0.574885	0.71885	0.540482	0.678062	0.362667	0.430618
cg14709691	0.0316986	0.0157266	0.0199077	0.0120458	0.494366	0.504965	0.0186725	0.501307	0.103862	0.264769	0.123466	0.573544	0.475156	0.0362503	0.031118	0.477622	0.751746	0.0168245	0.0370444	0.583284	0.570439	0.421644	0.0323113	0.0201352	0.725484	0.379177	0.532262	0.0299766	0.0231762	0.100715	0.486198	0.609493	0.493337	0.0193851	0.823142	0.766182	0.0239863	0.539837	0.433734	0.584796	0.657837	0.816206	0.640473	0.339022	0.0981269	0.0985823	0.440504	0.556918	0.679071
cg13620034	0.3389	0.620363	0.238233	0.360658	0.28847	0.0163142	0.534491	0.320244	0.604625	0.570543	0.497543	0.470324	0.370562	0.704007	0.0744102	0.290893	0.771164	0.0877926	0.19948	0.191899	0.284114	0.500844	0.493539	0.759186	0.10923	0.613173	0.00930607	0.547734	0.156877	0.510351	0.121531	0.89832	0.385575	0.924677	0.75402	0.901224	0.0702879	0.885771	0.511561	0.714646	0.640114	0.472995	0.64756	0.645219	0.540697	0.885051	0.649842	0.710516	0.493962
cg19852958	0.150928	0.0489671	0.122485	0.104396	0.102963	0.668127	0.456642	0.543695	0.268811	0.596622	0.52781	0.594335	0.491639	0.413948	0.714993	0.512273	0.220891	0.459555	0.29613	0.385148	0.604429	0.536594	0.595292	0.668743	0.741252	0.636277	0.590311	0.16082	0.061708	0.210914	0.492495	0.483423	0.533995	0.877331	0.870188	0.815993	0.854666	0.881369	0.816045	0.796435	0.713968	0.856172	0.685089	0.338047	0.805375	0.288521	0.777262	0.731606	0.678959
cg15343119	0.0420317	0.0966768	0.135444	0.0892894	0.128379	0.041391	0.71737	0.486202	0.569858	0.0973711	0.132973	0.715027	0.461952	0.500003	0.395969	0.353518	0.763427	0.17077	0.539763	0.596007	0.449284	0.584531	0.506492	0.356879	0.606364	0.544614	0.473125	0.340458	0.0482102	0.116409	0.408506	0.790299	0.334197	0.780817	0.320147	0.824376	0.722776	0.819674	0.790354	0.729388	0.588707	0.719111	0.597213	0.554286	0.714656	0.862149	0.747366	0.594778	0.506643
cg03740978	0.0321399	0.0214941	0.532666	0.485955	0.115044	0.763541	0.648418	0.513724	0.577658	0.0307366	0.712664	0.0270753	0.399384	0.661297	0.582255	0.338879	0.171871	0.584115	0.466086	0.668559	0.475743	0.504202	0.487881	0.178803	0.581625	0.392719	0.578776	0.288587	0.0744163	0.0582896	0.282857	0.0639342	0.520339	0.796543	0.135216	0.758841	0.709812	0.79502	0.729243	0.760643	0.581815	0.797311	0.651027	0.768574	0.62394	0.754686	0.328081	0.639974	0.184957
cg04431946	0.0777402	0.78961	0.613448	0.662651	0.0615365	0.0438091	0.543203	0.535867	0.231143	0.131872	0.682304	0.792833	0.575377	0.643101	0.47574	0.55362	0.15318	0.302188	0.67748	0.388176	0.650762	0.650181	0.646783	0.609098	0.661994	0.555474	0.108214	0.394352	0.0478784	0.134491	0.158645	0.356651	0.406154	0.774771	0.414418	0.856178	0.329146	0.364258	0.121083	0.64933	0.547409	0.367088	0.703912	0.705541	0.765662	0.578074	0.487178	0.441708	0.66232
cg03354113	0.178646	0.121473	0.400126	0.0800689	0.0840595	0.0358825	0.494145	0.0578072	0.664489	0.178914	0.422336	0.11884	0.473412	0.356703	0.381109	0.423065	0.539758	0.0782203	0.561351	0.61115	0.519296	0.642058	0.61122	0.680473	0.592978	0.510948	0.337171	0.106857	0.104618	0.0940273	0.280549	0.696234	0.0616646	0.822876	0.882005	0.777953	0.546189	0.726439	0.463043	0.702226	0.74194	0.354127	0.7004	0.66295	0.711023	0.267667	0.777188	0.765079	0.544721
cg03758150	0.0241274	0.0619784	0.179215	0.0261694	0.0440207	0.0276395	0.0624621	0.165235	0.0353165	0.51263	0.31815	0.0395993	0.347194	0.46421	0.0727698	0.381199	0.546447	0.109572	0.357498	0.553253	0.445678	0.390082	0.483957	0.615015	0.511124	0.413405	0.0914685	0.0574057	0.0317538	0.0990269	0.148765	0.457887	0.0423707	0.784384	0.474469	0.655163	0.654803	0.546259	0.0590025	0.592308	0.530338	0.634227	0.447919	0.698877	0.62027	0.714194	0.661058	0.427703	0.554602
cg09010671	0.0346674	0.0185548	0.0253534	0.531015	0.0357397	0.0510695	0.55531	0.0725043	0.0207065	0.552737	0.201579	0.658417	0.478593	0.671016	0.359649	0.0332549	0.546663	0.0351145	0.577234	0.499266	0.0254782	0.0486229	0.479071	0.516742	0.582772	0.310675	0.0381519	0.535725	0.555302	0.023156	0.10218	0.572559	0.409975	0.0256651	0.0289079	0.0463668	0.698887	0.0482006	0.479078	0.532968	0.565936	0.45571	0.56642	0.644482	0.488523	0.559916	0.624362	0.467485	0.518752
cg07441272	0.469287	0.0332104	0.101953	0.490301	0.0289505	0.0114456	0.15294	0.227211	0.0541831	0.0344974	0.0794726	0.0211119	0.453702	0.852317	0.723364	0.404762	0.765297	0.0940897	0.307789	0.539678	0.404752	0.532724	0.559347	0.507281	0.425784	0.240497	0.698945	0.0264208	0.0287915	0.0917963	0.0151728	0.0783165	0.010753	0.749912	0.452254	0.839406	0.807882	0.856925	0.861265	0.800138	0.717062	0.819177	0.266821	0.510321	0.636946	0.619892	0.727392	0.435835	0.0422742
cg17857974	0.915642	0.696111	0.864185	0.614831	0.670703	0.820492	0.464658	0.375501	0.579299	0.878898	0.838741	0.423895	0.257986	0.650133	0.486019	0.307576	0.696533	0.47327	0.335618	0.431847	0.32189	0.427632	0.429443	0.746044	0.45093	0.256889	0.0764252	0.496575	0.800093	0.746233	0.372285	0.843937	0.306604	0.801517	0.794543	0.832394	0.781289	0.754074	0.40282	0.61685	0.491073	0.444602	0.60423	0.760167	0.668837	0.750834	0.702647	0.755501	0.410774
cg23170771	0.202399	0.0622633	0.494396	0.490531	0.102745	0.747478	0.367632	0.364966	0.393033	0.129623	0.212859	0.124423	0.385617	0.0753225	0.50694	0.293273	0.0857771	0.0363975	0.388748	0.349118	0.360299	0.383973	0.151022	0.701296	0.503179	0.409697	0.643657	0.0363131	0.752234	0.0948158	0.339569	0.721436	0.346904	0.66614	0.887241	0.674517	0.741825	0.831439	0.401042	0.7925	0.585033	0.825957	0.0588584	0.0457563	0.605194	0.794305	0.602522	0.290413	0.371336
cg15219228	0.0304855	0.25637	0.266789	0.724243	0.757634	0.921442	0.212156	0.473391	0.494257	0.754432	0.589386	0.458168	0.437084	0.739427	0.373554	0.427324	0.645602	0.32666	0.46679	0.256982	0.477138	0.549983	0.562388	0.0454921	0.291642	0.566513	0.146159	0.250237	0.0717201	0.57234	0.156898	0.612866	0.276124	0.663635	0.940865	0.867185	0.157432	0.880323	0.591311	0.69161	0.464826	0.496524	0.749151	0.666489	0.836688	0.803787	0.760056	0.626026	0.38796
cg08883223	0.748649	0.423199	0.468563	0.258092	0.580349	0.870935	0.613241	0.358134	0.683875	0.701605	0.795455	0.497708	0.401309	0.780442	0.108871	0.428003	0.638992	0.576471	0.269254	0.387438	0.445383	0.484989	0.523791	0.803364	0.610679	0.345608	0.346744	0.432638	0.0595468	0.265219	0.392578	0.558818	0.388634	0.876106	0.872613	0.666667	0.724329	0.505697	0.735027	0.524787	0.555801	0.816625	0.253072	0.835923	0.788545	0.771691	0.739749	0.717134	0.36768
cg15044957	0.0861905	0.0833174	0.466855	0.133175	0.156565	0.101439	0.515381	0.335929	0.106586	0.134566	0.248747	0.15108	0.214062	0.0462334	0.266179	0.468165	0.515876	0.285183	0.631556	0.410381	0.470789	0.544481	0.639203	0.376291	0.447785	0.588045	0.212421	0.530858	0.103578	0.144753	0.333292	0.751064	0.236454	0.823863	0.0638652	0.821237	0.708923	0.806694	0.109465	0.635439	0.594418	0.646942	0.686784	0.749701	0.701393	0.773563	0.513239	0.623395	0.614407
cg06766427	0.042616	0.0543384	0.0456389	0.0654083	0.467659	0.0336356	0.217983	0.543978	0.251093	0.15493	0.634492	0.691877	0.522314	0.0845378	0.543794	0.505314	0.172543	0.253757	0.604275	0.319438	0.580388	0.62013	0.610004	0.0691086	0.593938	0.51013	0.711189	0.118685	0.23759	0.0845468	0.265063	0.804333	0.423868	0.842846	0.856548	0.801497	0.404088	0.880296	0.122696	0.651489	0.655304	0.691819	0.667252	0.0576529	0.719149	0.0635804	0.570413	0.671283	0.68831
cg15417798	0.482856	0.040205	0.166316	0.663364	0.607863	0.898558	0.661918	0.61753	0.682916	0.915107	0.734376	0.55792	0.390398	0.56917	0.65961	0.41359	0.624182	0.297347	0.514996	0.519051	0.558156	0.593761	0.568038	0.288112	0.193577	0.634253	0.784791	0.574138	0.0386828	0.881357	0.601939	0.456576	0.583586	0.839014	0.918139	0.63425	0.0509434	0.0278504	0.752172	0.73925	0.684526	0.457384	0.637442	0.847431	0.770262	0.810291	0.444318	0.244975	0.53276
cg21266502	0.576689	0.883674	0.223949	0.656892	0.784563	0.0461571	0.45181	0.403029	0.185603	0.552904	0.465247	0.668197	0.384331	0.838219	0.547141	0.479348	0.766622	0.461748	0.203879	0.460599	0.444614	0.511973	0.304862	0.320743	0.510405	0.51837	0.0753403	0.379827	0.910131	0.221214	0.268027	0.873439	0.370025	0.842957	0.919619	0.812389	0.548549	0.904669	0.809095	0.811351	0.713813	0.597904	0.783648	0.430227	0.725224	0.767042	0.66534	0.657034	0.383217
cg16729415	0.691656	0.0365032	0.294986	0.661155	0.109193	0.10124	0.0913723	0.17575	0.681264	0.54557	0.269452	0.364661	0.537057	0.132537	0.159413	0.57476	0.32474	0.0982277	0.669299	0.235722	0.540924	0.57211	0.654201	0.143971	0.261557	0.524877	0.177296	0.0863855	0.144858	0.188939	0.409117	0.69061	0.235409	0.833489	0.0289389	0.780688	0.141252	0.8185	0.659073	0.639967	0.590839	0.405248	0.72163	0.722213	0.714404	0.815994	0.756622	0.692888	0.531999
cg19157853	0.0170734	0.0235874	0.782581	0.358249	0.59649	0.842186	0.582928	0.411026	0.411712	0.88003	0.727947	0.0779875	0.342361	0.116961	0.595151	0.34071	0.513657	0.485773	0.464148	0.292511	0.374164	0.445807	0.458467	0.0311174	0.589959	0.393812	0.627601	0.104313	0.0255043	0.511159	0.458269	0.052881	0.3129	0.680988	0.802456	0.670066	0.755552	0.752295	0.761454	0.84397	0.54614	0.444375	0.59345	0.813703	0.622743	0.761973	0.243979	0.393456	0.0927387
cg05158615	0.921123	0.868419	0.483572	0.0522084	0.0894892	0.0264167	0.520834	0.640805	0.516305	0.805359	0.824724	0.552737	0.476904	0.584442	0.675077	0.416827	0.462175	0.750305	0.591785	0.69818	0.402552	0.610243	0.550811	0.805699	0.620034	0.555442	0.729886	0.0786034	0.0509846	0.172628	0.425283	0.844539	0.500029	0.780447	0.925402	0.822318	0.777217	0.897206	0.86672	0.658616	0.658074	0.704674	0.657838	0.888913	0.723389	0.826482	0.490052	0.651192	0.748864
cg18249634	0.0268204	0.572079	0.523884	0.814567	0.0773859	0.0511864	0.766452	0.58842	0.756051	0.57644	0.680064	0.568356	0.468319	0.731292	0.396305	0.446139	0.776605	0.597671	0.467059	0.850105	0.387522	0.506082	0.120488	0.761391	0.692606	0.663776	0.421569	0.775043	0.0382002	0.0361573	0.549848	0.511197	0.56781	0.907659	0.939545	0.847644	0.823657	0.704021	0.841237	0.719444	0.695412	0.873149	0.779626	0.868464	0.823235	0.374658	0.855735	0.70887	0.790095
cg10223827	0.651882	0.53107	0.649292	0.638295	0.106208	0.634753	0.471929	0.390058	0.74443	0.476988	0.884334	0.118006	0.457217	0.549349	0.500444	0.289547	0.176221	0.422465	0.710879	0.706722	0.385996	0.501773	0.66488	0.80057	0.383766	0.559889	0.551195	0.161937	0.332561	0.138284	0.176249	0.346133	0.14483	0.775227	0.572387	0.818551	0.74022	0.550997	0.74755	0.8136	0.709308	0.591186	0.162322	0.700084	0.792976	0.816362	0.770478	0.753506	0.639487
cg04754315	0.138994	0.0733134	0.105592	0.0972616	0.719595	0.245132	0.681112	0.389749	0.541706	0.281139	0.182898	0.560287	0.293377	0.744457	0.618392	0.484821	0.229386	0.629681	0.379844	0.713872	0.470692	0.543518	0.143787	0.0876879	0.576065	0.533141	0.450811	0.109857	0.0885699	0.145998	0.494767	0.435813	0.457854	0.810159	0.848377	0.7616	0.820626	0.875987	0.777483	0.844872	0.666032	0.834652	0.672975	0.763154	0.372284	0.783485	0.691395	0.410961	0.0965445
cg23052826	0.500642	0.50839	0.464022	0.509113	0.439118	0.346435	0.704383	0.25729	0.294522	0.448498	0.18096	0.513539	0.383371	0.455612	0.0445832	0.431806	0.0964786	0.60533	0.0489796	0.664799	0.44217	0.42165	0.470881	0.628226	0.583633	0.347306	0.66599	0.066454	0.521791	0.789253	0.340242	0.682121	0.382338	0.0760143	0.883989	0.820304	0.75431	0.817431	0.80008	0.23443	0.602185	0.761635	0.476579	0.736934	0.743904	0.522932	0.736138	0.641743	0.650991
cg22512438	0.0413357	0.0251946	0.0838161	0.653796	0.427731	0.39028	0.283901	0.433589	0.250231	0.354902	0.419044	0.479052	0.299834	0.294489	0.0925983	0.431104	0.513266	0.540098	0.417621	0.598199	0.431057	0.215779	0.118081	0.724179	0.115739	0.487264	0.0873843	0.0967898	0.0332888	0.0639893	0.16036	0.456048	0.0860293	0.732496	0.839589	0.705614	0.706444	0.732878	0.666626	0.444036	0.600329	0.721307	0.606921	0.59865	0.679842	0.670507	0.700817	0.657259	0.560676
cg03032214	0.0281223	0.168346	0.0724436	0.0527543	0.0654533	0.0226067	0.666536	0.466008	0.535902	0.146685	0.0703284	0.709074	0.401927	0.738802	0.248016	0.294089	0.552436	0.113696	0.482262	0.596015	0.37531	0.479105	0.403474	0.260906	0.524833	0.462343	0.398093	0.288405	0.0264671	0.263541	0.354739	0.745294	0.227535	0.79934	0.782086	0.850305	0.67007	0.837145	0.811624	0.678091	0.517657	0.514984	0.608443	0.686192	0.701276	0.849921	0.70637	0.607564	0.476369
cg10362542	0.025024	0.192454	0.269049	0.575427	0.0316354	0.025931	0.0740674	0.11629	0.500931	0.014256	0.121914	0.264287	0.491441	0.402355	0.181646	0.481826	0.0616804	0.0351303	0.513291	0.564294	0.51668	0.308525	0.393861	0.73938	0.531312	0.4117	0.0292661	0.400117	0.0167535	0.101827	0.0826336	0.0508046	0.0252512	0.818732	0.0203537	0.808988	0.706238	0.740157	0.710404	0.750107	0.673959	0.646449	0.643317	0.819637	0.734668	0.33823	0.731464	0.664819	0.651589
cg06943420	0.341986	0.116983	0.554537	0.784856	0.0796325	0.913171	0.182749	0.662519	0.425928	0.886884	0.889893	0.121354	0.690575	0.46771	0.710378	0.602314	0.241172	0.724297	0.650218	0.520478	0.419894	0.650738	0.755916	0.861166	0.822586	0.66592	0.882208	0.766443	0.397337	0.809105	0.700885	0.268602	0.600677	0.903077	0.914059	0.888812	0.912684	0.93799	0.875454	0.909913	0.826596	0.890827	0.833587	0.885851	0.809793	0.873743	0.752373	0.831557	0.840795
cg19876672	0.0962927	0.827156	0.187832	0.0756299	0.755074	0.073274	0.517026	0.416027	0.324806	0.550337	0.765074	0.658089	0.192192	0.586291	0.199399	0.214077	0.443999	0.0706695	0.399267	0.34063	0.392142	0.519295	0.3579	0.366371	0.165543	0.629909	0.282364	0.0657878	0.892233	0.666481	0.505789	0.711842	0.27711	0.759374	0.826221	0.844729	0.395451	0.798848	0.675161	0.717508	0.576058	0.430708	0.660761	0.762504	0.71419	0.722876	0.598291	0.815363	0.619216
cg07307078	0.0286109	0.0286948	0.377984	0.565038	0.492502	0.470395	0.459625	0.624382	0.0476435	0.24586	0.178356	0.0724531	0.407332	0.0578011	0.530284	0.360783	0.0909981	0.534318	0.502767	0.211078	0.514922	0.3999	0.561413	0.608057	0.692294	0.394036	0.500014	0.580217	0.0296593	0.0640243	0.288388	0.60581	0.192065	0.570549	0.871648	0.667776	0.626587	0.869419	0.571743	0.840549	0.578171	0.605729	0.677654	0.807232	0.477069	0.817602	0.722008	0.433486	0.675766
cg06254440	0.101908	0.643226	0.572408	0.58866	0.596924	0.908242	0.383609	0.4395	0.50708	0.730598	0.08043	0.691635	0.244816	0.0641135	0.0729942	0.284343	0.636494	0.123425	0.304953	0.614912	0.315117	0.358792	0.484085	0.698441	0.39936	0.38401	0.258046	0.466897	0.586792	0.715299	0.431758	0.0400153	0.295473	0.803124	0.898933	0.744834	0.74685	0.706286	0.487794	0.588872	0.538759	0.779061	0.533747	0.825706	0.69196	0.460792	0.639144	0.393969	0.57326
cg05310764	0.771773	0.402597	0.393785	0.599205	0.518459	0.777005	0.42666	0.140277	0.40519	0.565685	0.44354	0.0265643	0.251354	0.358423	0.0421187	0.229032	0.321911	0.296235	0.183634	0.529285	0.27299	0.222953	0.442029	0.621731	0.468102	0.353332	0.203553	0.582226	0.647915	0.134252	0.234476	0.721296	0.26227	0.719076	0.873981	0.710699	0.663184	0.736259	0.705813	0.612521	0.449141	0.553964	0.218429	0.606299	0.624737	0.661829	0.581105	0.48661	0.549166
cg21514227	0.884121	0.78347	0.872714	0.708846	0.781404	0.880202	0.701611	0.568231	0.695683	0.889668	0.798685	0.648518	0.388497	0.432943	0.647151	0.396325	0.703008	0.659249	0.572663	0.659114	0.435817	0.547295	0.507791	0.291548	0.620837	0.562774	0.735989	0.554006	0.445227	0.880373	0.542749	0.0333157	0.478557	0.831068	0.897454	0.824918	0.820653	0.900969	0.845595	0.893713	0.68581	0.864076	0.649779	0.84389	0.742234	0.858212	0.798675	0.744512	0.257364
cg18894648	0.87492	0.447428	0.279404	0.740288	0.708328	0.616066	0.563535	0.346265	0.300491	0.358308	0.887429	0.650817	0.442749	0.874806	0.501629	0.39439	0.815337	0.376904	0.489513	0.730592	0.335001	0.584477	0.557731	0.793253	0.644325	0.675215	0.477032	0.0846254	0.0271446	0.647622	0.199953	0.657015	0.432551	0.879129	0.963949	0.902098	0.493366	0.828547	0.43792	0.686757	0.43207	0.903657	0.738788	0.115583	0.77318	0.738533	0.777237	0.728346	0.638444
cg21383810	0.0902269	0.564669	0.664058	0.296352	0.216646	0.295584	0.513026	0.561157	0.714387	0.217979	0.608245	0.534405	0.454487	0.292261	0.626932	0.448348	0.0707638	0.567273	0.371748	0.179496	0.171695	0.347547	0.617152	0.213198	0.637045	0.227294	0.61668	0.549586	0.0279604	0.0643154	0.504711	0.394369	0.515668	0.561683	0.920125	0.817518	0.842054	0.859376	0.746661	0.736213	0.594066	0.720678	0.668443	0.859285	0.747522	0.718697	0.768237	0.488767	0.747159
cg25568066	0.0596414	0.0721372	0.0363661	0.608385	0.668373	0.744652	0.589618	0.14546	0.632015	0.0544815	0.145228	0.67058	0.379235	0.593453	0.585347	0.372799	0.385929	0.52618	0.430841	0.375505	0.489362	0.344703	0.479178	0.637115	0.557585	0.243493	0.541232	0.127801	0.0679732	0.0872879	0.391492	0.773805	0.512872	0.808306	0.847716	0.759787	0.732602	0.808061	0.694023	0.684396	0.510451	0.741812	0.65905	0.728323	0.697097	0.739805	0.0913255	0.560697	0.614653
cg21195256	0.917926	0.85759	0.770201	0.722454	0.750325	0.104821	0.555855	0.522176	0.574352	0.64893	0.81431	0.736701	0.467802	0.830812	0.0999546	0.349314	0.351089	0.447995	0.535734	0.497458	0.41049	0.542523	0.365132	0.50027	0.188444	0.487835	0.189524	0.552284	0.561756	0.68445	0.263015	0.722482	0.204549	0.823045	0.913873	0.847082	0.358861	0.793941	0.51099	0.623768	0.674422	0.145404	0.679047	0.758488	0.758572	0.838813	0.757832	0.718847	0.624139
cg02737782	0.0116174	0.54173	0.229402	0.602382	0.0269256	0.514912	0.499528	0.350719	0.0181355	0.485279	0.34872	0.0274231	0.441803	0.540699	0.522464	0.434203	0.552018	0.0305043	0.520702	0.608235	0.245819	0.41262	0.00682217	0.649924	0.642949	0.475346	0.0155211	0.0380101	0.02405	0.146824	0.510428	0.468403	0.45305	0.0211381	0.00732652	0.69497	0.720079	0.824589	0.0452656	0.767634	0.593157	0.502757	0.610468	0.016711	0.00698436	0.575596	0.516434	0.537534	0.0689737
cg06825142	0.0282012	0.106088	0.432804	0.734979	0.0870434	0.647042	0.650871	0.555673	0.203824	0.0629017	0.54059	0.423816	0.521689	0.0461093	0.655647	0.428393	0.26844	0.1879	0.513631	0.66579	0.229113	0.522747	0.4963	0.528385	0.639744	0.482542	0.704314	0.511675	0.0325118	0.727404	0.500083	0.692984	0.417636	0.756064	0.0133695	0.788289	0.758875	0.818932	0.802691	0.726085	0.623778	0.847353	0.548281	0.728626	0.733289	0.782289	0.667524	0.495973	0.623798
cg01791874	0.910151	0.450785	0.509077	0.689425	0.438411	0.497357	0.721554	0.389286	0.607775	0.740227	0.219797	0.583235	0.271775	0.673238	0.117675	0.267518	0.742223	0.509588	0.501669	0.500249	0.352594	0.413778	0.638115	0.625128	0.479813	0.214101	0.0975976	0.309507	0.297191	0.346154	0.221627	0.699972	0.302947	0.748126	0.80111	0.693133	0.690645	0.654308	0.591851	0.719772	0.464627	0.776985	0.494757	0.724652	0.564427	0.72926	0.724867	0.633887	0.564374
cg16415870	0.361072	0.753072	0.196198	0.0649815	0.673574	0.0657144	0.363863	0.588501	0.611796	0.18076	0.829545	0.357462	0.358145	0.442184	0.180357	0.580054	0.600705	0.121962	0.269052	0.289221	0.562591	0.676054	0.744254	0.104824	0.152684	0.73368	0.169685	0.129993	0.0569112	0.12653	0.211272	0.626654	0.505472	0.688167	0.917825	0.883626	0.236433	0.662104	0.644196	0.645835	0.833246	0.125903	0.856364	0.581477	0.759147	0.339171	0.51688	0.596556	0.466586
cg10835584	0.419839	0.00838566	0.521085	0.566527	0.635459	0.829721	0.364681	0.49493	0.10872	0.679887	0.753544	0.393739	0.202928	0.03681	0.493323	0.203202	0.712571	0.287518	0.336147	0.475008	0.338878	0.47716	0.446562	0.656121	0.555066	0.318699	0.176217	0.126104	0.0338249	0.77116	0.473525	0.046723	0.260678	0.775525	0.756101	0.782646	0.70935	0.561684	0.780516	0.547579	0.539684	0.648101	0.603124	0.416972	0.350661	0.797272	0.635478	0.622305	0.281573
cg09503045	0.0466335	0.767248	0.408703	0.215839	0.0826297	0.830262	0.031395	0.156416	0.551338	0.456921	0.705906	0.250811	0.38418	0.695835	0.0651086	0.27595	0.402388	0.356973	0.336858	0.428685	0.170289	0.431746	0.321719	0.647069	0.570133	0.0374074	0.607316	0.0285016	0.0749594	0.693229	0.41387	0.0763322	0.022853	0.737512	0.301251	0.71916	0.712495	0.725645	0.796924	0.658236	0.469028	0.595888	0.171363	0.534823	0.585133	0.708055	0.531836	0.362821	0.50199
cg24354581	0.0594858	0.20416	0.624713	0.437065	0.594384	0.910543	0.516594	0.571035	0.660599	0.805412	0.792895	0.0631731	0.378075	0.605622	0.420792	0.39912	0.731405	0.514259	0.408911	0.322373	0.2424	0.556323	0.581633	0.612694	0.176523	0.48172	0.701059	0.518139	0.536241	0.488472	0.345265	0.185794	0.466474	0.791748	0.885595	0.743523	0.817945	0.883141	0.819403	0.895185	0.61282	0.773384	0.595888	0.835426	0.669303	0.829296	0.626143	0.630762	0.588469
cg03117976	0.0427206	0.0972395	0.103514	0.643433	0.0517584	0.111166	0.0747614	0.515659	0.0662724	0.051186	0.144384	0.777696	0.15942	0.0456739	0.367359	0.474898	0.614974	0.111064	0.483758	0.258807	0.637932	0.33316	0.56841	0.043907	0.27148	0.620497	0.139319	0.538462	0.0469365	0.057507	0.143917	0.714973	0.434177	0.680557	0.12963	0.893427	0.355712	0.694261	0.723368	0.861717	0.717909	0.294129	0.760922	0.617127	0.799498	0.808442	0.705039	0.526829	0.761102
cg03202804	0.0151282	0.0483739	0.370427	0.0371933	0.307127	0.09417	0.35404	0.380171	0.498184	0.89935	0.447888	0.0383349	0.358272	0.396482	0.291253	0.435928	0.531525	0.0531758	0.37012	0.346967	0.321582	0.522589	0.39332	0.0262963	0.753422	0.346349	0.336179	0.477403	0.0155401	0.0512168	0.118086	0.0519201	0.0494812	0.896903	0.879678	0.775757	0.8531	0.935654	0.874753	0.622494	0.666985	0.676513	0.745067	0.895347	0.641384	0.447087	0.428129	0.733185	0.487817
cg00701692	0.0275182	0.0489887	0.36227	0.668137	0.074435	0.0372214	0.510067	0.399693	0.408979	0.0825974	0.801879	0.689228	0.33244	0.474881	0.571015	0.313286	0.687336	0.578155	0.515781	0.685206	0.410661	0.491025	0.424959	0.768356	0.526992	0.331308	0.649069	0.544239	0.0347203	0.083053	0.285549	0.325268	0.0705963	0.704805	0.0347837	0.764318	0.78396	0.890309	0.833846	0.609484	0.625302	0.817343	0.540731	0.864364	0.673793	0.4801	0.708831	0.658609	0.592868
cg15992563	0.0113228	0.49841	0.732016	0.0449528	0.455474	0.741069	0.399582	0.329662	0.426205	0.0391437	0.681286	0.509746	0.214424	0.819739	0.161131	0.356278	0.829468	0.243722	0.363353	0.30797	0.568385	0.406935	0.647703	0.250658	0.701124	0.524705	0.764025	0.620939	0.0391545	0.0913773	0.485321	0.150319	0.324587	0.893005	0.900109	0.881768	0.718871	0.911351	0.737782	0.799882	0.735772	0.48408	0.526559	0.662013	0.404407	0.623793	0.824712	0.744657	0.396552
cg02721000	0.0655949	0.718237	0.685984	0.521174	0.0972557	0.703129	0.539277	0.467697	0.649401	0.149035	0.6888	0.715706	0.403316	0.741691	0.107485	0.399885	0.151865	0.143343	0.372121	0.0946887	0.477479	0.45513	0.158095	0.738412	0.402212	0.45237	0.126656	0.566902	0.0620887	0.688753	0.145439	0.172989	0.161695	0.753084	0.856719	0.734419	0.253637	0.771716	0.377791	0.514727	0.570328	0.154997	0.562578	0.728635	0.644905	0.648957	0.652471	0.642843	0.533618
cg07016276	0.0474118	0.0137141	0.434996	0.181354	0.404717	0.300782	0.525993	0.497034	0.134083	0.329011	0.104874	0.0217902	0.03967	0.0730945	0.625042	0.46119	0.371083	0.428668	0.526438	0.485516	0.457447	0.268851	0.335536	0.00399064	0.0337746	0.458198	0.271762	0.0168059	0.0149815	0.109112	0.365822	0.60627	0.298848	0.555058	0.842977	0.0335144	0.72817	0.817624	0.742962	0.679193	0.483949	0.701701	0.0243446	0.35244	0.753475	0.584546	0.00897331	0.583802	0.67981
cg15659132	0.426079	0.0467727	0.272649	0.0696851	0.818215	0.72085	0.127898	0.300433	0.350022	0.410588	0.799527	0.0614073	0.350654	0.748558	0.576167	0.284069	0.0327711	0.543475	0.169119	0.050018	0.330402	0.407394	0.496381	0.707317	0.674621	0.456686	0.375987	0.0888749	0.0939281	0.258683	0.466176	0.795959	0.26383	0.861164	0.926363	0.806592	0.642309	0.931089	0.100037	0.488511	0.541529	0.841657	0.144519	0.827586	0.758217	0.548951	0.603331	0.637333	0.585495
cg00410370	0.0227394	0.0281875	0.191147	0.795395	0.0742855	0.0394643	0.0921608	0.168558	0.289304	0.852959	0.531601	0.0622807	0.465533	0.600684	0.391146	0.343405	0.6707	0.085799	0.534491	0.309409	0.326489	0.608565	0.304501	0.820984	0.117214	0.591894	0.255827	0.63628	0.039343	0.0752043	0.174336	0.0515571	0.493558	0.799709	0.848112	0.544054	0.478909	0.623681	0.886713	0.665911	0.685051	0.730659	0.0610532	0.79941	0.699317	0.686704	0.451101	0.623556	0.68969
cg24425021	0.0313449	0.0278404	0.025468	0.511008	0.0290507	0.0280702	0.490769	0.0340396	0.0196591	0.513342	0.128266	0.62994	0.410046	0.684467	0.391454	0.0380899	0.638868	0.0353724	0.527905	0.417725	0.0257606	0.350341	0.453289	0.382213	0.581394	0.22788	0.0418188	0.49383	0.52288	0.0205465	0.0758836	0.517964	0.35538	0.0257968	0.0205422	0.0423109	0.692761	0.034788	0.389185	0.496239	0.539668	0.464367	0.52453	0.708136	0.469518	0.57643	0.614586	0.595329	0.531706
cg16058493	0.504129	0.130792	0.288258	0.126354	0.740888	0.834288	0.706527	0.614627	0.500862	0.8154	0.685721	0.113002	0.386058	0.528041	0.181918	0.434156	0.83514	0.582285	0.608673	0.549488	0.624913	0.554704	0.515299	0.704491	0.793854	0.597163	0.50949	0.136084	0.0935622	0.294385	0.672426	0.819925	0.518371	0.929234	0.8703	0.794707	0.905329	0.896389	0.634929	0.79005	0.811877	0.865423	0.691455	0.865611	0.733951	0.786063	0.507912	0.72712	0.672815
cg17188046	0.0881328	0.157589	0.45257	0.639677	0.0784413	0.416168	0.463387	0.537406	0.656524	0.799867	0.727669	0.746287	0.440442	0.544964	0.220597	0.376689	0.692322	0.0827869	0.538155	0.730371	0.482539	0.530035	0.377688	0.782399	0.567117	0.450969	0.0669308	0.560108	0.0827141	0.122119	0.206566	0.352196	0.440609	0.787629	0.910052	0.768579	0.776902	0.864061	0.847053	0.773858	0.597325	0.612169	0.654176	0.534553	0.678483	0.85458	0.734103	0.563501	0.534058
cg04059568	0.0544678	0.547098	0.0793689	0.262609	0.661526	0.0500549	0.203791	0.539174	0.319269	0.54669	0.0783493	0.430722	0.378554	0.139554	0.418272	0.419619	0.792531	0.117127	0.581414	0.65547	0.395122	0.553832	0.513314	0.677467	0.466307	0.426915	0.122915	0.454345	0.403448	0.124259	0.231409	0.825206	0.152726	0.767403	0.912874	0.743718	0.800796	0.411457	0.720694	0.712928	0.660198	0.726288	0.634643	0.77046	0.737281	0.569174	0.637463	0.429803	0.572242
cg18156204	0.146929	0.404538	0.523712	0.0705804	0.710661	0.0642717	0.609649	0.605636	0.196793	0.0823437	0.414177	0.164994	0.36919	0.328182	0.600274	0.591522	0.231493	0.548084	0.547813	0.402938	0.607181	0.617572	0.591235	0.710548	0.670707	0.603434	0.191383	0.15026	0.0717744	0.577301	0.16114	0.403688	0.188764	0.751938	0.647551	0.795421	0.755404	0.831721	0.683969	0.676891	0.716043	0.778292	0.685425	0.805401	0.739865	0.487413	0.64566	0.421882	0.70159
cg02886408	0.559844	0.632719	0.544166	0.0554944	0.581972	0.0336293	0.593952	0.457365	0.547588	0.160689	0.775015	0.0503282	0.254093	0.625891	0.536822	0.231765	0.106466	0.653015	0.389362	0.587002	0.368363	0.4724	0.465805	0.652527	0.544186	0.409751	0.601238	0.0552913	0.762496	0.110094	0.424906	0.27561	0.14689	0.632188	0.777099	0.710022	0.772365	0.869035	0.692063	0.641852	0.581908	0.736765	0.398456	0.753418	0.576708	0.728411	0.526283	0.656448	0.0696864
cg13629563	0.0144359	0.0166437	0.0983605	0.565418	0.0284342	0.0197952	0.0427295	0.388523	0.038781	0.0333537	0.0929187	0.0228813	0.36948	0.407304	0.483126	0.349758	0.357846	0.184704	0.475444	0.511377	0.398146	0.454411	0.263743	0.682443	0.572211	0.306451	0.377924	0.461855	0.0189923	0.0350484	0.125007	0.0170996	0.0145034	0.594062	0.115206	0.730238	0.634673	0.837302	0.692549	0.491892	0.555601	0.544912	0.0189596	0.577172	0.543248	0.707079	0.518092	0.595981	0.459037
cg03260566	0.897049	0.818832	0.787929	0.697566	0.752531	0.742445	0.635085	0.0635989	0.656942	0.446628	0.516663	0.722195	0.418462	0.262621	0.48928	0.501387	0.701634	0.709137	0.470929	0.688953	0.465783	0.44713	0.532593	0.652854	0.627823	0.309637	0.297827	0.452982	0.872435	0.0903079	0.289136	0.740505	0.382209	0.841922	0.856651	0.839304	0.802973	0.895083	0.807597	0.75373	0.71105	0.865357	0.112424	0.847629	0.675389	0.781451	0.752222	0.778237	0.61563
cg16038120	0.942023	0.0700115	0.449161	0.0698512	0.748986	0.901942	0.597096	0.555956	0.746548	0.348112	0.861462	0.754293	0.526652	0.527047	0.758286	0.521933	0.230133	0.680105	0.559901	0.447412	0.491971	0.574521	0.5807	0.848873	0.665743	0.53356	0.224159	0.639272	0.694951	0.830622	0.206322	0.839101	0.260567	0.908288	0.893538	0.860855	0.854758	0.864439	0.849618	0.773852	0.710587	0.56659	0.700253	0.847018	0.778854	0.882622	0.785756	0.786647	0.725023
cg20985450	0.921899	0.243888	0.15373	0.651044	0.609306	0.0402132	0.643464	0.173365	0.316383	0.233353	0.700638	0.0585586	0.515195	0.841063	0.580614	0.434549	0.80382	0.678541	0.622275	0.5228	0.572927	0.49715	0.605303	0.773318	0.157518	0.651491	0.520786	0.42462	0.0909163	0.235687	0.575192	0.648597	0.429548	0.794071	0.91947	0.864306	0.801063	0.910996	0.816569	0.735963	0.631363	0.84875	0.59933	0.832836	0.772263	0.698158	0.745785	0.646556	0.672963
cg04850731	0.0246043	0.0751747	0.1058	0.53415	0.387648	0.841863	0.191241	0.526188	0.0873308	0.759424	0.172595	0.0490122	0.498461	0.734368	0.435054	0.527362	0.128853	0.400079	0.361556	0.678611	0.471331	0.555105	0.354479	0.120933	0.619781	0.518987	0.653855	0.549905	0.0835587	0.496477	0.114923	0.542876	0.267876	0.502949	0.881592	0.751971	0.663781	0.641836	0.774185	0.718562	0.628854	0.791355	0.613696	0.53984	0.690867	0.752106	0.450264	0.146694	0.448072
cg08304190	0.714029	0.579551	0.710561	0.057377	0.0680106	0.270216	0.619026	0.210845	0.447717	0.731911	0.531649	0.6992	0.413466	0.177441	0.730804	0.307014	0.735213	0.215999	0.292761	0.712804	0.481697	0.641667	0.629866	0.75371	0.769154	0.646053	0.488972	0.65048	0.103453	0.121056	0.432445	0.391838	0.460403	0.830044	0.0545766	0.844771	0.747454	0.84093	0.555043	0.754614	0.69696	0.79963	0.809641	0.865677	0.783008	0.733706	0.782318	0.73328	0.570361
cg26222311	0.0274643	0.462028	0.028946	0.550047	0.0682749	0.71171	0.617672	0.44184	0.532851	0.0451722	0.632564	0.0274576	0.426309	0.0795579	0.543267	0.401904	0.105188	0.0245771	0.447494	0.513935	0.168748	0.451415	0.52297	0.103001	0.417171	0.358896	0.0365603	0.0420872	0.0378257	0.622627	0.422904	0.0200823	0.0131734	0.670571	0.0166649	0.624396	0.710946	0.69272	0.668886	0.674437	0.539218	0.381743	0.562564	0.575576	0.52116	0.572939	0.584024	0.507171	0.0517739
cg10526277	0.813978	0.750363	0.472778	0.857773	0.466364	0.663166	0.267304	0.492032	0.455546	0.420232	0.529504	0.6732	0.391076	0.489946	0.156104	0.437899	0.690206	0.181192	0.320749	0.452251	0.307662	0.553628	0.646709	0.847226	0.27541	0.640733	0.117569	0.739051	0.176587	0.432368	0.41144	0.799904	0.441972	0.880497	0.908174	0.829396	0.207238	0.760484	0.680977	0.701806	0.779816	0.183333	0.685952	0.806846	0.761081	0.903061	0.817449	0.63825	0.462483
cg17421991	0.240703	0.0845241	0.132933	0.285781	0.410828	0.313028	0.421334	0.67261	0.724329	0.629866	0.098888	0.173653	0.488886	0.364848	0.512305	0.448433	0.353511	0.257117	0.545191	0.639359	0.375439	0.428766	0.0853326	0.0821441	0.423352	0.606766	0.577533	0.0659657	0.0447471	0.100238	0.117641	0.0647193	0.467151	0.848646	0.955903	0.759997	0.607326	0.944145	0.827987	0.714544	0.741899	0.793503	0.734596	0.802402	0.841577	0.905115	0.386602	0.612427	0.747026
cg07573209	0.0249163	0.0174047	0.516015	0.0479129	0.536679	0.873189	0.633709	0.41103	0.652411	0.0690049	0.445758	0.0461021	0.485016	0.610256	0.373306	0.338703	0.597941	0.58564	0.249643	0.537932	0.406129	0.403562	0.535484	0.127207	0.659736	0.499902	0.407426	0.521705	0.0449246	0.806719	0.0799167	0.429051	0.436512	0.785131	0.872603	0.830198	0.578007	0.80746	0.779405	0.64102	0.668961	0.887025	0.657294	0.0351362	0.183836	0.425499	0.0754322	0.649412	0.336375
cg10791911	0.0201433	0.476241	0.213649	0.0183056	0.036323	0.0154592	0.60377	0.485045	0.589554	0.063276	0.715316	0.0210795	0.407481	0.709998	0.397032	0.339206	0.356087	0.5702	0.509614	0.565499	0.331707	0.432879	0.275687	0.621177	0.552376	0.446049	0.618863	0.31328	0.315075	0.0335157	0.48715	0.352257	0.0601208	0.777546	0.0147662	0.69551	0.691641	0.83241	0.766532	0.814635	0.544412	0.691748	0.528085	0.0567987	0.602775	0.751345	0.389399	0.695395	0.27154
cg06523224	0.0396569	0.014164	0.20636	0.0319992	0.340832	0.0446777	0.406933	0.423653	0.25362	0.0373526	0.5591	0.0558288	0.354154	0.3148	0.368238	0.297545	0.230598	0.459744	0.524852	0.656978	0.50251	0.311383	0.0469276	0.668352	0.651265	0.386077	0.241797	0.450673	0.0398205	0.0540541	0.46553	0.0685913	0.0694831	0.843859	0.60315	0.804423	0.681289	0.831911	0.791027	0.60044	0.639538	0.800438	0.662718	0.729677	0.625156	0.818142	0.298086	0.693779	0.565227
cg21277995	0.0254207	0.239662	0.289639	0.0194836	0.0345437	0.0290464	0.164292	0.3889	0.511598	0.0567957	0.247137	0.323221	0.420424	0.062784	0.221849	0.494519	0.304327	0.0316202	0.218925	0.605132	0.493526	0.57239	0.566932	0.585579	0.387222	0.525013	0.0304432	0.0301363	0.0464831	0.0547565	0.072774	0.143767	0.477532	0.826202	0.0165929	0.818741	0.618808	0.701612	0.735132	0.730393	0.649248	0.489833	0.716872	0.770985	0.738966	0.713581	0.70507	0.71774	0.629242
cg14419975	0.0405123	0.0329643	0.859864	0.693892	0.69362	0.711042	0.0540918	0.291094	0.058127	0.601608	0.65139	0.0743744	0.502897	0.053718	0.517907	0.0812703	0.67359	0.499955	0.558235	0.323533	0.483188	0.502211	0.651132	0.0398563	0.0820489	0.3432	0.0849459	0.0701597	0.0395275	0.0516109	0.11722	0.229564	0.356399	0.685787	0.0520347	0.599843	0.676789	0.550251	0.495944	0.111771	0.74966	0.660892	0.071161	0.848151	0.805403	0.0517799	0.530462	0.504818	0.72005
cg25025879	0.0287659	0.767861	0.0468057	0.661583	0.597061	0.880457	0.248561	0.513298	0.0435998	0.297016	0.155511	0.403047	0.327923	0.336446	0.582841	0.283005	0.476971	0.385489	0.327731	0.746007	0.338759	0.544397	0.304764	0.0547542	0.542146	0.489364	0.597148	0.0581734	0.384399	0.839232	0.577074	0.400019	0.472886	0.477799	0.913228	0.763769	0.323219	0.544807	0.723491	0.769035	0.667371	0.611301	0.661255	0.770357	0.74536	0.648918	0.55547	0.321778	0.618396
cg01109169	0.789458	0.843128	0.240621	0.433564	0.7724	0.165685	0.626503	0.534058	0.543508	0.120995	0.689308	0.691084	0.356992	0.796986	0.322011	0.351561	0.749202	0.513455	0.435362	0.49045	0.470244	0.540613	0.352607	0.0614732	0.547065	0.535791	0.277192	0.035109	0.462689	0.530221	0.295782	0.814511	0.364632	0.80288	0.918413	0.824172	0.836813	0.850321	0.181647	0.789437	0.47527	0.563735	0.560111	0.603527	0.67942	0.815767	0.729931	0.695583	0.745854
cg06201642	0.0428719	0.664952	0.455779	0.525193	0.309459	0.0252453	0.344492	0.0397784	0.467623	0.400691	0.508577	0.654534	0.322093	0.053686	0.0962571	0.28064	0.41427	0.120232	0.0439501	0.0462379	0.408138	0.323209	0.440334	0.0286309	0.287993	0.345231	0.0520414	0.462398	0.0316224	0.533159	0.0864563	0.552803	0.0316405	0.836925	0.877764	0.786378	0.388745	0.452973	0.127705	0.422326	0.636311	0.399188	0.0415428	0.782354	0.630158	0.737852	0.695719	0.396356	0.648841
cg04573550	0.394036	0.762928	0.514887	0.740594	0.693986	0.552036	0.54453	0.52304	0.512084	0.801872	0.771882	0.674939	0.424097	0.533695	0.271275	0.405992	0.643016	0.566415	0.44091	0.485201	0.369458	0.497625	0.445753	0.560044	0.602883	0.489339	0.123082	0.106447	0.349267	0.097973	0.439409	0.77104	0.329263	0.859585	0.892832	0.830862	0.855082	0.877927	0.77346	0.798027	0.617104	0.869295	0.586053	0.829016	0.721676	0.882067	0.715544	0.754502	0.644006
cg00675569	0.87216	0.684521	0.761897	0.500909	0.628771	0.828968	0.4899	0.360715	0.623664	0.836234	0.741535	0.667362	0.329415	0.634097	0.531335	0.229625	0.728195	0.499185	0.313822	0.662017	0.309507	0.334866	0.56478	0.655681	0.431785	0.331514	0.587984	0.417478	0.719483	0.755968	0.417694	0.767696	0.280408	0.614561	0.849814	0.733954	0.788469	0.883568	0.718107	0.759176	0.605261	0.806239	0.405682	0.779529	0.542663	0.771932	0.593854	0.74551	0.372154
cg23013309	0.0437717	0.0205701	0.0670105	0.0204271	0.510515	0.0228413	0.620616	0.549251	0.496134	0.432798	0.211502	0.0254787	0.486802	0.287563	0.572045	0.480567	0.420077	0.507668	0.0259426	0.574575	0.467953	0.534344	0.0178629	0.390187	0.492324	0.422189	0.688929	0.0287299	0.0182554	0.064323	0.524294	0.368997	0.464579	0.443765	0.899471	0.328908	0.0330941	0.519086	0.0291823	0.739264	0.619464	0.832646	0.442729	0.100152	0.445036	0.603945	0.303253	0.642918	0.807639
cg07760773	0.05433	0.0403048	0.0439377	0.652217	0.0988731	0.792238	0.0945874	0.243708	0.0744604	0.761074	0.159351	0.112157	0.477297	0.0650119	0.108427	0.395715	0.633431	0.527316	0.498818	0.563363	0.430921	0.478793	0.429686	0.12344	0.620673	0.389964	0.59936	0.120619	0.0385512	0.737673	0.443117	0.358281	0.348427	0.473178	0.758786	0.657384	0.46686	0.123583	0.718321	0.763786	0.519581	0.718144	0.484539	0.576401	0.544622	0.226548	0.611562	0.247271	0.652997
cg27200446	0.276953	0.0352215	0.756226	0.599967	0.644186	0.778797	0.638181	0.355344	0.623675	0.0234622	0.453853	0.374424	0.346932	0.023356	0.599339	0.389925	0.171819	0.526547	0.391648	0.650467	0.449194	0.409926	0.533695	0.0246119	0.56102	0.418829	0.597326	0.573634	0.668594	0.0812544	0.445241	0.0595351	0.403548	0.691963	0.787667	0.722361	0.568584	0.813395	0.0441572	0.653907	0.568812	0.737097	0.612326	0.763378	0.665876	0.482764	0.611529	0.321842	0.0950208
cg20072171	0.935799	0.796161	0.831612	0.704874	0.6977	0.675131	0.733925	0.293185	0.640346	0.751825	0.508253	0.595083	0.366245	0.769411	0.0592405	0.401246	0.77518	0.26926	0.36142	0.719661	0.472665	0.5135	0.529447	0.670051	0.556499	0.578551	0.305112	0.592646	0.498855	0.0567034	0.119771	0.757078	0.467044	0.884955	0.927407	0.850675	0.813521	0.918513	0.645752	0.654794	0.723832	0.83227	0.680318	0.72005	0.735487	0.803603	0.767186	0.782197	0.580393
cg20034792	0.537002	0.0226478	0.0239027	0.658756	0.107609	0.866489	0.492038	0.274289	0.381287	0.043372	0.0952589	0.733985	0.368815	0.0235756	0.458167	0.378258	0.557491	0.582601	0.431985	0.401258	0.469089	0.359526	0.601797	0.606492	0.592926	0.562981	0.424089	0.623089	0.426201	0.355705	0.065165	0.616368	0.041699	0.814303	0.100154	0.765572	0.753663	0.825145	0.0634791	0.440566	0.596114	0.260885	0.670314	0.0954958	0.730011	0.698965	0.311607	0.538759	0.724158
cg00925616	0.0649786	0.783488	0.0490948	0.649483	0.212916	0.0579201	0.645901	0.518035	0.629911	0.069765	0.20186	0.190999	0.439054	0.452915	0.510722	0.417568	0.127769	0.551913	0.41244	0.117935	0.434025	0.532408	0.0437435	0.106761	0.635094	0.443163	0.682525	0.070336	0.126801	0.12917	0.51783	0.604751	0.43608	0.773861	0.0423718	0.706252	0.472264	0.66116	0.751778	0.80001	0.65465	0.81108	0.0585517	0.0602979	0.0514417	0.740375	0.0643029	0.356652	0.506296
cg12396523	0.853754	0.0493123	0.739316	0.0571158	0.695179	0.820561	0.578974	0.370273	0.638666	0.788504	0.709385	0.0784378	0.447598	0.711408	0.572187	0.42141	0.420128	0.652523	0.398438	0.0927878	0.4532	0.493219	0.515826	0.571824	0.632212	0.543066	0.615721	0.371234	0.793026	0.717975	0.490855	0.0644517	0.566988	0.466138	0.859632	0.755958	0.148073	0.201594	0.734961	0.0683337	0.113698	0.522353	0.643034	0.705108	0.0614412	0.204355	0.640605	0.656512	0.576935
cg25266629	0.0230299	0.0339182	0.355963	0.652153	0.488765	0.034457	0.120463	0.488325	0.0315177	0.733434	0.104118	0.67567	0.29087	0.0341612	0.09277	0.296066	0.750026	0.0518384	0.3682	0.660872	0.409443	0.509333	0.0936033	0.539837	0.393282	0.492416	0.0506469	0.565448	0.0242278	0.038102	0.498684	0.0679575	0.40239	0.665678	0.849712	0.731627	0.462918	0.807238	0.660334	0.633932	0.587498	0.730389	0.58382	0.554125	0.32897	0.573623	0.120042	0.311832	0.578815
cg11428724	0.0468205	0.593902	0.598435	0.0583484	0.0790836	0.0463006	0.559558	0.276235	0.599276	0.522094	0.601268	0.190033	0.480764	0.687635	0.344084	0.4961	0.186588	0.157275	0.418144	0.690659	0.449898	0.428483	0.0285802	0.679966	0.648514	0.573842	0.216824	0.0727497	0.0336293	0.0645787	0.363081	0.160172	0.412904	0.835032	0.867948	0.787019	0.741797	0.194333	0.788965	0.768424	0.670244	0.638609	0.652773	0.827897	0.298793	0.793082	0.586741	0.614546	0.589608
cg12265829	0.020337	0.017194	0.0542115	0.547262	0.114048	0.672826	0.143862	0.340315	0.0686832	0.134762	0.0902587	0.312634	0.475115	0.0356002	0.304629	0.421795	0.115019	0.508771	0.499717	0.465532	0.338644	0.514434	0.0891393	0.0266813	0.593933	0.447111	0.5657	0.0457596	0.0206869	0.629102	0.286171	0.0918496	0.277349	0.726237	0.790682	0.709724	0.197005	0.750472	0.784869	0.718953	0.619081	0.641135	0.548645	0.46957	0.462557	0.508591	0.609275	0.0446698	0.660286
cg00332937	0.0577644	0.859935	0.652396	0.0757372	0.156786	0.556981	0.770612	0.480141	0.148123	0.676687	0.885306	0.75573	0.436802	0.362585	0.763978	0.536159	0.281295	0.213665	0.579693	0.777757	0.546188	0.532129	0.619125	0.780758	0.653842	0.661918	0.153526	0.693938	0.693769	0.120458	0.297685	0.236262	0.149125	0.898714	0.951179	0.868361	0.839491	0.949247	0.709715	0.617961	0.689379	0.800647	0.75722	0.821023	0.848528	0.53547	0.6237	0.784039	0.62747
cg25486143	0.0316243	0.055457	0.167382	0.0276888	0.169424	0.551967	0.0350096	0.459379	0.154723	0.0514974	0.138287	0.0302196	0.335566	0.644308	0.506923	0.362518	0.499418	0.0701155	0.368057	0.563374	0.388321	0.483843	0.381286	0.00887284	0.606693	0.530817	0.525711	0.44466	0.0195672	0.383444	0.482309	0.00898092	0.473015	0.78704	0.85711	0.709637	0.773461	0.237279	0.696026	0.762127	0.656762	0.774266	0.39558	0.576547	0.318733	0.729609	0.350893	0.221814	0.270753
cg00556112	0.028152	0.143428	0.426427	0.724545	0.111469	0.677867	0.615342	0.598024	0.221195	0.071957	0.410126	0.374647	0.564249	0.0403686	0.654446	0.49507	0.286218	0.174324	0.543776	0.682722	0.182907	0.518566	0.512811	0.423929	0.667817	0.502709	0.706418	0.52548	0.0372798	0.750793	0.491353	0.706353	0.462384	0.7902	0.0128544	0.78757	0.765162	0.844443	0.811193	0.726925	0.639773	0.821744	0.546067	0.768569	0.729424	0.80388	0.688786	0.539492	0.624522
cg13634602	0.591885	0.169176	0.242443	0.803329	0.152986	0.0308229	0.722848	0.169577	0.67985	0.780976	0.210741	0.551914	0.401143	0.707485	0.447197	0.256145	0.606257	0.132534	0.535494	0.790877	0.436038	0.561244	0.425941	0.579862	0.107623	0.311271	0.411064	0.371804	0.0978799	0.119258	0.318383	0.37342	0.243602	0.914927	0.177443	0.874359	0.883925	0.855032	0.697455	0.686369	0.663785	0.751876	0.67667	0.626785	0.675515	0.603063	0.606241	0.791715	0.560554
cg18181201	0.041382	0.524884	0.0948949	0.507222	0.545352	0.51858	0.456835	0.633874	0.482269	0.664114	0.130388	0.552396	0.157873	0.536499	0.0660565	0.434355	0.396011	0.080548	0.326524	0.359723	0.540663	0.0808962	0.326786	0.0274199	0.561014	0.5987	0.0797991	0.370421	0.0295518	0.0599155	0.590097	0.699681	0.453632	0.856235	0.58046	0.812486	0.802008	0.490367	0.259657	0.66635	0.688652	0.588135	0.725465	0.836792	0.774813	0.600817	0.736407	0.531113	0.342895
cg01815671	0.0361241	0.0350448	0.0398913	0.0641376	0.434128	0.0308646	0.0660614	0.48598	0.0428653	0.0783434	0.155226	0.257287	0.440049	0.0308779	0.422362	0.492156	0.685489	0.168331	0.547403	0.56102	0.531464	0.419031	0.548158	0.0500373	0.651493	0.527533	0.173129	0.102855	0.04799	0.0743352	0.210154	0.0835589	0.264906	0.812389	0.691007	0.724681	0.728503	0.859607	0.548214	0.624443	0.651027	0.666797	0.621156	0.77228	0.663754	0.710013	0.0623326	0.410614	0.685524
cg09205920	0.540543	0.0325259	0.0396405	0.711159	0.0800071	0.801115	0.41593	0.462402	0.197723	0.053351	0.137177	0.729535	0.516949	0.0597174	0.340082	0.513993	0.665587	0.63545	0.560065	0.209784	0.515394	0.464809	0.601188	0.450387	0.636724	0.478499	0.0662346	0.603109	0.0607302	0.174868	0.179866	0.499858	0.0624997	0.743673	0.0205041	0.731845	0.275778	0.480984	0.0751678	0.128121	0.567061	0.475956	0.645441	0.339048	0.731438	0.704395	0.159208	0.488239	0.724532
cg21743907	0.0620191	0.776368	0.384473	0.593066	0.091928	0.548129	0.379149	0.542081	0.394569	0.0914926	0.752439	0.120118	0.461438	0.0781039	0.693238	0.453042	0.155722	0.1496	0.533721	0.71006	0.514096	0.583139	0.0844275	0.769399	0.570447	0.592184	0.69509	0.13219	0.308127	0.0922678	0.543229	0.414173	0.547117	0.77621	0.85612	0.787791	0.743927	0.603788	0.785261	0.732971	0.640043	0.798479	0.679031	0.727978	0.390491	0.765441	0.560754	0.604803	0.603485
cg00152008	0.464279	0.273405	0.63702	0.0845954	0.325447	0.197485	0.656105	0.214239	0.570453	0.812149	0.802111	0.48206	0.47315	0.487052	0.605518	0.402272	0.448324	0.174376	0.559656	0.709376	0.384814	0.364783	0.27028	0.701314	0.570409	0.503132	0.185549	0.696725	0.775318	0.73924	0.276299	0.111367	0.14921	0.82859	0.888903	0.646851	0.8368	0.685968	0.768131	0.586671	0.660856	0.690158	0.62833	0.794465	0.699547	0.422358	0.709488	0.666889	0.715724
cg13445796	0.66813	0.559649	0.750255	0.758335	0.698798	0.22332	0.494436	0.505495	0.536119	0.17335	0.678667	0.0996064	0.44324	0.721071	0.179434	0.42142	0.135377	0.286326	0.651856	0.312055	0.409472	0.483009	0.658187	0.639947	0.277959	0.621004	0.188787	0.739925	0.847761	0.759419	0.299604	0.77992	0.139821	0.886474	0.837603	0.834943	0.429363	0.801222	0.466516	0.600146	0.683805	0.291836	0.722662	0.714632	0.762	0.65465	0.73383	0.732557	0.451813
cg09872233	0.0287207	0.730272	0.0874135	0.0340084	0.0661912	0.819736	0.211179	0.0605275	0.156382	0.0797522	0.398896	0.267212	0.45677	0.154098	0.49429	0.409456	0.538086	0.565958	0.54466	0.472463	0.379338	0.527121	0.361175	0.0556403	0.524763	0.45826	0.632229	0.150448	0.785754	0.127348	0.538221	0.358927	0.442832	0.728076	0.817545	0.725698	0.544192	0.820163	0.771099	0.656447	0.593588	0.619811	0.551027	0.749363	0.649239	0.715932	0.228693	0.462178	0.317634
cg01553209	0.0200918	0.395097	0.533383	0.0216658	0.17618	0.307853	0.0466186	0.277714	0.081282	0.0885661	0.0588545	0.513698	0.315551	0.395396	0.324745	0.266577	0.0416679	0.411787	0.30622	0.35224	0.268229	0.304295	0.353766	0.785356	0.463905	0.292349	0.479539	0.0275762	0.024394	0.0463883	0.0362633	0.79003	0.0303031	0.675869	0.79884	0.416544	0.473152	0.516606	0.703395	0.545093	0.606395	0.551149	0.548143	0.863837	0.525737	0.821643	0.752693	0.480843	0.479565
cg15975865	0.0596447	0.254704	0.161022	0.0197778	0.45099	0.349758	0.0279177	0.459456	0.458999	0.799347	0.202064	0.692663	0.157399	0.421927	0.0498957	0.418579	0.615661	0.0266592	0.453732	0.0750463	0.279901	0.492113	0.513628	0.0140845	0.121428	0.560204	0.26657	0.0364824	0.0268052	0.0970703	0.105699	0.801013	0.0356486	0.793661	0.543841	0.710025	0.531378	0.558932	0.628882	0.602047	0.659855	0.394365	0.644315	0.65213	0.708949	0.736649	0.71864	0.680349	0.591041
cg22975913	0.0600958	0.444181	0.616539	0.0390124	0.057608	0.04436	0.292977	0.54438	0.572939	0.0774288	0.766834	0.0711725	0.351227	0.0762063	0.405491	0.336563	0.294494	0.0367869	0.681713	0.0571884	0.386636	0.366085	0.380718	0.042153	0.533574	0.496229	0.0752332	0.0978008	0.409142	0.0490583	0.343259	0.0368325	0.133586	0.840052	0.746235	0.823078	0.647558	0.649524	0.623095	0.608658	0.538388	0.60146	0.486928	0.836272	0.733531	0.534401	0.700068	0.624482	0.495994
cg03313945	0.043409	0.0794583	0.0436165	0.0712299	0.0889104	0.0449524	0.421163	0.138483	0.153276	0.103913	0.253792	0.0963048	0.472316	0.72248	0.552162	0.48268	0.128244	0.562486	0.626401	0.542002	0.518172	0.55323	0.1395	0.593492	0.147724	0.545169	0.581689	0.0568745	0.0617416	0.0815069	0.158329	0.660003	0.375882	0.617266	0.359774	0.401448	0.871649	0.640073	0.723709	0.77374	0.768952	0.535356	0.650135	0.551337	0.89313	0.579338	0.835104	0.599892	0.139419
cg10903903	0.862144	0.749509	0.778475	0.757438	0.640796	0.916169	0.444701	0.484212	0.625571	0.291503	0.718648	0.752808	0.316801	0.789487	0.449558	0.442214	0.684079	0.406489	0.475277	0.823243	0.477463	0.169336	0.422505	0.733902	0.692611	0.565501	0.501391	0.785964	0.878582	0.790725	0.551906	0.824563	0.445756	0.832499	0.931311	0.861688	0.659341	0.821301	0.55427	0.734231	0.670782	0.762652	0.793769	0.724526	0.78665	0.77893	0.743846	0.76964	0.454115
cg15148933	0.64419	0.589443	0.684138	0.691038	0.775959	0.373278	0.267183	0.423057	0.441797	0.786474	0.738746	0.56136	0.297784	0.720903	0.133981	0.244292	0.742714	0.582923	0.318672	0.202481	0.425791	0.607193	0.081936	0.652728	0.494411	0.605851	0.104181	0.633435	0.575137	0.694405	0.373299	0.802628	0.373265	0.781872	0.846251	0.769111	0.781666	0.433336	0.707507	0.71127	0.661943	0.815892	0.660171	0.48243	0.56131	0.803758	0.737907	0.702643	0.551629
cg26672794	0.143736	0.153739	0.180802	0.6859	0.107911	0.150512	0.134878	0.513462	0.147267	0.188825	0.302633	0.125695	0.527114	0.575714	0.505598	0.528607	0.575854	0.167172	0.595178	0.608244	0.552781	0.472975	0.57867	0.75605	0.498287	0.54413	0.426279	0.544751	0.130152	0.227729	0.20103	0.179262	0.158295	0.737091	0.835566	0.802318	0.614997	0.808462	0.664709	0.764284	0.715297	0.57586	0.144342	0.734235	0.666131	0.716814	0.756419	0.669288	0.639445
cg02991338	0.860295	0.0319339	0.469237	0.0890968	0.093688	0.855303	0.515689	0.496512	0.596467	0.0699288	0.761133	0.697387	0.447862	0.0533947	0.620941	0.39293	0.644398	0.659818	0.493296	0.21314	0.447678	0.471253	0.494762	0.744676	0.513361	0.395029	0.571304	0.516669	0.05649	0.449506	0.262417	0.770348	0.234005	0.816952	0.852659	0.749603	0.75615	0.720949	0.743085	0.637555	0.566943	0.444302	0.582286	0.811683	0.686369	0.780942	0.733894	0.686685	0.537215
cg20743365	0.656293	0.354008	0.0909611	0.0635514	0.699174	0.493164	0.295894	0.363843	0.191506	0.666121	0.894684	0.831026	0.48335	0.501824	0.0409569	0.131211	0.0591414	0.513473	0.308975	0.0421324	0.371446	0.504823	0.0552108	0.928452	0.177247	0.67802	0.652781	0.592517	0.657731	0.0692533	0.23243	0.632018	0.415757	0.897484	0.96463	0.624245	0.922407	0.0194679	0.920737	0.119637	0.74362	0.174815	0.416809	0.916328	0.505419	0.82341	0.719323	0.797736	0.583453
cg01268824	0.882855	0.812124	0.506496	0.637788	0.636019	0.833403	0.619605	0.545866	0.63758	0.813235	0.802373	0.446144	0.410902	0.85618	0.576371	0.302569	0.671316	0.525378	0.450745	0.696429	0.419806	0.489424	0.531549	0.770537	0.69554	0.592973	0.575758	0.081166	0.810182	0.474636	0.297193	0.827417	0.542728	0.845231	0.91124	0.849147	0.802017	0.833077	0.813069	0.786442	0.587383	0.848008	0.791852	0.79616	0.705687	0.822877	0.772546	0.706517	0.72266
cg00076195	0.899111	0.0428641	0.158755	0.738291	0.15605	0.849483	0.0922604	0.453144	0.178923	0.143197	0.0878561	0.744372	0.395233	0.477022	0.705156	0.324494	0.800844	0.19172	0.489	0.745544	0.485845	0.308286	0.510404	0.830384	0.559179	0.582926	0.689878	0.103907	0.0132585	0.159791	0.452677	0.884182	0.328259	0.869794	0.0729972	0.908177	0.796094	0.809891	0.309745	0.754108	0.619746	0.857679	0.81476	0.0719212	0.799298	0.796705	0.206065	0.63561	0.697179
cg26468478	0.042759	0.622864	0.0176071	0.575778	0.0382413	0.0159692	0.047555	0.367519	0.327548	0.0388831	0.65895	0.0448742	0.235646	0.560421	0.582344	0.284879	0.645524	0.184523	0.288454	0.513825	0.318405	0.390794	0.421428	0.446721	0.523591	0.343119	0.537108	0.295445	0.0401962	0.0875949	0.438989	0.0286195	0.103569	0.728158	0.792749	0.611558	0.730412	0.756727	0.603952	0.763166	0.56367	0.763784	0.486878	0.620295	0.544028	0.539446	0.0334089	0.541758	0.188609
cg00674365	0.0395576	0.460088	0.0323462	0.520839	0.0869621	0.0298933	0.690531	0.623973	0.0547312	0.126304	0.207606	0.805584	0.572375	0.0368023	0.583429	0.524427	0.747459	0.221997	0.635394	0.778561	0.625454	0.122489	0.61271	0.622935	0.0819108	0.33768	0.167852	0.155533	0.061338	0.080669	0.251026	0.568581	0.127568	0.698255	0.0235663	0.898389	0.842574	0.0297918	0.0326036	0.933672	0.725716	0.610261	0.0470679	0.0461007	0.807902	0.0502922	0.849425	0.716388	0.426298
cg00353773	0.0942625	0.0588411	0.15237	0.0627762	0.107182	0.102145	0.194723	0.48086	0.489688	0.0639192	0.199862	0.321984	0.551177	0.0541736	0.480169	0.548785	0.570304	0.130995	0.574672	0.621266	0.593645	0.160073	0.669624	0.660349	0.532678	0.562234	0.100272	0.130949	0.0483269	0.20205	0.204756	0.586341	0.117687	0.683546	0.521702	0.760916	0.448441	0.774992	0.764321	0.414454	0.664936	0.699711	0.5599	0.710118	0.694683	0.446282	0.669253	0.629172	0.648653
cg12387154	0.540996	0.838403	0.828143	0.713251	0.782533	0.866627	0.49829	0.28904	0.682331	0.679363	0.615524	0.409546	0.37297	0.711889	0.126403	0.425535	0.328756	0.468651	0.370662	0.843436	0.433063	0.362242	0.603887	0.255366	0.610204	0.603254	0.724676	0.442439	0.718862	0.82453	0.458701	0.772785	0.450954	0.802189	0.903565	0.830493	0.240119	0.876229	0.842292	0.76063	0.590519	0.559195	0.741616	0.704204	0.824185	0.851527	0.738226	0.698449	0.698335
cg15060012	0.0162236	0.0265774	0.0389355	0.686403	0.380584	0.902401	0.586097	0.553026	0.672646	0.627975	0.829152	0.489664	0.46113	0.340892	0.411165	0.219465	0.727813	0.546056	0.466265	0.716859	0.343302	0.547815	0.12065	0.357873	0.464064	0.233512	0.119706	0.0918479	0.033187	0.0504244	0.0869819	0.0398448	0.152551	0.803617	0.870282	0.869754	0.320708	0.389937	0.5094	0.812435	0.591869	0.562018	0.0424188	0.0331849	0.691229	0.859495	0.801984	0.492332	0.655332
cg00143249	0.0282156	0.782393	0.278562	0.317303	0.277889	0.901796	0.751705	0.64691	0.715339	0.704227	0.153716	0.246964	0.510395	0.769952	0.758242	0.415476	0.735454	0.298676	0.56004	0.730304	0.440526	0.482256	0.456733	0.437735	0.657177	0.592949	0.763896	0.123404	0.0578955	0.530967	0.291529	0.800189	0.517166	0.865844	0.93105	0.764655	0.643668	0.863034	0.839456	0.748476	0.595929	0.825644	0.67788	0.886854	0.751802	0.866851	0.684569	0.668822	0.684844
cg11453719	0.603878	0.835898	0.734612	0.634731	0.188312	0.883197	0.359193	0.323069	0.674753	0.709995	0.49749	0.178629	0.34691	0.267563	0.445246	0.254444	0.437586	0.584368	0.398243	0.584174	0.332941	0.166469	0.374355	0.708825	0.526792	0.534182	0.436837	0.0524252	0.635239	0.0343069	0.0944088	0.781557	0.32946	0.835684	0.894517	0.902018	0.409404	0.107094	0.764303	0.636342	0.580737	0.667468	0.571157	0.841677	0.697464	0.898116	0.533301	0.663815	0.481584
cg26010734	0.790862	0.837276	0.487102	0.723877	0.204677	0.851844	0.750063	0.54297	0.720936	0.901301	0.871184	0.786176	0.447113	0.827109	0.116304	0.382105	0.117249	0.770139	0.539349	0.78916	0.483344	0.593953	0.534318	0.625647	0.605297	0.692473	0.586854	0.0903298	0.608025	0.512912	0.600764	0.850168	0.0784976	0.858039	0.904235	0.852874	0.864244	0.910644	0.7654	0.892985	0.635173	0.916921	0.717335	0.55865	0.792685	0.604001	0.88608	0.683293	0.759014
cg16574134	0.535189	0.265536	0.799049	0.470932	0.344828	0.858729	0.650971	0.121962	0.784166	0.831194	0.864797	0.0990511	0.224113	0.644176	0.257233	0.30606	0.119144	0.608261	0.435366	0.0946899	0.107624	0.60361	0.362766	0.853722	0.0794263	0.616455	0.106945	0.0947732	0.271136	0.894521	0.363565	0.116574	0.370383	0.828108	0.937257	0.744315	0.268756	0.826082	0.106087	0.787227	0.759136	0.692277	0.782936	0.103094	0.19814	0.264382	0.437792	0.73699	0.677929
cg00901320	0.144498	0.762852	0.251385	0.0691853	0.392102	0.0332229	0.629455	0.561013	0.503284	0.679507	0.138783	0.672428	0.44848	0.584287	0.621368	0.390144	0.482511	0.316842	0.460313	0.586466	0.373948	0.535323	0.40729	0.68645	0.598375	0.399768	0.379225	0.104194	0.0349918	0.0937962	0.439295	0.704043	0.279488	0.748009	0.0724349	0.702438	0.707226	0.85777	0.809458	0.622276	0.527351	0.805864	0.512072	0.816913	0.665392	0.792996	0.6412	0.700054	0.693033
cg12973941	0.174565	0.0483635	0.204151	0.123252	0.306394	0.91127	0.276204	0.590198	0.328651	0.653481	0.392841	0.733159	0.496616	0.505537	0.679408	0.519928	0.207368	0.514117	0.353288	0.537631	0.562089	0.553452	0.43432	0.631258	0.689927	0.63714	0.602753	0.0981331	0.0800001	0.296363	0.568089	0.604067	0.522453	0.835714	0.912752	0.827161	0.795366	0.876184	0.796673	0.767252	0.72458	0.784922	0.665079	0.616682	0.802369	0.506624	0.773382	0.756137	0.751912
cg25020286	0.329029	0.615432	0.551207	0.48235	0.760063	0.0465277	0.597945	0.575592	0.717644	0.622938	0.701258	0.468965	0.472358	0.718086	0.656897	0.474574	0.507302	0.195983	0.479256	0.228559	0.551184	0.511585	0.127073	0.10867	0.424355	0.408494	0.362542	0.179347	0.577178	0.721989	0.122043	0.802789	0.163177	0.836669	0.900033	0.783035	0.642113	0.631969	0.818223	0.690833	0.696137	0.537203	0.727511	0.866226	0.674124	0.818027	0.736781	0.647086	0.534235
cg03199651	0.112913	0.770971	0.831613	0.0625484	0.446266	0.518639	0.632827	0.428829	0.484161	0.937084	0.688726	0.0803773	0.38971	0.486311	0.650311	0.385964	0.443475	0.610563	0.17576	0.34443	0.475776	0.388706	0.466245	0.0548329	0.56685	0.416483	0.238727	0.0914373	0.0250182	0.561811	0.108184	0.859987	0.449184	0.593731	0.941853	0.838539	0.538183	0.45834	0.689416	0.573583	0.469941	0.496162	0.478046	0.70434	0.817909	0.831948	0.655575	0.657296	0.681518
cg19516515	0.104223	0.213042	0.461651	0.44063	0.0516055	0.918331	0.512747	0.510436	0.172569	0.827653	0.497983	0.351645	0.425586	0.0265227	0.441733	0.45865	0.114723	0.331702	0.513126	0.407169	0.0710853	0.535194	0.609048	0.0521266	0.53245	0.432133	0.739178	0.518766	0.0291623	0.767818	0.451028	0.0246863	0.189108	0.903157	0.520285	0.753227	0.396621	0.778113	0.83407	0.577736	0.38695	0.687175	0.726793	0.732033	0.83105	0.724804	0.571121	0.453023	0.639096
cg12810084	0.735969	0.678427	0.648286	0.683253	0.547899	0.698061	0.692544	0.413274	0.64587	0.831499	0.522915	0.702814	0.444815	0.730871	0.144051	0.303146	0.279605	0.633945	0.397002	0.651145	0.341074	0.533914	0.0717071	0.657451	0.0779279	0.484429	0.422176	0.160171	0.792249	0.738792	0.501374	0.150432	0.443507	0.708661	0.876285	0.160194	0.0525368	0.0209404	0.0306456	0.737585	0.640421	0.394476	0.566698	0.0330118	0.132236	0.292872	0.442787	0.546657	0.668584
cg08409173	0.0252944	0.211773	0.608145	0.365935	0.732207	0.592203	0.403965	0.465867	0.178166	0.802192	0.541197	0.10507	0.420865	0.468801	0.0765428	0.356138	0.158454	0.464777	0.347712	0.441103	0.429124	0.51335	0.474644	0.0337616	0.571882	0.506715	0.724777	0.0671626	0.100578	0.142367	0.391525	0.237795	0.449936	0.772196	0.874562	0.733693	0.300795	0.475811	0.80512	0.568046	0.556717	0.633986	0.606922	0.414873	0.652514	0.18064	0.202449	0.452963	0.68128
cg04064644	0.034687	0.81006	0.401145	0.77195	0.0712455	0.0363903	0.182642	0.405903	0.687061	0.0824857	0.435543	0.163448	0.471702	0.52697	0.546175	0.431109	0.69583	0.0951195	0.560646	0.391643	0.466521	0.549093	0.450401	0.76806	0.755489	0.190142	0.124631	0.177649	0.050117	0.106516	0.268058	0.186017	0.0759641	0.746789	0.908651	0.839695	0.727414	0.846749	0.0837336	0.769761	0.607206	0.640658	0.574062	0.781541	0.709074	0.817444	0.716715	0.602384	0.468921
cg24841318	0.0281735	0.193823	0.497761	0.489939	0.269991	0.568396	0.0662383	0.496942	0.537796	0.515082	0.589011	0.334919	0.418629	0.418816	0.0595326	0.442829	0.0840733	0.439322	0.321271	0.434881	0.235184	0.4371	0.555461	0.0447568	0.56268	0.451549	0.520697	0.216417	0.0556929	0.804082	0.359466	0.520108	0.324018	0.818432	0.873209	0.791871	0.483496	0.541958	0.867995	0.58795	0.709465	0.363668	0.643541	0.711259	0.662252	0.799124	0.137695	0.388359	0.430931
cg07808555	0.57485	0.656823	0.168726	0.673075	0.114579	0.492971	0.553447	0.452051	0.274273	0.832556	0.607867	0.758178	0.474042	0.612659	0.250607	0.406949	0.800244	0.497198	0.497252	0.699921	0.494569	0.463846	0.612959	0.788352	0.466156	0.383976	0.141988	0.445347	0.0416702	0.0493458	0.501703	0.378612	0.407379	0.738913	0.0312958	0.77945	0.676208	0.7199	0.843146	0.800753	0.709847	0.515175	0.61395	0.84747	0.684986	0.714221	0.742831	0.7095	0.719888
cg02984614	0.642857	0.740741	0.0698899	0.586687	0.142397	0.0278624	0.0481794	0.434029	0.356854	0.0350436	0.144479	0.405175	0.368665	0.0395844	0.130234	0.430726	0.486672	0.0863394	0.431732	0.527523	0.416343	0.489424	0.479913	0.613894	0.5524	0.457799	0.0453441	0.0569993	0.0470027	0.0698812	0.0936081	0.162553	0.200709	0.796687	0.329078	0.723009	0.548899	0.595226	0.577253	0.684972	0.581776	0.513279	0.579407	0.748642	0.645929	0.703155	0.479491	0.634574	0.271756
cg15909319	0.582864	0.0792382	0.604317	0.0491667	0.636416	0.612533	0.452962	0.444979	0.495971	0.740078	0.347852	0.0646127	0.38138	0.139417	0.545536	0.386876	0.417423	0.346694	0.488497	0.400693	0.0592086	0.541773	0.507934	0.627848	0.499865	0.475344	0.0948776	0.0580663	0.0563178	0.10027	0.468293	0.587423	0.122676	0.759466	0.0449356	0.558886	0.547364	0.660162	0.673158	0.565217	0.60472	0.679087	0.119713	0.715182	0.640367	0.727713	0.588843	0.718668	0.609985
cg10272601	0.0462182	0.0168478	0.477233	0.0138588	0.0502131	0.0381881	0.0424146	0.448188	0.0268861	0.0885641	0.305303	0.0243352	0.495462	0.67602	0.0550336	0.528903	0.143269	0.0941612	0.63887	0.222737	0.348614	0.568439	0.592445	0.11191	0.686935	0.407003	0.69706	0.0622754	0.0437473	0.254137	0.206866	0.0389124	0.50465	0.81924	0.864023	0.405737	0.653599	0.859598	0.729091	0.701771	0.623901	0.787222	0.64322	0.802071	0.593561	0.738601	0.701177	0.659766	0.0900494
cg14123923	0.0249486	0.556724	0.339092	0.45504	0.0226611	0.025537	0.289033	0.02955	0.0128627	0.456212	0.0994595	0.774603	0.413643	0.798868	0.542739	0.195652	0.730086	0.369961	0.596248	0.0728611	0.278059	0.341266	0.374266	0.318182	0.564845	0.20661	0.221411	0.558006	0.0286933	0.137069	0.213699	0.491656	0.231539	0.0608912	0.017468	0.832281	0.666352	0.844425	0.234636	0.680239	0.583168	0.73484	0.575081	0.829098	0.676841	0.682061	0.671755	0.71552	0.640388
cg14448830	0.708544	0.495447	0.801963	0.483446	0.766148	0.586494	0.23431	0.498503	0.394512	0.524169	0.724709	0.530932	0.31609	0.63376	0.0835878	0.257673	0.706833	0.291647	0.436305	0.399872	0.403426	0.385907	0.407215	0.0707591	0.0924546	0.339987	0.221534	0.407621	0.444021	0.123358	0.376789	0.125742	0.481302	0.761498	0.860321	0.773606	0.124167	0.751808	0.65987	0.688836	0.633097	0.431513	0.638661	0.383189	0.566514	0.786479	0.638554	0.635012	0.384348
cg08870743	0.359614	0.675782	0.362871	0.639205	0.369384	0.408496	0.146646	0.473452	0.530801	0.590321	0.537452	0.0406334	0.298609	0.407442	0.145341	0.459269	0.443519	0.0735618	0.506577	0.43828	0.464747	0.439282	0.431515	0.255668	0.121197	0.558477	0.110937	0.637287	0.527148	0.491263	0.142648	0.140977	0.506258	0.835256	0.881272	0.780303	0.39712	0.694348	0.656829	0.699558	0.610546	0.401947	0.644829	0.429786	0.716647	0.693953	0.683958	0.677093	0.485895
cg15071854	0.1997	0.010824	0.0166777	0.021182	0.0667311	0.858469	0.0110215	0.245041	0.0170807	0.0390167	0.303691	0.0329349	0.143687	0.0210485	0.69417	0.519008	0.761138	0.0248012	0.600661	0.716549	0.559323	0.60403	0.0155834	0.0129426	0.744658	0.473669	0.706948	0.0351474	0.0158134	0.115661	0.561507	0.0192418	0.583636	0.81479	0.880031	0.797704	0.839376	0.896494	0.668684	0.832083	0.677403	0.849233	0.0284646	0.827748	0.378431	0.737548	0.591973	0.575208	0.714427
cg11977686	0.0144215	0.47852	0.0176388	0.645945	0.0405727	0.853553	0.108004	0.256988	0.515817	0.492711	0.406663	0.0153451	0.221514	0.817724	0.046805	0.366187	0.652819	0.0132291	0.474432	0.485011	0.477513	0.530196	0.352994	0.0275934	0.199264	0.0320224	0.552644	0.0237314	0.470433	0.0699437	0.0337352	0.408907	0.570939	0.814921	0.866414	0.816937	0.592594	0.823714	0.853218	0.786935	0.376293	0.241294	0.0244996	0.168968	0.646884	0.807794	0.498347	0.409344	0.728053
cg08512490	0.402325	0.629122	0.805026	0.588949	0.362258	0.900093	0.520284	0.197932	0.489649	0.678408	0.549332	0.340268	0.211619	0.239431	0.621576	0.189729	0.584194	0.204096	0.199345	0.613218	0.185988	0.361699	0.393406	0.273037	0.405093	0.298369	0.525242	0.364225	0.248324	0.835155	0.298105	0.0843739	0.176529	0.632387	0.800021	0.694213	0.678597	0.750138	0.816259	0.693686	0.511781	0.743893	0.406031	0.732255	0.618783	0.748642	0.444477	0.479444	0.223098
cg26799209	0.615762	0.293098	0.374505	0.441066	0.411491	0.313975	0.274351	0.375731	0.505805	0.0990369	0.754593	0.659559	0.419634	0.690735	0.0411183	0.210418	0.669112	0.0433545	0.209168	0.100111	0.334931	0.472501	0.498777	0.701914	0.0157326	0.528311	0.0213606	0.597088	0.409716	0.489304	0.0741179	0.657548	0.464018	0.833718	0.922484	0.673198	0.378327	0.3705	0.474257	0.66757	0.596916	0.430454	0.654478	0.418601	0.684309	0.484261	0.538443	0.435317	0.393129
cg27398263	0.0342901	0.0148377	0.0223232	0.603739	0.028647	0.0572439	0.642624	0.0376395	0.0305703	0.615446	0.159705	0.774981	0.499882	0.781182	0.129467	0.0416017	0.737602	0.0290299	0.657187	0.52526	0.0302241	0.0425391	0.423363	0.53522	0.722263	0.279978	0.0499206	0.609864	0.449883	0.0168315	0.107399	0.658223	0.508069	0.0170621	0.0197861	0.0383207	0.82391	0.0554144	0.538148	0.598876	0.674502	0.286063	0.673483	0.808905	0.54539	0.686474	0.754939	0.661044	0.721105
cg18794404	0.916914	0.122419	0.285881	0.26624	0.54495	0.805604	0.223156	0.464763	0.391271	0.746269	0.70263	0.0342205	0.370711	0.161275	0.277977	0.352386	0.293145	0.430386	0.370441	0.0677102	0.445541	0.419945	0.48634	0.442628	0.605137	0.337201	0.621508	0.0333175	0.0425651	0.0864336	0.394689	0.466449	0.413625	0.0413559	0.883674	0.731375	0.759262	0.828328	0.690868	0.776195	0.579235	0.787499	0.485055	0.775814	0.387289	0.657654	0.660146	0.673932	0.656774
cg13601435	0.193284	0.664603	0.0311928	0.0252835	0.52578	0.0221621	0.0464812	0.35428	0.414614	0.154618	0.742841	0.790048	0.394819	0.378647	0.103761	0.515905	0.0883321	0.0951731	0.182445	0.0842019	0.524874	0.494031	0.667963	0.0498768	0.155174	0.494689	0.274133	0.0867761	0.0322557	0.0988202	0.324337	0.797692	0.502487	0.0202167	0.876802	0.771155	0.491363	0.0299821	0.790071	0.43381	0.588622	0.573758	0.686181	0.832127	0.724129	0.0548036	0.73827	0.651752	0.730698
cg01937068	0.0528589	0.521419	0.473959	0.0740734	0.57354	0.0496039	0.67982	0.492255	0.498379	0.630448	0.462724	0.743003	0.455498	0.344709	0.676903	0.474611	0.137651	0.158024	0.484855	0.570304	0.455494	0.486209	0.510046	0.303701	0.38336	0.249711	0.118261	0.107628	0.540956	0.495714	0.32107	0.776308	0.35283	0.817418	0.903391	0.842594	0.770076	0.801898	0.873529	0.754352	0.778474	0.488192	0.692524	0.85002	0.789697	0.893501	0.770828	0.506607	0.702112
cg00065215	0.263631	0.277514	0.66112	0.343225	0.543124	0.829909	0.150368	0.508143	0.55332	0.688316	0.590685	0.0474351	0.319657	0.666302	0.153498	0.372933	0.41464	0.0988223	0.423283	0.0516707	0.378126	0.349951	0.553096	0.210357	0.455371	0.401217	0.0426392	0.52726	0.742396	0.0580524	0.0469757	0.0538721	0.242062	0.806306	0.865568	0.695532	0.358542	0.814676	0.694436	0.735354	0.644146	0.241525	0.582974	0.790787	0.62613	0.776235	0.7304	0.516818	0.342396
cg06825039	0.066716	0.844364	0.47923	0.498325	0.091394	0.650424	0.718621	0.181513	0.679835	0.797891	0.406411	0.0772941	0.517405	0.800696	0.601669	0.444733	0.216266	0.363483	0.155535	0.117433	0.468859	0.603111	0.0711321	0.647628	0.331083	0.559028	0.154479	0.11514	0.0369959	0.113067	0.469587	0.0630743	0.443753	0.739712	0.0246732	0.817218	0.626994	0.336466	0.551297	0.75452	0.663385	0.632811	0.344132	0.573054	0.484656	0.0439088	0.0677415	0.710317	0.779601
cg18514820	0.487226	0.0310091	0.273419	0.0305076	0.557554	0.016524	0.548387	0.290709	0.574304	0.681822	0.226389	0.0384008	0.107542	0.60941	0.590621	0.390471	0.0857701	0.590708	0.031069	0.192038	0.351615	0.50187	0.528914	0.589439	0.586818	0.452478	0.582514	0.479119	0.03544	0.117039	0.456351	0.0686821	0.274337	0.362138	0.787474	0.667856	0.629298	0.795662	0.513748	0.720663	0.505909	0.723182	0.54238	0.735745	0.574358	0.391167	0.612662	0.621487	0.553262
cg13791254	0.655142	0.764863	0.400532	0.0903588	0.131945	0.039347	0.638285	0.0918311	0.165462	0.0364524	0.316162	0.044752	0.468891	0.0497802	0.111068	0.523783	0.239842	0.692537	0.590868	0.576034	0.500624	0.163497	0.0360769	0.690701	0.0559862	0.55718	0.633881	0.562037	0.69238	0.224231	0.474749	0.120611	0.0842199	0.727668	0.866242	0.590353	0.793516	0.836184	0.629193	0.667288	0.626853	0.723294	0.633578	0.66577	0.196023	0.609227	0.615158	0.624802	0.500211
cg03892356	0.0419762	0.803015	0.272196	0.794173	0.550293	0.820728	0.662156	0.286123	0.703788	0.818562	0.518176	0.704374	0.384718	0.820775	0.0754823	0.0793414	0.111879	0.342741	0.233772	0.327139	0.424994	0.506884	0.064262	0.80168	0.0586901	0.290818	0.0456243	0.648043	0.855092	0.579079	0.0838527	0.55239	0.312692	0.401213	0.91708	0.877029	0.0658917	0.0938358	0.140479	0.542535	0.221476	0.0283472	0.684431	0.874293	0.652552	0.530291	0.793312	0.196734	0.0570087
cg09943716	0.385183	0.0324103	0.202205	0.0619354	0.561268	0.0628233	0.346088	0.249787	0.508145	0.693163	0.0700279	0.479501	0.45255	0.571571	0.52881	0.340708	0.433657	0.516437	0.446624	0.614147	0.379328	0.513008	0.480989	0.570605	0.633234	0.498762	0.67475	0.0528665	0.0286724	0.344598	0.482814	0.536932	0.311624	0.702692	0.891572	0.807247	0.781561	0.850706	0.785388	0.584368	0.563287	0.759296	0.552648	0.754976	0.759446	0.687775	0.556805	0.457888	0.692425
cg22243996	0.567807	0.537013	0.359079	0.77032	0.292776	0.663045	0.228928	0.3629	0.452984	0.356402	0.489967	0.581667	0.0941017	0.794312	0.0603088	0.344038	0.577269	0.107439	0.36159	0.494441	0.0997208	0.65079	0.426108	0.723997	0.160221	0.499953	0.484862	0.629707	0.382363	0.0978863	0.353532	0.313291	0.211079	0.827501	0.916509	0.851432	0.288657	0.0254004	0.453593	0.404821	0.398826	0.355587	0.582219	0.18742	0.730581	0.720635	0.381235	0.567944	0.178902
cg20655070	0.819817	0.0648243	0.165307	0.619532	0.0796149	0.548399	0.0594823	0.155163	0.0785073	0.732627	0.222696	0.67886	0.485247	0.0462258	0.199682	0.44941	0.466843	0.0846019	0.49572	0.689789	0.148407	0.0813799	0.171385	0.590043	0.504191	0.530141	0.656872	0.588751	0.0789727	0.333359	0.472249	0.0950896	0.611471	0.733027	0.070744	0.702382	0.183331	0.0626877	0.58883	0.573575	0.606999	0.574986	0.572805	0.0503607	0.678363	0.381241	0.0805805	0.5507	0.126148
cg21549195	0.364992	0.750767	0.0341458	0.71602	0.124623	0.878867	0.0849272	0.393198	0.155908	0.51989	0.0885004	0.125458	0.183622	0.769823	0.621912	0.459547	0.710174	0.593297	0.495742	0.606277	0.566302	0.580729	0.364445	0.490063	0.719581	0.368257	0.663579	0.61205	0.37276	0.505795	0.328967	0.377075	0.582602	0.860396	0.9518	0.876907	0.836999	0.924264	0.682668	0.787048	0.0939497	0.701563	0.796395	0.840607	0.771848	0.732588	0.751602	0.138762	0.581375
cg04524477	0.864948	0.814859	0.238411	0.129013	0.124247	0.158846	0.643709	0.263752	0.669928	0.26231	0.696113	0.118225	0.397672	0.661353	0.50761	0.378177	0.418619	0.614449	0.268398	0.615839	0.420122	0.457866	0.160994	0.0795015	0.605672	0.387045	0.62	0.203947	0.802276	0.20583	0.449847	0.719523	0.402943	0.772414	0.827926	0.838514	0.792244	0.867629	0.747793	0.715169	0.604181	0.845731	0.623853	0.671261	0.695098	0.766549	0.25143	0.565257	0.620159
cg25425140	0.810113	0.860078	0.559949	0.652475	0.738366	0.146289	0.0632903	0.648196	0.313674	0.0905764	0.638118	0.828014	0.126818	0.873533	0.123425	0.501364	0.827111	0.112038	0.395657	0.273723	0.28566	0.534245	0.418183	0.635893	0.102778	0.800588	0.0520914	0.787712	0.770342	0.882085	0.35408	0.498444	0.241956	0.840631	0.900859	0.865407	0.536754	0.465925	0.645133	0.700323	0.788703	0.392285	0.780996	0.114565	0.817469	0.619906	0.69652	0.557449	0.512862
cg17380661	0.575424	0.0331188	0.279457	0.0434373	0.086087	0.0386983	0.0718185	0.407223	0.447011	0.0309712	0.21882	0.692436	0.4734	0.789795	0.512097	0.4145	0.715608	0.467239	0.593106	0.544235	0.504304	0.513369	0.0488194	0.732403	0.641089	0.356435	0.465515	0.0816912	0.576577	0.0541012	0.405759	0.738615	0.50158	0.806775	0.861688	0.801554	0.761145	0.863817	0.781318	0.163355	0.625434	0.621656	0.657764	0.754026	0.67155	0.777722	0.709657	0.586142	0.502777
cg25958283	0.014752	0.623613	0.133213	0.608202	0.216815	0.0768642	0.065719	0.277205	0.436951	0.0563333	0.334202	0.682623	0.309323	0.187977	0.205421	0.363622	0.482756	0.0584182	0.500088	0.339787	0.409091	0.254921	0.526439	0.317244	0.324069	0.550392	0.0846255	0.614155	0.0260017	0.0638182	0.0868739	0.682426	0.391677	0.813167	0.031823	0.721277	0.523486	0.625799	0.485968	0.365713	0.604516	0.453795	0.662729	0.636093	0.692733	0.684528	0.636217	0.60394	0.564679
cg14559259	0.628156	0.541652	0.428448	0.720221	0.631255	0.613954	0.293106	0.53309	0.594668	0.810669	0.530668	0.688153	0.23809	0.794681	0.127872	0.410178	0.152468	0.446899	0.111221	0.349181	0.494431	0.45861	0.130055	0.769009	0.107458	0.53469	0.262676	0.305793	0.906786	0.434513	0.157954	0.718145	0.430653	0.785622	0.934448	0.693928	0.833224	0.0632343	0.641018	0.640688	0.489562	0.360508	0.66687	0.84562	0.324583	0.803868	0.619608	0.789379	0.283924
cg20912169	0.0838694	0.573806	0.0524054	0.677802	0.677504	0.0509452	0.696304	0.422652	0.0413285	0.133961	0.0623985	0.0476288	0.406592	0.748805	0.0494481	0.35248	0.740892	0.683012	0.115631	0.649194	0.438641	0.531544	0.322871	0.0331258	0.669772	0.497813	0.611429	0.0580635	0.0775094	0.662204	0.463099	0.417035	0.570313	0.304082	0.893345	0.77834	0.100651	0.0621877	0.114361	0.756852	0.388856	0.0675511	0.0411526	0.6042	0.036747	0.271116	0.396118	0.423379	0.689926
cg27357571	0.277636	0.803034	0.488813	0.686486	0.482735	0.451625	0.412406	0.557129	0.683386	0.76975	0.622826	0.0449587	0.458464	0.38405	0.283242	0.464522	0.448551	0.0903939	0.523748	0.61272	0.468387	0.525918	0.577939	0.732945	0.308948	0.620101	0.171692	0.694766	0.588514	0.537869	0.167604	0.342718	0.543216	0.848519	0.897893	0.821193	0.722986	0.81845	0.802765	0.729859	0.64755	0.629839	0.701519	0.725462	0.765721	0.771655	0.713197	0.752492	0.610149
cg17603132	0.587401	0.808554	0.193256	0.35924	0.439557	0.034226	0.517532	0.331709	0.478313	0.663836	0.0465077	0.643491	0.356824	0.0347198	0.514257	0.242506	0.515671	0.472192	0.211007	0.563934	0.280782	0.381761	0.432969	0.716694	0.483581	0.338908	0.165749	0.239234	0.0276118	0.0638976	0.360219	0.610314	0.271869	0.701573	0.88276	0.768449	0.669779	0.792978	0.755608	0.503775	0.372957	0.841924	0.469251	0.739328	0.580871	0.736589	0.543557	0.595233	0.456357
cg20209308	0.0795177	0.0355437	0.0376831	0.0556873	0.101919	0.0796508	0.0540747	0.491269	0.355937	0.138663	0.345902	0.0768489	0.490644	0.047025	0.605595	0.541659	0.219603	0.0581205	0.528788	0.601857	0.474194	0.529043	0.510012	0.0783611	0.589375	0.328152	0.276593	0.179803	0.0546794	0.365674	0.248782	0.0212583	0.105194	0.649148	0.478737	0.619098	0.674823	0.788137	0.468898	0.589445	0.559727	0.686266	0.571785	0.694418	0.621365	0.64191	0.356345	0.551102	0.482263
cg10293403	0.0188803	0.182361	0.581448	0.823409	0.703858	0.817568	0.683266	0.610926	0.512537	0.79985	0.594892	0.653244	0.328462	0.403785	0.415767	0.525336	0.578493	0.402912	0.701427	0.305693	0.440585	0.576962	0.635521	0.163457	0.536704	0.651966	0.745283	0.74556	0.117363	0.831907	0.48214	0.337962	0.558817	0.862375	0.908542	0.306678	0.428105	0.342692	0.687185	0.775825	0.683933	0.742224	0.85041	0.80053	0.736288	0.836161	0.832201	0.467642	0.641059
cg26394244	0.439538	0.788075	0.15641	0.0144655	0.0249393	0.0562443	0.052179	0.434558	0.280804	0.0387114	0.312801	0.732568	0.407695	0.291922	0.0497081	0.509627	0.0543595	0.0488994	0.533037	0.083945	0.50575	0.588817	0.621464	0.564909	0.154043	0.450708	0.274256	0.0344301	0.0276797	0.0430798	0.107243	0.612184	0.0464417	0.705838	0.482013	0.76253	0.382204	0.827096	0.435583	0.511134	0.46422	0.236331	0.688476	0.440081	0.733563	0.749378	0.675469	0.717157	0.550992
cg04780086	0.708406	0.0207934	0.772109	0.0214511	0.604522	0.478978	0.483559	0.306444	0.455567	0.718785	0.630777	0.0259775	0.139907	0.294413	0.056121	0.169022	0.619644	0.467717	0.19322	0.284066	0.309531	0.288257	0.0281997	0.0291143	0.512735	0.227084	0.332997	0.398313	0.101729	0.310198	0.346239	0.036752	0.356968	0.748396	0.696566	0.659896	0.658591	0.780828	0.77017	0.742393	0.509167	0.580005	0.280267	0.0444948	0.345046	0.638973	0.521953	0.382904	0.217609
cg02401399	0.804209	0.307013	0.376327	0.661362	0.155874	0.563473	0.651877	0.234573	0.479228	0.108657	0.146179	0.347405	0.515785	0.101286	0.654	0.324462	0.0817932	0.679038	0.538619	0.793568	0.340239	0.513073	0.597397	0.655584	0.294737	0.582348	0.726799	0.65636	0.542583	0.1955	0.616319	0.494962	0.669667	0.831509	0.903327	0.820037	0.799601	0.865118	0.83183	0.652653	0.707544	0.837575	0.578088	0.842085	0.767811	0.728484	0.752794	0.766973	0.682487
cg18198999	0.44338	0.0293872	0.395566	0.0503074	0.0723484	0.0281346	0.698892	0.0935567	0.226283	0.736399	0.484241	0.0387024	0.495742	0.262768	0.534111	0.0587449	0.147057	0.0514671	0.319804	0.709993	0.134649	0.599702	0.0396549	0.686972	0.392366	0.558797	0.291715	0.704038	0.414416	0.808023	0.0930618	0.0327472	0.0483213	0.84367	0.923573	0.704266	0.405547	0.477639	0.777803	0.515661	0.594214	0.66858	0.0649301	0.633993	0.479246	0.530389	0.485602	0.670116	0.694235
cg17466857	0.773278	0.649027	0.610841	0.64774	0.423338	0.539699	0.617392	0.3264	0.594389	0.77501	0.437764	0.607566	0.322672	0.664483	0.0459021	0.232731	0.189079	0.620406	0.234072	0.625657	0.270665	0.525059	0.00452427	0.690197	0.0685187	0.490187	0.33877	0.0734487	0.787268	0.694603	0.420921	0.106267	0.400642	0.71361	0.838854	0.0918195	0.0621002	0.0253006	0.0232065	0.68105	0.56973	0.408653	0.493432	0.0527609	0.0785522	0.226887	0.433596	0.541824	0.530794
cg14621217	0.0297456	0.701713	0.21828	0.491792	0.368277	0.501948	0.467909	0.361717	0.437996	0.0283581	0.389835	0.174796	0.281432	0.213731	0.478708	0.381937	0.49258	0.154769	0.256791	0.621613	0.391394	0.225748	0.4668	0.0740145	0.566864	0.387224	0.438502	0.530647	0.0661247	0.684907	0.494308	0.34632	0.112833	0.768232	0.120338	0.751666	0.291164	0.726478	0.0707505	0.75399	0.454841	0.196926	0.572044	0.760707	0.692627	0.714158	0.720404	0.341446	0.477149
cg26449787	0.046289	0.0289204	0.157168	0.0406194	0.081316	0.0348968	0.4983	0.0618461	0.574504	0.835156	0.506763	0.787328	0.366512	0.526324	0.367733	0.375188	0.379927	0.0895583	0.364149	0.326197	0.407228	0.541064	0.552604	0.38587	0.341431	0.490978	0.0617151	0.0802106	0.0584364	0.145862	0.238552	0.477243	0.0558027	0.39861	0.0285792	0.806272	0.714094	0.859065	0.353056	0.773255	0.60265	0.437211	0.685097	0.705045	0.661892	0.559829	0.618888	0.496812	0.603975
cg20616414	0.0662779	0.170609	0.610116	0.109525	0.0642164	0.0880376	0.245561	0.394344	0.0444982	0.0885312	0.630731	0.0501259	0.359824	0.62294	0.0668339	0.393876	0.122949	0.116565	0.495518	0.198968	0.394845	0.418634	0.534884	0.63291	0.597464	0.346603	0.596593	0.0894479	0.052534	0.0881518	0.178542	0.0611598	0.378512	0.695615	0.733579	0.377299	0.709289	0.786176	0.637382	0.582284	0.522548	0.728681	0.522249	0.673417	0.578612	0.631595	0.582355	0.575168	0.125702
cg11894951	0.0494498	0.0445472	0.700012	0.0547927	0.0694134	0.0449169	0.301866	0.410584	0.369079	0.505746	0.678713	0.059258	0.316207	0.0271416	0.50649	0.283907	0.296208	0.398497	0.152931	0.0927009	0.356446	0.443935	0.038391	0.0448605	0.456489	0.457129	0.658582	0.0634877	0.0481276	0.18997	0.414632	0.06933	0.24608	0.73061	0.596363	0.65696	0.593703	0.647707	0.634085	0.576905	0.51331	0.757488	0.391976	0.663356	0.55694	0.625013	0.351075	0.298522	0.318295
cg19714132	0.888677	0.0224747	0.309221	0.0611681	0.0868737	0.797048	0.102024	0.505617	0.518238	0.0380064	0.830229	0.577368	0.36595	0.043068	0.430384	0.362203	0.153364	0.606364	0.137329	0.128828	0.366176	0.543074	0.469977	0.563655	0.306988	0.510988	0.202774	0.311209	0.0353115	0.585029	0.28389	0.568297	0.11938	0.621816	0.966511	0.566259	0.625298	0.147127	0.831444	0.620912	0.517327	0.050322	0.672101	0.307208	0.73141	0.734632	0.543386	0.597599	0.589613
cg03942855	0.097121	0.541419	0.0288945	0.109575	0.0848368	0.191896	0.0598909	0.548099	0.313564	0.173521	0.0620392	0.480078	0.463065	0.741292	0.638766	0.379503	0.694898	0.433247	0.380407	0.56648	0.374692	0.0905597	0.596226	0.0379083	0.657366	0.305753	0.620863	0.0853241	0.0270054	0.156832	0.512056	0.0668973	0.317471	0.0297719	0.911988	0.808565	0.730493	0.731716	0.415533	0.871351	0.722309	0.857282	0.600991	0.708412	0.475446	0.594097	0.54841	0.733003	0.236787
cg24828151	0.0296684	0.0376389	0.0492134	0.0672306	0.207435	0.0657721	0.404148	0.512069	0.377903	0.116489	0.0791215	0.647933	0.414475	0.591343	0.552077	0.387992	0.392852	0.058658	0.264623	0.707583	0.440144	0.369672	0.529629	0.435538	0.591671	0.438619	0.65323	0.56339	0.04024	0.10679	0.627301	0.661662	0.445892	0.0397279	0.08443	0.80288	0.514779	0.84209	0.793415	0.0626943	0.504243	0.86385	0.490848	0.574909	0.492085	0.258154	0.0522372	0.122712	0.477544
cg14780632	0.28038	0.0853739	0.0990437	0.216298	0.62039	0.751564	0.119988	0.261745	0.620043	0.176393	0.50088	0.685701	0.528452	0.378884	0.580212	0.491761	0.175845	0.64696	0.587684	0.812871	0.621192	0.523598	0.657156	0.0733784	0.59979	0.650313	0.706116	0.318724	0.145972	0.122017	0.360256	0.6914	0.52758	0.882316	0.916919	0.862313	0.621586	0.896465	0.611696	0.74557	0.666009	0.548928	0.755108	0.836572	0.740499	0.201311	0.558241	0.412648	0.758267
cg01075271	0.906177	0.809984	0.783186	0.767624	0.679392	0.42292	0.590987	0.475232	0.653774	0.625106	0.806976	0.629394	0.423831	0.708923	0.438912	0.351291	0.515772	0.559379	0.251617	0.700038	0.445496	0.450591	0.441988	0.695552	0.618565	0.504846	0.213217	0.153917	0.779438	0.814675	0.416724	0.758556	0.298212	0.803981	0.899868	0.802223	0.795743	0.851263	0.783377	0.460162	0.598365	0.828607	0.549601	0.809021	0.677818	0.493706	0.692445	0.663895	0.567001
cg05766140	0.0233409	0.526827	0.377161	0.332591	0.662015	0.0187316	0.330973	0.414356	0.239606	0.141526	0.683354	0.353356	0.355062	0.57892	0.372234	0.375966	0.497092	0.0424415	0.115441	0.331234	0.228052	0.557598	0.536458	0.431419	0.462106	0.315849	0.0470345	0.0261596	0.0274304	0.0965331	0.0430902	0.61369	0.353545	0.817185	0.410129	0.766128	0.547083	0.79727	0.853262	0.25183	0.604438	0.39009	0.696926	0.589459	0.596235	0.668274	0.529631	0.666159	0.464287
cg05349062	0.0543289	0.0560859	0.227438	0.0828702	0.105028	0.478576	0.084347	0.507473	0.41273	0.194175	0.425229	0.0961409	0.49021	0.044286	0.603871	0.481582	0.143245	0.572109	0.465763	0.12914	0.492357	0.567925	0.0844654	0.533888	0.564382	0.492205	0.663834	0.092953	0.105721	0.147051	0.409452	0.246785	0.390614	0.577297	0.810813	0.664576	0.709739	0.795459	0.714016	0.686068	0.600146	0.643004	0.572551	0.28698	0.651974	0.481159	0.615521	0.633568	0.309967
cg25287257	0.0354622	0.0245395	0.0318189	0.0230357	0.065818	0.46563	0.572556	0.451561	0.61609	0.599341	0.108962	0.0561798	0.368505	0.153241	0.585908	0.333702	0.603772	0.0897972	0.404978	0.6188	0.343899	0.4398	0.36745	0.217467	0.481592	0.41591	0.593701	0.0316028	0.0165425	0.192989	0.0912055	0.043024	0.438866	0.428261	0.775203	0.53181	0.566559	0.751831	0.638275	0.549303	0.0406323	0.592758	0.553303	0.505742	0.535789	0.652196	0.395821	0.519607	0.605866
cg08116462	0.430357	0.411531	0.2103	0.48256	0.222177	0.853065	0.164435	0.418985	0.419145	0.0397768	0.126855	0.657454	0.159132	0.109819	0.545794	0.315887	0.390822	0.0939244	0.602405	0.189357	0.316491	0.409087	0.512123	0.468957	0.603941	0.43951	0.396502	0.555313	0.405651	0.676987	0.22414	0.551292	0.335638	0.803907	0.802469	0.685447	0.551745	0.886512	0.552886	0.510644	0.540622	0.776626	0.573866	0.617293	0.656119	0.788397	0.572596	0.424321	0.094357
cg05667348	0.905891	0.756892	0.489811	0.035981	0.391149	0.468663	0.665095	0.401174	0.378351	0.786753	0.831412	0.44367	0.167421	0.720199	0.117779	0.280019	0.353826	0.381877	0.49054	0.186762	0.379115	0.495761	0.465762	0.70752	0.409272	0.522397	0.194014	0.522712	0.0452084	0.71629	0.363845	0.762344	0.341061	0.776025	0.866288	0.72391	0.677001	0.874381	0.793668	0.584256	0.409064	0.424414	0.630957	0.798325	0.664679	0.753622	0.528899	0.718012	0.642324
cg10122865	0.556044	0.403318	0.166401	0.627961	0.222714	0.767836	0.547915	0.309454	0.598665	0.138417	0.291612	0.595302	0.237293	0.632685	0.545065	0.293106	0.700235	0.614988	0.355669	0.6917	0.452935	0.394266	0.346009	0.682281	0.477778	0.36547	0.579984	0.584881	0.0649975	0.591787	0.297877	0.731402	0.264945	0.799754	0.888459	0.763932	0.787209	0.845949	0.709402	0.670911	0.521385	0.836615	0.467569	0.818055	0.664327	0.67737	0.698723	0.588246	0.532644
cg14024242	0.459676	0.107182	0.301807	0.565678	0.643777	0.679807	0.39533	0.246359	0.161109	0.120758	0.16938	0.72837	0.369467	0.0172453	0.318224	0.313233	0.549263	0.597865	0.392583	0.561174	0.381584	0.323663	0.509786	0.672592	0.512749	0.385623	0.0475193	0.560771	0.026178	0.38991	0.207452	0.0454545	0.144806	0.808705	0.816467	0.750324	0.712472	0.881141	0.691349	0.514806	0.535634	0.646112	0.591816	0.680795	0.558417	0.677806	0.570735	0.605162	0.501431
cg27049766	0.88321	0.7825	0.247161	0.64377	0.728732	0.896084	0.544074	0.488851	0.649772	0.87723	0.752512	0.429717	0.43432	0.770816	0.546673	0.340874	0.690766	0.577558	0.42507	0.627726	0.450793	0.495005	0.443428	0.745959	0.660352	0.493445	0.660828	0.0225466	0.835136	0.504431	0.325895	0.807423	0.51479	0.784878	0.930203	0.812341	0.818927	0.912692	0.843421	0.852651	0.586944	0.888078	0.655381	0.827453	0.65402	0.857049	0.738364	0.685972	0.754642
cg13356427	0.0304325	0.654321	0.177825	0.570183	0.209425	0.863876	0.0531256	0.453785	0.148414	0.778958	0.343539	0.500678	0.332243	0.0213065	0.671832	0.339586	0.262211	0.0764089	0.414921	0.602114	0.183122	0.279292	0.560313	0.394642	0.537878	0.41131	0.588087	0.455513	0.456389	0.659727	0.18883	0.248401	0.336614	0.556607	0.554504	0.80113	0.155172	0.782612	0.805794	0.66062	0.627345	0.506982	0.649164	0.784795	0.573827	0.641435	0.66989	0.436171	0.627461
cg21459340	0.0701574	0.0385306	0.0223642	0.0182646	0.722312	0.0408401	0.469914	0.329111	0.0520384	0.0154015	0.168254	0.260592	0.475183	0.5917	0.685804	0.401428	0.148922	0.385948	0.198822	0.571595	0.5746	0.410086	0.611868	0.268068	0.532844	0.604085	0.491848	0.0240318	0.0448772	0.126898	0.387792	0.466515	0.487035	0.834841	0.893584	0.806214	0.436126	0.879204	0.541816	0.73545	0.678185	0.722871	0.688184	0.304277	0.737884	0.637862	0.761502	0.69517	0.701449
cg10171448	0.12	0.124907	0.330716	0.776851	0.10368	0.0826457	0.677531	0.399983	0.573657	0.17049	0.666646	0.724436	0.371395	0.639782	0.623191	0.36452	0.719297	0.707548	0.517115	0.726373	0.522357	0.486154	0.548949	0.802175	0.619805	0.370448	0.69232	0.60912	0.107867	0.134118	0.25899	0.267905	0.14736	0.761193	0.116932	0.780785	0.794073	0.876232	0.781909	0.649948	0.680998	0.83781	0.64507	0.84359	0.701391	0.550526	0.759133	0.75004	0.592341
cg00158528	0.340983	0.533408	0.0767684	0.813674	0.775929	0.0425002	0.479695	0.581497	0.492326	0.22384	0.501	0.739892	0.460193	0.469073	0.639804	0.414592	0.831058	0.110293	0.36841	0.12806	0.450893	0.485967	0.463519	0.823553	0.31772	0.569353	0.490929	0.448911	0.902493	0.0811196	0.417739	0.470873	0.477734	0.866148	0.347341	0.877096	0.838557	0.84831	0.752884	0.798847	0.691224	0.895126	0.682731	0.818475	0.751543	0.573987	0.630611	0.790192	0.50289
cg16407471	0.464704	0.802026	0.279289	0.371371	0.182771	0.894194	0.394532	0.433016	0.510263	0.0840839	0.0717012	0.666428	0.263171	0.619027	0.555549	0.314476	0.728634	0.0728471	0.396485	0.601411	0.389904	0.412621	0.471347	0.727863	0.452082	0.376957	0.213285	0.0340023	0.464221	0.128928	0.107625	0.762732	0.365412	0.78445	0.0217656	0.753763	0.713532	0.849468	0.207087	0.620688	0.488388	0.775184	0.58425	0.744935	0.637722	0.179388	0.626388	0.6172	0.550703
cg11832404	0.0511658	0.0480519	0.0378435	0.0488139	0.490161	0.0286561	0.517238	0.559733	0.499399	0.0499869	0.0764388	0.0682824	0.524679	0.222125	0.598995	0.470539	0.45648	0.518241	0.040468	0.552944	0.47047	0.537423	0.0551899	0.054819	0.533577	0.535848	0.654539	0.0481685	0.0317197	0.169657	0.489904	0.0554738	0.50317	0.0254668	0.84766	0.043829	0.0488271	0.492544	0.0411833	0.651241	0.412029	0.784469	0.630939	0.0468484	0.524428	0.601773	0.0732298	0.594203	0.738673
cg22557662	0.763789	0.82106	0.461595	0.389295	0.373106	0.0316572	0.432891	0.556174	0.602191	0.74335	0.461595	0.0473204	0.544109	0.750707	0.464359	0.362666	0.0730053	0.689314	0.490961	0.520224	0.467033	0.525569	0.620469	0.730794	0.685971	0.219915	0.452953	0.595759	0.242697	0.0409866	0.421937	0.787958	0.680847	0.815589	0.891462	0.770148	0.77975	0.898841	0.802985	0.794939	0.59366	0.789532	0.528524	0.835821	0.714309	0.712797	0.813501	0.622092	0.679618
cg20336981	0.460883	0.91304	0.717076	0.0880146	0.714003	0.908726	0.547551	0.5177	0.719732	0.895298	0.163757	0.199925	0.346192	0.681552	0.309149	0.375771	0.395201	0.227004	0.490466	0.45151	0.349641	0.519077	0.524216	0.77769	0.260748	0.552157	0.16401	0.573177	0.902041	0.0865219	0.201394	0.805737	0.343805	0.515437	0.917199	0.881669	0.888441	0.512369	0.911341	0.547247	0.603196	0.710063	0.531438	0.65243	0.689463	0.880409	0.778655	0.713578	0.482127
cg13434989	0.0112496	0.0295071	0.445452	0.483814	0.272853	0.827949	0.238871	0.166904	0.459606	0.886374	0.521048	0.427255	0.313585	0.593477	0.259144	0.177252	0.0204669	0.0395807	0.404402	0.576484	0.417114	0.328234	0.341909	0.0133459	0.17828	0.259757	0.0347525	0.0186882	0.0180945	0.0325283	0.211702	0.615004	0.0200537	0.625374	0.00543266	0.852256	0.681604	0.802014	0.537613	0.825019	0.582967	0.603304	0.588899	0.717379	0.693577	0.785229	0.624934	0.726861	0.527511
cg04103761	0.569286	0.0803671	0.259642	0.284381	0.423527	0.429267	0.48674	0.51458	0.434766	0.668081	0.524809	0.555032	0.475407	0.717579	0.676478	0.403378	0.119481	0.569519	0.495198	0.185434	0.438759	0.588404	0.124798	0.573249	0.534744	0.62869	0.617381	0.196973	0.502822	0.449214	0.403406	0.63709	0.224954	0.85062	0.836737	0.795304	0.692592	0.897199	0.470024	0.678945	0.732834	0.408215	0.672992	0.860993	0.763503	0.450131	0.596336	0.682235	0.690173
cg24794206	0.0518506	0.0326686	0.357251	0.0281317	0.0621075	0.0276716	0.550054	0.457933	0.248089	0.0659827	0.501303	0.0549031	0.415017	0.501874	0.579266	0.358564	0.101721	0.0562079	0.556127	0.520786	0.41071	0.35243	0.458848	0.700481	0.0734701	0.428007	0.074714	0.0295077	0.0417733	0.0463416	0.245441	0.0275303	0.0362887	0.392549	0.0205011	0.707806	0.540183	0.761434	0.587886	0.55576	0.484997	0.480943	0.382502	0.415195	0.604077	0.612506	0.481903	0.558452	0.517973
cg25947619	0.896548	0.864835	0.192657	0.618329	0.633912	0.851799	0.690423	0.402193	0.672675	0.849361	0.795303	0.712522	0.372004	0.755267	0.661951	0.298852	0.681561	0.549051	0.458533	0.722443	0.436777	0.49551	0.492636	0.684536	0.0559142	0.357206	0.615375	0.561513	0.115848	0.805046	0.442847	0.71752	0.37464	0.815925	0.86417	0.803565	0.809695	0.131164	0.77983	0.647629	0.648265	0.0606126	0.603767	0.840504	0.636812	0.848151	0.739949	0.656676	0.560301
cg04390523	0.0245797	0.0367567	0.531134	0.353097	0.399664	0.820298	0.505481	0.354436	0.529897	0.767913	0.579418	0.17095	0.309582	0.631016	0.377948	0.18994	0.114735	0.289578	0.387025	0.524769	0.362569	0.179798	0.4414	0.034798	0.233749	0.495741	0.0812352	0.0361871	0.0327633	0.0654797	0.292917	0.7012	0.0350636	0.724675	0.0313378	0.787094	0.614879	0.526428	0.628333	0.591849	0.585336	0.652008	0.632481	0.698206	0.661158	0.681137	0.639109	0.671638	0.539342
cg14930075	0.0483629	0.0483454	0.127119	0.046134	0.0887034	0.0240117	0.538709	0.247752	0.564055	0.197058	0.418426	0.0856231	0.512306	0.0677757	0.576377	0.492111	0.560961	0.537465	0.511863	0.508538	0.424568	0.469447	0.504534	0.560353	0.230394	0.533427	0.0956821	0.487357	0.0421061	0.0708075	0.280395	0.252441	0.0640251	0.622653	0.0821236	0.645108	0.703117	0.64925	0.58191	0.633234	0.57309	0.730915	0.592427	0.57309	0.613787	0.290761	0.628592	0.553603	0.441752
cg12266953	0.023992	0.450894	0.305937	0.569255	0.0397562	0.835792	0.456299	0.0372036	0.421999	0.496703	0.709874	0.0323031	0.39577	0.442456	0.634103	0.435876	0.160591	0.0632868	0.434831	0.554121	0.145086	0.496355	0.587664	0.200209	0.63718	0.461483	0.4011	0.157547	0.0287796	0.308182	0.463047	0.0903629	0.125329	0.575059	0.0133973	0.429951	0.121017	0.78497	0.162164	0.837334	0.687871	0.410357	0.660326	0.59853	0.323422	0.763323	0.428442	0.626374	0.343738
cg14714797	0.805969	0.772304	0.501374	0.165508	0.432278	0.854286	0.496565	0.477392	0.095483	0.729208	0.689601	0.545819	0.202034	0.412545	0.597167	0.438756	0.181297	0.588702	0.164242	0.119418	0.26878	0.507789	0.736427	0.769198	0.691555	0.385025	0.610669	0.175902	0.549812	0.0668903	0.173686	0.784978	0.144496	0.772257	0.855988	0.676787	0.20191	0.845686	0.549552	0.644839	0.611726	0.586991	0.609614	0.649133	0.718171	0.734968	0.705553	0.47933	0.529756
cg25901381	0.43654	0.686229	0.561001	0.579775	0.498948	0.546379	0.623477	0.380582	0.655701	0.753113	0.505372	0.607108	0.487067	0.72788	0.113979	0.27972	0.160076	0.537881	0.269841	0.623318	0.347442	0.600143	0.054907	0.68271	0.0631679	0.527566	0.415782	0.071791	0.775381	0.757861	0.526379	0.0813121	0.441333	0.692134	0.814457	0.158062	0.0605037	0.0322159	0.0506188	0.706436	0.57105	0.352006	0.570947	0.0578174	0.10207	0.333327	0.46301	0.563698	0.625803
cg17200768	0.504651	0.766032	0.23805	0.138458	0.351674	0.605428	0.288941	0.184211	0.293704	0.182594	0.488352	0.263733	0.0486791	0.68127	0.0527495	0.284379	0.649176	0.082207	0.419535	0.309013	0.425948	0.259808	0.451719	0.544333	0.503934	0.353385	0.615529	0.498738	0.736973	0.0671884	0.136582	0.501821	0.258383	0.729608	0.805164	0.772397	0.736295	0.849551	0.57567	0.548834	0.523871	0.771324	0.55301	0.357094	0.59009	0.753123	0.647091	0.556882	0.236439
cg11942956	0.0936142	0.0569675	0.178308	0.0853459	0.0769316	0.10739	0.586391	0.121735	0.60093	0.591296	0.206023	0.649055	0.323141	0.539102	0.573838	0.385075	0.589485	0.116963	0.496832	0.65148	0.407089	0.435814	0.499052	0.416189	0.569266	0.383532	0.102473	0.0651188	0.0819703	0.136209	0.280934	0.441899	0.104937	0.700249	0.0850496	0.714382	0.77697	0.781446	0.34473	0.558239	0.564153	0.76046	0.545435	0.641744	0.520744	0.714837	0.607621	0.640396	0.6648
cg04660410	0.0214074	0.533073	0.2118	0.212849	0.504815	0.806373	0.554076	0.396597	0.126741	0.471091	0.620016	0.0246044	0.320006	0.569054	0.561724	0.304088	0.0500513	0.49652	0.328487	0.5898	0.257776	0.337818	0.232396	0.0380669	0.571121	0.354793	0.542438	0.273998	0.332998	0.133193	0.426553	0.534388	0.335337	0.193212	0.655837	0.722328	0.676892	0.708103	0.756161	0.815831	0.59475	0.316564	0.572342	0.741402	0.588441	0.69995	0.618441	0.478084	0.568105
cg16616521	0.0179359	0.141276	0.16391	0.640377	0.280058	0.834994	0.0371159	0.415161	0.294862	0.560084	0.643118	0.723384	0.170332	0.0302973	0.477106	0.277787	0.482677	0.0727958	0.673188	0.0535198	0.0485178	0.117909	0.56207	0.69291	0.585586	0.474056	0.505608	0.611872	0.18559	0.0621518	0.0848012	0.427563	0.312075	0.832894	0.886034	0.576697	0.607207	0.897163	0.64903	0.518623	0.472541	0.63317	0.570916	0.557952	0.690811	0.783022	0.622887	0.387655	0.334892
cg26162582	0.24285	0.159565	0.237017	0.569468	0.639771	0.243463	0.554974	0.35119	0.497498	0.862823	0.722065	0.749292	0.305198	0.686781	0.596532	0.4495	0.671953	0.440138	0.479001	0.567586	0.445073	0.561562	0.58003	0.545359	0.161779	0.576813	0.0981708	0.501044	0.0409358	0.0566686	0.502989	0.891618	0.234199	0.851336	0.891278	0.868023	0.804497	0.218786	0.766862	0.600549	0.659658	0.486239	0.721549	0.854047	0.820055	0.857301	0.638006	0.721137	0.631623
cg17781313	0.571586	0.0596258	0.147153	0.0509675	0.687438	0.402183	0.120057	0.401972	0.0966086	0.650379	0.0678358	0.438331	0.393826	0.106715	0.182792	0.382478	0.713372	0.376838	0.325959	0.328523	0.382105	0.136975	0.511006	0.369691	0.624762	0.426326	0.632098	0.284236	0.088894	0.219646	0.258976	0.457736	0.462604	0.796871	0.913316	0.718111	0.595371	0.782106	0.574304	0.521465	0.591411	0.801351	0.645633	0.546533	0.653856	0.847408	0.702639	0.355693	0.581756
cg02484469	0.0375322	0.0654255	0.334645	0.0227408	0.0643451	0.0492392	0.149967	0.106724	0.0375256	0.0173181	0.387066	0.0468334	0.631065	0.0230864	0.668199	0.647606	0.279193	0.100282	0.334049	0.641362	0.635875	0.206419	0.236113	0.505845	0.660494	0.550145	0.0739229	0.0763544	0.0374456	0.225893	0.321555	0.331187	0.103868	0.841479	0.0202877	0.792382	0.859324	0.721381	0.0964922	0.82969	0.747839	0.615622	0.634746	0.813388	0.797476	0.284723	0.761857	0.670264	0.126694
cg02781618	0.0314046	0.414534	0.118745	0.0397502	0.0535996	0.0192206	0.488281	0.298412	0.233034	0.794174	0.527098	0.767103	0.474518	0.0324697	0.689354	0.481972	0.123334	0.109419	0.541472	0.530557	0.478748	0.093988	0.52227	0.774654	0.545101	0.343347	0.469542	0.074898	0.0295474	0.174709	0.330575	0.388858	0.328721	0.814314	0.0265479	0.830382	0.861389	0.51361	0.14193	0.791551	0.701262	0.883554	0.663957	0.660109	0.67319	0.144251	0.208411	0.650871	0.722888
cg13480357	0.515003	0.580917	0.454584	0.0599452	0.3496	0.566637	0.0579241	0.382829	0.626558	0.523319	0.545201	0.120131	0.330289	0.488242	0.372427	0.416387	0.151421	0.288994	0.468256	0.38672	0.320523	0.120545	0.457486	0.501979	0.360264	0.397654	0.101155	0.109959	0.0419698	0.0746871	0.388824	0.527564	0.0940458	0.838613	0.919008	0.855939	0.624072	0.848454	0.608181	0.694695	0.60894	0.245877	0.718538	0.825616	0.794461	0.685648	0.528255	0.669911	0.735387
cg19675288	0.057688	0.068733	0.25247	0.53599	0.0479872	0.199346	0.455494	0.444101	0.601692	0.702595	0.642358	0.643111	0.336168	0.520122	0.203164	0.318381	0.62799	0.0328448	0.467187	0.619321	0.43804	0.409222	0.39116	0.69572	0.445689	0.451998	0.0327062	0.515033	0.0520717	0.0379877	0.123889	0.411868	0.387994	0.761974	0.864331	0.716055	0.707777	0.815383	0.747587	0.644425	0.554695	0.569664	0.644909	0.294898	0.568864	0.719047	0.673475	0.598007	0.509457
cg03281661	0.0214722	0.725148	0.369815	0.644138	0.542078	0.131445	0.482289	0.468672	0.470577	0.472439	0.338136	0.0352536	0.372135	0.680329	0.444817	0.348127	0.202639	0.355199	0.3558	0.0713847	0.350185	0.402416	0.42689	0.267748	0.500013	0.316569	0.0281791	0.0319648	0.721494	0.0994671	0.302797	0.0321858	0.395232	0.674242	0.828385	0.573076	0.67539	0.75707	0.658947	0.585167	0.482652	0.583779	0.0502472	0.749259	0.656514	0.704512	0.0842581	0.615156	0.524212
cg15825116	0.809933	0.732514	0.766036	0.483841	0.536911	0.768046	0.605612	0.288967	0.461153	0.732449	0.748425	0.622768	0.291941	0.438302	0.207748	0.275896	0.376147	0.467646	0.0510638	0.262383	0.267345	0.28874	0.346864	0.590529	0.156602	0.275848	0.294366	0.375446	0.81603	0.67487	0.104205	0.740884	0.265043	0.560153	0.750687	0.747636	0.685924	0.707577	0.703722	0.402123	0.407835	0.660846	0.519791	0.620455	0.645781	0.31045	0.729081	0.433288	0.431118
cg07078841	0.831686	0.230354	0.41545	0.661469	0.671007	0.774085	0.667606	0.109108	0.660088	0.722379	0.723135	0.078441	0.420594	0.745403	0.136237	0.437304	0.157461	0.650539	0.467261	0.268729	0.553635	0.468029	0.127049	0.697633	0.537982	0.494917	0.622163	0.10936	0.572806	0.283873	0.503294	0.342067	0.368768	0.417774	0.862538	0.758669	0.0965559	0.0728372	0.764543	0.594665	0.65492	0.788883	0.641852	0.703901	0.292957	0.519009	0.7074	0.646882	0.648768
cg09938462	0.0388361	0.235594	0.120677	0.632896	0.357963	0.00989803	0.343673	0.533183	0.552386	0.501849	0.130178	0.0425616	0.267019	0.669735	0.609439	0.615394	0.681567	0.526396	0.464887	0.460333	0.497103	0.635103	0.275888	0.157761	0.683939	0.536838	0.581279	0.0822212	0.570947	0.709706	0.585043	0.312267	0.530153	0.745734	0.906208	0.791731	0.256805	0.846507	0.849915	0.719907	0.465895	0.549237	0.611898	0.792918	0.742736	0.573894	0.600475	0.371208	0.66689
cg06530338	0.863032	0.308012	0.463378	0.641234	0.613908	0.810675	0.290985	0.40366	0.505947	0.621488	0.390798	0.556435	0.382796	0.732599	0.6111	0.319049	0.407853	0.650251	0.265018	0.657403	0.512287	0.55168	0.414739	0.245531	0.622337	0.447692	0.0400198	0.0501868	0.0461023	0.677921	0.463104	0.418295	0.384042	0.766849	0.893572	0.753252	0.723484	0.859088	0.813975	0.858346	0.685419	0.798301	0.67325	0.319571	0.0558666	0.803976	0.51517	0.603865	0.552616
cg05994094	0.527764	0.0249624	0.163978	0.335478	0.0644347	0.0418202	0.106059	0.554738	0.5304	0.29851	0.670687	0.385803	0.340482	0.634114	0.115138	0.394816	0.618539	0.118722	0.507385	0.17972	0.394307	0.474335	0.374309	0.0553734	0.205294	0.489856	0.200885	0.0873972	0.559607	0.0630429	0.399073	0.746213	0.111736	0.814358	0.0450657	0.767006	0.461397	0.601775	0.751517	0.596744	0.596342	0.670795	0.658352	0.421231	0.696702	0.729885	0.726352	0.624366	0.489541
cg05223720	0.0548173	0.157298	0.0179443	0.113196	0.421204	0.126061	0.534036	0.129575	0.153829	0.1558	0.248689	0.700688	0.508723	0.0262805	0.546056	0.481645	0.664045	0.100228	0.576105	0.642552	0.512734	0.130878	0.580653	0.0425634	0.296294	0.299917	0.0719661	0.106087	0.0448723	0.160412	0.261248	0.635396	0.04712	0.676026	0.0172555	0.698971	0.732215	0.245897	0.698904	0.578795	0.621267	0.722022	0.608932	0.458737	0.667252	0.138349	0.657442	0.593236	0.601747
cg04865180	0.0504732	0.895793	0.480976	0.0810594	0.0884811	0.0814738	0.112544	0.382409	0.311807	0.328614	0.830088	0.10899	0.375564	0.462419	0.172681	0.354569	0.461792	0.2612	0.619411	0.308786	0.583069	0.471949	0.476515	0.194979	0.382532	0.602536	0.204122	0.0884477	0.0436252	0.0850559	0.218746	0.620286	0.15675	0.851865	0.0604615	0.892635	0.621815	0.838067	0.509443	0.656329	0.702844	0.75601	0.693298	0.789312	0.743967	0.806771	0.78223	0.770666	0.76938
cg03024760	0.0383371	0.607385	0.268526	0.657601	0.104826	0.0650333	0.0714027	0.558101	0.587257	0.061496	0.0765524	0.68007	0.399607	0.417248	0.211867	0.377317	0.649421	0.229221	0.48989	0.308237	0.361103	0.464443	0.579921	0.558182	0.575375	0.367053	0.171161	0.167591	0.101157	0.139619	0.189718	0.729105	0.124579	0.862748	0.0515033	0.850385	0.673619	0.864605	0.500123	0.656829	0.650241	0.385628	0.682416	0.847723	0.725627	0.710714	0.394231	0.704346	0.54999
cg06918474	0.0703671	0.0348788	0.0463446	0.616807	0.620914	0.76446	0.631145	0.138273	0.621989	0.0816007	0.147656	0.676097	0.437134	0.60599	0.574665	0.432136	0.403753	0.568034	0.532995	0.46538	0.434007	0.363963	0.508493	0.635872	0.523991	0.203792	0.566597	0.175761	0.0677224	0.0616651	0.438246	0.706092	0.535739	0.767924	0.843397	0.739329	0.705422	0.802026	0.688342	0.668866	0.560089	0.756878	0.638134	0.754557	0.66174	0.671845	0.108176	0.543403	0.577658
cg13267264	0.906677	0.613577	0.182682	0.718213	0.531332	0.529635	0.247939	0.193707	0.517261	0.182879	0.566275	0.42759	0.409876	0.717358	0.409966	0.426499	0.725435	0.0748434	0.426548	0.464872	0.499143	0.538795	4.83185e-05	0.567319	0.525129	0.581183	0.344344	0.636126	0.589034	0.0638338	0.272976	0.702319	0.566956	0.804573	0.898625	0.823603	0.736297	0.603737	0.804027	0.723135	0.637614	0.460018	0.687937	0.463979	0.709221	0.832959	0.718259	0.744512	0.696776
cg14169333	0.0409554	0.168726	0.690341	0.0439787	0.047126	0.0338654	0.175986	0.531784	0.574321	0.0546735	0.525571	0.17241	0.313237	0.54958	0.677377	0.449848	0.0838843	0.625123	0.502886	0.54062	0.313922	0.416178	0.592084	0.422335	0.608123	0.41754	0.167384	0.0407536	0.0342645	0.0770533	0.0613216	0.0737764	0.0426569	0.810355	0.812203	0.789843	0.813207	0.872728	0.731647	0.701038	0.613575	0.806817	0.139114	0.251612	0.645044	0.763382	0.0828529	0.673265	0.658987
cg18077971	0.894101	0.760896	0.802486	0.0594945	0.732221	0.808277	0.715089	0.466148	0.602883	0.759898	0.826193	0.760447	0.405991	0.755304	0.601364	0.42802	0.440135	0.543687	0.491925	0.702274	0.514599	0.445162	0.469784	0.722274	0.603712	0.598699	0.153975	0.353222	0.910571	0.505143	0.330597	0.836161	0.441997	0.887431	0.908166	0.87329	0.75612	0.852894	0.800452	0.536914	0.653539	0.549743	0.759128	0.820517	0.825299	0.700026	0.837032	0.716284	0.578787
cg17757602	0.500972	0.0273216	0.562483	0.579748	0.556982	0.838169	0.0356803	0.352381	0.540281	0.846035	0.574347	0.667161	0.423083	0.633099	0.511576	0.406003	0.74851	0.247519	0.432027	0.68031	0.448649	0.498492	0.676618	0.770358	0.690282	0.203257	0.552143	0.0549319	0.0482	0.0535203	0.205084	0.756104	0.383631	0.76411	0.859577	0.717028	0.802611	0.444051	0.771309	0.772478	0.558305	0.827341	0.0929402	0.794363	0.635165	0.749023	0.697806	0.611336	0.645567
cg03011535	0.121417	0.0130323	0.0584782	0.0129348	0.503959	0.0552272	0.578607	0.290789	0.337481	0.232555	0.248461	0.0627873	0.524117	0.0987524	0.533714	0.548133	0.28329	0.630842	0.58598	0.624613	0.438623	0.0269767	0.596285	0.584961	0.498226	0.530596	0.0394155	0.0911627	0.121111	0.161568	0.0766007	0.478608	0.232525	0.347508	0.589123	0.751892	0.735784	0.393888	0.482417	0.666623	0.540071	0.823007	0.0259566	0.691798	0.663357	0.587725	0.405124	0.546042	0.0871523
cg13539545	0.898677	0.828817	0.468724	0.784807	0.655161	0.124617	0.555275	0.597625	0.451709	0.468692	0.807552	0.719238	0.385754	0.758869	0.135601	0.5562	0.774806	0.257367	0.55857	0.384511	0.512737	0.594732	0.647319	0.631834	0.414193	0.5836	0.161842	0.643946	0.884341	0.563052	0.311267	0.839831	0.301057	0.862386	0.888228	0.819163	0.813295	0.851297	0.573423	0.666298	0.695587	0.634701	0.721265	0.838171	0.749145	0.815958	0.798768	0.750552	0.623352
cg06963233	0.422109	0.368871	0.573352	0.0417187	0.0951146	0.518732	0.315184	0.328024	0.387275	0.069853	0.0821128	0.106864	0.558483	0.460425	0.426464	0.435505	0.146426	0.454947	0.532301	0.6541	0.53977	0.580997	0.0260493	0.171772	0.648905	0.516093	0.568718	0.452879	0.0481852	0.0731433	0.320277	0.378992	0.329507	0.573081	0.872558	0.814351	0.319189	0.867847	0.768324	0.724066	0.679573	0.567654	0.633915	0.494625	0.702197	0.403933	0.600912	0.632069	0.278321
cg17053963	0.932874	0.809131	0.386589	0.0423812	0.181607	0.911255	0.103058	0.45558	0.674769	0.120263	0.394766	0.0974426	0.381242	0.53684	0.132122	0.285183	0.144739	0.308812	0.404525	0.0792787	0.33022	0.343326	0.362549	0.69307	0.325461	0.400203	0.588809	0.0370356	0.0433619	0.056849	0.399976	0.789121	0.22559	0.780763	0.93095	0.863515	0.6369	0.890905	0.188557	0.549649	0.701365	0.681941	0.528122	0.888436	0.696904	0.857798	0.477346	0.628876	0.654779
cg10375890	0.0478017	0.0612493	0.151894	0.0983708	0.548336	0.0532727	0.115456	0.662236	0.139326	0.11902	0.610057	0.0769932	0.344441	0.0281478	0.576268	0.545405	0.820901	0.486483	0.180224	0.369188	0.50355	0.674283	0.701427	0.673147	0.698781	0.597241	0.586649	0.101542	0.0555257	0.141245	0.316276	0.103495	0.129681	0.898671	0.911051	0.82309	0.761388	0.668804	0.70743	0.748573	0.745392	0.807928	0.724499	0.659347	0.738245	0.200258	0.188849	0.526509	0.864473
cg02653559	0.875953	0.00415269	0.457377	0.434244	0.64133	0.18608	0.198343	0.220066	0.463424	0.45679	0.549041	0.512048	0.225661	0.715183	0.0416727	0.364681	0.404535	0.071025	0.283774	0.360705	0.391398	0.403623	0.502197	0.788656	0.0306162	0.552712	0.281935	0.67095	0.650764	0.304782	0.308913	0.654778	0.212465	0.851115	0.836601	0.784915	0.540375	0.849655	0.431827	0.492125	0.749572	0.136136	0.662082	0.144501	0.714607	0.547117	0.778043	0.574865	0.540406
cg19883384	0.81481	0.135196	0.564046	0.664537	0.474676	0.659535	0.513416	0.280263	0.53845	0.442494	0.760459	0.107179	0.358211	0.572539	0.37595	0.182265	0.587296	0.288108	0.320642	0.196166	0.298923	0.438212	0.386033	0.698786	0.158266	0.420703	0.121077	0.447016	0.700196	0.0290938	0.334636	0.614735	0.141108	0.665887	0.809769	0.801031	0.526674	0.742253	0.763965	0.580773	0.532386	0.249079	0.598739	0.516701	0.509523	0.679357	0.668922	0.601268	0.430723
cg00034076	0.831118	0.072535	0.56631	0.0422701	0.55615	0.666395	0.611254	0.14927	0.478231	0.649703	0.096143	0.693074	0.453755	0.272053	0.141516	0.377619	0.623119	0.292353	0.4864	0.329477	0.49755	0.378658	0.504263	0.392679	0.431163	0.560578	0.419689	0.221876	0.102142	0.0638735	0.201946	0.796144	0.112578	0.0699366	0.749616	0.796075	0.676486	0.494371	0.428386	0.734272	0.620712	0.509032	0.690993	0.725787	0.717252	0.782523	0.735367	0.69978	0.560997
cg27546977	0.5925	0.0794753	0.0932734	0.785849	0.173611	0.804524	0.145766	0.42161	0.234059	0.0875346	0.132785	0.855432	0.527271	0.11432	0.395894	0.493351	0.437768	0.730273	0.574749	0.199247	0.538188	0.562439	0.640732	0.698345	0.662748	0.433656	0.135295	0.701187	0.0767225	0.316852	0.346856	0.784736	0.108164	0.915875	0.0660035	0.873011	0.385718	0.60852	0.190913	0.093373	0.60094	0.352865	0.80826	0.0939279	0.851161	0.612128	0.233479	0.590586	0.826267
cg14007067	0.198173	0.109841	0.114216	0.685193	0.0690581	0.0418554	0.583086	0.159941	0.592406	0.38943	0.284227	0.535887	0.411065	0.703767	0.476108	0.320267	0.751212	0.191998	0.571529	0.709972	0.504828	0.474611	0.486624	0.686575	0.0980611	0.371988	0.129828	0.382082	0.0489382	0.0439032	0.310914	0.208481	0.0648273	0.776623	0.0457067	0.749475	0.645481	0.74206	0.57071	0.627547	0.58263	0.781731	0.611979	0.658036	0.671687	0.687612	0.611419	0.598934	0.549974
cg03927133	0.0451331	0.108581	0.122727	0.343349	0.0920423	0.615493	0.114738	0.676216	0.453078	0.11407	0.517194	0.780935	0.56166	0.172078	0.701786	0.442984	0.139504	0.668981	0.611553	0.713126	0.345825	0.183947	0.612042	0.268179	0.637692	0.376521	0.437273	0.437675	0.0524314	0.192249	0.691031	0.131843	0.148409	0.900968	0.922519	0.833022	0.761406	0.221253	0.902786	0.79982	0.670956	0.777801	0.703088	0.743956	0.766833	0.24642	0.781998	0.580193	0.115593
cg19646112	0.0210465	0.0323058	0.0960362	0.613035	0.286255	0.631669	0.235629	0.426364	0.243269	0.138568	0.192055	0.411351	0.504589	0.0566794	0.516277	0.430194	0.147346	0.527375	0.530719	0.553177	0.340277	0.51112	0.461183	0.0547359	0.624784	0.335831	0.529015	0.0898567	0.0415478	0.709898	0.278178	0.0905847	0.357733	0.606459	0.781164	0.709407	0.339004	0.690455	0.774905	0.690247	0.609918	0.489571	0.567234	0.416045	0.644175	0.613576	0.60721	0.127527	0.638104
cg09649610	0.0976059	0.525319	0.0567404	0.301833	0.522514	0.0349469	0.0631627	0.401818	0.321088	0.493058	0.364183	0.376985	0.489095	0.585835	0.678246	0.382832	0.34814	0.403355	0.491543	0.21217	0.335334	0.611409	0.0277497	0.78385	0.728107	0.455013	0.706635	0.0429253	0.644398	0.0869629	0.15254	0.511904	0.274814	0.670364	0.888218	0.717449	0.807506	0.907792	0.56497	0.552265	0.695783	0.581735	0.712593	0.863513	0.798102	0.280431	0.627925	0.755981	0.591316
cg21554552	0.0208406	0.0120834	0.0349105	0.0229064	0.0450562	0.513601	0.0289254	0.60832	0.0575765	0.0538199	0.10795	0.0245128	0.438046	0.536695	0.576223	0.463735	0.402323	0.0149498	0.589006	0.481223	0.451607	0.529307	0.479388	0.0159088	0.601542	0.552537	0.686104	0.503026	0.0179659	0.189497	0.473049	0.0208117	0.515821	0.774653	0.772999	0.744103	0.686348	0.0992324	0.66687	0.771593	0.695695	0.714541	0.465671	0.119781	0.37595	0.810064	0.14779	0.138389	0.47764
cg27011480	0.035948	0.0216036	0.451726	0.294351	0.0560622	0.749561	0.36872	0.67609	0.405089	0.168478	0.391409	0.0644955	0.538428	0.0657507	0.156005	0.688867	0.118667	0.35292	0.508247	0.0762329	0.209332	0.0602328	0.691049	0.398011	0.325101	0.731264	0.872301	0.156137	0.0405838	0.235788	0.624286	0.425857	0.652481	0.332429	0.861451	0.797966	0.689168	0.584443	0.239983	0.755351	0.803356	0.619666	0.851265	0.561327	0.846685	0.574659	0.10785	0.658808	0.807016
cg13866527	0.731596	0.634548	0.452582	0.45661	0.0502854	0.350894	0.12484	0.285868	0.370944	0.499307	0.417641	0.657505	0.220455	0.792506	0.097516	0.297724	0.654821	0.038631	0.193761	0.0835719	0.326084	0.306116	0.382611	0.622639	0.175452	0.569033	0.0319922	0.396397	0.0494214	0.0418868	0.0692835	0.630263	0.0347023	0.837051	0.452679	0.827869	0.755255	0.477384	0.866264	0.698139	0.600084	0.461432	0.659431	0.729454	0.659492	0.780879	0.647097	0.668172	0.505094
cg15883716	0.0617938	0.806627	0.685265	0.0580173	0.627315	0.0342025	0.0945004	0.542327	0.0704489	0.62412	0.0611141	0.713958	0.350314	0.276055	0.30637	0.459769	0.794087	0.290229	0.336306	0.700864	0.50841	0.359579	0.587556	0.393873	0.424808	0.498986	0.166478	0.104478	0.435107	0.107077	0.425102	0.79465	0.376066	0.579549	0.862572	0.751996	0.155768	0.346634	0.67793	0.56609	0.734729	0.476678	0.648219	0.841072	0.622258	0.669703	0.204037	0.606084	0.616471
cg04281464	0.0261105	0.540739	0.187293	0.0140289	0.0366457	0.0123218	0.429166	0.451091	0.0245396	0.0229607	0.14989	0.290504	0.503495	0.0823089	0.496064	0.437016	0.392049	0.594282	0.392199	0.388365	0.221507	0.345007	0.577952	0.371429	0.175852	0.282024	0.177619	0.51617	0.0169857	0.265924	0.523754	0.733441	0.0377532	0.800013	0.830281	0.770924	0.173288	0.861784	0.598872	0.629398	0.604178	0.51511	0.63295	0.670493	0.659422	0.359135	0.674974	0.558569	0.233127
cg03752218	0.0500579	0.742792	0.534884	0.61219	0.0940934	0.440504	0.294925	0.429452	0.435437	0.672875	0.798773	0.0535477	0.392967	0.415399	0.17441	0.385094	0.424319	0.33277	0.474462	0.320577	0.379348	0.453717	0.570629	0.192484	0.39291	0.41482	0.563109	0.527352	0.49786	0.0885652	0.124976	0.547739	0.0630165	0.840205	0.878624	0.79789	0.834445	0.337127	0.481847	0.608348	0.62924	0.684675	0.592157	0.65683	0.758018	0.732314	0.740453	0.610866	0.5032
cg16804284	0.522649	0.117438	0.371748	0.754552	0.413923	0.663165	0.634522	0.558547	0.488687	0.70927	0.812482	0.185422	0.371302	0.316783	0.379631	0.356029	0.405811	0.443874	0.281366	0.523622	0.390991	0.518754	0.456922	0.648187	0.402098	0.653296	0.397044	0.557091	0.0596493	0.545692	0.36509	0.852546	0.324697	0.819826	0.927444	0.824994	0.609118	0.677393	0.870344	0.68209	0.685266	0.405877	0.666332	0.836597	0.768574	0.79846	0.82851	0.757425	0.51808
cg19981568	0.844362	0.823289	0.550006	0.64733	0.505096	0.730995	0.321023	0.399134	0.512025	0.633232	0.542789	0.653495	0.274451	0.564863	0.0521127	0.324498	0.64857	0.0765722	0.289018	0.445502	0.32627	0.447644	0.461832	0.536858	0.429406	0.277878	0.0931983	0.482241	0.420469	0.18937	0.240285	0.649258	0.151066	0.800906	0.844635	0.69713	0.551724	0.459764	0.327941	0.597852	0.566301	0.399708	0.632525	0.597633	0.62646	0.765012	0.666696	0.567912	0.349736
cg06785999	0.142371	0.776233	0.4764	0.0232545	0.606794	0.0565702	0.464899	0.549165	0.590486	0.124788	0.7992	0.325687	0.453625	0.689249	0.241615	0.523396	0.73104	0.278743	0.489478	0.509162	0.532713	0.468708	0.554582	0.611899	0.469915	0.495199	0.188757	0.582973	0.543093	0.623137	0.228709	0.732942	0.368311	0.800637	0.899283	0.769304	0.723474	0.890578	0.76989	0.620165	0.612176	0.43768	0.690598	0.713268	0.678097	0.780302	0.729439	0.68671	0.634951
cg25775322	0.0202374	0.409655	0.563581	0.0522952	0.412566	0.4201	0.416091	0.167707	0.501489	0.832783	0.214438	0.0718815	0.358585	0.623275	0.372478	0.476146	0.599029	0.141694	0.475824	0.6604	0.411525	0.50785	0.462508	0.035862	0.689943	0.390101	0.484393	0.447308	0.0258095	0.115051	0.340212	0.0522578	0.0985722	0.822276	0.915593	0.812037	0.828146	0.884032	0.844688	0.712148	0.681164	0.785063	0.693668	0.830761	0.60309	0.523776	0.458723	0.711793	0.52381
cg07726139	0.116676	0.563897	0.247256	0.319909	0.456276	0.0418066	0.148576	0.519035	0.0709181	0.162024	0.0708067	0.514856	0.449591	0.0333666	0.387001	0.326189	0.326757	0.05261	0.277853	0.708131	0.513721	0.0375666	0.252836	0.687054	0.0391359	0.0254624	0.106905	0.040426	0.0318053	0.0536937	0.0968429	0.5312	0.0235607	0.838179	0.913331	0.81047	0.828622	0.693389	0.0308773	0.703408	0.620765	0.859219	0.670192	0.846218	0.764838	0.758907	0.445078	0.597892	0.730553
cg08384637	0.0454864	0.550869	0.451128	0.56464	0.0509365	0.133417	0.0460751	0.21494	0.565745	0.0268868	0.319342	0.0535248	0.425713	0.386568	0.43758	0.35378	0.3414	0.101001	0.494792	0.667622	0.346503	0.440781	0.301187	0.68949	0.323024	0.340208	0.0831645	0.49131	0.0272571	0.028684	0.108401	0.0199274	0.45694	0.784	0.0697063	0.724665	0.732162	0.799927	0.570582	0.699555	0.61493	0.690023	0.585314	0.188211	0.740928	0.769451	0.678505	0.705222	0.264367
cg02650317	0.0456547	0.0272179	0.0475571	0.591493	0.0361589	0.587268	0.0585529	0.170335	0.35002	0.131283	0.136469	0.231929	0.434476	0.248258	0.638542	0.428119	0.492416	0.105161	0.312999	0.661472	0.415893	0.217857	0.552072	0.459107	0.703118	0.230132	0.437341	0.311557	0.0474727	0.0680279	0.0893221	0.62514	0.336815	0.657172	0.538649	0.657721	0.832615	0.514924	0.579617	0.723635	0.560628	0.609375	0.613476	0.203565	0.711478	0.754779	0.706326	0.630917	0.61916
cg05341539	0.919439	0.848015	0.295416	0.708996	0.721308	0.913297	0.742879	0.492782	0.736624	0.909858	0.831861	0.705632	0.474782	0.815117	0.664069	0.374941	0.708379	0.594312	0.437963	0.763551	0.440913	0.544282	0.534315	0.703309	0.0886669	0.464492	0.649596	0.65548	0.133722	0.903453	0.483576	0.817359	0.415279	0.861067	0.912357	0.837243	0.837762	0.133605	0.8548	0.843551	0.664463	0.0628699	0.65173	0.851053	0.665641	0.884894	0.738261	0.739475	0.587716
cg23026864	0.541764	0.776025	0.789682	0.096366	0.0614423	0.0410436	0.611771	0.178568	0.68057	0.731916	0.542431	0.707292	0.395002	0.493145	0.518511	0.431079	0.453833	0.52936	0.507211	0.498904	0.485526	0.522615	0.601866	0.741512	0.612245	0.435232	0.128976	0.158089	0.0550341	0.161908	0.213233	0.138474	0.515412	0.76766	0.0307915	0.776268	0.748305	0.0337967	0.74841	0.752565	0.122946	0.546125	0.100105	0.780867	0.118472	0.203029	0.734266	0.730855	0.527029
cg13482308	0.0254824	0.0498298	0.690881	0.243413	0.651434	0.468165	0.480263	0.5303	0.315044	0.149989	0.209427	0.751025	0.50242	0.149428	0.635733	0.490214	0.224581	0.366374	0.461064	0.597572	0.463578	0.486913	0.583023	0.78519	0.621452	0.46624	0.266558	0.115098	0.127679	0.142323	0.42865	0.132807	0.530419	0.779301	0.820592	0.776747	0.540982	0.872017	0.696354	0.641481	0.610454	0.730963	0.60466	0.767745	0.716685	0.515938	0.680215	0.553255	0.770783
cg15711902	0.581336	0.19435	0.273122	0.674193	0.737005	0.687206	0.14495	0.307232	0.324832	0.461312	0.700799	0.451936	0.304474	0.238192	0.055122	0.313085	0.664421	0.0723812	0.399098	0.15668	0.357459	0.556773	0.479184	0.324836	0.362454	0.312332	0.0485061	0.544335	0.0411962	0.172317	0.0834992	0.446135	0.144522	0.600487	0.890507	0.596687	0.452766	0.798594	0.653407	0.544977	0.709317	0.060976	0.57875	0.277597	0.738183	0.68667	0.649769	0.539297	0.302584
cg21771200	0.75056	0.510206	0.0675779	0.483107	0.535771	0.797278	0.088945	0.436728	0.170894	0.0690835	0.099537	0.0445513	0.15658	0.714099	0.0613042	0.382137	0.110799	0.474853	0.0999903	0.168189	0.0974981	0.474525	0.503372	0.131066	0.525449	0.0568836	0.627081	0.0506479	0.043045	0.479926	0.446833	0.0531727	0.522026	0.789007	0.836383	0.748741	0.523348	0.800707	0.707091	0.776414	0.314721	0.233192	0.594417	0.766764	0.33342	0.757063	0.538536	0.512379	0.623244
cg08369368	0.155351	0.0807971	0.766513	0.078213	0.48161	0.772008	0.167863	0.372081	0.610623	0.860432	0.366563	0.167551	0.420623	0.145382	0.122169	0.463026	0.142284	0.594855	0.423431	0.512982	0.436249	0.498597	0.557242	0.529475	0.680476	0.499017	0.696868	0.23225	0.0992366	0.338612	0.393451	0.169355	0.444044	0.824888	0.898601	0.799612	0.161322	0.867562	0.789227	0.681842	0.603845	0.0961605	0.717625	0.756829	0.748533	0.598365	0.744669	0.530699	0.548405
cg06470822	0.510143	0.312829	0.271729	0.0520895	0.0893105	0.0381576	0.51091	0.443169	0.469886	0.907039	0.528262	0.455925	0.383419	0.680579	0.59799	0.393483	0.739165	0.117408	0.403351	0.453413	0.398623	0.527626	0.281414	0.797708	0.686666	0.593952	0.574125	0.0438994	0.0317539	0.617829	0.120712	0.491021	0.360056	0.837044	0.927807	0.827013	0.86727	0.921223	0.0611688	0.744634	0.620665	0.91578	0.691788	0.539956	0.817869	0.496683	0.365282	0.645826	0.487162
cg09971314	0.577586	0.478468	0.0496942	0.662577	0.309924	0.032106	0.582476	0.519786	0.462876	0.0909504	0.146061	0.701781	0.110415	0.631094	0.202121	0.450509	0.716102	0.288255	0.517686	0.697105	0.594946	0.107927	0.563203	0.105482	0.653753	0.498351	0.145091	0.0834791	0.551375	0.287808	0.521048	0.482152	0.506035	0.764385	0.857864	0.586308	0.783562	0.0597212	0.061156	0.499852	0.614906	0.801446	0.551661	0.556661	0.557588	0.537793	0.0483551	0.451968	0.713427
cg14817655	0.461324	0.0599449	0.473306	0.659632	0.39473	0.886861	0.420699	0.467032	0.541852	0.739571	0.565172	0.207708	0.450491	0.704607	0.677118	0.440497	0.777778	0.299417	0.46039	0.735985	0.567717	0.605529	0.581838	0.0947884	0.808518	0.615385	0.496782	0.517568	0.126954	0.106537	0.350074	0.46026	0.429544	0.823492	0.871882	0.788779	0.850091	0.867044	0.788165	0.746094	0.718184	0.893742	0.750522	0.807517	0.699572	0.724009	0.774995	0.641738	0.509091
cg18815343	0.0197796	0.119429	0.16566	0.0262953	0.30799	0.0315917	0.491112	0.398093	0.402263	0.822017	0.514541	0.636835	0.370123	0.553044	0.0721528	0.307586	0.619761	0.525591	0.401158	0.586229	0.412092	0.40543	0.458491	0.350093	0.567791	0.318208	0.0534443	0.0293848	0.351346	0.0516053	0.520271	0.0294606	0.401469	0.371571	0.853096	0.688679	0.695279	0.780633	0.592477	0.844732	0.578308	0.761291	0.54313	0.0425007	0.508395	0.530158	0.0350711	0.521266	0.636095
cg06463958	0.148125	0.873308	0.547561	0.716537	0.245992	0.852648	0.144096	0.520768	0.72326	0.828356	0.589553	0.75525	0.377932	0.820607	0.174414	0.392038	0.760479	0.0800584	0.463759	0.691641	0.519505	0.579319	0.604893	0.819751	0.58597	0.571891	0.612446	0.637772	0.902708	0.277674	0.205341	0.795135	0.466745	0.858962	0.952643	0.848789	0.835602	0.911986	0.836239	0.77535	0.666385	0.698904	0.790759	0.784429	0.684205	0.855227	0.742948	0.832927	0.721241
cg07204280	0.0280576	0.0371468	0.035374	0.0946894	0.258873	0.752528	0.0585642	0.60497	0.0448069	0.0819632	0.162463	0.0825069	0.4853	0.0299182	0.349861	0.408509	0.663534	0.118043	0.54	0.802893	0.52833	0.423944	0.30724	0.0580913	0.748593	0.631823	0.643138	0.16611	0.0715384	0.0773698	0.499614	0.0776942	0.383765	0.84349	0.850622	0.819383	0.788554	0.873961	0.800599	0.67244	0.699772	0.855373	0.72422	0.0769964	0.730682	0.506891	0.0510599	0.357324	0.561287
cg15900657	0.0324202	0.813624	0.560441	0.48643	0.438815	0.0191179	0.0236619	0.0134046	0.478419	0.218067	0.745436	0.426239	0.401785	0.43132	0.617303	0.205475	0.530055	0.0241067	0.0209763	0.0336395	0.278155	0.426855	0.578234	0.705794	0.0196948	0.242987	0.0201587	0.47482	0.0220609	0.506235	0.0376565	0.0212563	0.204924	0.705638	0.464278	0.0843549	0.439292	0.0325125	0.742485	0.0522076	0.615812	0.592637	0.0366717	0.757307	0.0181831	0.427378	0.71084	0.632194	0.642425
cg10667877	0.137296	0.0200975	0.108226	0.0346117	0.121927	0.0187349	0.297704	0.17494	0.362755	0.0306947	0.3091	0.0362494	0.546198	0.117443	0.520394	0.541298	0.167877	0.281838	0.334161	0.163986	0.518566	0.0555172	0.561005	0.405084	0.472051	0.332821	0.565909	0.0762686	0.0359682	0.30552	0.398659	0.503431	0.0193644	0.678458	0.540484	0.673381	0.656839	0.437303	0.0844885	0.679656	0.596673	0.607592	0.560774	0.611704	0.647982	0.475147	0.53814	0.592568	0.663987
cg13721134	0.35926	0.858776	0.421083	0.620289	0.71286	0.0269824	0.179197	0.104361	0.195595	0.230383	0.419327	0.553483	0.292814	0.418372	0.432457	0.239435	0.772968	0.280128	0.350784	0.512568	0.336522	0.407271	0.398637	0.269479	0.199012	0.445084	0.0551572	0.0689893	0.853447	0.0499901	0.272359	0.829388	0.373094	0.747185	0.34265	0.661574	0.731641	0.82833	0.418492	0.731601	0.561398	0.5794	0.606942	0.817786	0.627167	0.670465	0.614883	0.582553	0.138065
cg18856388	0.115241	0.831362	0.49396	0.425441	0.221934	0.0133391	0.0454171	0.0714365	0.355304	0.672023	0.118569	0.075508	0.301007	0.487298	0.0623401	0.402893	0.151965	0.378883	0.524253	0.330762	0.395221	0.505316	0.700826	0.423052	0.53805	0.315263	0.0302288	0.306404	0.088598	0.271395	0.103899	0.497631	0.0461568	0.771392	0.817154	0.80897	0.543628	0.909113	0.0691512	0.793788	0.581913	0.624166	0.636754	0.750531	0.729408	0.516875	0.639588	0.704234	0.38741
cg11183632	0.0312419	0.0142281	0.0732119	0.449817	0.0576411	0.446303	0.387721	0.303867	0.462332	0.520614	0.224375	0.638498	0.451514	0.0528705	0.1425	0.282964	0.60574	0.0962492	0.469153	0.634842	0.378335	0.506986	0.43029	0.621484	0.546132	0.428506	0.104326	0.0518261	0.0549683	0.0625786	0.194764	0.595977	0.0679389	0.655017	0.0351562	0.663913	0.66484	0.744888	0.462831	0.600529	0.509741	0.721188	0.556095	0.670744	0.56537	0.243768	0.0378007	0.582712	0.487213
cg25529393	0.0891283	0.383738	0.661317	0.0452533	0.0644932	0.772779	0.552495	0.28798	0.353949	0.0823549	0.170254	0.0436765	0.284987	0.685559	0.497231	0.344402	0.488271	0.258181	0.30719	0.610621	0.421721	0.251295	0.471035	0.652706	0.540841	0.277314	0.686696	0.349345	0.385393	0.321899	0.12921	0.0831778	0.227953	0.663495	0.788936	0.698215	0.757899	0.853911	0.684158	0.618241	0.509096	0.767767	0.0999014	0.720936	0.672613	0.718005	0.0604661	0.597166	0.563543
cg10757144	0.924786	0.80101	0.404343	0.689689	0.758568	0.356949	0.0697383	0.429222	0.242511	0.384362	0.736032	0.084658	0.10352	0.681304	0.0891199	0.372955	0.703673	0.377506	0.317734	0.226122	0.366348	0.266565	0.289376	0.0409876	0.435264	0.420706	0.0910466	0.492305	0.790585	0.773446	0.12951	0.554428	0.35525	0.856306	0.480797	0.829023	0.256297	0.0935682	0.788351	0.538171	0.528472	0.0475561	0.670985	0.79979	0.717402	0.823083	0.544631	0.515328	0.436842
cg10227358	0.0586473	0.743989	0.226638	0.0295161	0.574948	0.879436	0.326648	0.36918	0.336573	0.16203	0.740019	0.549646	0.337592	0.456862	0.548685	0.299137	0.739492	0.573066	0.419243	0.569158	0.360659	0.440889	0.41915	0.374835	0.503329	0.458983	0.503672	0.318821	0.810589	0.0847902	0.494143	0.480595	0.351872	0.748038	0.839682	0.774972	0.749782	0.873034	0.772195	0.648232	0.580801	0.825711	0.55963	0.681452	0.681576	0.779372	0.566926	0.692596	0.592521
cg05622465	0.0369538	0.112056	0.0435422	0.0329601	0.173352	0.0687317	0.0362553	0.232757	0.222932	0.7599	0.479395	0.436708	0.479299	0.032859	0.559949	0.411037	0.119069	0.337711	0.44725	0.521259	0.46923	0.571118	0.504056	0.101602	0.554321	0.402324	0.473759	0.0452756	0.0361445	0.0724355	0.373057	0.184882	0.260858	0.789865	0.866546	0.788881	0.702215	0.820749	0.639266	0.630721	0.580075	0.707629	0.599111	0.50847	0.707551	0.782533	0.41807	0.530912	0.512584
cg25574024	0.237738	0.577949	0.34758	0.644156	0.0909122	0.0453828	0.484434	0.261388	0.0946654	0.199158	0.367072	0.604267	0.618656	0.0271548	0.64698	0.495462	0.447825	0.154159	0.523301	0.716422	0.535376	0.352879	0.616174	0.502261	0.739916	0.362004	0.187912	0.142248	0.0527529	0.180666	0.49115	0.0549485	0.341057	0.823875	0.846963	0.810587	0.697289	0.862863	0.828691	0.674778	0.664991	0.505836	0.649115	0.0631801	0.713241	0.626573	0.528953	0.700153	0.748004
cg03575641	0.602922	0.57145	0.588057	0.623264	0.271094	0.162869	0.635179	0.509602	0.518037	0.675762	0.809567	0.0914602	0.508791	0.834759	0.63597	0.377049	0.761188	0.0595552	0.448577	0.170981	0.433399	0.566372	0.317337	0.56459	0.616249	0.458519	0.632037	0.0393543	0.0425766	0.0985644	0.43295	0.363008	0.486361	0.79654	0.73452	0.852569	0.781103	0.837163	0.5693	0.859018	0.690792	0.851685	0.664503	0.592966	0.596923	0.868348	0.0455492	0.499935	0.424709
cg27569446	0.074279	0.0188081	0.017102	0.038983	0.111551	0.579006	0.016575	0.519824	0.063215	0.0554788	0.268088	0.0308798	0.426155	0.54277	0.560283	0.481804	0.495386	0.0274637	0.514474	0.571284	0.46931	0.543885	0.477721	0.0286449	0.550133	0.540927	0.591473	0.516764	0.025599	0.330791	0.523166	0.0418364	0.47913	0.712224	0.787709	0.660739	0.716791	0.449828	0.65541	0.665623	0.615205	0.723208	0.520686	0.237254	0.424814	0.68586	0.191692	0.236987	0.40064
cg07474494	0.0265488	0.034891	0.051715	0.629144	0.534302	0.87377	0.27433	0.481188	0.684036	0.501202	0.777496	0.454766	0.3406	0.276775	0.342973	0.183389	0.698805	0.534634	0.552698	0.611234	0.370051	0.605694	0.0402264	0.201422	0.418501	0.23456	0.0792465	0.0519529	0.0408549	0.077502	0.115702	0.048552	0.0869572	0.743825	0.862234	0.77504	0.378757	0.423249	0.499355	0.77385	0.56776	0.575775	0.0467215	0.0398791	0.766745	0.792393	0.648334	0.474253	0.700842
cg08146483	0.888118	0.726912	0.745607	0.62539	0.170155	0.873618	0.570768	0.505689	0.679092	0.745675	0.791278	0.797016	0.424325	0.682279	0.584614	0.436579	0.707632	0.557591	0.518306	0.712728	0.3928	0.552703	0.533322	0.751117	0.659279	0.447213	0.220002	0.0825002	0.851386	0.126181	0.15273	0.485158	0.330711	0.871334	0.877032	0.839538	0.693713	0.503568	0.813498	0.715061	0.692912	0.740652	0.621981	0.842373	0.709524	0.782539	0.733509	0.680991	0.580147
cg09486902	0.0797194	0.105425	0.229309	0.0482189	0.371781	0.0565028	0.660423	0.468878	0.488093	0.704055	0.748451	0.1226	0.453255	0.292335	0.685233	0.508346	0.140972	0.537652	0.123023	0.533111	0.535824	0.579756	0.0950336	0.0490203	0.557013	0.562951	0.694786	0.0956773	0.0976839	0.097952	0.473928	0.47257	0.404803	0.546488	0.885379	0.748425	0.120245	0.854885	0.216937	0.648969	0.65589	0.818822	0.688447	0.464992	0.695686	0.586315	0.601016	0.685664	0.756765
cg01382137	0.778628	0.0667889	0.42066	0.517497	0.591155	0.67383	0.287446	0.288436	0.505498	0.217326	0.631458	0.071977	0.425796	0.494647	0.0793924	0.287161	0.479185	0.0664071	0.504354	0.29886	0.27004	0.46845	0.113346	0.621899	0.0937532	0.492375	0.0823431	0.615531	0.582333	0.656431	0.164651	0.506827	0.287375	0.690702	0.462048	0.783018	0.493542	0.760598	0.538951	0.567567	0.667903	0.347559	0.631634	0.319709	0.636362	0.705011	0.739135	0.674272	0.428037
cg23210852	0.0505481	0.0142303	0.506329	0.0289051	0.0753149	0.017477	0.487844	0.410899	0.533424	0.0752232	0.363528	0.206545	0.331228	0.420543	0.297085	0.278119	0.679605	0.290693	0.294188	0.489608	0.349592	0.451987	0.414538	0.545411	0.531857	0.345509	0.625882	0.0345386	0.0219959	0.0312691	0.216637	0.489159	0.269868	0.724335	0.86706	0.695433	0.649294	0.831354	0.804047	0.0543664	0.529882	0.477308	0.548374	0.715835	0.526289	0.757587	0.265145	0.501439	0.388884
cg14168923	0.603816	0.536761	0.56425	0.0462601	0.0484279	0.799526	0.0586056	0.420255	0.345521	0.104862	0.412188	0.0589431	0.398658	0.4661	0.618717	0.427325	0.115539	0.634325	0.51316	0.486961	0.517892	0.411726	0.47245	0.71235	0.389717	0.321345	0.516463	0.261808	0.0264986	0.0775269	0.301158	0.267362	0.289555	0.766052	0.810642	0.800903	0.767001	0.740368	0.562387	0.682759	0.637133	0.793976	0.573943	0.767485	0.680406	0.625706	0.561273	0.68103	0.526289
cg10440578	0.821547	0.825237	0.809976	0.415313	0.515595	0.782245	0.218821	0.318257	0.62131	0.758116	0.809951	0.649689	0.340345	0.745152	0.215467	0.250448	0.738824	0.601859	0.486462	0.434363	0.439855	0.468183	0.542391	0.746876	0.54728	0.591216	0.472552	0.814181	0.838481	0.111111	0.328874	0.833582	0.388786	0.873145	0.854895	0.769887	0.759375	0.655604	0.683181	0.741505	0.713713	0.781983	0.638804	0.606599	0.678465	0.812559	0.732581	0.673887	0.701526
cg19250799	0.64226	0.221206	0.804906	0.71046	0.313702	0.949742	0.672538	0.5613	0.491685	0.656458	0.823791	0.675979	0.396013	0.832886	0.665349	0.358657	0.560754	0.400258	0.426202	0.727885	0.374613	0.59386	0.555293	0.754169	0.535634	0.387954	0.603935	0.741365	0.0410609	0.888556	0.393525	0.0335783	0.335843	0.857692	0.923274	0.87934	0.505071	0.491605	0.897148	0.840367	0.673971	0.520776	0.667865	0.893899	0.724296	0.865242	0.769308	0.695233	0.649754
cg01793449	0.0863951	0.588397	0.826971	0.695953	0.484704	0.897701	0.614686	0.501082	0.610606	0.738051	0.786545	0.19139	0.424993	0.818148	0.438171	0.350527	0.713903	0.664143	0.628367	0.658139	0.385092	0.545879	0.681244	0.628059	0.339305	0.548449	0.653829	0.387365	0.504837	0.703347	0.335337	0.86057	0.486004	0.319028	0.897468	0.87689	0.858844	0.891129	0.858334	0.752598	0.546658	0.743774	0.783249	0.819236	0.570621	0.788286	0.795689	0.753235	0.83142
cg13850355	0.0854882	0.0334429	0.590105	0.171817	0.156289	0.596344	0.473848	0.492635	0.493179	0.77329	0.489458	0.261934	0.505011	0.450696	0.521319	0.443531	0.126684	0.333053	0.446659	0.0965931	0.414058	0.298385	0.465912	0.605388	0.467117	0.487592	0.104369	0.0916779	0.411273	0.133731	0.376723	0.698282	0.0835734	0.803898	0.0391763	0.81083	0.536343	0.369581	0.718149	0.515853	0.636231	0.669262	0.55952	0.832543	0.663588	0.824074	0.692581	0.715628	0.764857
cg07593839	0.462786	0.0931116	0.495422	0.574708	0.0829852	0.433251	0.467989	0.484792	0.598481	0.498146	0.678183	0.0680426	0.393848	0.460914	0.37262	0.370203	0.0921005	0.108684	0.547241	0.650057	0.420525	0.518749	0.410165	0.725039	0.593009	0.38501	0.585681	0.149303	0.0633709	0.113527	0.309895	0.359472	0.065771	0.744182	0.365012	0.746515	0.759916	0.672496	0.828605	0.625371	0.533131	0.620299	0.0594036	0.325827	0.706614	0.78121	0.573306	0.629955	0.695014
cg17705334	0.364674	0.700148	0.0468289	0.0452769	0.462558	0.72155	0.545764	0.30526	0.524762	0.872971	0.63215	0.411885	0.393617	0.157123	0.452584	0.208561	0.0843341	0.419612	0.295395	0.0546298	0.325684	0.377841	0.0444964	0.604889	0.433855	0.228756	0.579565	0.384338	0.040237	0.678478	0.428977	0.0353249	0.320559	0.565233	0.743285	0.605215	0.686701	0.760741	0.66093	0.837931	0.418115	0.738737	0.416145	0.0723138	0.152519	0.0935129	0.505839	0.571969	0.464677
cg25662463	0.596081	0.0118029	0.256674	0.628317	0.0501646	0.696269	0.0355383	0.0824659	0.527358	0.454589	0.489248	0.573983	0.269503	0.371981	0.397537	0.235943	0.58955	0.0769322	0.426106	0.319015	0.303396	0.0562092	0.400796	0.480783	0.408241	0.450992	0.442899	0.293724	0.0291329	0.0237247	0.129055	0.432884	0.033084	0.663387	0.787162	0.564564	0.478708	0.498544	0.664979	0.551751	0.540966	0.572634	0.027239	0.635803	0.573532	0.600314	0.594834	0.558802	0.477078
cg21814278	0.0144286	0.436921	0.35737	0.496747	0.0219091	0.439461	0.575252	0.26995	0.0229136	0.610159	0.526501	0.0168656	0.395672	0.436219	0.496983	0.281203	0.472167	0.0337444	0.411866	0.509477	0.145594	0.321912	0.0291265	0.614039	0.446282	0.277801	0.0194558	0.0176706	0.377794	0.0630389	0.476939	0.3532	0.283621	0.0642312	0.0117955	0.689537	0.531183	0.416886	0.10217	0.755685	0.512621	0.281199	0.475707	0.0146067	0.0834978	0.545525	0.434715	0.46873	0.0705127
cg09424759	0.0457504	0.0750776	0.480326	0.0669852	0.0814803	0.84214	0.462786	0.488753	0.54411	0.124578	0.537682	0.725798	0.444356	0.654042	0.278673	0.405782	0.728145	0.228038	0.591048	0.642602	0.527144	0.533851	0.521048	0.733928	0.289928	0.469277	0.166312	0.111373	0.0353508	0.0972865	0.230722	0.0442892	0.377732	0.754488	0.35148	0.737188	0.577841	0.746343	0.790979	0.53901	0.615861	0.345096	0.610492	0.635439	0.707	0.7628	0.669154	0.633787	0.721471
cg22865470	0.0961338	0.14405	0.548708	0.560599	0.8	0.179988	0.510245	0.512015	0.607872	0.150125	0.673542	0.601297	0.651049	0.331654	0.717933	0.685334	0.897434	0.841942	0.725628	0.883476	0.633072	0.754753	0.157143	0.916616	0.2163	0.298998	0.774774	0.843202	0.201187	0.23965	0.506085	0.254983	0.680527	0.926852	0.914975	0.846833	0.762059	0.754214	0.918973	0.807119	0.860147	0.908896	0.812686	0.781108	0.866303	0.793273	0.597268	0.88854	0.833585
cg18466674	0.0244041	0.428299	0.0609123	0.496477	0.0391467	0.024552	0.500513	0.355571	0.469153	0.022619	0.14746	0.442835	0.101713	0.545231	0.501465	0.333948	0.532237	0.481525	0.300434	0.564546	0.269053	0.412908	0.0557396	0.57146	0.484338	0.396623	0.508661	0.0272977	0.0343857	0.411683	0.377503	0.0369503	0.351213	0.527117	0.625145	0.571407	0.561863	0.610211	0.0261514	0.5889	0.454539	0.604805	0.510352	0.02239	0.141651	0.262063	0.484589	0.314859	0.0515003
cg21097036	0.751462	0.264357	0.369779	0.720501	0.808126	0.821482	0.698384	0.104415	0.75713	0.905231	0.482289	0.778311	0.449749	0.578302	0.143868	0.36029	0.103401	0.611703	0.149906	0.567963	0.427392	0.532949	0.523256	0.773219	0.593833	0.4662	0.495153	0.509111	0.617721	0.114742	0.335352	0.748129	0.310418	0.835093	0.881568	0.814339	0.892968	0.499007	0.707069	0.658982	0.550402	0.564582	0.698359	0.0723012	0.533995	0.586191	0.693503	0.639219	0.526017
cg16570157	0.0145571	0.4726	0.455178	0.677451	0.0806078	0.0604041	0.572131	0.414924	0.606842	0.351516	0.520266	0.0471658	0.456078	0.568326	0.0504265	0.385797	0.0567105	0.475287	0.380003	0.668326	0.425343	0.423173	0.470518	0.0217412	0.578036	0.489441	0.582638	0.0545244	0.620814	0.704406	0.440515	0.415697	0.323741	0.818495	0.804311	0.805831	0.710287	0.863491	0.737527	0.614076	0.598608	0.789528	0.5838	0.661324	0.718652	0.755791	0.659421	0.566607	0.614778
cg22538780	0.324505	0.0289109	0.631972	0.0685222	0.802907	0.405826	0.686235	0.406699	0.694315	0.840901	0.4784	0.648042	0.417059	0.161378	0.465173	0.389536	0.122983	0.615722	0.184595	0.216903	0.459541	0.608633	0.57501	0.412247	0.658889	0.711616	0.170428	0.0821778	0.0397991	0.142367	0.22137	0.783916	0.463378	0.802649	0.900772	0.856976	0.763645	0.0559642	0.766342	0.534014	0.641837	0.387518	0.69221	0.600771	0.684975	0.511535	0.731078	0.612349	0.512648
cg11827910	0.553777	0.522371	0.312621	0.594078	0.455777	0.851786	0.642364	0.489215	0.112709	0.738857	0.508091	0.76778	0.434431	0.122208	0.641921	0.379069	0.424667	0.337441	0.736788	0.195652	0.284729	0.350783	0.636766	0.804313	0.596116	0.481076	0.579365	0.696721	0.0701739	0.210096	0.143968	0.770057	0.427444	0.852918	0.901931	0.541777	0.303103	0.568752	0.291997	0.67523	0.619164	0.51871	0.714099	0.802893	0.747311	0.722554	0.727633	0.699729	0.426061
cg01335367	0.0302994	0.0580507	0.564086	0.55648	0.427676	0.892673	0.343007	0.128715	0.606528	0.0939406	0.292757	0.0713927	0.305832	0.759889	0.608901	0.307406	0.370758	0.374438	0.139398	0.140706	0.386465	0.427856	0.0627831	0.0408075	0.44208	0.439809	0.702759	0.0812555	0.565966	0.753037	0.231694	0.546247	0.364412	0.770316	0.915351	0.754734	0.717518	0.815494	0.194189	0.893685	0.63493	0.569932	0.698961	0.714836	0.739124	0.187563	0.5093	0.249843	0.476492
cg13969001	0.0201821	0.372364	0.236096	0.316841	0.0437173	0.012287	0.211961	0.195777	0.598751	0.666789	0.446966	0.198865	0.395554	0.716423	0.608863	0.387271	0.511422	0.0953667	0.452632	0.289726	0.354775	0.337666	0.0248744	0.534552	0.514373	0.436423	0.0576177	0.499115	0.0149229	0.08099	0.132832	0.547543	0.266139	0.755573	0.82832	0.742357	0.786893	0.297339	0.739475	0.668061	0.593467	0.589801	0.562196	0.685166	0.578586	0.740777	0.484418	0.598548	0.646334
cg24425838	0.209311	0.893861	0.0268344	0.627754	0.727393	0.461166	0.796871	0.601305	0.755309	0.870257	0.597106	0.686893	0.354729	0.885586	0.76484	0.591009	0.662831	0.101362	0.627685	0.654523	0.649971	0.578843	0.714115	0.762504	0.758168	0.43761	0.752492	0.0515753	0.89724	0.855312	0.560387	0.511454	0.596197	0.470367	0.936884	0.630414	0.11963	0.640163	0.0339195	0.779073	0.52558	0.913865	0.767613	0.558364	0.803638	0.156615	0.367992	0.554976	0.824108
cg10456990	0.0471735	0.679301	0.606594	0.570188	0.71639	0.925487	0.588916	0.430391	0.65683	0.774711	0.764549	0.0933996	0.396583	0.750214	0.448085	0.346596	0.669393	0.535558	0.433502	0.363265	0.247451	0.524734	0.470063	0.727548	0.266133	0.375438	0.613896	0.473485	0.79355	0.477824	0.396902	0.0600801	0.420684	0.733161	0.870507	0.788718	0.812929	0.882643	0.814058	0.724791	0.550127	0.834159	0.563947	0.845432	0.599896	0.821851	0.585171	0.658676	0.597196
cg24589459	0.480382	0.167899	0.43123	0.682763	0.0472609	0.0254552	0.297909	0.208647	0.407901	0.246652	0.19759	0.625938	0.349531	0.72449	0.337919	0.297482	0.731759	0.467697	0.22384	0.508593	0.365914	0.519311	0.467706	0.666165	0.564485	0.385509	0.498028	0.0985448	0.0421038	0.0680602	0.433321	0.811174	0.368998	0.404397	0.923881	0.821675	0.50498	0.0793893	0.790945	0.619232	0.586882	0.896232	0.561762	0.789768	0.7011	0.772164	0.694738	0.338255	0.66447
cg18952796	0.180008	0.520298	0.0625349	0.0898675	0.0689865	0.0281219	0.0774875	0.404689	0.326647	0.0605911	0.298606	0.678544	0.458649	0.639216	0.406405	0.436578	0.639701	0.110947	0.469697	0.508774	0.520165	0.39238	0.477416	0.659639	0.475873	0.511278	0.152379	0.160128	0.0288521	0.133742	0.212523	0.720863	0.0974402	0.772699	0.0104341	0.670204	0.719642	0.450892	0.508215	0.616244	0.559111	0.538118	0.602117	0.535478	0.62086	0.663443	0.667143	0.609622	0.237031
cg11267829	0.740772	0.480847	0.687123	0.50295	0.0419763	0.0159188	0.445432	0.308635	0.55642	0.0145306	0.111561	0.0228036	0.352722	0.396872	0.551662	0.403147	0.0731919	0.340225	0.36317	0.346775	0.410868	0.482695	0.0255339	0.0181497	0.393374	0.451412	0.019268	0.0299625	0.499171	0.116074	0.382436	0.0238349	0.0142502	0.498994	0.516991	0.0422727	0.723141	0.720125	0.0746819	0.47469	0.555617	0.137811	0.0489817	0.569356	0.247203	0.0285735	0.408148	0.52067	0.289465
cg19656282	0.0344713	0.182394	0.0854396	0.0848882	0.266654	0.676577	0.0765275	0.549256	0.350916	0.265101	0.20749	0.716014	0.456923	0.0691672	0.628234	0.461023	0.419974	0.439945	0.577071	0.690879	0.552285	0.59539	0.518818	0.176942	0.653232	0.486639	0.667619	0.135037	0.0682012	0.17259	0.554003	0.638452	0.540012	0.791229	0.872154	0.721229	0.696931	0.882562	0.764796	0.714807	0.640076	0.799201	0.610846	0.552736	0.670844	0.475849	0.5123	0.672286	0.617252
cg00046625	0.0577647	0.0276492	0.357828	0.594545	0.16933	0.233806	0.209199	0.420542	0.124124	0.29717	0.27528	0.67826	0.311982	0.043915	0.103506	0.427619	0.182421	0.269874	0.511281	0.477206	0.463108	0.553983	0.532109	0.344552	0.299355	0.476921	0.0986688	0.0727028	0.0946314	0.110935	0.167537	0.711451	0.329816	0.593994	0.0321227	0.695606	0.562264	0.698229	0.455558	0.615878	0.599718	0.276199	0.55823	0.684075	0.65039	0.53951	0.314682	0.574291	0.533125
cg13298199	0.82222	0.0598759	0.0970998	0.200564	0.613811	0.091965	0.0865013	0.590327	0.679557	0.34125	0.561182	0.489989	0.456951	0.487496	0.241653	0.479765	0.781267	0.406706	0.608063	0.473538	0.605083	0.623233	0.679714	0.66943	0.629834	0.486705	0.132411	0.0899613	0.0537178	0.12156	0.382765	0.482592	0.524063	0.526193	0.921863	0.852325	0.612006	0.768275	0.722688	0.110411	0.698555	0.725461	0.674751	0.788353	0.769828	0.580831	0.539875	0.690983	0.611287
cg06000994	0.0176518	0.115195	0.347811	0.0372227	0.121612	0.04231	0.139585	0.462355	0.0921295	0.673192	0.439131	0.134716	0.501214	0.703787	0.226035	0.576812	0.584392	0.21879	0.617013	0.575431	0.724542	0.540489	0.659283	0.627071	0.532898	0.506559	0.220783	0.178831	0.0589493	0.260349	0.35032	0.363044	0.102817	0.555731	0.570298	0.783211	0.558707	0.439594	0.168208	0.727016	0.681365	0.495396	0.615006	0.807476	0.752386	0.897616	0.71165	0.48844	0.716414
cg02766845	0.865446	0.81593	0.769392	0.570482	0.0447733	0.849756	0.612606	0.261514	0.510912	0.350168	0.757878	0.593633	0.260543	0.712631	0.575597	0.294118	0.681002	0.49181	0.296508	0.561453	0.340407	0.369108	0.428773	0.70184	0.552919	0.367724	0.771293	0.611222	0.394645	0.748411	0.422523	0.738348	0.289204	0.747261	0.896524	0.72423	0.784441	0.907502	0.738434	0.672002	0.440261	0.828755	0.603014	0.770188	0.683256	0.736721	0.675631	0.605505	0.563552
cg26090107	0.0601465	0.0250558	0.0648918	0.0580999	0.701243	0.270552	0.0366166	0.445927	0.16931	0.0397479	0.149192	0.0799191	0.449046	0.0634228	0.0938074	0.466978	0.695415	0.526763	0.570089	0.689815	0.349695	0.0708856	0.545188	0.717364	0.644748	0.463106	0.561426	0.0649054	0.0527543	0.109626	0.527064	0.391112	0.57691	0.456545	0.847853	0.74888	0.734431	0.874919	0.734999	0.692584	0.634912	0.816413	0.0860291	0.339262	0.485384	0.742732	0.0689679	0.168065	0.688528
cg02216246	0.121125	0.14487	0.0545772	0.684156	0.0489572	0.0201579	0.0974528	0.142084	0.0866948	0.128011	0.0599156	0.801075	0.0963354	0.122991	0.606041	0.433697	0.327411	0.237311	0.365135	0.555894	0.459174	0.617344	0.645411	0.253095	0.718252	0.480531	0.503795	0.069312	0.0310717	0.164942	0.272771	0.46302	0.0335807	0.771522	0.947436	0.819732	0.493274	0.103429	0.826654	0.884969	0.734438	0.847262	0.696233	0.828222	0.768569	0.615135	0.30194	0.756833	0.614796
cg22158769	0.0245992	0.473962	0.0881587	0.0214659	0.0408639	0.0221945	0.0405334	0.269829	0.0327107	0.0246276	0.24195	0.404319	0.329869	0.0199306	0.442156	0.322133	0.577402	0.0409821	0.343217	0.540891	0.428108	0.443847	0.0310258	0.075268	0.503414	0.0171949	0.51896	0.0346986	0.0415948	0.0410705	0.455141	0.534143	0.33053	0.605668	0.739478	0.521404	0.620548	0.677666	0.612154	0.616514	0.464994	0.707879	0.424555	0.540351	0.55106	0.541527	0.31672	0.235996	0.484345
cg15556502	0.475499	0.770449	0.118639	0.403071	0.291919	0.747151	0.216253	0.347311	0.520349	0.0805885	0.126263	0.602827	0.0927557	0.538632	0.524663	0.299294	0.651753	0.222392	0.411905	0.611031	0.323288	0.370367	0.525509	0.646451	0.547003	0.404564	0.0359806	0.0409109	0.0988511	0.051494	0.1279	0.73365	0.370874	0.727074	0.0238862	0.721329	0.658618	0.779304	0.23404	0.550095	0.488288	0.730684	0.609791	0.575331	0.586784	0.363771	0.563187	0.574454	0.476746
cg17859448	0.0496606	0.5893	0.478988	0.363362	0.61706	0.744693	0.308764	0.0955283	0.254762	0.778198	0.73478	0.268574	0.31319	0.581535	0.296778	0.294779	0.542578	0.276071	0.0719794	0.219813	0.327917	0.476637	0.419104	0.0388256	0.394372	0.411272	0.346554	0.222406	0.0454339	0.691485	0.394017	0.567051	0.294867	0.415176	0.839734	0.767593	0.257363	0.7676	0.767684	0.691371	0.386733	0.71708	0.55966	0.7608	0.64716	0.0429367	0.62677	0.551498	0.566646
cg02446647	0.137213	0.114496	0.410049	0.167513	0.145263	0.0926308	0.695607	0.181108	0.684087	0.781735	0.813235	0.733935	0.45574	0.535895	0.509081	0.422132	0.647864	0.196674	0.463928	0.620332	0.467242	0.581116	0.60422	0.431845	0.608593	0.503187	0.233529	0.193301	0.175415	0.182919	0.324537	0.559087	0.168451	0.806301	0.0840373	0.784661	0.802892	0.845763	0.615715	0.668562	0.603244	0.799477	0.67519	0.725122	0.61768	0.759291	0.715663	0.734799	0.684305
cg17616554	0.536916	0.471582	0.334512	0.0479023	0.390027	0.190535	0.0686212	0.488544	0.328207	0.432877	0.0702407	0.525668	0.348169	0.563813	0.0995296	0.43091	0.810179	0.11264	0.117813	0.767067	0.483916	0.105561	0.442339	0.410943	0.325622	0.249378	0.129334	0.0858747	0.0259053	0.0777806	0.349581	0.336933	0.0866879	0.863206	0.900415	0.941668	0.676777	0.919653	0.628146	0.778347	0.786625	0.563387	0.727745	0.0215879	0.772338	0.599136	0.521687	0.529381	0.322585
cg07682600	0.0695812	0.227414	0.122682	0.650566	0.10246	0.0980778	0.550194	0.43991	0.609646	0.290409	0.395441	0.53711	0.462322	0.515719	0.429282	0.456421	0.495038	0.172905	0.546208	0.608979	0.0746703	0.531844	0.529263	0.709596	0.139037	0.485004	0.207399	0.119217	0.0751927	0.159972	0.295672	0.79919	0.13389	0.786001	0.132887	0.687436	0.786582	0.675955	0.687262	0.641149	0.607421	0.807065	0.591804	0.749482	0.667551	0.601916	0.243063	0.620581	0.55529
cg11946719	0.103965	0.688602	0.161581	0.706496	0.218301	0.790033	0.66691	0.420692	0.557686	0.545172	0.774696	0.621841	0.523685	0.0983607	0.512449	0.467545	0.215022	0.15577	0.163783	0.586558	0.540487	0.218609	0.475862	0.673817	0.637594	0.527401	0.304812	0.140586	0.588453	0.334842	0.491029	0.717295	0.49036	0.0745146	0.845568	0.783395	0.769279	0.105017	0.82652	0.543408	0.659004	0.661051	0.696041	0.759837	0.725518	0.663489	0.165542	0.519892	0.728896
cg27618240	0.300006	0.839087	0.287755	0.728684	0.117829	0.563076	0.257044	0.200018	0.554786	0.359084	0.370161	0.0699965	0.550733	0.748134	0.674947	0.529689	0.294318	0.491326	0.337987	0.135433	0.519086	0.507927	0.0372556	0.648141	0.658734	0.600888	0.130635	0.13196	0.0691268	0.320898	0.51151	0.127624	0.5175	0.818722	0.0430266	0.747792	0.513481	0.729106	0.607685	0.686702	0.720454	0.654356	0.0761673	0.71395	0.500918	0.106779	0.0990767	0.706772	0.663624
cg25046651	0.128773	0.586297	0.0350737	0.717615	0.771506	0.0377533	0.67731	0.526038	0.0594744	0.393949	0.0667468	0.322577	0.509251	0.754353	0.0707135	0.390977	0.740808	0.688184	0.1331	0.633608	0.416002	0.494172	0.450831	0.0798033	0.664736	0.528589	0.657551	0.106247	0.110143	0.785619	0.498787	0.659632	0.527102	0.590446	0.86252	0.799364	0.162002	0.0524959	0.308297	0.596387	0.323187	0.0578483	0.0596121	0.700815	0.129215	0.321097	0.415939	0.392933	0.74089
cg23129478	0.039196	0.802396	0.355482	0.651544	0.678074	0.0309643	0.489499	0.250227	0.32909	0.706148	0.802751	0.587133	0.290456	0.796888	0.14252	0.224291	0.430544	0.129379	0.259278	0.0939378	0.35696	0.379066	0.434705	0.337352	0.51863	0.427645	0.0338984	0.0775078	0.39431	0.709626	0.189889	0.566401	0.139713	0.832621	0.886021	0.343086	0.394885	0.863381	0.537159	0.636537	0.560319	0.389684	0.66441	0.820778	0.546748	0.640335	0.738561	0.623334	0.465929
cg11071231	0.060699	0.0402588	0.0857789	0.0424886	0.389177	0.0392157	0.0755692	0.425731	0.497234	0.085452	0.530531	0.496681	0.504977	0.284057	0.581365	0.411943	0.556232	0.485763	0.467332	0.158319	0.378812	0.420839	0.563812	0.0364877	0.585682	0.573419	0.0621611	0.0589843	0.0405983	0.081595	0.35139	0.732151	0.0551648	0.735634	0.0410088	0.786317	0.759151	0.85944	0.0291351	0.636924	0.594775	0.819402	0.625772	0.147169	0.643344	0.698388	0.0694851	0.633263	0.445271
cg23937816	0.062945	0.0410804	0.366259	0.0507536	0.581848	0.0520772	0.0799624	0.0625683	0.115438	0.72995	0.364743	0.528886	0.251005	0.386617	0.526367	0.298698	0.12763	0.290923	0.524358	0.275153	0.457684	0.579095	0.487739	0.043502	0.667369	0.479446	0.63031	0.0985109	0.173697	0.0949139	0.550689	0.788719	0.558569	0.0316725	0.883531	0.800991	0.767502	0.461738	0.699344	0.762343	0.656056	0.785638	0.462382	0.708224	0.657077	0.162898	0.651418	0.540495	0.384748
cg04371726	0.341027	0.0640641	0.0911323	0.598826	0.274311	0.874516	0.448461	0.406231	0.560206	0.122691	0.338058	0.200374	0.298417	0.618533	0.0563108	0.303774	0.672585	0.406087	0.215501	0.610333	0.390752	0.511084	0.398439	0.684351	0.508052	0.478937	0.653207	0.170653	0.729039	0.574637	0.411694	0.621527	0.347266	0.794978	0.854716	0.402403	0.802802	0.652977	0.821132	0.696241	0.588586	0.770271	0.515712	0.559975	0.640669	0.813757	0.676418	0.578993	0.442293
cg04511041	0.115677	0.0575049	0.0778924	0.312639	0.813088	0.375682	0.273733	0.312565	0.195656	0.667355	0.408322	0.518887	0.158606	0.691425	0.10428	0.373655	0.620588	0.588716	0.323488	0.556989	0.261478	0.506446	0.535916	0.429418	0.432895	0.583964	0.100702	0.559291	0.432044	0.704732	0.332563	0.815478	0.437532	0.853158	0.941787	0.564943	0.552139	0.089422	0.796848	0.544338	0.580694	0.239153	0.695934	0.831738	0.709113	0.746143	0.633845	0.561392	0.6512
cg18180569	0.0671554	0.569755	0.430544	0.50321	0.757772	0.819072	0.0911601	0.467571	0.530219	0.839424	0.111741	0.0614622	0.376422	0.211019	0.569732	0.43375	0.14115	0.607651	0.568171	0.61703	0.462478	0.456436	0.382799	0.630764	0.637509	0.518633	0.506277	0.643463	0.824412	0.464767	0.149278	0.597987	0.462144	0.75492	0.896905	0.801202	0.58122	0.802708	0.676143	0.723031	0.655997	0.794517	0.64608	0.543591	0.515995	0.329781	0.405214	0.553481	0.433797
cg13458645	0.70082	0.681795	0.503613	0.50622	0.272156	0.687549	0.1019	0.0495194	0.338275	0.650499	0.420916	0.0345954	0.297231	0.575331	0.261563	0.270113	0.5795	0.251233	0.293612	0.491989	0.0317968	0.375986	0.0345576	0.0255682	0.511814	0.274133	0.09172	0.463311	0.32753	0.586935	0.292641	0.653174	0.271173	0.675066	0.751136	0.393118	0.678965	0.402218	0.580147	0.661917	0.509718	0.027932	0.0328822	0.663052	0.441417	0.288266	0.559647	0.543165	0.374692
cg11957331	0.0257662	0.32457	0.192788	0.547845	0.178309	0.307227	0.0452402	0.48892	0.293803	0.489183	0.197694	0.575481	0.492565	0.693146	0.471902	0.303085	0.101087	0.184923	0.488713	0.604198	0.460737	0.563706	0.350973	0.0394141	0.624544	0.555248	0.678394	0.167939	0.281191	0.0582874	0.480018	0.218526	0.411922	0.848202	0.905167	0.757838	0.15125	0.867337	0.765995	0.715923	0.65983	0.857043	0.619728	0.789013	0.721713	0.769685	0.289807	0.29651	0.760639
cg16596604	0.520188	0.164766	0.39603	0.250274	0.650554	0.311192	0.3508	0.204068	0.418249	0.759647	0.478831	0.669797	0.296559	0.773909	0.643659	0.386412	0.13838	0.535481	0.349431	0.478682	0.493821	0.470234	0.386884	0.772629	0.55619	0.534806	0.515112	0.227851	0.767426	0.0979655	0.44962	0.66791	0.442997	0.750067	0.722528	0.763231	0.609206	0.605429	0.745636	0.634642	0.542998	0.765205	0.734766	0.34742	0.745789	0.40642	0.686575	0.674172	0.642319
cg00596048	0.0349722	0.0263559	0.0779573	0.394426	0.60044	0.844624	0.581977	0.103593	0.538813	0.83193	0.700374	0.0427551	0.225495	0.152115	0.495978	0.242125	0.561916	0.468012	0.219678	0.450066	0.2341	0.335001	0.278459	0.0222062	0.55654	0.258251	0.538149	0.0440428	0.541999	0.275535	0.324025	0.140626	0.208798	0.69959	0.729248	0.569147	0.582577	0.803564	0.794991	0.743964	0.460199	0.674169	0.644903	0.3645	0.516581	0.462932	0.576992	0.492669	0.35945
cg24384244	0.163116	0.795211	0.0291352	0.0227726	0.678603	0.0173585	0.736197	0.245828	0.0971305	0.881029	0.0846815	0.0865842	0.404262	0.730699	0.0443381	0.386395	0.738866	0.538665	0.0489686	0.684373	0.519906	0.516624	0.404011	0.0894938	0.43701	0.607324	0.452311	0.035819	0.0235039	0.725142	0.531515	0.126936	0.31192	0.0198298	0.926995	0.804014	0.154111	0.0232282	0.821651	0.885236	0.719862	0.655504	0.685669	0.0307795	0.692057	0.214834	0.774446	0.669709	0.670461
cg04290346	0.424149	0.355531	0.46323	0.452689	0.562447	0.0414736	0.0319038	0.437816	0.369444	0.487126	0.376948	0.117904	0.193101	0.260848	0.0905557	0.303394	0.337729	0.0710832	0.49583	0.0797903	0.360315	0.342281	0.407284	0.635953	0.284333	0.492997	0.0880651	0.56698	0.782787	0.35965	0.24474	0.666345	0.0540156	0.82665	0.842114	0.805263	0.418309	0.611423	0.396772	0.558919	0.502495	0.44428	0.606083	0.543996	0.634592	0.754797	0.670356	0.648136	0.545058
cg01447112	0.0220497	0.504116	0.050274	0.0350183	0.458776	0.0144298	0.425949	0.394299	0.022249	0.0234582	0.149531	0.0221328	0.314254	0.680437	0.594171	0.387346	0.653292	0.039887	0.530352	0.578564	0.356093	0.0485366	0.508291	0.440335	0.579145	0.498458	0.0537001	0.0240256	0.496539	0.0823948	0.449595	0.436882	0.0484899	0.759736	0.131822	0.686779	0.603445	0.68044	0.73517	0.696773	0.598332	0.748018	0.556085	0.022039	0.627113	0.458803	0.650727	0.466537	0.44577
cg02300154	0.121073	0.52802	0.0901596	0.0853424	0.0365114	0.0203925	0.344885	0.254832	0.573676	0.157864	0.51888	0.544207	0.304166	0.138705	0.0420317	0.310856	0.64756	0.0405257	0.449699	0.624164	0.311545	0.423686	0.386638	0.672913	0.327655	0.379915	0.0214772	0.267303	0.0212127	0.0229585	0.0957035	0.677033	0.159722	0.752494	0.51961	0.642768	0.656524	0.774081	0.269453	0.587489	0.540564	0.433275	0.518995	0.553506	0.58574	0.625046	0.605268	0.551181	0.519703
cg26654807	0.30593	0.396506	0.023001	0.0351808	0.470994	0.258253	0.591479	0.414393	0.579379	0.369152	0.638871	0.326617	0.449016	0.0392174	0.532623	0.308836	0.0646006	0.374543	0.0768375	0.058347	0.389323	0.455692	0.0280305	0.482224	0.552599	0.349255	0.674503	0.462444	0.020244	0.770525	0.419346	0.0346391	0.282224	0.663116	0.30433	0.511664	0.753948	0.610892	0.563145	0.840859	0.542412	0.6835	0.554898	0.0398636	0.15767	0.167885	0.629365	0.360362	0.468655
cg11432962	0.0741136	0.752617	0.165814	0.565243	0.674203	0.857998	0.37621	0.395519	0.596315	0.591673	0.419259	0.504076	0.315016	0.729425	0.0694321	0.185112	0.757186	0.536401	0.349711	0.659142	0.341087	0.387139	0.381942	0.696255	0.481186	0.339452	0.0529568	0.602469	0.525216	0.768655	0.314475	0.590533	0.252864	0.628584	0.892745	0.738742	0.659677	0.822983	0.720151	0.371636	0.462792	0.122099	0.337349	0.740085	0.548793	0.7725	0.634481	0.509587	0.505932
cg24660009	0.535241	0.739896	0.681735	0.0694444	0.677267	0.422726	0.582528	0.2708	0.274233	0.716387	0.708747	0.0590829	0.329601	0.516622	0.486626	0.33211	0.408726	0.531286	0.203791	0.334208	0.417822	0.498066	0.544604	0.639694	0.653949	0.461164	0.657245	0.259221	0.767917	0.0624512	0.475909	0.76061	0.438241	0.491459	0.874294	0.700054	0.764565	0.884516	0.739931	0.660705	0.575956	0.814913	0.683862	0.782483	0.712771	0.727713	0.048696	0.566329	0.538329
cg01163842	0.0328843	0.443802	0.177019	0.0182368	0.102975	0.424296	0.299188	0.447028	0.326315	0.0531604	0.267018	0.02218	0.283145	0.37656	0.668222	0.468275	0.68408	0.0447157	0.552963	0.506661	0.442065	0.270061	0.573342	0.425342	0.362395	0.507614	0.067259	0.0395367	0.0306826	0.165883	0.146575	0.0329991	0.162495	0.692499	0.817685	0.769808	0.482363	0.829047	0.280409	0.650931	0.65017	0.383298	0.505342	0.691236	0.67643	0.780502	0.607812	0.685375	0.704219
cg15123692	0.0294684	0.042734	0.462483	0.628263	0.314035	0.793746	0.0922199	4.83185e-05	0.16207	0.610583	0.449334	0.0966174	0.237075	0.0625801	0.399583	0.405329	0.387997	0.550549	0.372632	0.115446	0.451172	0.545078	0.116338	0.711958	0.301714	0.501614	0.562595	0.0949193	0.458841	0.0619517	0.22013	0.627762	0.341309	0.766161	0.88413	0.719255	0.707264	0.825751	0.420688	0.698515	0.635312	0.66352	0.646162	0.805444	0.634004	0.683571	0.477631	0.571021	0.550697
cg04698114	0.55999	0.851436	0.088659	0.74038	0.563674	0.479069	0.660027	0.471589	0.611498	0.124579	0.0945052	0.531228	0.45486	0.746208	0.411217	0.329634	0.317523	0.102751	0.395292	0.418826	0.156648	0.50987	0.456871	0.637993	0.229771	0.507244	0.252194	0.469042	0.0352691	0.197322	0.222073	0.578616	0.170127	0.461816	0.911905	0.638478	0.477345	0.0594033	0.790546	0.729076	0.549734	0.258631	0.680785	0.80685	0.727627	0.792245	0.703015	0.733464	0.588403
cg14768785	0.215848	0.789081	0.0368935	0.531121	0.480619	0.363622	0.50981	0.322045	0.546632	0.214271	0.139273	0.414212	0.405007	0.616977	0.512215	0.399827	0.643893	0.352298	0.408639	0.624095	0.37448	0.445666	0.613451	0.750906	0.589845	0.475363	0.0857901	0.506237	0.58765	0.0886652	0.457052	0.178961	0.309667	0.767265	0.866457	0.761918	0.724121	0.799666	0.489629	0.558453	0.643547	0.75366	0.628925	0.757219	0.637678	0.728674	0.65173	0.470655	0.606998
cg06793562	0.906048	0.937591	0.766147	0.453194	0.745705	0.885787	0.7151	0.416841	0.782149	0.289163	0.931571	0.285388	0.421981	0.746578	0.161698	0.39243	0.677118	0.512171	0.399246	0.395403	0.452401	0.587421	0.51686	0.643511	0.386514	0.652288	0.677022	0.668315	0.359732	0.493932	0.504202	0.839304	0.386332	0.855884	0.920214	0.910818	0.501923	0.912584	0.772237	0.680446	0.698829	0.846982	0.772274	0.732474	0.639202	0.901757	0.804597	0.724648	0.627447
cg11229862	0.0625383	0.0401669	0.0613804	0.0770363	0.437233	0.0441239	0.0969299	0.428516	0.0545195	0.102675	0.153243	0.358779	0.433225	0.0484426	0.469144	0.467228	0.619554	0.245695	0.428424	0.561722	0.435072	0.40662	0.494021	0.0764646	0.542172	0.495332	0.314177	0.132392	0.0637792	0.110966	0.318155	0.0848121	0.223276	0.70277	0.614909	0.649804	0.697539	0.792944	0.50396	0.620279	0.593232	0.647769	0.548733	0.689849	0.597928	0.656812	0.0905197	0.387641	0.578953
cg09626894	0.597842	0.559488	0.460209	0.069782	0.436365	0.401023	0.205282	0.60577	0.626465	0.506517	0.120603	0.544871	0.371711	0.578483	0.149133	0.492536	0.808724	0.175358	0.176174	0.814044	0.558282	0.201382	0.622984	0.427495	0.536722	0.467756	0.277575	0.1181	0.0818599	0.121495	0.484028	0.209727	0.164805	0.851273	0.918664	0.85646	0.715121	0.901601	0.598539	0.751431	0.749818	0.747602	0.75645	0.117151	0.755482	0.605591	0.637589	0.732719	0.503536
cg09734791	0.2524	0.730279	0.0969184	0.580916	0.135552	0.496405	0.498998	0.504809	0.544568	0.614069	0.585115	0.0324587	0.491303	0.470087	0.0647451	0.463441	0.683827	0.022028	0.511199	0.482107	0.514343	0.0856201	0.599146	0.64298	0.350995	0.529489	0.042687	0.0372594	0.035945	0.197757	0.316718	0.751908	0.281355	0.800414	0.597067	0.783974	0.649018	0.463751	0.753855	0.712116	0.626159	0.603284	0.701169	0.438104	0.673781	0.763714	0.71317	0.680494	0.67287
cg11435506	0.883966	0.791692	0.265678	0.738234	0.456843	0.0518325	0.0730721	0.536087	0.103372	0.219626	0.148439	0.603616	0.403407	0.0544362	0.0826821	0.382003	0.762674	0.521382	0.367395	0.509772	0.51095	0.286672	0.513094	0.059059	0.622791	0.269239	0.451162	0.661529	0.409908	0.486276	0.464848	0.816038	0.36462	0.819192	0.480023	0.816784	0.742545	0.876366	0.837844	0.777673	0.662656	0.673537	0.534379	0.497095	0.723763	0.818258	0.740447	0.488422	0.486256
cg02128651	0.0166448	0.011215	0.112181	0.40811	0.542273	0.0144767	0.739134	0.455055	0.300576	0.0238874	0.0401943	0.400068	0.454385	0.170781	0.0580525	0.448578	0.461198	0.0344133	0.404809	0.711548	0.345404	0.543163	0.217687	0.0114216	0.652868	0.481347	0.593355	0.0168937	0.0290503	0.0758061	0.505712	0.0343982	0.391496	0.0194205	0.014299	0.365216	0.388805	0.700959	0.0233847	0.731022	0.739885	0.805706	0.559344	0.467874	0.584357	0.072801	0.0192078	0.274461	0.517145
cg06014401	0.511817	0.0323205	0.223182	0.706393	0.436809	0.427563	0.393277	0.149678	0.231598	0.147133	0.65357	0.367555	0.273114	0.552955	0.0258612	0.221236	0.695034	0.282163	0.195216	0.375711	0.194015	0.447402	0.275616	0.56524	0.318976	0.486097	0.0261877	0.484215	0.816347	0.470301	0.4365	0.738948	0.357406	0.0769845	0.898408	0.328299	0.319608	0.481735	0.452255	0.758628	0.582422	0.307455	0.5592	0.478601	0.631821	0.744285	0.541852	0.662179	0.64126
cg26721264	0.0458233	0.041746	0.00657126	0.0244235	0.038352	0.0325382	0.439002	0.1877	0.486271	0.0860324	0.130079	0.62377	0.40678	0.601966	0.317326	0.298002	0.573757	0.0937169	0.548665	0.674668	0.441061	0.323212	0.491622	0.196479	0.444063	0.515937	0.0914483	0.137338	0.0331174	0.0581942	0.235864	0.594949	0.163484	0.787051	0.223896	0.783125	0.735955	0.784864	0.684158	0.600142	0.446728	0.730387	0.5745	0.519797	0.669291	0.772757	0.674184	0.595701	0.44258
cg09071889	0.917771	0.812639	0.836435	0.548855	0.719568	0.219144	0.188582	0.509412	0.270583	0.673759	0.807232	0.694309	0.320108	0.830333	0.149191	0.296748	0.494517	0.274976	0.498233	0.54626	0.428276	0.352958	0.394432	0.668734	0.312235	0.675937	0.492434	0.708447	0.530547	0.560561	0.505853	0.847801	0.344032	0.836735	0.913398	0.652758	0.481847	0.355849	0.79485	0.731351	0.618074	0.25668	0.676338	0.814647	0.709326	0.582451	0.759723	0.595456	0.474626
cg10659382	0.552441	0.260089	0.295959	0.362527	0.065544	0.885781	0.630055	0.271085	0.342457	0.153169	0.328368	0.0623219	0.438559	0.234608	0.397114	0.443555	0.545058	0.530817	0.267406	0.442749	0.384277	0.592159	0.40332	0.7607	0.535281	0.531279	0.581498	0.571513	0.035223	0.0853265	0.28023	0.337816	0.466317	0.605799	0.115025	0.735832	0.72367	0.89851	0.682769	0.717924	0.748893	0.721828	0.737776	0.733764	0.776187	0.711567	0.77514	0.633781	0.570147
cg11756095	0.214507	0.128289	0.0919526	0.673172	0.407128	0.0675445	0.725789	0.536724	0.696614	0.0880244	0.193051	0.245492	0.471538	0.801731	0.506491	0.419552	0.175493	0.660285	0.508668	0.194923	0.557908	0.565515	0.146347	0.334212	0.677851	0.439098	0.718752	0.170772	0.605981	0.155354	0.519672	0.456041	0.509871	0.83509	0.0696434	0.817129	0.508269	0.875467	0.80895	0.852306	0.661969	0.90975	0.116404	0.095396	0.0914178	0.787034	0.105337	0.541921	0.705367
cg05157140	0.0412035	0.33693	0.467716	0.486922	0.101421	0.0345369	0.361831	0.549168	0.487409	0.107686	0.22117	0.0985548	0.480742	0.546153	0.500368	0.469372	0.283791	0.16509	0.576141	0.601706	0.464688	0.547307	0.617005	0.459407	0.645747	0.526306	0.10853	0.475439	0.101411	0.146717	0.351581	0.661149	0.282332	0.751232	0.197285	0.754265	0.614738	0.851479	0.715153	0.611019	0.671732	0.519836	0.641266	0.80533	0.690315	0.656849	0.681514	0.581882	0.317932
cg05873285	0.0700659	0.0294012	0.0136252	0.727626	0.08097	0.0654828	0.751206	0.00738995	0.5861	0.261125	0.819782	0.0231771	0.557463	0.0226574	0.0229463	0.468411	0.0239331	0.665306	0.491092	0.224643	0.213126	0.649896	0.0228212	0.0449117	0.449216	0.575866	0.663638	0.0201955	0.020825	0.108934	0.781655	0.0379256	0.532328	0.551014	0.896138	0.0210043	0.118418	0.0372509	0.50007	0.032916	0.0698204	0.632585	0.71624	0.0449554	0.0234149	0.130804	0.047678	0.297143	0.677642
cg08949408	0.0390184	0.0478994	0.0901644	0.135886	0.0794966	0.838767	0.0704294	0.255984	0.376355	0.1955	0.263308	0.557013	0.576877	0.0765142	0.768179	0.48896	0.0961021	0.344075	0.179383	0.14119	0.545488	0.519802	0.368046	0.804246	0.21108	0.346336	0.691352	0.0853161	0.0378291	0.162933	0.605003	0.391873	0.470886	0.837304	0.780289	0.822507	0.15163	0.0656048	0.222055	0.835136	0.728242	0.0726325	0.647585	0.41153	0.743474	0.301573	0.629045	0.448528	0.639466
cg01878345	0.209813	0.465177	0.255604	0.246369	0.173725	0.755161	0.280409	0.57737	0.790031	0.702999	0.450891	0.771539	0.578109	0.126321	0.754868	0.519014	0.732348	0.551202	0.562321	0.608565	0.341486	0.278843	0.642747	0.818724	0.699519	0.508828	0.318984	0.253392	0.182086	0.215715	0.262914	0.826848	0.355018	0.615635	0.247738	0.767343	0.819217	0.675657	0.857548	0.230684	0.614961	0.769572	0.547554	0.816522	0.744112	0.822258	0.799086	0.748697	0.600443
cg01921432	0.521948	0.764555	0.386931	0.640743	0.0802199	0.811481	0.678909	0.435466	0.357286	0.702672	0.79329	0.651868	0.357355	0.501244	0.444058	0.331606	0.658843	0.572841	0.418979	0.615854	0.374827	0.420537	0.240401	0.747666	0.556038	0.536098	0.175656	0.515136	0.455123	0.573932	0.345242	0.769678	0.383243	0.836599	0.854776	0.791888	0.813441	0.881036	0.756981	0.543751	0.662884	0.774984	0.594882	0.746447	0.676527	0.700381	0.701859	0.602521	0.548658
cg13459498	0.108809	0.0208527	0.0955213	0.0234862	0.490005	0.050911	0.543867	0.307306	0.368819	0.241184	0.225701	0.0676676	0.491888	0.0912466	0.578005	0.507855	0.266552	0.606227	0.574045	0.590327	0.396683	0.0447416	0.577658	0.564656	0.454562	0.503065	0.0794755	0.0793106	0.0955843	0.150214	0.0942163	0.450569	0.264477	0.303174	0.567156	0.724031	0.675309	0.321106	0.458949	0.642753	0.526384	0.811541	0.035026	0.64997	0.628815	0.558865	0.383927	0.515104	0.0985354
cg26541867	0.0255683	0.798887	0.0323416	0.0514392	0.0384639	0.770408	0.0434917	0.113286	0.277194	0.189931	0.106499	0.665506	0.353895	0.672719	0.108014	0.461752	0.472825	0.0581581	0.359202	0.496671	0.408078	0.220295	0.364199	0.0932446	0.157107	0.443855	0.0541402	0.0489079	0.0362401	0.148065	0.135428	0.335354	0.0510434	0.696917	0.0191818	0.707087	0.662171	0.768178	0.688643	0.370044	0.593689	0.579983	0.546999	0.731514	0.618349	0.663668	0.559512	0.485194	0.563367
cg04418091	0.618543	0.165723	0.112553	0.0487879	0.771303	0.0341891	0.32853	0.617039	0.638647	0.889825	0.159974	0.570808	0.525929	0.610088	0.0868141	0.44184	0.216786	0.10296	0.459802	0.520637	0.478984	0.523631	0.482773	0.056323	0.616996	0.525637	0.520179	0.108889	0.26624	0.235498	0.556439	0.524445	0.579616	0.561704	0.902997	0.832303	0.0519444	0.0593244	0.738406	0.607404	0.644272	0.757564	0.649085	0.0203897	0.180323	0.0999577	0.713632	0.0908898	0.809698
cg04407470	0.0187142	0.0167669	0.27297	0.0453105	0.59904	0.020224	0.0205577	0.0548808	0.448163	0.721645	0.140777	0.0275576	0.437558	0.03125	0.468622	0.465956	0.721175	0.0196346	0.583219	0.0615897	0.557439	0.58131	0.0200537	0.0147926	0.671605	0.517355	0.0419371	0.0403357	0.0184614	0.156739	0.4029	0.0336693	0.554807	0.759098	0.849107	0.56717	0.626284	0.586528	0.0191248	0.675849	0.62063	0.708657	0.658923	0.687513	0.653854	0.358286	0.0130862	0.502528	0.589604
cg11859607	0.831954	0.807251	0.311347	0.0273547	0.728789	0.475292	0.64665	0.13808	0.470423	0.166472	0.184829	0.425707	0.438015	0.194739	0.506777	0.470302	0.119046	0.329145	0.425914	0.436984	0.462451	0.140198	0.325125	0.625523	0.330753	0.596985	0.153892	0.0665362	0.0310065	0.799305	0.286879	0.59701	0.581442	0.778217	0.838204	0.528136	0.66869	0.377771	0.761822	0.675347	0.648923	0.720802	0.350218	0.754474	0.475212	0.765781	0.673889	0.682456	0.574209
cg04579966	0.313025	0.0425236	0.44017	0.586601	0.687164	0.0729693	0.837524	0.382051	0.621599	0.851149	0.359589	0.353607	0.244634	0.522563	0.422143	0.349774	0.61715	0.354092	0.0754002	0.0295086	0.526662	0.38632	0.016843	0.0429429	0.532929	0.487258	0.717644	0.0533418	0.0440524	0.79376	0.554542	0.268596	0.2829	0.870549	0.884967	0.025714	0.0899024	0.0384023	0.258498	0.533608	0.0610478	0.0341647	0.0454291	0.698284	0.580501	0.754728	0.79198	0.361912	0.765338
cg01764252	0.945765	0.868178	0.749712	0.457239	0.821874	0.757292	0.198597	0.458942	0.512931	0.733482	0.85264	0.707453	0.433654	0.637434	0.150782	0.43733	0.395694	0.260208	0.452188	0.368302	0.446631	0.640742	0.507375	0.146477	0.411192	0.678932	0.212772	0.691115	0.558979	0.388619	0.600615	0.802569	0.406723	0.910258	0.956852	0.892623	0.656855	0.877555	0.82273	0.533494	0.606252	0.82906	0.803746	0.756952	0.836364	0.667252	0.8501	0.772238	0.713623
cg09524907	0.40334	0.629315	0.62766	0.150368	0.125711	0.0557168	0.453802	0.391524	0.520253	0.0568103	0.583074	0.416621	0.45829	0.575279	0.288655	0.46443	0.478279	0.0833152	0.46353	0.276883	0.42302	0.389687	0.388864	0.406191	0.172612	0.773951	0.113357	0.0838589	0.0456213	0.116538	0.14573	0.857717	0.399359	0.722168	0.0290686	0.717282	0.287201	0.751526	0.851011	0.571388	0.426586	0.432809	0.708448	0.746033	0.772966	0.537599	0.686029	0.762956	0.298711
cg25496678	0.888132	0.203202	0.315191	0.481975	0.473897	0.885461	0.365189	0.484757	0.484372	0.550952	0.521706	0.738702	0.394535	0.493576	0.395071	0.309866	0.779774	0.381709	0.352806	0.345643	0.375706	0.414259	0.141074	0.751368	0.153464	0.514437	0.220655	0.551598	0.0788298	0.642086	0.518248	0.805347	0.309182	0.769336	0.928776	0.85373	0.532524	0.80773	0.516357	0.600514	0.636425	0.0511251	0.636333	0.616202	0.674743	0.615581	0.667912	0.682486	0.684905
cg09477407	0.0216762	0.0191258	0.0460735	0.593672	0.078138	0.685963	0.0779862	0.518741	0.504889	0.163123	0.0854246	0.690375	0.478968	0.0425101	0.57403	0.234557	0.653134	0.0641445	0.438852	0.645594	0.361161	0.182616	0.473456	0.0226944	0.193754	0.444661	0.655823	0.120385	0.0359211	0.0769719	0.50305	0.600456	0.370709	0.45682	0.868625	0.739462	0.738323	0.79787	0.587446	0.0321112	0.527748	0.562056	0.0625411	0.448523	0.0587933	0.7053	0.616327	0.041972	0.583218
cg07152216	0.902328	0.702427	0.295839	0.515283	0.556665	0.356532	0.24889	0.483659	0.673166	0.777989	0.627511	0.745677	0.40245	0.791267	0.115571	0.425139	0.76228	0.169566	0.430825	0.249691	0.444942	0.150901	0.621796	0.353434	0.139977	0.628339	0.10213	0.697729	0.474784	0.818511	0.238886	0.731615	0.12722	0.824346	0.903141	0.758687	0.670303	0.653004	0.312052	0.662371	0.70604	0.330887	0.570001	0.50062	0.735887	0.737099	0.809826	0.67967	0.625427
cg05121006	0.648163	0.843977	0.63867	0.575464	0.744142	0.860466	0.258262	0.304679	0.226748	0.180592	0.0765675	0.387098	0.205737	0.735361	0.473157	0.230097	0.732873	0.365457	0.216181	0.195188	0.426305	0.552958	0.249466	0.513314	0.330668	0.410282	0.319105	0.597777	0.830679	0.325575	0.325479	0.776419	0.395483	0.653207	0.869233	0.597297	0.389773	0.604815	0.593997	0.556239	0.609627	0.149959	0.640242	0.735066	0.63666	0.561751	0.701294	0.599038	0.41189
cg11416384	0.0591927	0.494033	0.0706981	0.0488178	0.0993947	0.553815	0.187168	0.155829	0.564248	0.138217	0.253923	0.673477	0.517801	0.652318	0.130512	0.539347	0.51836	0.121132	0.50255	0.604134	0.533104	0.361843	0.511458	0.467878	0.174482	0.552112	0.181476	0.106921	0.0353614	0.21381	0.214855	0.513062	0.118591	0.783473	0.0514552	0.680655	0.531797	0.534094	0.739767	0.514715	0.58895	0.667911	0.615784	0.66234	0.629755	0.65439	0.685663	0.606082	0.654994
cg21122656	0.0233036	0.411082	0.0425736	0.506091	0.0342991	0.0165342	0.550108	0.314397	0.529661	0.0245523	0.0988354	0.418828	0.0536278	0.577236	0.489413	0.298357	0.611652	0.457828	0.308423	0.612563	0.34626	0.342393	0.0132154	0.575181	0.510505	0.307008	0.527943	0.0173363	0.0304866	0.390977	0.321664	0.0244312	0.28715	0.635455	0.761782	0.608763	0.661227	0.812934	0.0179533	0.852238	0.449917	0.698692	0.547338	0.0260607	0.0881822	0.191136	0.537005	0.238791	0.0418229
cg18235050	0.847558	0.84116	0.544904	0.101312	0.712271	0.120459	0.699631	0.573143	0.703208	0.706364	0.817264	0.195148	0.355752	0.832373	0.449331	0.615613	0.53925	0.386991	0.572568	0.322329	0.580579	0.57697	0.488217	0.185967	0.341548	0.720235	0.278477	0.736944	0.864463	0.781175	0.450252	0.807121	0.285932	0.853758	0.917804	0.880717	0.522671	0.884088	0.716024	0.731121	0.696109	0.22356	0.791678	0.834103	0.80227	0.836099	0.873563	0.749251	0.775034
cg16264705	0.667129	0.253108	0.130806	0.0730224	0.670115	0.0660548	0.299809	0.560806	0.649218	0.850646	0.251619	0.597386	0.516681	0.61835	0.123196	0.505058	0.180029	0.133043	0.457382	0.622207	0.542652	0.521238	0.576707	0.100864	0.672347	0.580864	0.5892	0.162318	0.332163	0.184786	0.548465	0.428107	0.546831	0.815507	0.922003	0.82575	0.110324	0.150808	0.69544	0.637606	0.638859	0.848424	0.668395	0.0564179	0.23091	0.121778	0.759157	0.256015	0.791969
cg27122213	0.841037	0.79301	0.467748	0.133237	0.502221	0.767388	0.528667	0.257787	0.58482	0.602247	0.588444	0.603133	0.276281	0.51499	0.250754	0.3093	0.574616	0.381752	0.34499	0.643731	0.326219	0.349463	0.467464	0.69103	0.42894	0.347079	0.376683	0.459034	0.714869	0.640583	0.271285	0.677553	0.224301	0.84053	0.825798	0.724527	0.665767	0.841619	0.718757	0.549876	0.548889	0.810421	0.565616	0.709778	0.53578	0.762312	0.638627	0.636173	0.499834
cg14944647	0.268685	0.705621	0.117426	0.184494	0.25445	0.71718	0.392702	0.306824	0.444996	0.0680912	0.117092	0.611443	0.0757822	0.485615	0.516107	0.28393	0.630808	0.141983	0.328817	0.526618	0.296958	0.334609	0.507284	0.632035	0.509736	0.366375	0.0334422	0.039122	0.0974312	0.0620271	0.0777085	0.720282	0.345477	0.676979	0.0147443	0.667571	0.68281	0.790863	0.0515921	0.521661	0.433338	0.747655	0.538284	0.625565	0.543233	0.321856	0.504407	0.575863	0.414346
cg08534653	0.180944	0.872039	0.289376	0.735627	0.533435	0.394098	0.54195	0.491636	0.466826	0.203728	0.540154	0.848223	0.229002	0.775931	0.132156	0.379004	0.787961	0.07855	0.679464	0.766494	0.574693	0.642228	0.397875	0.695364	0.266887	0.41803	0.0850702	0.289115	0.0515067	0.211174	0.15695	0.681617	0.146462	0.577161	0.680715	0.670399	0.652614	0.932405	0.731605	0.898609	0.698477	0.523354	0.720376	0.533503	0.74499	0.770362	0.607634	0.552926	0.664128
cg27406678	0.674091	0.438631	0.165672	0.457744	0.683705	0.803069	0.247466	0.280116	0.429821	0.126244	0.198359	0.227447	0.120923	0.651221	0.467997	0.214533	0.687442	0.55569	0.198505	0.394132	0.316262	0.433384	0.316735	0.491385	0.416046	0.449645	0.578023	0.514865	0.786219	0.192703	0.336384	0.566707	0.29147	0.794661	0.864899	0.75244	0.699251	0.884761	0.446476	0.712072	0.619223	0.518293	0.0461819	0.807779	0.546913	0.570165	0.627647	0.628535	0.474349
cg02348751	0.201509	0.735167	0.447307	0.593844	0.47272	0.252972	0.394298	0.468183	0.606122	0.736042	0.776475	0.728495	0.368123	0.780653	0.106869	0.399875	0.724532	0.132558	0.438215	0.551748	0.496344	0.540536	0.542485	0.329481	0.519295	0.585811	0.214445	0.638134	0.0334728	0.089279	0.200035	0.692426	0.240366	0.817279	0.880982	0.802805	0.289786	0.449034	0.707062	0.634856	0.657309	0.489461	0.564692	0.607069	0.675682	0.719306	0.708665	0.737158	0.535254
cg09495769	0.368165	0.532727	0.600149	0.650403	0.454021	0.548477	0.558897	0.345394	0.619873	0.743067	0.415725	0.641096	0.392786	0.614463	0.0512143	0.238497	0.204695	0.597753	0.357341	0.614899	0.312884	0.474867	0.0323359	0.402256	0.0279443	0.420212	0.239517	0.0428769	0.765505	0.713177	0.445039	0.0754772	0.376784	0.593497	0.853381	0.105602	0.0263585	0.0157355	0.014888	0.664162	0.36995	0.337024	0.536539	0.0204378	0.0557489	0.274902	0.445247	0.484097	0.423701
cg03225817	0.31383	0.0384852	0.0904515	0.307243	0.249944	0.301648	0.052195	0.107881	0.443224	0.379545	0.489839	0.695886	0.213205	0.194487	0.277018	0.353248	0.612473	0.0433842	0.475741	0.536295	0.396746	0.361197	0.478986	0.670435	0.489018	0.505099	0.115589	0.424818	0.0397026	0.056939	0.219091	0.659191	0.0347908	0.691992	0.0286104	0.68207	0.771723	0.682679	0.335294	0.69696	0.553496	0.686191	0.661721	0.730558	0.650713	0.61148	0.67922	0.716197	0.537524
cg21230493	0.441688	0.68409	0.516725	0.656614	0.698735	0.82891	0.595423	0.350993	0.418325	0.699469	0.824527	0.416698	0.373962	0.721622	0.125266	0.299222	0.651278	0.138389	0.427342	0.317849	0.442636	0.538203	0.405016	0.310227	0.41619	0.51681	0.131022	0.6039	0.843475	0.622593	0.501209	0.520697	0.113892	0.742	0.916545	0.856831	0.668424	0.836937	0.87997	0.662448	0.630222	0.67494	0.648258	0.484883	0.69593	0.766579	0.773123	0.730584	0.621038
cg22732101	0.516364	0.801517	0.718557	0.55103	0.731319	0.787683	0.64903	0.445748	0.674512	0.799287	0.804937	0.454679	0.34397	0.688432	0.119898	0.454351	0.256503	0.548844	0.409749	0.281263	0.426619	0.554115	0.541262	0.719961	0.214063	0.641887	0.644184	0.0420912	0.797074	0.729636	0.403841	0.709109	0.557989	0.876241	0.858313	0.772383	0.644711	0.851631	0.745648	0.760681	0.641523	0.432344	0.642103	0.518343	0.712407	0.629419	0.748001	0.637218	0.620465
cg01642521	0.494019	0.529387	0.0797831	0.097244	0.549132	0.0322124	0.377151	0.474953	0.564611	0.628319	0.20206	0.559696	0.439887	0.627946	0.102887	0.405996	0.65579	0.329277	0.519252	0.515065	0.39115	0.421719	0.560019	0.658951	0.563629	0.51651	0.154154	0.0537802	0.0446097	0.637968	0.201735	0.191025	0.271976	0.746686	0.816277	0.714827	0.631704	0.79129	0.591811	0.44953	0.537067	0.53775	0.613232	0.165076	0.64268	0.718342	0.624194	0.605789	0.504532
cg07413251	0.0767039	0.712835	0.294648	0.0691531	0.763447	0.375492	0.0492458	0.462427	0.280237	0.701821	0.263671	0.0789474	0.249265	0.391392	0.114717	0.352032	0.103313	0.371776	0.542848	0.666996	0.417821	0.608642	0.42675	0.333793	0.635622	0.574931	0.143121	0.0968962	0.261588	0.0903116	0.337708	0.212399	0.404732	0.725192	0.91989	0.849352	0.615514	0.775296	0.87253	0.763949	0.754143	0.573581	0.577386	0.7905	0.724818	0.734726	0.732793	0.784127	0.441543
cg19450111	0.0436106	0.521308	0.155763	0.782248	0.143614	0.0495655	0.555078	0.497345	0.602853	0.0697191	0.491576	0.635428	0.559261	0.0346868	0.131048	0.423411	0.0860619	0.441039	0.463358	0.75861	0.105253	0.559353	0.602901	0.500867	0.431506	0.306002	0.404995	0.432756	0.0313375	0.859027	0.24052	0.766714	0.318814	0.564782	0.0707821	0.738992	0.0247038	0.469541	0.521047	0.0789303	0.597781	0.0401633	0.684575	0.0667046	0.582542	0.530913	0.680396	0.378515	0.0457404
cg17431280	0.0373045	0.022779	0.0494975	0.712482	0.621421	0.364373	0.658011	0.522323	0.517791	0.757016	0.626856	0.751236	0.500492	0.649322	0.162649	0.409722	0.0906409	0.411982	0.59514	0.65989	0.487875	0.54643	0.561781	0.672055	0.695776	0.367642	0.744667	0.62357	0.504974	0.165565	0.516848	0.861593	0.208042	0.824449	0.726421	0.841987	0.815559	0.612955	0.837556	0.704473	0.680358	0.864747	0.620078	0.86524	0.719575	0.0608824	0.600619	0.106998	0.808185
cg02495310	0.216071	0.0366273	0.83488	0.0406042	0.737593	0.844982	0.559645	0.332753	0.605269	0.878822	0.74349	0.0468482	0.305707	0.710855	0.321986	0.226177	0.532053	0.473517	0.364126	0.610663	0.306603	0.463952	0.0861065	0.0302238	0.484139	0.381137	0.0654536	0.475284	0.379147	0.691848	0.176058	0.0243872	0.313614	0.78605	0.909475	0.776758	0.449461	0.0181907	0.472741	0.718259	0.493284	0.463613	0.634619	0.222191	0.347379	0.720307	0.677425	0.54221	0.612105
cg20627174	0.575086	0.479486	0.629605	0.650729	0.725337	0.644132	0.0974237	0.429315	0.519475	0.788174	0.69519	0.705084	0.301785	0.727065	0.0366948	0.291719	0.298783	0.123673	0.442471	0.246112	0.267645	0.44028	0.509794	0.754155	0.304706	0.430918	0.0965764	0.583147	0.0362606	0.848579	0.10032	0.155175	0.267497	0.800051	0.875726	0.477076	0.452661	0.488391	0.736864	0.223388	0.537469	0.0533185	0.598565	0.152218	0.689097	0.786728	0.747688	0.675492	0.577471
cg24428042	0.0819165	0.00912739	0.433007	0.10456	0.151489	0.726811	0.656156	0.384141	0.318876	0.0238482	0.377386	0.013538	0.351591	0.0753861	0.658675	0.399406	0.0273443	0.507149	0.39372	0.221455	0.332116	0.38946	0.595154	0.0538786	0.296975	0.270879	0.548726	0.369631	0.101171	0.499763	0.465078	0.473584	0.150358	0.286014	0.806817	0.682171	0.644943	0.609256	0.72271	0.741397	0.38875	0.652789	0.556643	0.6071	0.525691	0.678875	0.333809	0.404191	0.302144
cg21444693	0.0231079	0.0215007	0.0621614	0.694396	0.376057	0.908879	0.540248	0.536655	0.680162	0.324508	0.812633	0.501371	0.462916	0.281226	0.370375	0.192236	0.706755	0.541561	0.52969	0.732626	0.351635	0.585639	0.13535	0.37681	0.436202	0.231616	0.0877325	0.106912	0.0402955	0.0658416	0.112503	0.0347046	0.16706	0.821573	0.948152	0.876288	0.314528	0.398073	0.525554	0.885028	0.604551	0.600605	0.0523929	0.0327765	0.734779	0.864693	0.801559	0.477704	0.688566
cg10083898	0.0595715	0.113197	0.222935	0.0311384	0.0826071	0.25145	0.717814	0.472632	0.545337	0.1502	0.194734	0.116688	0.462738	0.415801	0.318543	0.386422	0.534906	0.481683	0.400963	0.421774	0.341831	0.576416	0.423182	0.436219	0.293065	0.428283	0.19471	0.54766	0.0403794	0.0478507	0.106202	0.0314279	0.108717	0.515386	0.944325	0.861699	0.796482	0.863445	0.467053	0.73986	0.569043	0.593507	0.665994	0.572924	0.698091	0.731576	0.78637	0.626837	0.57249
cg15698842	0.0435196	0.114224	0.0650938	0.0568461	0.100555	0.0338652	0.437719	0.495741	0.563913	0.121001	0.514971	0.43693	0.469818	0.589307	0.414451	0.395486	0.450012	0.0943317	0.49373	0.625258	0.521974	0.624718	0.605869	0.569423	0.157914	0.5093	0.497903	0.567869	0.0447782	0.0766171	0.232552	0.757614	0.489812	0.877758	0.904434	0.869768	0.729242	0.558241	0.651825	0.609024	0.378642	0.546436	0.601951	0.687397	0.778199	0.584533	0.51527	0.459492	0.658258
cg02685896	0.0348997	0.545986	0.675727	0.51821	0.438198	0.610783	0.23064	0.346527	0.576021	0.761996	0.708549	0.443266	0.369755	0.637283	0.274385	0.382339	0.129678	0.61236	0.285232	0.545789	0.41214	0.432343	0.460214	0.0325983	0.54874	0.489448	0.437821	0.268569	0.394134	0.711848	0.340768	0.648907	0.428169	0.732458	0.85588	0.736048	0.749448	0.8481	0.750803	0.697558	0.590049	0.628332	0.54492	0.702683	0.632649	0.735423	0.369472	0.471751	0.504861
cg21109744	0.0200781	0.0259027	0.041636	0.0575039	0.511938	0.0317367	0.139847	0.512033	0.0605205	0.104837	0.0865851	0.43972	0.491637	0.0475086	0.426595	0.452421	0.704583	0.270367	0.502299	0.530374	0.441352	0.414663	0.492033	0.0547685	0.627777	0.497048	0.504484	0.0890622	0.0250412	0.0961246	0.372893	0.0531319	0.227395	0.710309	0.694006	0.717498	0.655579	0.7746	0.672649	0.67729	0.65213	0.692837	0.570971	0.737635	0.667474	0.780558	0.0737588	0.454368	0.67005
cg23657185	0.120339	0.782101	0.365161	0.0611416	0.608081	0.422243	0.0650481	0.550678	0.550563	0.0518524	0.682451	0.186839	0.429098	0.538483	0.0784088	0.432645	0.415867	0.170712	0.41561	0.166115	0.437353	0.545086	0.0605035	0.622396	0.33324	0.48554	0.0391364	0.538134	0.69534	0.0859553	0.111564	0.708621	0.351764	0.598723	0.930536	0.866357	0.253401	0.579628	0.537249	0.28141	0.709951	0.589885	0.737526	0.840481	0.771377	0.773928	0.81679	0.589617	0.517448
cg12127472	0.0681116	0.318382	0.215754	0.0982461	0.134134	0.0743646	0.48407	0.444461	0.127015	0.0768272	0.527705	0.116158	0.530045	0.656642	0.571819	0.531452	0.235356	0.303496	0.456848	0.536251	0.545207	0.595734	0.170618	0.712349	0.643938	0.587913	0.618867	0.542072	0.332618	0.209807	0.257246	0.572979	0.461205	0.802659	0.0577625	0.774479	0.783835	0.517476	0.76829	0.642629	0.644241	0.813725	0.084549	0.773341	0.696606	0.635038	0.59514	0.646413	0.733661
cg15031661	0.816948	0.697505	0.376801	0.671676	0.697728	0.784069	0.0762499	0.151284	0.480879	0.587594	0.541942	0.676168	0.396581	0.444589	0.0676756	0.364205	0.759463	0.129235	0.48538	0.419538	0.513774	0.43288	0.547029	0.136052	0.227617	0.514674	0.15848	0.61395	0.642836	0.315719	0.141406	0.797797	0.467578	0.857304	0.713858	0.828555	0.432835	0.891507	0.339351	0.621667	0.637223	0.558625	0.656145	0.492089	0.74763	0.359996	0.755053	0.729016	0.728357
cg03051384	0.620847	0.0656625	0.6053	0.12519	0.712545	0.876141	0.0590091	0.539113	0.0587393	0.63426	0.20605	0.445294	0.5171	0.719256	0.105156	0.450478	0.151033	0.359581	0.329366	0.592843	0.412124	0.459483	0.550505	0.0729226	0.644127	0.0915333	0.634864	0.136117	0.55433	0.136817	0.494973	0.624329	0.355756	0.814315	0.886304	0.806665	0.825894	0.82403	0.798264	0.877657	0.641292	0.60178	0.504114	0.578613	0.305583	0.566731	0.604064	0.736076	0.650206
cg05095591	0.907057	0.393642	0.867403	0.711728	0.144643	0.819165	0.720963	0.459013	0.660039	0.85416	0.81562	0.303782	0.402023	0.78244	0.436624	0.398725	0.718797	0.43816	0.273172	0.381294	0.430291	0.56123	0.581788	0.823717	0.286176	0.528454	0.107083	0.676289	0.540343	0.547444	0.489738	0.77651	0.348696	0.81672	0.909297	0.798903	0.622495	0.838528	0.836067	0.764659	0.656041	0.596596	0.686425	0.810901	0.768371	0.86624	0.789095	0.762649	0.692395
cg01995743	0.203614	0.477377	0.699472	0.490286	0.34934	0.185408	0.613199	0.441171	0.485781	0.259095	0.595463	0.627045	0.384394	0.500566	0.228659	0.314155	0.0805222	0.468914	0.41307	0.216551	0.363912	0.494881	0.490677	0.373465	0.628256	0.489407	0.142923	0.0897266	0.0394653	0.0674235	0.146785	0.446335	0.360641	0.759391	0.833496	0.72511	0.731963	0.766955	0.67598	0.558367	0.539456	0.757231	0.613367	0.544719	0.571647	0.727326	0.653982	0.636751	0.534994
cg25511429	0.47528	0.487903	0.52919	0.570388	0.0648775	0.184119	0.507988	0.479692	0.576165	0.511562	0.430041	0.0587449	0.380648	0.111558	0.442934	0.345432	0.072132	0.0723598	0.588724	0.665954	0.341921	0.483619	0.517701	0.731402	0.593246	0.449568	0.620808	0.0348113	0.104991	0.0559235	0.336394	0.46125	0.038736	0.772136	0.367486	0.581064	0.438733	0.618886	0.841761	0.673427	0.55178	0.595591	0.0429058	0.5582	0.709239	0.630369	0.661394	0.585494	0.552495
cg16937769	0.0814585	0.269488	0.22323	0.692675	0.481704	0.652727	0.654084	0.443715	0.704076	0.80364	0.414475	0.556573	0.447469	0.818555	0.275716	0.386871	0.0635897	0.205752	0.185176	0.268286	0.35607	0.524207	0.0736047	0.741513	0.238914	0.304634	0.0414737	0.482323	0.478476	0.758369	0.0875523	0.709773	0.3364	0.784037	0.909144	0.836403	0.0612148	0.686317	0.556544	0.612848	0.439271	0.04626	0.632832	0.800715	0.65236	0.436372	0.726262	0.183348	0.251091
cg00557947	0.398101	0.127417	0.221739	0.191067	0.0462659	0.73017	0.257977	0.218515	0.0425199	0.0470196	0.08873	0.645799	0.154313	0.418789	0.527425	0.385029	0.363656	0.102125	0.227554	0.303317	0.392639	0.406547	0.584683	0.681492	0.534921	0.585471	0.57018	0.573439	0.0313531	0.552952	0.200059	0.699921	0.0589212	0.799001	0.92219	0.826024	0.544834	0.559406	0.640244	0.360619	0.654719	0.234138	0.732197	0.836156	0.722794	0.677726	0.768973	0.394461	0.39027
cg27513573	0.412866	0.675817	0.516009	0.55438	0.36912	0.0338221	0.122681	0.271546	0.448235	0.0629598	0.429721	0.238688	0.166703	0.597447	0.169851	0.178878	0.482302	0.366365	0.393707	0.548994	0.306785	0.358331	0.362424	0.230656	0.359284	0.353768	0.115091	0.428446	0.75205	0.320343	0.0792252	0.0512554	0.149894	0.436462	0.830409	0.683658	0.621838	0.564685	0.602585	0.446821	0.445663	0.466812	0.470043	0.715094	0.570823	0.617684	0.583745	0.612248	0.51788
cg06921573	0.433012	0.439272	0.501082	0.0410763	0.534145	0.323247	0.686189	0.0899415	0.322985	0.738313	0.689615	0.542651	0.372722	0.261855	0.58929	0.307653	0.34009	0.0624103	0.419152	0.610218	0.267071	0.447064	0.475238	0.565574	0.621163	0.32769	0.120994	0.547906	0.771542	0.768798	0.140188	0.027271	0.0698449	0.724344	0.820241	0.702649	0.764676	0.586477	0.78302	0.461323	0.540925	0.675024	0.441947	0.76415	0.59601	0.44067	0.48566	0.460248	0.613255
cg19343464	0.628277	0.265765	0.230375	0.468809	0.614326	0.516261	0.359866	0.390824	0.639048	0.487585	0.565778	0.576845	0.0891668	0.621243	0.0986236	0.388921	0.799029	0.0836094	0.503084	0.508844	0.40735	0.423655	0.62935	0.636597	0.443615	0.611532	0.234011	0.661742	0.0384267	0.122679	0.475555	0.796662	0.0604901	0.819054	0.928061	0.848913	0.669079	0.80169	0.566289	0.783928	0.603792	0.586014	0.718304	0.417759	0.725683	0.359277	0.735605	0.803367	0.567679
cg07931411	0.0455127	0.043168	0.132928	0.305352	0.697314	0.0756551	0.295224	0.30112	0.501267	0.469257	0.145021	0.21694	0.308129	0.665842	0.384743	0.322214	0.443166	0.591859	0.457227	0.320468	0.410204	0.451917	0.339528	0.217974	0.575013	0.495484	0.473756	0.0771892	0.340113	0.518364	0.3902	0.73686	0.288901	0.779857	0.865169	0.724479	0.789551	0.757107	0.653633	0.642891	0.608205	0.778389	0.606867	0.798027	0.682089	0.346114	0.532994	0.639256	0.676772
cg21039778	0.0370415	0.550825	0.511103	0.69069	0.0547445	0.786187	0.585443	0.0428082	0.554906	0.741461	0.758494	0.0383199	0.445768	0.64856	0.666831	0.455364	0.358266	0.176326	0.503559	0.652288	0.295848	0.612685	0.565514	0.474278	0.631749	0.512268	0.476031	0.334118	0.0489195	0.447608	0.489943	0.0630832	0.349213	0.555942	0.0444444	0.530712	0.248388	0.841727	0.222862	0.811311	0.683928	0.548889	0.635982	0.693402	0.488076	0.771733	0.428925	0.660997	0.564954
cg11032634	0.376182	0.035796	0.0294781	0.670226	0.110135	0.0448023	0.243339	0.0376712	0.0319651	0.0297565	0.23985	0.0556278	0.556021	0.028098	0.682489	0.59728	0.697305	0.24766	0.601892	0.428458	0.496931	0.026824	0.0257696	0.0266298	0.190235	0.472368	0.601293	0.152569	0.051428	0.36567	0.581919	0.0505986	0.494628	0.0596364	0.0291196	0.024865	0.783991	0.258002	0.0268709	0.264756	0.593206	0.674328	0.0546387	0.778057	0.0425315	0.471115	0.0463551	0.471366	0.565912
cg08572611	0.703266	0.486111	0.378177	0.180246	0.356615	0.0982143	0.122587	0.505271	0.550974	0.0817792	0.657871	0.134613	0.483724	0.532788	0.666945	0.460861	0.164853	0.653191	0.475563	0.235105	0.516737	0.385122	0.464313	0.721941	0.600852	0.585254	0.602582	0.522388	0.287594	0.171128	0.231783	0.679077	0.109242	0.784319	0.859648	0.777513	0.801541	0.872548	0.715976	0.714076	0.69014	0.82161	0.683655	0.574142	0.699689	0.703134	0.640113	0.626057	0.600275
cg13912117	0.731059	0.463615	0.405762	0.643699	0.715101	0.410324	0.573192	0.163808	0.527643	0.703917	0.261185	0.766179	0.50246	0.694769	0.0785761	0.425663	0.711908	0.0691851	0.456591	0.43914	0.287157	0.236164	0.548008	0.775506	0.190505	0.625126	0.0873449	0.571178	0.023796	0.286239	0.176846	0.733028	0.53884	0.782136	0.8685	0.794815	0.254157	0.611783	0.608218	0.708517	0.64534	0.463488	0.679314	0.572207	0.727814	0.67636	0.592947	0.611392	0.298579
cg08390877	0.193163	0.818636	0.6645	0.649522	0.753882	0.402093	0.495979	0.524721	0.46584	0.744945	0.711485	0.46069	0.399095	0.366816	0.118686	0.372417	0.717179	0.0991364	0.430218	0.467476	0.428965	0.462304	0.506287	0.774925	0.473154	0.592477	0.681698	0.661662	0.120126	0.794251	0.365346	0.825106	0.49017	0.820355	0.901053	0.813494	0.699675	0.808937	0.853426	0.635347	0.673095	0.411737	0.624632	0.774543	0.745917	0.683009	0.815577	0.635262	0.679279
cg02745211	0.520771	0.0127485	0.147794	0.0347897	0.0409559	0.019038	0.0442503	0.305699	0.0754308	0.0316053	0.125826	0.672808	0.436872	0.0367061	0.45945	0.464927	0.131202	0.116429	0.459151	0.110928	0.502598	0.08561	0.440574	0.637056	0.593473	0.532904	0.115414	0.0679612	0.0298463	0.101796	0.171713	0.0312997	0.270804	0.714325	0.0173609	0.753725	0.669197	0.757176	0.0603669	0.582883	0.579883	0.498934	0.652148	0.582633	0.696437	0.566992	0.206816	0.32228	0.610159
cg23300732	0.030077	0.0188949	0.0243387	0.0308933	0.060741	0.0292166	0.494172	0.25445	0.511985	0.119178	0.164202	0.0522388	0.261027	0.461591	0.106299	0.458372	0.525383	0.258148	0.38729	0.395644	0.453091	0.427904	0.492073	0.586009	0.495816	0.437408	0.101622	0.043704	0.0442623	0.152401	0.205504	0.0469684	0.390046	0.647494	0.738684	0.602408	0.575474	0.52035	0.58118	0.536551	0.523007	0.546669	0.520626	0.535851	0.576586	0.603823	0.513961	0.551975	0.426545
cg15215612	0.438653	0.168357	0.389153	0.349944	0.0553897	0.836827	0.494139	0.445149	0.570316	0.0285216	0.523275	0.0530726	0.387682	0.726276	0.071629	0.287942	0.122498	0.31797	0.211691	0.0860419	0.453844	0.459297	0.408194	0.663498	0.437006	0.363915	0.12927	0.596413	0.826808	0.0619397	0.148705	0.605365	0.156823	0.783046	0.502792	0.719148	0.467296	0.807483	0.759975	0.706997	0.548162	0.132905	0.589304	0.603476	0.602857	0.532916	0.598253	0.668806	0.377185
cg11795854	0.0235202	0.0165807	0.12086	0.0332145	0.0427295	0.0507099	0.302794	0.384983	0.0536367	0.070668	0.0726757	0.386983	0.293549	0.639091	0.149599	0.301835	0.400522	0.100234	0.411234	0.612469	0.336311	0.283618	0.388619	0.533177	0.529687	0.349728	0.562923	0.336566	0.0270702	0.0480769	0.293155	0.429926	0.285518	0.78637	0.730231	0.772005	0.367995	0.214296	0.656291	0.538393	0.535285	0.402133	0.653718	0.691724	0.647263	0.696723	0.659217	0.612217	0.58068
cg25691167	0.907417	0.537117	0.220572	0.687458	0.437055	0.352839	0.147213	0.52904	0.563872	0.664323	0.685685	0.0843063	0.312119	0.438719	0.0951905	0.42027	0.174503	0.0993251	0.520983	0.146425	0.487545	0.569345	0.512231	0.169538	0.125892	0.570575	0.119727	0.596327	0.704569	0.788701	0.207828	0.750097	0.10319	0.823375	0.843221	0.803457	0.315579	0.829157	0.422482	0.669367	0.616655	0.150452	0.658192	0.680014	0.689473	0.753384	0.726341	0.652371	0.403513
cg04594598	0.0273154	0.0686345	0.16798	0.544262	0.0599661	0.778316	0.0757141	0.169239	0.0869705	0.0743858	0.109883	0.56266	0.470075	0.059996	0.540967	0.323974	0.123132	0.20705	0.434185	0.268246	0.368062	0.432977	0.0886145	0.688299	0.579834	0.386902	0.609726	0.078381	0.0521298	0.728873	0.244045	0.708858	0.473468	0.679019	0.781865	0.692179	0.740409	0.436174	0.756318	0.55222	0.505313	0.669861	0.50485	0.654916	0.593976	0.398993	0.511819	0.345543	0.566769
cg19872299	0.0503315	0.0341573	0.446754	0.58774	0.419211	0.0307836	0.637606	0.0292448	0.642885	0.6689	0.612267	0.0506357	0.450608	0.371294	0.541186	0.479492	0.302962	0.464093	0.516446	0.456253	0.354957	0.4829	0.0448645	0.618844	0.635776	0.501732	0.609525	0.0482011	0.316303	0.119446	0.478975	0.0550565	0.236495	0.733033	0.757025	0.681326	0.631774	0.694935	0.691637	0.633641	0.57045	0.655328	0.620693	0.720922	0.642712	0.347458	0.634996	0.587074	0.551416
cg26476852	0.769932	0.71217	0.699845	0.612417	0.418402	0.394142	0.612273	0.21648	0.568035	0.682145	0.664779	0.120174	0.38372	0.656369	0.113182	0.25797	0.667958	0.635241	0.379868	0.490582	0.304153	0.532968	0.0692078	0.677025	0.151848	0.494901	0.52018	0.432396	0.748376	0.648506	0.42765	0.123501	0.438354	0.702393	0.803436	0.0822029	0.102798	0.106	0.103662	0.700921	0.555973	0.319842	0.0949849	0.0905578	0.303102	0.0784086	0.126146	0.574416	0.656537
cg25408314	0.594895	0.0222292	0.250874	0.332482	0.439862	0.588931	0.492153	0.325456	0.388498	0.433508	0.253224	0.44076	0.305988	0.230064	0.620156	0.333525	0.668016	0.424372	0.209384	0.642247	0.255523	0.236985	0.0379808	0.179199	0.605869	0.43719	0.431197	0.39287	0.0884269	0.823581	0.306873	0.0711598	0.302932	0.857865	0.346652	0.684368	0.623628	0.540027	0.188388	0.673286	0.550615	0.322038	0.530788	0.259497	0.672857	0.443834	0.622907	0.201264	0.146792
cg02704535	0.0323222	0.421427	0.0395395	0.567854	0.0317209	0.0272463	0.546492	0.343377	0.534303	0.0278234	0.137717	0.417872	0.0737049	0.655554	0.546985	0.282863	0.521671	0.433955	0.328195	0.641259	0.391942	0.416885	0.0270783	0.640265	0.446888	0.410258	0.494487	0.0279315	0.0472888	0.389187	0.392687	0.0464868	0.291924	0.559084	0.767522	0.666367	0.597421	0.660631	0.0236564	0.824757	0.475318	0.596052	0.553367	0.0286268	0.0733905	0.178536	0.515055	0.295865	0.0684555
cg15459780	0.055803	0.0300709	0.534182	0.498972	0.284915	0.390901	0.448253	0.448157	0.478047	0.223229	0.623824	0.0520009	0.393347	0.378785	0.295997	0.306528	0.362514	0.553672	0.327271	0.0742323	0.417735	0.460215	0.0881798	0.491799	0.341983	0.37418	0.542373	0.0350034	0.518187	0.0639788	0.334733	0.0389071	0.0419722	0.715054	0.784298	0.682665	0.71077	0.802694	0.702579	0.717342	0.50006	0.771026	0.0882465	0.60067	0.608371	0.669075	0.611385	0.576057	0.439592
cg22857085	0.779423	0.587038	0.389004	0.660141	0.631846	0.680565	0.76013	0.222238	0.636778	0.807147	0.591035	0.782256	0.403376	0.733616	0.611383	0.385348	0.728289	0.618823	0.383941	0.184002	0.367289	0.511438	0.513655	0.65939	0.642523	0.482232	0.705964	0.559731	0.862687	0.141127	0.305254	0.364525	0.305065	0.84656	0.916983	0.796874	0.825195	0.896861	0.681643	0.646719	0.641804	0.879802	0.611979	0.814236	0.27559	0.193948	0.757172	0.594603	0.540168
cg22759823	0.615875	0.0590814	0.373726	0.049771	0.700032	0.376917	0.652371	0.523257	0.249258	0.0375047	0.480452	0.260756	0.526477	0.828026	0.225514	0.478398	0.728476	0.476722	0.550563	0.192337	0.593735	0.625526	0.59591	0.684302	0.649795	0.295711	0.132093	0.24972	0.157956	0.579386	0.382497	0.767197	0.165157	0.894776	0.617695	0.8746	0.508777	0.889033	0.613691	0.682394	0.410525	0.676306	0.511996	0.825668	0.764212	0.568271	0.838103	0.742352	0.783524
cg26614816	0.0190749	0.0345053	0.071788	0.61606	0.0719951	0.626551	0.0724611	0.49432	0.499699	0.144551	0.127437	0.715703	0.424727	0.0384751	0.64712	0.234454	0.680251	0.0634311	0.419143	0.646505	0.416259	0.170766	0.508677	0.036181	0.156446	0.437879	0.660181	0.120284	0.0594872	0.095881	0.488875	0.62408	0.373708	0.540232	0.864516	0.742244	0.764752	0.855899	0.553741	0.0448822	0.512413	0.601648	0.0738995	0.435196	0.0458893	0.640936	0.621512	0.057503	0.598099
cg24336989	0.346645	0.810401	0.681778	0.620264	0.594724	0.702401	0.351776	0.384045	0.531144	0.628667	0.696475	0.435558	0.213964	0.681729	0.381635	0.271967	0.645721	0.171937	0.443435	0.0509502	0.270659	0.305045	0.469694	0.404493	0.218868	0.222977	0.256341	0.61332	0.839398	0.662723	0.0695417	0.715813	0.223624	0.568398	0.638468	0.670423	0.11989	0.0584913	0.697946	0.432862	0.491576	0.0820669	0.609924	0.575702	0.653221	0.679391	0.666386	0.337711	0.0235481
cg09921821	0.61619	0.0815326	0.645838	0.582654	0.689183	0.820402	0.477665	0.0741061	0.49487	0.762577	0.733222	0.606262	0.379847	0.662827	0.103934	0.459721	0.622549	0.195937	0.0734848	0.114826	0.504535	0.411966	0.484629	0.648757	0.621697	0.462533	0.564003	0.0649431	0.622796	0.748159	0.50967	0.688114	0.335577	0.815118	0.87698	0.736051	0.382389	0.821232	0.163228	0.764318	0.658561	0.783511	0.63447	0.767937	0.72945	0.424756	0.679914	0.656175	0.635704
cg19457477	0.330784	0.073806	0.163529	0.341197	0.68457	0.440195	0.0493581	0.432331	0.42785	0.436522	0.120551	0.650868	0.422959	0.326281	0.0622599	0.373733	0.0525119	0.745096	0.482539	0.750138	0.373063	0.0472433	0.537481	0.291264	0.563014	0.611796	0.692537	0.261111	0.0594003	0.551303	0.553844	0.676312	0.70258	0.631929	0.876665	0.79484	0.448952	0.70197	0.539268	0.661328	0.604272	0.25928	0.546879	0.243726	0.523095	0.27494	0.134678	0.293171	0.740301
cg00310215	0.103743	0.485256	0.214797	0.656741	0.613372	0.0722676	0.597482	0.296404	0.540508	0.0412983	0.350067	0.569191	0.396209	0.653925	0.337099	0.232496	0.654136	0.263722	0.401668	0.57564	0.314235	0.481973	0.382422	0.612844	0.356362	0.423478	0.120987	0.0892338	0.0593103	0.0471134	0.30381	0.56645	0.22953	0.634758	0.0294176	0.647218	0.602882	0.710539	0.68357	0.612878	0.483197	0.681317	0.567489	0.631738	0.628135	0.72183	0.545455	0.636909	0.316894
cg03774803	0.814319	0.855354	0.821708	0.761711	0.0795888	0.665158	0.28538	0.503484	0.429434	0.285338	0.430731	0.681916	0.508478	0.727805	0.62622	0.48136	0.616032	0.551172	0.43922	0.295455	0.461474	0.483491	0.564429	0.714846	0.724254	0.708774	0.528571	0.508738	0.63572	0.148029	0.441933	0.789512	0.544284	0.57834	0.910541	0.843854	0.598994	0.190538	0.805144	0.280278	0.718105	0.843815	0.724007	0.781022	0.763054	0.811878	0.753725	0.682454	0.651309
cg22877509	0.111021	0.282252	0.491075	0.444904	0.0327741	0.860981	0.373306	0.420409	0.158815	0.684454	0.543595	0.378218	0.336341	0.0123001	0.326175	0.434057	0.100952	0.286352	0.40505	0.403345	0.0591196	0.453752	0.522494	0.0182006	0.514055	0.432902	0.68091	0.503848	0.0167604	0.770622	0.370899	0.0162177	0.183785	0.864133	0.369866	0.721823	0.348546	0.672773	0.772986	0.585024	0.380687	0.561911	0.670843	0.683109	0.769358	0.719546	0.66836	0.448014	0.457546
cg10172669	0.407361	0.0666601	0.0632399	0.0597406	0.565281	0.437421	0.598038	0.348224	0.0811279	0.802	0.414848	0.675517	0.344636	0.0370585	0.146349	0.299518	0.127107	0.292857	0.253854	0.37487	0.27261	0.0444249	0.300026	0.67664	0.479148	0.295876	0.392767	0.314213	0.0606096	0.0609028	0.337483	0.439591	0.0627724	0.810601	0.864866	0.65994	0.629956	0.851573	0.685626	0.685872	0.49308	0.3882	0.49222	0.493495	0.505134	0.792133	0.695346	0.606044	0.576698
cg01639032	0.0351624	0.52731	0.0432887	0.572138	0.0625789	0.0412122	0.593088	0.426741	0.558304	0.0247766	0.281106	0.530892	0.139085	0.602004	0.570086	0.44624	0.600913	0.531386	0.498339	0.599564	0.453907	0.497613	0.0409923	0.611094	0.573663	0.490436	0.576392	0.03914	0.0483522	0.515685	0.475547	0.068907	0.429762	0.624974	0.726089	0.620424	0.669436	0.77303	0.0212382	0.696114	0.537858	0.716499	0.5689	0.0283841	0.0387542	0.41001	0.577491	0.313612	0.163216
cg20388732	0.567353	0.619385	0.234185	0.821275	0.635363	0.823123	0.140693	0.208192	0.624933	0.607967	0.363587	0.74637	0.362396	0.75467	0.246464	0.0733847	0.18992	0.221858	0.462711	0.78869	0.448585	0.493252	0.52522	0.444767	0.0881605	0.299824	0.679764	0.514581	0.739092	0.704075	0.110983	0.838654	0.139433	0.0235093	0.783708	0.150192	0.108908	0.029775	0.191631	0.33263	0.304828	0.0370768	0.71304	0.64866	0.70676	0.778694	0.44006	0.642122	0.573743
cg21046148	0.406548	0.0497033	0.368155	0.702455	0.687827	0.817554	0.461883	0.282728	0.688955	0.642419	0.71454	0.699512	0.325198	0.751615	0.692007	0.28722	0.241271	0.566977	0.425007	0.486854	0.447651	0.485357	0.492124	0.705135	0.492522	0.425023	0.593473	0.529832	0.878648	0.711706	0.391347	0.890194	0.409155	0.847004	0.900494	0.855869	0.553108	0.816156	0.70991	0.502975	0.497865	0.795037	0.742583	0.745753	0.738126	0.792804	0.734677	0.694708	0.644267
cg08195512	0.508308	0.574983	0.343867	0.125766	0.750763	0.0625056	0.608529	0.332127	0.33077	0.0731233	0.243765	0.377009	0.163034	0.615862	0.450406	0.339551	0.112067	0.573046	0.289842	0.486745	0.334222	0.232529	0.344714	0.669124	0.498454	0.407306	0.437971	0.222403	0.370522	0.749458	0.0853227	0.588025	0.253436	0.767743	0.666319	0.815762	0.799497	0.853231	0.433307	0.751982	0.600614	0.82242	0.498309	0.547761	0.670443	0.134251	0.627753	0.417437	0.532386
cg19370054	0.505167	0.635244	0.13121	0.239045	0.189873	0.0883946	0.100019	0.487634	0.334683	0.274588	0.0681802	0.512167	0.404669	0.237972	0.136849	0.421166	0.14419	0.0950747	0.480022	0.390472	0.357807	0.485746	0.563413	0.621229	0.68445	0.578674	0.168138	0.760586	0.620052	0.147834	0.159944	0.521287	0.485571	0.849852	0.580748	0.846195	0.80292	0.0924095	0.903241	0.641065	0.717387	0.6422	0.701244	0.334664	0.846538	0.885965	0.585285	0.72153	0.56829
[truncated: 9,139 more rows]
[truncated: 25 more columns]
