# Supplementary material for: Molecular correlates of cisplatin-based chemotherapy response in muscle invasive bladder cancer by integrated multi-omics analysis
Source: Nat Commun. 2020 Sep 25;11:4858. doi: 10.1038/s41467-020-18640-0 (PMC7519650; doi:10.1038/s41467-020-18640-0)
Supplement: Supplementary file 9 — Source data [file 41467_2020_18640_MOESM9_ESM.zip › Source Data_Fig7D.xlsx]

## Sheet: SourceData_Fig7D
Parameter	p_val	OR	CI_low	CI_high	var0_observations	var1_observations	n	Cohort
SBS5 mutations	0.00449202	2.90794	1.33883	6.51913	71	70	141	All
Indels	0.0146948	2.34282	1.16774	4.78753	82	82	164	All
Allelic imbalance	0.14816	2.5207	0.680574	10.0193	24	25	49	All
BRCA2 (mut vs. wt)	0.0172678	4.21643	1.16203	23.2632	22	142	164	All
HGI vs. LGI	0.00668274	2.52402	1.23457	5.21202	57	107	164	All
Ba/Sq	0.0188673	0.367471	0.146033	0.909986	32	89	121	All
Excl./Infil. vs. Desert	0.0213606	2.20005	1.0969	4.46718	58	107	165	All
PD-1 intratumoral	0.288138	1.4439	0.762886	2.74794	88	88	176	All
PD-1 peritumoral	0.0831553	1.8133	0.931384	3.56499	82	82	164	All
T stage (T2-4a vs. T4b)	0.315646	1.4316	0.705909	2.91179	43	225	268	All
N stage (N0 vs. N+)	0.265528	0.746308	0.442658	1.25112	113	165	278	All
M stage (M0 vs. M+)	0.164107	0.629568	0.311988	1.23069	52	234	286	All
Age	1	0.998517	0.613427	1.62493	145	152	297	All
Smoking (no vs. yes)	0.47927	0.810976	0.448549	1.46992	213	66	279	All
PS (0 vs. 1)	0.0246609	1.85106	1.0653	3.23493	101	136	237	All
SBS5 mutations	0.0195789	2.87497	1.1127	7.8085	50	43	93	FL
Indels	0.430682	1.45333	0.623494	3.45408	64	46	110	FL
Allelic imbalance	0.14816	2.5207	0.680574	10.0193	24	25	49	FL
BRCA2 (mut vs. wt)	0.194194	3.2847	0.632629	32.7971	11	99	110	FL
HGI vs. LGI	0.232316	1.65883	0.706182	3.92025	42	68	110	FL
Ba/Sq	0.111196	0.403962	0.124856	1.26785	20	61	81	FL
Excl./Infil. vs. Desert	0.0213606	2.20005	1.0969	4.46718	58	107	165	FL
PD-1 intratumoral	0.288138	1.4439	0.762886	2.74794	88	88	176	FL
PD-1 peritumoral	0.0831553	1.8133	0.931384	3.56499	82	82	164	FL
T stage (T2-4a vs. T4b)	0.614146	1.18892	0.576685	2.45743	43	173	216	FL
N stage (N0 vs. N+)	0.0433463	0.561877	0.317419	0.988061	113	111	224	FL
M stage (M0 vs. M+)	0.0586993	0.532326	0.259643	1.05834	52	180	232	FL
Age	0.897663	0.9531	0.55695	1.63032	122	121	243	FL
Smoking (no vs. yes)	0.759011	1.13554	0.594965	2.18421	168	57	225	FL
PS (0 vs. 1)	0.0246609	1.85106	1.0653	3.23493	101	136	237	FL
SBS5 mutations	0.129483	2.88499	0.747161	12.1381	23	29	52	NAC
Indels	0.000439273	8.62731	2.27873	37.5169	22	37	59	NAC
Allelic imbalance	NA	NA	NA	NA	1	1	2	NAC
BRCA2 (mut vs. wt)	0.0441913	7.27261	0.914813	337.322	12	47	59	NAC
HGI vs. LGI	0.000805098	7.88548	2.03018	34.8407	18	41	59	NAC
Ba/Sq	0.283919	0.400456	0.0808235	1.93249	12	32	44	NAC
Excl./Infil. vs. Desert	NA	NA	NA	NA	1	2	3	NAC
PD-1 intratumoral	NA	NA	NA	NA	3	NA	NA	NAC
PD-1 peritumoral	NA	NA	NA	NA	2	NA	NA	NAC
T stage (T2-4a vs. T4b)	NA	NA	NA	NA	59	NA	NA	NAC
N stage (N0 vs. N+)	NA	NA	NA	NA	61	NA	NA	NAC
M stage (M0 vs. M+)	NA	NA	NA	NA	61	NA	NA	NAC
Age	0.791637	1.19435	0.364213	3.89113	26	35	61	NAC
Smoking (no vs. yes)	0.0595755	0.228395	0.0327919	1.22848	52	9	61	NAC
PS (0 vs. 1)	NA	NA	NA	NA	4	3	7	NAC
