# Supplementary material for: Molecular correlates of cisplatin-based chemotherapy response in muscle invasive bladder cancer by integrated multi-omics analysis
Source: Nat Commun. 2020 Sep 25;11:4858. doi: 10.1038/s41467-020-18640-0 (PMC7519650; doi:10.1038/s41467-020-18640-0)
Supplement: Supplementary file 9 — Source data [file 41467_2020_18640_MOESM9_ESM.zip › Supplementary Source Data.xlsx]

## Sheet: Supplementary Fig. 1
NewID	NAC	First-Line	Response_overall	Response_NAC	Response_FL	Response_FL_RECIST	Genomics	Transriptomics	Epigenetics	Proteomics
P001	No	Yes	Response	-	Response	PR	Yes	Yes	Yes	Yes
P002	No	Yes	No response	-	No response	PD	Yes	Yes	Yes	Yes
P003	No	Yes	Response	-	Response	CR	Yes	Yes	Yes	Yes
P004	No	Yes	Response	-	Response	PR	Yes	Yes	Yes	Yes
P005	No	Yes	No response	-	No response	PD	Yes	Yes	Yes	Yes
P006	No	Yes	Response	-	Response	PR	Yes	Yes	Yes	Yes
P007	No	Yes	Response	-	Response	PR	Yes	Yes	Yes	No
P008	No	Yes	Response	-	Response	PR	Yes	Yes	Yes	Yes
P009	Yes	Yes	No response	No response	No response	SD	Yes	Yes	Yes	No
P010	No	Yes	Response	-	Response	PR	Yes	Yes	Yes	No
P011	No	Yes	Response	-	Response	CR	Yes	Yes	Yes	Yes
P012	No	Yes	Response	-	Response	PR	Yes	Yes	Yes	Yes
P013	No	Yes	Response	-	Response	PR	Yes	Yes	Yes	No
P014	No	Yes	No response	-	No response	SD	Yes	Yes	Yes	Yes
P015	No	Yes	Response	-	Response	PR	Yes	Yes	Yes	No
P016	No	Yes	Response	-	Response	PR	Yes	Yes	Yes	No
P017	No	Yes	Response	-	Response	CR	Yes	Yes	Yes	No
P018	No	Yes	Response	-	Response	CR	Yes	Yes	Yes	Yes
P019	No	Yes	Response	-	Response	PR	Yes	Yes	Yes	Yes
P020	No	Yes	No response	-	No response	PD	Yes	Yes	Yes	Yes
P021	No	Yes	No response	-	No response	PD	Yes	Yes	Yes	Yes
P022	No	Yes	No response	-	No response	PD	Yes	Yes	Yes	Yes
P023	No	Yes	No response	-	No response	PD	Yes	Yes	Yes	Yes
P024	No	Yes	No response	-	No response	PD	Yes	Yes	Yes	No
P025	No	Yes	No response	-	No response	PD	Yes	Yes	Yes	No
P026	No	Yes	No response	-	No response	PD	Yes	Yes	Yes	Yes
P027	No	Yes	No response	-	No response	PD	Yes	Yes	Yes	No
P028	No	Yes	No response	-	No response	PD	Yes	Yes	Yes	No
P172	No	Yes	Response	-	Response	CR	No	No	No	Yes
P180	No	Yes	Response	-	Response	CR	No	No	No	Yes
P181	No	Yes	Response	-	Response	CR	No	No	No	Yes
P182	No	Yes	Response	-	Response	CR	No	No	No	Yes
P184	No	Yes	Response	-	Response	CR	No	No	No	Yes
P186	No	Yes	Response	-	Response	CR	No	No	No	Yes
P189	No	Yes	Response	-	Response	CR	No	No	No	Yes
P194	No	Yes	Response	-	Response	CR	No	No	No	Yes
P196	No	Yes	Response	-	Response	CR	No	No	No	Yes
P201	No	Yes	Response	-	Response	CR	No	No	No	Yes
P203	No	Yes	Response	-	Response	CR	No	No	No	Yes
P210	No	Yes	Response	-	Response	CR	No	No	No	Yes
P211	No	Yes	Response	-	Response	CR	No	No	No	Yes
P216	No	Yes	Response	-	Response	CR	No	No	No	Yes
P217	No	Yes	Response	-	Response	CR	No	No	No	Yes
P221	No	Yes	Response	-	Response	CR	No	No	No	Yes
P225	No	Yes	Response	-	Response	CR	No	No	No	Yes
P227	No	Yes	Response	-	Response	CR	No	No	No	Yes
P236	No	Yes	Response	-	Response	CR	No	No	No	Yes
P240	No	Yes	Response	-	Response	CR	No	No	No	Yes
P243	No	Yes	Response	-	Response	CR	No	No	No	Yes
P252	No	Yes	Response	-	Response	CR	No	No	No	Yes
P258	No	Yes	Response	-	Response	CR	No	No	No	Yes
P262	No	Yes	Response	-	Response	CR	No	No	No	Yes
P290	No	Yes	Response	-	Response	CR	No	No	No	Yes
P185	No	Yes	NA	-	NA	NA	No	No	No	Yes
P224	No	Yes	NA	-	NA	NA	No	No	No	Yes
P029	No	Yes	No response	-	No response	PD	Yes	Yes	Yes	No
P030	No	Yes	No response	-	No response	SD	Yes	Yes	Yes	No
P031	No	Yes	Response	-	Response	PR	Yes	Yes	Yes	No
P032	No	Yes	Response	-	Response	PR	Yes	Yes	Yes	Yes
P033	No	Yes	Response	-	Response	PR	Yes	Yes	Yes	Yes
P034	No	Yes	Response	-	Response	PR	Yes	Yes	Yes	Yes
P035	No	Yes	No response	-	No response	PD	Yes	Yes	Yes	Yes
P036	No	Yes	Response	-	Response	CR	Yes	Yes	Yes	No
P037	No	Yes	Response	-	Response	PR	Yes	Yes	Yes	Yes
P038	No	Yes	Response	-	Response	CR	Yes	Yes	Yes	Yes
P039	No	Yes	No response	-	No response	SD	Yes	Yes	Yes	No
P040	No	Yes	Response	-	Response	CR	Yes	Yes	Yes	No
P041	No	Yes	Response	-	Response	PR	Yes	Yes	Yes	Yes
P042	No	Yes	Response	-	Response	CR	Yes	Yes	Yes	No
P043	Yes	Yes	Response	No response	Response	PR	Yes	Yes	Yes	No
P044	No	Yes	Response	-	Response	CR	Yes	Yes	Yes	Yes
P045	Yes	Yes	No response	No response	No response	SD	Yes	Yes	Yes	No
P046	No	Yes	No response	-	No response	SD	Yes	Yes	Yes	No
P047	No	Yes	Response	-	Response	CR	Yes	Yes	Yes	Yes
P048	No	Yes	No response	-	No response	SD	Yes	Yes	Yes	No
P049	No	Yes	Response	-	Response	CR	Yes	Yes	Yes	No
P050	No	Yes	Response	-	Response	CR	Yes	Yes	Yes	Yes
P051	No	Yes	No response	-	No response	SD	Yes	Yes	Yes	No
P052	No	Yes	No response	-	No response	PD	Yes	Yes	Yes	Yes
P053	No	Yes	Response	-	Response	PR	Yes	Yes	Yes	Yes
P054	No	Yes	Response	-	Response	PR	Yes	Yes	Yes	No
P055	No	Yes	No response	-	No response	PD	Yes	Yes	Yes	No
P056	No	Yes	No response	-	No response	PD	Yes	Yes	Yes	No
P057	No	Yes	No response	-	No response	PD	Yes	Yes	Yes	Yes
P198	No	Yes	No response	-	No response	PD	No	No	No	Yes
P204	No	Yes	No response	-	No response	PD	No	No	No	Yes
P205	No	Yes	No response	-	No response	PD	No	No	No	Yes
P207	No	Yes	No response	-	No response	PD	No	No	No	Yes
P208	No	Yes	No response	-	No response	PD	No	No	No	Yes
P209	No	Yes	No response	-	No response	PD	No	No	No	Yes
P214	No	Yes	No response	-	No response	PD	No	No	No	Yes
P219	No	Yes	No response	-	No response	PD	No	No	No	Yes
P222	No	Yes	No response	-	No response	PD	No	No	No	Yes
P223	No	Yes	No response	-	No response	PD	No	No	No	Yes
P228	No	Yes	No response	-	No response	PD	No	No	No	Yes
P230	No	Yes	No response	-	No response	PD	No	No	No	Yes
P234	No	Yes	No response	-	No response	PD	No	No	No	Yes
P235	No	Yes	No response	-	No response	PD	No	No	No	Yes
P239	No	Yes	No response	-	No response	PD	No	No	No	Yes
P259	No	Yes	No response	-	No response	PD	No	No	No	Yes
P260	No	Yes	No response	-	No response	PD	No	No	No	Yes
P263	No	Yes	No response	-	No response	PD	No	No	No	Yes
P264	No	Yes	No response	-	No response	PD	No	No	No	Yes
P265	No	Yes	No response	-	No response	PD	No	No	No	Yes
P271	No	Yes	No response	-	No response	PD	No	No	No	Yes
P273	No	Yes	No response	-	No response	PD	No	No	No	Yes
P279	No	Yes	No response	-	No response	PD	No	No	No	Yes
P280	No	Yes	No response	-	No response	PD	No	No	No	Yes
P281	No	Yes	No response	-	No response	PD	No	No	No	Yes
P282	No	Yes	No response	-	No response	PD	No	No	No	Yes
P287	No	Yes	No response	-	No response	PD	No	No	No	Yes
P288	No	Yes	No response	-	No response	PD	No	No	No	Yes
P296	No	Yes	No response	-	No response	PD	No	No	No	Yes
P297	No	Yes	No response	-	No response	PD	No	No	No	Yes
P058	No	Yes	No response	-	No response	SD	Yes	Yes	Yes	Yes
P059	No	Yes	Response	-	Response	PR	Yes	Yes	Yes	No
P060	No	Yes	Response	-	Response	PR	Yes	Yes	Yes	No
P061	No	Yes	Response	-	Response	CR	Yes	Yes	Yes	Yes
P062	No	Yes	Response	-	Response	CR	Yes	Yes	Yes	No
P063	No	Yes	Response	-	Response	PR	Yes	Yes	Yes	No
P064	No	Yes	Response	-	Response	PR	Yes	Yes	Yes	No
P065	No	Yes	No response	-	No response	PD	Yes	Yes	Yes	Yes
P066	No	Yes	Response	-	Response	CR	Yes	No	Yes	No
P067	No	Yes	Response	-	Response	CR	Yes	No	Yes	No
P068	No	Yes	Response	-	Response	CR	Yes	No	Yes	No
P069	No	Yes	No response	-	No response	PD	Yes	No	Yes	No
P070	Yes	Yes	No response	No response	No response	PD	Yes	No	Yes	No
P071	No	Yes	Response	-	Response	PR	Yes	No	Yes	Yes
P072	No	Yes	No response	-	No response	PD	Yes	No	Yes	No
P073	No	Yes	Response	-	Response	PR	Yes	Yes	No	Yes
P074	Yes	Yes	Response	Response	Response	PR	Yes	Yes	No	Yes
P075	No	Yes	Response	-	Response	CR	Yes	Yes	No	No
P076	No	Yes	Response	-	Response	PR	Yes	Yes	No	Yes
P077	No	Yes	Response	-	Response	PR	Yes	Yes	No	Yes
P078	No	Yes	Response	-	Response	PR	Yes	Yes	No	No
P079	No	Yes	No response	-	No response	PD	Yes	Yes	No	No
P080	No	Yes	Response	-	Response	CR	Yes	Yes	No	No
P081	No	Yes	No response	-	No response	SD	Yes	Yes	No	No
P082	No	Yes	No response	-	No response	SD	Yes	Yes	No	No
P083	No	Yes	Response	-	Response	PR	Yes	Yes	No	No
P084	No	Yes	Response	-	Response	PR	Yes	Yes	No	No
P085	No	Yes	No response	-	No response	SD	Yes	Yes	No	No
P086	Yes	No	No response	No response	-	-	Yes	Yes	No	No
P087	Yes	No	No response	No response	-	-	Yes	Yes	No	No
P088	Yes	No	No response	No response	-	-	Yes	Yes	No	No
P089	Yes	No	No response	No response	-	-	Yes	Yes	No	No
P090	Yes	No	Response	Response	-	-	Yes	Yes	No	No
P091	Yes	No	Response	Response	-	-	Yes	Yes	No	No
P092	Yes	No	Response	Response	-	-	Yes	Yes	No	No
P093	Yes	No	No response	No response	-	-	Yes	Yes	No	No
P167	No	Yes	Response	-	Response	PR	No	No	No	Yes
P168	No	Yes	Response	-	Response	PR	No	No	No	Yes
P171	No	Yes	Response	-	Response	PR	No	No	No	Yes
P173	No	Yes	Response	-	Response	PR	No	No	No	Yes
P177	No	Yes	Response	-	Response	PR	No	No	No	Yes
P178	No	Yes	Response	-	Response	PR	No	No	No	Yes
P179	No	Yes	Response	-	Response	PR	No	No	No	Yes
P187	No	Yes	Response	-	Response	PR	No	No	No	Yes
P188	No	Yes	Response	-	Response	PR	No	No	No	Yes
P190	No	Yes	Response	-	Response	PR	No	No	No	Yes
P193	No	Yes	Response	-	Response	PR	No	No	No	Yes
P197	No	Yes	Response	-	Response	PR	No	No	No	Yes
P199	No	Yes	Response	-	Response	PR	No	No	No	Yes
P200	No	Yes	Response	-	Response	PR	No	No	No	Yes
P202	No	Yes	Response	-	Response	PR	No	No	No	Yes
P206	No	Yes	Response	-	Response	PR	No	No	No	Yes
P213	No	Yes	Response	-	Response	PR	No	No	No	Yes
P215	No	Yes	Response	-	Response	PR	No	No	No	Yes
P226	No	Yes	Response	-	Response	PR	No	No	No	Yes
P229	No	Yes	Response	-	Response	PR	No	No	No	Yes
P231	No	Yes	Response	-	Response	PR	No	No	No	Yes
P237	No	Yes	Response	-	Response	PR	No	No	No	Yes
P238	No	Yes	Response	-	Response	PR	No	No	No	Yes
P241	No	Yes	Response	-	Response	PR	No	No	No	Yes
P242	No	Yes	Response	-	Response	PR	No	No	No	Yes
P246	No	Yes	Response	-	Response	PR	No	No	No	Yes
P247	No	Yes	Response	-	Response	PR	No	No	No	Yes
P248	No	Yes	Response	-	Response	PR	No	No	No	Yes
P249	No	Yes	Response	-	Response	PR	No	No	No	Yes
P250	No	Yes	Response	-	Response	PR	No	No	No	Yes
P254	No	Yes	Response	-	Response	PR	No	No	No	Yes
P261	No	Yes	Response	-	Response	PR	No	No	No	Yes
P267	No	Yes	Response	-	Response	PR	No	No	No	Yes
P272	No	Yes	Response	-	Response	PR	No	No	No	Yes
P275	No	Yes	Response	-	Response	PR	No	No	No	Yes
P276	No	Yes	Response	-	Response	PR	No	No	No	Yes
P283	No	Yes	Response	-	Response	PR	No	No	No	Yes
P284	No	Yes	Response	-	Response	PR	No	No	No	Yes
P285	No	Yes	Response	-	Response	PR	No	No	No	Yes
P286	No	Yes	Response	-	Response	PR	No	No	No	Yes
P289	No	Yes	Response	-	Response	PR	No	No	No	Yes
P292	No	Yes	Response	-	Response	PR	No	No	No	Yes
P295	No	Yes	Response	-	Response	PR	No	No	No	Yes
P094	Yes	No	Response	Response	-	-	Yes	Yes	No	No
P095	Yes	No	Response	Response	-	-	Yes	Yes	No	No
P096	Yes	No	Response	Response	-	-	Yes	Yes	No	No
P097	Yes	No	Response	Response	-	-	Yes	Yes	No	No
P098	Yes	No	Response	Response	-	-	Yes	Yes	No	No
P099	No	Yes	Response	-	Response	CR	Yes	Yes	No	No
P100	Yes	No	Response	Response	-	-	Yes	Yes	No	No
P101	Yes	No	Response	Response	-	-	Yes	Yes	No	No
P102	Yes	No	Response	Response	-	-	Yes	Yes	No	No
P103	Yes	No	Response	Response	-	-	Yes	Yes	No	No
P104	Yes	No	No response	No response	-	-	Yes	Yes	No	No
P105	Yes	No	Response	Response	-	-	Yes	Yes	No	No
P166	No	Yes	No response	-	No response	SD	No	No	No	Yes
P169	No	Yes	No response	-	No response	SD	No	No	No	Yes
P170	No	Yes	No response	-	No response	SD	No	No	No	Yes
P174	No	Yes	No response	-	No response	SD	No	No	No	Yes
P175	No	Yes	No response	-	No response	SD	No	No	No	Yes
P176	No	Yes	No response	-	No response	SD	No	No	No	Yes
P183	No	Yes	No response	-	No response	SD	No	No	No	Yes
P191	No	Yes	No response	-	No response	SD	No	No	No	Yes
P195	No	Yes	No response	-	No response	SD	No	No	No	Yes
P212	No	Yes	No response	-	No response	SD	No	No	No	Yes
P218	No	Yes	No response	-	No response	SD	No	No	No	Yes
P220	No	Yes	No response	-	No response	SD	No	No	No	Yes
P232	No	Yes	No response	-	No response	SD	No	No	No	Yes
P233	No	Yes	No response	-	No response	SD	No	No	No	Yes
P244	No	Yes	No response	-	No response	SD	No	No	No	Yes
P245	No	Yes	No response	-	No response	SD	No	No	No	Yes
P251	No	Yes	No response	-	No response	SD	No	No	No	Yes
P253	No	Yes	No response	-	No response	SD	No	No	No	Yes
P255	No	Yes	No response	-	No response	SD	No	No	No	Yes
P256	No	Yes	No response	-	No response	SD	No	No	No	Yes
P257	No	Yes	No response	-	No response	SD	No	No	No	Yes
P268	No	Yes	No response	-	No response	SD	No	No	No	Yes
P269	No	Yes	No response	-	No response	SD	No	No	No	Yes
P270	No	Yes	No response	-	No response	SD	No	No	No	Yes
P274	No	Yes	No response	-	No response	SD	No	No	No	Yes
P277	No	Yes	No response	-	No response	SD	No	No	No	Yes
P278	No	Yes	No response	-	No response	SD	No	No	No	Yes
P291	No	Yes	No response	-	No response	SD	No	No	No	Yes
P293	No	Yes	No response	-	No response	SD	No	No	No	Yes
P294	No	Yes	No response	-	No response	SD	No	No	No	Yes
P298	No	Yes	No response	-	No response	SD	No	No	No	Yes
P299	No	Yes	No response	-	No response	SD	No	No	No	Yes
P300	No	Yes	No response	-	No response	SD	No	No	No	Yes
P106	Yes	No	Response	Response	-	-	Yes	Yes	No	No
P107	Yes	No	Response	Response	-	-	Yes	Yes	No	No
P108	Yes	No	Response	Response	-	-	Yes	Yes	No	No
P109	Yes	No	Response	Response	-	-	Yes	Yes	No	No
P110	Yes	No	Response	Response	-	-	Yes	Yes	No	No
P111	Yes	No	Response	Response	-	-	Yes	Yes	No	No
P112	Yes	No	Response	Response	-	-	Yes	Yes	No	No
P113	Yes	No	Response	Response	-	-	Yes	Yes	No	No
P114	Yes	No	Response	Response	-	-	Yes	Yes	No	No
P115	Yes	No	Response	Response	-	-	Yes	Yes	No	No
P116	Yes	No	No response	No response	-	-	Yes	Yes	No	No
P117	Yes	No	No response	No response	-	-	Yes	Yes	No	No
P118	Yes	No	No response	No response	-	-	Yes	Yes	No	No
P119	Yes	No	No response	No response	-	-	Yes	Yes	No	No
P120	Yes	No	Response	Response	-	-	Yes	Yes	No	No
P121	Yes	No	Response	Response	-	-	Yes	Yes	No	No
P122	Yes	No	No response	No response	-	-	Yes	Yes	No	No
P123	Yes	No	Response	Response	-	-	Yes	Yes	No	No
P266	Yes	Yes	No response	No response	No response	PD	No	No	No	Yes
P124	Yes	No	No response	No response	-	-	Yes	Yes	No	No
P125	Yes	No	Response	Response	-	-	Yes	Yes	No	No
P126	No	Yes	Response	-	Response	CR	Yes	Yes	No	No
P192	Yes	Yes	No response	No response	No response	SD	No	No	No	Yes
P127	No	Yes	Response	-	Response	CR	Yes	Yes	No	No
P128	Yes	No	Response	Response	-	-	Yes	Yes	No	No
P129	No	Yes	Response	-	Response	CR	Yes	No	No	Yes
P130	No	Yes	No response	-	No response	PD	Yes	No	No	Yes
P131	No	Yes	No response	-	No response	PD	Yes	No	No	No
P132	No	Yes	No response	-	No response	PD	Yes	No	No	No
P133	No	Yes	Response	-	Response	PR	Yes	No	No	Yes
P134	No	Yes	Response	-	Response	CR	Yes	No	No	Yes
P135	No	Yes	Response	-	Response	PR	Yes	No	No	Yes
P136	No	Yes	Response	-	Response	CR	Yes	No	No	No
P137	No	Yes	Response	-	Response	CR	Yes	No	No	Yes
P138	No	Yes	Response	-	Response	PR	Yes	No	No	Yes
P139	No	Yes	Response	-	Response	PR	Yes	No	No	No
P140	No	Yes	No response	-	No response	SD	Yes	No	No	No
P141	No	Yes	No response	-	No response	PD	Yes	No	No	Yes
P142	No	Yes	No response	-	No response	PD	Yes	No	No	No
P143	No	Yes	Response	-	Response	PR	Yes	No	No	Yes
P144	No	Yes	No response	-	No response	PD	Yes	No	No	Yes
P145	No	Yes	No response	-	No response	PD	Yes	No	No	No
P146	No	Yes	Response	-	Response	CR	Yes	No	No	No
P147	No	Yes	Response	-	Response	PR	Yes	No	No	No
P148	No	Yes	Response	-	Response	CR	Yes	No	No	No
P149	Yes	No	No response	No response	-	-	Yes	No	No	No
P150	Yes	No	No response	No response	-	-	Yes	No	No	No
P151	No	Yes	No response	-	No response	SD	Yes	No	No	No
P152	Yes	No	No response	No response	-	-	Yes	No	No	No
P153	Yes	No	No response	No response	-	-	Yes	No	No	No
P154	Yes	No	Response	Response	-	-	Yes	No	No	No
P155	Yes	No	Response	Response	-	-	Yes	No	No	No
P156	Yes	No	Response	Response	-	-	Yes	No	No	No
P157	Yes	No	Response	Response	-	-	Yes	No	No	No
P158	Yes	No	Response	Response	-	-	Yes	No	No	No
P159	Yes	No	Response	Response	-	-	Yes	No	No	No
P160	Yes	No	Response	Response	-	-	Yes	No	No	No
P161	Yes	No	Response	Response	-	-	Yes	No	No	No
P162	Yes	No	Response	Response	-	-	Yes	No	No	No
P163	Yes	No	Response	Response	-	-	Yes	No	No	No
P164	No	Yes	No response	-	No response	PD	Yes	No	No	No
P165	Yes	No	NA	NA	-	-	Yes	No	No	No

## Sheet: Supplementary Fig. 2
	ARID1A	CDKN1A	TP53	RB1	KDM6A	PIK3CA	ELF3	ERCC2	KMT2D	FBXW7	FOXQ1	NFE2L2	FGFR3	TXNIP	STAG2	CDKN2A	RHOB	BTG2	FOXA1	RXRA	HORMAD1	EP300	KLF5	GPC5	HRAS	ERBB3	ZFP36L1	RHOA	PAIP1	ZFR2	TSC1	CCND3	E2F3	SOX4	CCND1	EGFR	PPARG	NECTIN4	YWHAZ	MDM2	ERBB2	CREBBP	NCOR1	YAP1	CCNE1	MYC	ZNF703	PTEN	MYCL
P001	SNP_HIGH		SNP_HIGH			SNP_HIGH									SNP_HIGH																		SNP_MODERATE
P002							SNP_MODERATE								SNP_HIGH	SNP_MODERATE						SNP_MODERATE				SNP_MODERATE																SNP_MODERATE
P003	SNP_HIGH					SNP_HIGH
P004																																											INDEL_HIGH
P005									SNP_HIGH;INDEL_HIGH				SNP_MODERATE	INDEL_HIGH			SNP_MODERATE
P006	INDEL_HIGH	SNP_MODERATE			SNP_HIGH	SNP_HIGH							SNP_MODERATE		SNP_HIGH
P007													SNP_MODERATE																														INDEL_HIGH
P008			INDEL_HIGH	SNP_HIGH			INDEL_HIGH		SNP_MODERATE	SNP_MODERATE																																	SNP_MODERATE		SNP_MODERATE
P009					INDEL_HIGH						INDEL_MODERATE
P010			SNP_MODERATE				INDEL_HIGH						SNP_MODERATE		SNP_HIGH				INDEL_HIGH		SNP_MODERATE						INDEL_HIGH
P011		SNP_HIGH
P012
P013			SNP_MODERATE	INDEL_HIGH
P014			SNP_HIGH		SNP_HIGH	SNP_MODERATE		SNP_MODERATE																									SNP_MODERATE									SNP_MODERATE
P015									SNP_MODERATE	SNP_MODERATE			SNP_MODERATE
P016			SNP_MODERATE
P017			SNP_HIGH	SNP_HIGH																	SNP_MODERATE
P018			INDEL_HIGH						SNP_HIGH																	SNP_MODERATE
P019				INDEL_HIGH	SNP_HIGH			SNP_MODERATE	SNP_MODERATE;INDEL_HIGH				SNP_MODERATE										SNP_MODERATE																			SNP_MODERATE;INDEL_HIGH							INDEL_HIGH
P020	SNP_HIGH					SNP_HIGH													SNP_MODERATE			SNP_MODERATE																			SNP_MODERATE	SNP_MODERATE
P021	SNP_HIGH		SNP_HIGH		SNP_HIGH								SNP_MODERATE							SNP_HIGH																SNP_MODERATE				INDEL_MODERATE
P022			SNP_HIGH		SNP_HIGH	SNP_HIGH	INDEL_HIGH
P023					SNP_HIGH	SNP_HIGH							SNP_MODERATE		INDEL_HIGH
P024			SNP_HIGH	SNP_HIGH;INDEL_HIGH																				SNP_HIGH																	SNP_MODERATE
P025			SNP_HIGH			SNP_HIGH
P026			INDEL_HIGH	INDEL_HIGH					SNP_HIGH																																							SNP_HIGH
P027			SNP_HIGH			SNP_HIGH									INDEL_HIGH										SNP_HIGH
P028	SNP_HIGH	INDEL_HIGH	SNP_HIGH	SNP_HIGH					SNP_MODERATE
P029		SNP_MODERATE					INDEL_HIGH				INDEL_HIGH		SNP_MODERATE				SNP_MODERATE														INDEL_HIGH
P030			SNP_MODERATE														SNP_MODERATE																								SNP_MODERATE
P031					SNP_HIGH	SNP_HIGH																																				SNP_MODERATE
P032			INDEL_HIGH				INDEL_HIGH									INDEL_HIGH																					SNP_MODERATE
P033									INDEL_HIGH	SNP_MODERATE												SNP_HIGH;INDEL_HIGH						SNP_HIGH													SNP_MODERATE	INDEL_HIGH	SNP_MODERATE
P034	INDEL_HIGH		SNP_HIGH	SNP_HIGH;INDEL_HIGH				SNP_MODERATE									SNP_MODERATE									SNP_MODERATE																						SNP_HIGH
P035			INDEL_HIGH	SNP_HIGH																													SNP_MODERATE
P036	SNP_MODERATE		INDEL_HIGH	INDEL_HIGH							INDEL_HIGH				SNP_HIGH					SNP_MODERATE											SNP_MODERATE
P037						SNP_HIGH					INDEL_HIGH				SNP_HIGH					SNP_HIGH					SNP_HIGH		INDEL_HIGH
P038			SNP_HIGH	INDEL_HIGH				SNP_MODERATE											SNP_MODERATE
P039							INDEL_HIGH			SNP_MODERATE																					INDEL_HIGH
P040			SNP_HIGH						SNP_MODERATE
P041			SNP_HIGH	SNP_HIGH
P042									INDEL_HIGH																	SNP_MODERATE	INDEL_HIGH															INDEL_HIGH
P043	INDEL_HIGH		SNP_HIGH	SNP_HIGH		SNP_HIGH			SNP_MODERATE
P044			SNP_HIGH		SNP_HIGH				SNP_HIGH;INDEL_HIGH					SNP_MODERATE								SNP_MODERATE								SNP_MODERATE											SNP_MODERATE
P045					SNP_HIGH		INDEL_HIGH																				INDEL_HIGH
P046					INDEL_HIGH	SNP_HIGH							SNP_MODERATE		SNP_HIGH
P047	SNP_MODERATE;INDEL_HIGH					SNP_HIGH			SNP_MODERATE																																SNP_HIGH
P048	SNP_MODERATE		SNP_HIGH																																						SNP_MODERATE
P049			SNP_HIGH		SNP_HIGH	SNP_HIGH										INDEL_HIGH																					SNP_HIGH
P050			SNP_HIGH	INDEL_HIGH															SNP_MODERATE
P051			SNP_MODERATE	SNP_HIGH				SNP_MODERATE							SNP_HIGH	INDEL_HIGH			SNP_MODERATE								SNP_MODERATE														SNP_MODERATE
P052			SNP_HIGH	INDEL_HIGH												SNP_HIGH
P053	SNP_MODERATE		SNP_HIGH						SNP_HIGH							SNP_MODERATE
P054			SNP_HIGH										SNP_MODERATE																		INDEL_HIGH
P055			INDEL_HIGH
P056			SNP_HIGH																																			SNP_MODERATE					SNP_MODERATE
P057			SNP_HIGH
P058	SNP_MODERATE			INDEL_HIGH		SNP_MODERATE		SNP_MODERATE	SNP_MODERATE																																SNP_MODERATE		INDEL_HIGH
P059			SNP_HIGH														SNP_MODERATE
P060
P061			SNP_HIGH					SNP_MODERATE																																		INDEL_HIGH
P062			SNP_HIGH																																						SNP_MODERATE
P063			SNP_MODERATE		SNP_HIGH;INDEL_HIGH												SNP_MODERATE																				INDEL_MODERATE		INDEL_HIGH
P064			INDEL_HIGH						INDEL_HIGH																																		SNP_MODERATE
P065							INDEL_HIGH		SNP_HIGH																SNP_HIGH			INDEL_MODERATE	SNP_MODERATE
P066													SNP_MODERATE
P067									SNP_HIGH														INDEL_HIGH
P068									SNP_HIGH							SNP_MODERATE															SNP_HIGH		SNP_MODERATE				SNP_MODERATE						SNP_HIGH
P069
P070
P071			INDEL_HIGH																							INDEL_HIGH
P072		INDEL_HIGH			INDEL_HIGH	SNP_HIGH							SNP_MODERATE		SNP_HIGH
P073			SNP_MODERATE																																	INDEL_HIGH
P074																							INDEL_HIGH																			SNP_MODERATE
P075			SNP_MODERATE				INDEL_HIGH										SNP_HIGH										INDEL_HIGH
P076			SNP_HIGH	INDEL_HIGH											SNP_HIGH
P077			SNP_MODERATE
P078
P079	INDEL_HIGH						INDEL_HIGH						SNP_HIGH		SNP_HIGH
P080									INDEL_HIGH
P081			INDEL_HIGH		SNP_HIGH								SNP_MODERATE
P082			SNP_HIGH						INDEL_HIGH																											SNP_HIGH							INDEL_HIGH				SNP_MODERATE
P083			SNP_HIGH													SNP_MODERATE
P084						SNP_HIGH			SNP_MODERATE																																SNP_MODERATE	SNP_MODERATE
P085	INDEL_HIGH		INDEL_HIGH	SNP_HIGH																													SNP_MODERATE
P086		SNP_MODERATE					INDEL_HIGH						SNP_MODERATE													SNP_MODERATE					INDEL_HIGH
P087			INDEL_HIGH	SNP_HIGH																						SNP_MODERATE															SNP_MODERATE
P088			SNP_HIGH													SNP_HIGH												SNP_MODERATE
P089	INDEL_HIGH		SNP_HIGH	SNP_HIGH	SNP_HIGH			SNP_MODERATE		SNP_MODERATE																																SNP_MODERATE	SNP_MODERATE		SNP_MODERATE
P090			SNP_HIGH	SNP_HIGH									SNP_MODERATE																											SNP_MODERATE	SNP_MODERATE		INDEL_HIGH
P091									INDEL_HIGH								SNP_MODERATE					INDEL_HIGH									INDEL_HIGH
P092	SNP_HIGH					SNP_HIGH						INDEL_HIGH
P093	SNP_HIGH		SNP_HIGH		INDEL_HIGH									INDEL_HIGH
P094	SNP_HIGH		SNP_HIGH;INDEL_HIGH		SNP_HIGH			SNP_MODERATE	SNP_HIGH																																SNP_MODERATE
P095			SNP_HIGH	SNP_HIGH																		SNP_MODERATE;INDEL_HIGH
P096	INDEL_HIGH		SNP_HIGH					SNP_MODERATE
P097			SNP_HIGH		SNP_HIGH								SNP_MODERATE									SNP_HIGH
P098	SNP_HIGH		SNP_HIGH		SNP_HIGH	SNP_HIGH				SNP_MODERATE			SNP_MODERATE		SNP_HIGH								SNP_MODERATE
P099	SNP_HIGH				SNP_HIGH			SNP_MODERATE	SNP_MODERATE	INDEL_HIGH	INDEL_HIGH					SNP_HIGH						SNP_HIGH			SNP_MODERATE	SNP_MODERATE							SNP_MODERATE															SNP_HIGH
P100			SNP_HIGH						SNP_HIGH				SNP_MODERATE		SNP_HIGH	INDEL_HIGH															SNP_HIGH											SNP_MODERATE
P101											SNP_HIGH																														SNP_MODERATE
P102			SNP_HIGH																											SNP_MODERATE
P103		INDEL_HIGH		INDEL_HIGH							SNP_MODERATE
P104	SNP_HIGH		SNP_HIGH	SNP_HIGH		SNP_HIGH			SNP_HIGH
P105	INDEL_HIGH		SNP_HIGH	SNP_HIGH		SNP_HIGH		SNP_MODERATE																																									SNP_MODERATE
P106	SNP_MODERATE				SNP_HIGH			SNP_MODERATE					SNP_MODERATE														SNP_MODERATE
P107		INDEL_HIGH	INDEL_HIGH	SNP_HIGH				SNP_MODERATE
P108	INDEL_HIGH
P109																							INDEL_HIGH											SNP_MODERATE
P110			SNP_MODERATE	INDEL_HIGH				SNP_MODERATE														SNP_HIGH
P111					SNP_HIGH	SNP_HIGH							SNP_MODERATE		INDEL_HIGH					SNP_HIGH																												SNP_MODERATE
P112			SNP_HIGH		INDEL_HIGH																	SNP_MODERATE
P113			SNP_HIGH		SNP_HIGH	SNP_HIGH		SNP_MODERATE							SNP_HIGH
P114					SNP_HIGH	SNP_HIGH	INDEL_HIGH						SNP_MODERATE		SNP_HIGH																											SNP_HIGH
P115	INDEL_HIGH		SNP_HIGH			SNP_HIGH	INDEL_HIGH																											SNP_MODERATE					SNP_MODERATE			SNP_MODERATE
P116			SNP_HIGH						SNP_HIGH;INDEL_HIGH																				SNP_MODERATE
P117	INDEL_MODERATE		SNP_HIGH		SNP_HIGH	SNP_HIGH	INDEL_HIGH										SNP_MODERATE		INDEL_HIGH													SNP_MODERATE
P118	SNP_HIGH		SNP_HIGH;INDEL_HIGH	SNP_HIGH					SNP_MODERATE
P119					SNP_HIGH						INDEL_HIGH		SNP_MODERATE														INDEL_HIGH														SNP_MODERATE
P120
P121	SNP_HIGH								SNP_HIGH														INDEL_HIGH				INDEL_HIGH														SNP_MODERATE
P122	INDEL_HIGH		INDEL_HIGH		SNP_HIGH			SNP_MODERATE	SNP_HIGH						SNP_MODERATE											SNP_MODERATE					INDEL_HIGH													SNP_MODERATE
P123					SNP_HIGH		SNP_MODERATE	SNP_MODERATE		SNP_MODERATE;INDEL_HIGH					SNP_HIGH
P124							INDEL_HIGH										SNP_MODERATE
P125			SNP_MODERATE	SNP_MODERATE																			INDEL_HIGH
P126																																									SNP_MODERATE
P127			SNP_HIGH																								SNP_MODERATE
P128																												SNP_MODERATE														SNP_MODERATE
P129						SNP_HIGH							SNP_MODERATE		SNP_MODERATE;INDEL_HIGH								SNP_MODERATE
P130		INDEL_HIGH	INDEL_HIGH	SNP_HIGH					SNP_MODERATE				SNP_HIGH																							SNP_HIGH
P131									SNP_MODERATE																																	SNP_MODERATE
P132									SNP_HIGH				SNP_MODERATE		INDEL_HIGH							INDEL_HIGH									SNP_HIGH
P133			SNP_HIGH			SNP_HIGH	SNP_MODERATE		SNP_HIGH							SNP_MODERATE
P134		INDEL_HIGH																				SNP_HIGH					INDEL_HIGH		SNP_MODERATE		SNP_MODERATE												INDEL_HIGH
P135	SNP_HIGH				SNP_HIGH			SNP_MODERATE																		SNP_MODERATE																SNP_MODERATE	INDEL_HIGH
P136					SNP_HIGH	SNP_HIGH							SNP_MODERATE
P137	INDEL_HIGH
P138				INDEL_HIGH
P139	INDEL_HIGH		SNP_HIGH	SNP_MODERATE																																							SNP_MODERATE
P140
P141			SNP_HIGH	INDEL_HIGH							SNP_MODERATE															SNP_MODERATE								SNP_MODERATE									SNP_MODERATE
P142	SNP_HIGH					SNP_MODERATE	SNP_MODERATE	SNP_MODERATE	SNP_HIGH								SNP_MODERATE		SNP_MODERATE	INDEL_HIGH							INDEL_HIGH												SNP_MODERATE		SNP_MODERATE		SNP_MODERATE	SNP_MODERATE
P143			INDEL_HIGH		INDEL_HIGH				SNP_HIGH;INDEL_HIGH						SNP_HIGH							SNP_MODERATE			SNP_HIGH													SNP_MODERATE			SNP_MODERATE	SNP_MODERATE
P144				SNP_HIGH;INDEL_HIGH		SNP_HIGH;INDEL_HIGH		SNP_MODERATE																	SNP_HIGH															SNP_MODERATE	SNP_MODERATE
P145			SNP_HIGH;INDEL_HIGH	SNP_HIGH		SNP_HIGH			SNP_MODERATE		SNP_MODERATE			SNP_MODERATE																					SNP_MODERATE
P146																												SNP_MODERATE;INDEL_MODERATE															SNP_HIGH					SNP_HIGH
P147			SNP_HIGH						SNP_HIGH																																SNP_HIGH
P148			SNP_MODERATE	SNP_HIGH																		SNP_HIGH		SNP_MODERATE
P149			INDEL_HIGH					SNP_MODERATE	SNP_MODERATE						SNP_HIGH							SNP_MODERATE																						SNP_MODERATE
P150					SNP_HIGH	SNP_HIGH			INDEL_HIGH				SNP_MODERATE;INDEL_HIGH		INDEL_HIGH
P151			SNP_HIGH	INDEL_HIGH											SNP_MODERATE;INDEL_HIGH								SNP_MODERATE
P152	INDEL_MODERATE		SNP_HIGH	SNP_HIGH																															SNP_MODERATE										SNP_MODERATE
P153			SNP_HIGH	SNP_HIGH					SNP_HIGH													INDEL_MODERATE															SNP_MODERATE				SNP_MODERATE
P154	SNP_MODERATE		SNP_HIGH	SNP_HIGH		SNP_HIGH	SNP_MODERATE
P155	SNP_HIGH;INDEL_HIGH	SNP_MODERATE	SNP_HIGH;INDEL_HIGH		SNP_HIGH			SNP_MODERATE	SNP_MODERATE				SNP_MODERATE													SNP_MODERATE		SNP_MODERATE		SNP_MODERATE									SNP_MODERATE		SNP_MODERATE
P156	SNP_HIGH						SNP_HIGH;INDEL_HIGH																			SNP_MODERATE																							SNP_MODERATE
P157			SNP_MODERATE	SNP_HIGH
P158			SNP_HIGH						SNP_HIGH
P159			SNP_HIGH
P160			INDEL_HIGH		SNP_HIGH
P161											SNP_MODERATE
P162		INDEL_HIGH															SNP_MODERATE																								SNP_MODERATE
P163			SNP_HIGH		SNP_HIGH											SNP_HIGH
P164			SNP_HIGH		SNP_HIGH		SNP_HIGH																			SNP_MODERATE					SNP_HIGH			SNP_MODERATE							SNP_MODERATE
P165			SNP_HIGH		INDEL_HIGH										SNP_HIGH
[truncated: 1 more columns]

## Sheet: Supplementary Fig. 3
Source data for Supplementary Fig. 3 is available as seperate file

## Sheet: Supplementary Fig. 4
Source data for Supplementary Fig. 4 is available as part of the source data for Figure 2.

## Sheet: Supplementary Fig. 5
Source data for Supplementary Fig. 5 is available as part of the source data for Figure 4.

## Sheet: Supplementary Fig. 6
#Here are the 200 most significant genes whose gene body methylation can differentiate between HMC2 and HMC3. Correlation to gene expression when possible is shown in column 2.
GeneID	Correlation to gene_expression	P019	P046	P033	P031	P059	P008	P021	P041	P007	P012	P029	P020	P030	P067	P043	P071	P028	P040	P052	P024	P047	P054	P026	P005	P050	P022	P061	P001	P023	P006	P014	P015	P044	P051	P010	P035	P036	P062	P004	P038	P034	P048	P002	P032	P058	P013	P009	P037
TMEM106A	-0.64	0.89	0.71	0.15	0.04	0.18	0.03	0.41	0.24	0.57	0.27	0.71	0.05	0.42	0.72	0.38	0.33	0.42	0.58	0.41	0.54	0.3	0.53	0.05	0.06	0.46	0.48	0.48	0.04	0.74	0.07	0.49	0.69	0.28	0.58	0.69	0.61	0.66	0.82	0.84	0.86	0.43	0.82	0.43	0.86	0.55	0.68	0.21	0.73
ZNF154	-0.49	0.89	0.86	0.51	0.7	0.68	0.9	0.59	0.51	0.69	0.87	0.79	0.53	0.47	0.84	0.73	0.49	0.66	0.61	0.6	0.66	0.54	0.57	0.53	0.72	0.6	0.58	0.71	0.22	0.83	0.52	0.47	0.84	0.48	0.79	0.9	0.75	0.77	0.87	0.86	0.88	0.62	0.87	0.72	0.87	0.77	0.84	0.77	0.83
OTX2OS1	NA	0.35	0.61	0.36	0.43	0.4	0.51	0.33	0.41	0.43	0.58	0.38	0.61	0.25	0.53	0.4	0.38	0.36	0.35	0.46	0.3	0.41	0.38	0.35	0.47	0.29	0.4	0.45	0.45	0.33	0.34	0.33	0.52	0.32	0.57	0.73	0.57	0.5	0.69	0.61	0.53	0.48	0.51	0.57	0.5	0.62	0.72	0.72	0.63
GCM2	NA	0.43	0.58	0.27	0.29	0.4	0.44	0.29	0.32	0.4	0.21	0.35	0.38	0.31	0.5	0.36	0.41	0.51	0.36	0.5	0.23	0.39	0.41	0.28	0.39	0.42	0.48	0.3	0.59	0.4	0.31	0.54	0.59	0.38	0.62	0.77	0.53	0.6	0.68	0.66	0.66	0.46	0.67	0.57	0.73	0.61	0.62	0.51	0.56
CFTR	0.12	0.59	0.36	0.63	0.1	0.4	0.37	0.17	0.49	0.46	0.6	0.11	0.52	0.45	0.47	0.19	0.53	0.75	0.18	0.26	0.61	0.59	0.31	0.36	0.22	0.26	0.3	0.2	0.21	0.1	0.11	0.42	0.36	0.19	0.74	0.79	0.61	0.53	0.78	0.66	0.75	0.65	0.64	0.62	0.13	0.72	0.57	0.6	0.64
PRRT1	0.09	0.53	0.62	0.73	0.65	0.64	0.83	0.46	0.37	0.68	0.57	0.71	0.59	0.35	0.74	0.3	0.47	0.62	0.6	0.5	0.7	0.67	0.48	0.52	0.58	0.58	0.44	0.78	0.62	0.7	0.77	0.5	0.66	0.5	0.56	0.83	0.7	0.54	0.82	0.73	0.84	0.61	0.79	0.68	0.8	0.76	0.66	0.77	0.7
EPN2-AS1	-0.01	0.87	0.64	0.81	0.61	0.62	0.77	0.51	0.34	0.62	0.77	0.54	0.42	0.36	0.6	0.72	0.42	0.62	0.61	0.41	0.55	0.63	0.47	0.37	0.41	0.61	0.39	0.66	0.43	0.52	0.74	0.56	0.27	0.53	0.74	0.8	0.59	0.68	0.84	0.52	0.83	0.6	0.81	0.49	0.82	0.69	0.68	0.64	0.58
ALX1	-0.01	0.33	0.43	0.33	0.4	0.36	0.56	0.33	0.32	0.46	0.52	0.6	0.49	0.33	0.67	0.3	0.3	0.52	0.38	0.28	0.28	0.32	0.35	0.28	0.56	0.37	0.33	0.32	0.39	0.49	0.41	0.4	0.6	0.2	0.56	0.79	0.41	0.49	0.46	0.62	0.62	0.43	0.47	0.51	0.53	0.52	0.55	0.63	0.7
TRIM71	-0.12	0.04	0.03	0.09	0.12	0.05	0.05	0.33	0.15	0.23	0.05	0.25	0.34	0.6	0.39	0.45	0.38	0.62	0.14	0.38	0.43	0.32	0.18	0.22	0.43	0.28	0.1	0.33	0.09	0.07	0.12	0.21	0.07	0.22	0.52	0.32	0.54	0.41	0.5	0.55	0.67	0.49	0.53	0.55	0.46	0.39	0.04	0.44	0.52
GALR2	0.13	0.16	0.2	0.18	0.4	0.25	0.71	0.27	0.25	0.24	0.14	0.44	0.33	0.34	0.44	0.52	0.46	0.18	0.53	0.44	0.45	0.37	0.32	0.26	0.39	0.44	0.43	0.57	0.22	0.34	0.29	0.45	0.34	0.41	0.55	0.68	0.55	0.47	0.69	0.61	0.61	0.52	0.56	0.55	0.7	0.57	0.58	0.64	0.58
BARHL2	NA	0.57	0.45	0.45	0.64	0.19	0.78	0.61	0.4	0.43	0.6	0.64	0.43	0.38	0.72	0.52	0.41	0.67	0.47	0.57	0.54	0.52	0.51	0.54	0.65	0.54	0.51	0.55	0.35	0.67	0.53	0.26	0.58	0.39	0.66	0.75	0.64	0.7	0.78	0.72	0.72	0.62	0.66	0.64	0.74	0.62	0.65	0.69	0.68
FOXG1	-0.24	0.73	0.15	0.26	0.06	0.46	0.57	0.36	0.28	0.59	0.28	0.63	0.62	0.22	0.38	0.55	0.32	0.39	0.44	0.38	0.29	0.48	0.51	0.41	0.63	0.32	0.41	0.31	0.36	0.46	0.38	0.17	0.53	0.21	0.6	0.81	0.59	0.47	0.63	0.76	0.67	0.56	0.28	0.62	0.7	0.51	0.52	0.57	0.61
EPHX3	-0.36	0.45	0.46	0.31	0.65	0.2	0.8	0.41	0.39	0.43	0.57	0.46	0.41	0.4	0.43	0.2	0.42	0.2	0.42	0.55	0.53	0.41	0.46	0.45	0.4	0.48	0.4	0.44	0.2	0.36	0.3	0.49	0.52	0.13	0.64	0.75	0.6	0.6	0.72	0.71	0.7	0.54	0.8	0.57	0.43	0.65	0.37	0.45	0.46
KLHL6	-0.55	0.47	0.53	0.66	0.62	0.65	0.76	0.45	0.36	0.58	0.39	0.63	0.45	0.37	0.74	0.39	0.49	0.62	0.63	0.44	0.42	0.6	0.51	0.39	0.47	0.53	0.4	0.56	0.48	0.66	0.63	0.45	0.64	0.43	0.71	0.8	0.53	0.69	0.78	0.79	0.83	0.61	0.78	0.52	0.74	0.67	0.64	0.56	0.73
MOBKL2A	NA	0.82	0.64	0.81	0.57	0.74	0.72	0.61	0.45	0.76	0.64	0.69	0.61	0.52	0.77	0.72	0.56	0.7	0.69	0.52	0.59	0.73	0.6	0.52	0.6	0.68	0.5	0.76	0.55	0.72	0.83	0.64	0.55	0.62	0.8	0.81	0.72	0.77	0.87	0.83	0.86	0.68	0.85	0.64	0.87	0.78	0.82	0.77	0.81
GHSR	NA	0.27	0.44	0.2	0.25	0.24	0.38	0.31	0.39	0.35	0.4	0.25	0.31	0.38	0.6	0.32	0.38	0.54	0.3	0.47	0.29	0.36	0.34	0.36	0.4	0.44	0.4	0.22	0.46	0.42	0.23	0.41	0.28	0.27	0.6	0.68	0.54	0.5	0.55	0.42	0.63	0.47	0.57	0.59	0.67	0.58	0.62	0.6	0.53
AJAP1	-0.07	0.14	0.35	0.2	0.4	0.18	0.09	0.31	0.42	0.42	0.21	0.22	0.32	0.38	0.41	0.5	0.36	0.53	0.15	0.5	0.38	0.3	0.29	0.39	0.33	0.3	0.37	0.17	0.12	0.23	0.14	0.26	0.44	0.11	0.48	0.57	0.47	0.47	0.62	0.54	0.6	0.37	0.56	0.56	0.6	0.49	0.5	0.56	0.48
MAGI2	0.02	0.37	0.44	0.5	0.25	0.58	0.51	0.24	0.46	0.48	0.67	0.58	0.54	0.28	0.56	0.32	0.42	0.22	0.37	0.43	0.29	0.45	0.5	0.39	0.25	0.18	0.43	0.2	0.31	0.56	0.21	0.48	0.55	0.16	0.64	0.74	0.49	0.39	0.68	0.63	0.66	0.56	0.54	0.55	0.65	0.64	0.6	0.65	0.66
NKX2-6	NA	0.7	0.64	0.52	0.6	0.5	0.71	0.47	0.36	0.52	0.3	0.61	0.6	0.36	0.66	0.29	0.3	0.58	0.34	0.47	0.46	0.47	0.48	0.45	0.59	0.33	0.44	0.44	0.53	0.47	0.59	0.34	0.67	0.39	0.64	0.77	0.64	0.55	0.73	0.73	0.6	0.52	0.64	0.62	0.58	0.56	0.62	0.62	0.65
ITPKB-IT1	NA	0.67	0.65	0.72	0.61	0.62	0.68	0.5	0.43	0.61	0.67	0.63	0.49	0.42	0.66	0.67	0.43	0.59	0.56	0.47	0.52	0.64	0.47	0.48	0.51	0.56	0.4	0.65	0.56	0.65	0.7	0.47	0.66	0.41	0.76	0.72	0.64	0.7	0.81	0.68	0.77	0.62	0.69	0.58	0.79	0.7	0.64	0.65	0.7
PTPN22	-0.29	0.71	0.53	0.77	0.72	0.77	0.8	0.5	0.51	0.72	0.73	0.62	0.53	0.54	0.78	0.75	0.63	0.72	0.68	0.34	0.63	0.78	0.54	0.3	0.38	0.68	0.46	0.77	0.57	0.56	0.82	0.64	0.48	0.51	0.81	0.9	0.63	0.79	0.86	0.6	0.92	0.73	0.86	0.46	0.91	0.69	0.8	0.77	0.8
FOXI2	NA	0.83	0.59	0.74	0.46	0.67	0.42	0.57	0.48	0.66	0.76	0.74	0.41	0.32	0.7	0.58	0.39	0.56	0.57	0.51	0.44	0.55	0.54	0.45	0.6	0.49	0.51	0.56	0.49	0.66	0.55	0.4	0.61	0.45	0.69	0.83	0.68	0.59	0.81	0.78	0.72	0.56	0.66	0.62	0.79	0.5	0.69	0.64	0.74
PCDH8	NA	0.56	0.37	0.29	0.23	0.5	0.4	0.43	0.21	0.54	0.42	0.49	0.23	0.32	0.59	0.26	0.22	0.24	0.23	0.47	0.25	0.43	0.41	0.18	0.44	0.2	0.4	0.26	0.43	0.48	0.4	0.21	0.56	0.22	0.5	0.61	0.57	0.38	0.62	0.58	0.61	0.46	0.39	0.57	0.57	0.5	0.49	0.59	0.54
SIM1	-0.22	0.23	0.1	0.28	0.16	0.16	0.24	0.13	0.23	0.43	0.25	0.16	0.57	0.35	0.7	0.41	0.33	0.68	0.34	0.48	0.37	0.42	0.42	0.11	0.49	0.3	0.4	0.53	0.29	0.52	0.1	0.28	0.53	0.35	0.41	0.79	0.52	0.48	0.71	0.72	0.5	0.52	0.41	0.53	0.72	0.54	0.67	0.69	0.57
ST8SIA5	-0.03	0.17	0.47	0.39	0.57	0.43	0.11	0.36	0.25	0.28	0.49	0.56	0.5	0.35	0.66	0.29	0.27	0.38	0.22	0.45	0.15	0.35	0.38	0.39	0.4	0.32	0.44	0.26	0.22	0.41	0.46	0.26	0.48	0.18	0.67	0.63	0.26	0.34	0.68	0.36	0.65	0.37	0.39	0.63	0.58	0.45	0.6	0.62	0.68
ECHDC3	-0.35	0.51	0.14	0.21	0.12	0.27	0.69	0.4	0.27	0.47	0.19	0.29	0.11	0.27	0.33	0.76	0.39	0.18	0.5	0.29	0.37	0.54	0.55	0.51	0.37	0.45	0.25	0.68	0.35	0.23	0.3	0.32	0.5	0.25	0.22	0.57	0.62	0.48	0.8	0.79	0.68	0.59	0.66	0.58	0.77	0.55	0.5	0.43	0.49
IZUMO1	0	0.38	0.35	0.66	0.6	0.55	0.62	0.49	0.4	0.64	0.74	0.7	0.52	0.41	0.72	0.45	0.43	0.58	0.56	0.52	0.55	0.51	0.47	0.51	0.51	0.62	0.49	0.69	0.5	0.63	0.56	0.46	0.69	0.35	0.69	0.76	0.64	0.68	0.79	0.76	0.8	0.61	0.66	0.66	0.75	0.68	0.66	0.6	0.72
TLX3	0.25	0.71	0.54	0.41	0.24	0.41	0.7	0.47	0.34	0.46	0.62	0.56	0.58	0.34	0.64	0.54	0.33	0.59	0.44	0.46	0.5	0.42	0.41	0.36	0.59	0.45	0.4	0.62	0.51	0.31	0.22	0.32	0.47	0.32	0.57	0.75	0.51	0.54	0.66	0.66	0.61	0.43	0.62	0.62	0.54	0.56	0.61	0.61	0.61
ZIC5	0.29	0.44	0.53	0.43	0.34	0.45	0.69	0.45	0.39	0.5	0.47	0.53	0.4	0.32	0.5	0.5	0.31	0.37	0.4	0.53	0.53	0.41	0.33	0.36	0.56	0.33	0.37	0.55	0.55	0.54	0.37	0.36	0.59	0.25	0.65	0.76	0.59	0.45	0.61	0.62	0.55	0.5	0.47	0.48	0.7	0.57	0.65	0.62	0.62
ZFP42	-0.02	0.61	0.33	0.59	0.62	0.52	0.84	0.44	0.47	0.6	0.76	0.56	0.51	0.54	0.74	0.77	0.51	0.72	0.41	0.55	0.67	0.54	0.63	0.54	0.45	0.63	0.6	0.66	0.57	0.47	0.43	0.45	0.58	0.44	0.75	0.85	0.7	0.74	0.84	0.79	0.82	0.69	0.82	0.72	0.86	0.68	0.64	0.72	0.72
ACRBP	0.35	0.7	0.75	0.75	0.62	0.44	0.82	0.34	0.49	0.67	0.83	0.65	0.34	0.45	0.45	0.72	0.45	0.29	0.63	0.52	0.46	0.47	0.55	0.55	0.55	0.58	0.47	0.65	0.61	0.4	0.6	0.45	0.65	0.34	0.75	0.79	0.69	0.74	0.79	0.77	0.77	0.57	0.81	0.71	0.79	0.71	0.7	0.68	0.75
LAT	-0.04	0.45	0.66	0.71	0.68	0.38	0.77	0.59	0.41	0.62	0.71	0.74	0.59	0.55	0.6	0.67	0.51	0.68	0.47	0.45	0.59	0.62	0.48	0.52	0.43	0.57	0.43	0.64	0.55	0.58	0.79	0.52	0.55	0.48	0.73	0.71	0.68	0.69	0.71	0.72	0.77	0.52	0.79	0.63	0.64	0.72	0.71	0.6	0.77
PRDM14	0.17	0.5	0.51	0.41	0.43	0.49	0.53	0.42	0.32	0.45	0.57	0.49	0.54	0.46	0.65	0.42	0.36	0.65	0.34	0.47	0.42	0.4	0.44	0.38	0.6	0.34	0.47	0.39	0.48	0.38	0.24	0.41	0.63	0.46	0.58	0.8	0.57	0.51	0.63	0.7	0.65	0.52	0.49	0.63	0.62	0.59	0.67	0.62	0.64
DMRTA2	-0.04	0.38	0.18	0.41	0.14	0.33	0.34	0.45	0.16	0.36	0.56	0.47	0.32	0.39	0.43	0.52	0.25	0.36	0.19	0.4	0.49	0.32	0.39	0.28	0.53	0.4	0.3	0.3	0.53	0.5	0.49	0.23	0.21	0.18	0.59	0.7	0.45	0.5	0.51	0.64	0.52	0.52	0.53	0.37	0.7	0.43	0.44	0.52	0.58
PROCA1	-0.13	0.14	0.33	0.46	0.5	0.35	0.54	0.21	0.27	0.49	0.57	0.56	0.48	0.3	0.53	0.33	0.42	0.23	0.44	0.4	0.37	0.44	0.33	0.43	0.25	0.34	0.32	0.55	0.33	0.25	0.54	0.28	0.53	0.35	0.59	0.64	0.49	0.52	0.65	0.6	0.63	0.47	0.46	0.54	0.56	0.56	0.53	0.4	0.5
MIR124-3	NA	0.09	0.11	0.26	0.4	0.15	0.24	0.32	0.28	0.45	0.39	0.19	0.4	0.45	0.34	0.59	0.34	0.45	0.24	0.44	0.46	0.31	0.36	0.35	0.51	0.38	0.39	0.33	0.31	0.13	0.13	0.2	0.45	0.24	0.5	0.42	0.44	0.6	0.58	0.54	0.62	0.43	0.42	0.58	0.47	0.5	0.52	0.57	0.55
NPY	-0.13	0.43	0.29	0.26	0.1	0.26	0.22	0.35	0.23	0.41	0.31	0.54	0.49	0.23	0.48	0.28	0.32	0.42	0.32	0.44	0.27	0.39	0.42	0.33	0.49	0.18	0.47	0.46	0.12	0.21	0.16	0.29	0.52	0.26	0.51	0.7	0.53	0.34	0.55	0.65	0.57	0.49	0.28	0.64	0.56	0.48	0.44	0.42	0.52
DNM3	-0.11	0.18	0.17	0.4	0.15	0.17	0.13	0.46	0.35	0.55	0.22	0.55	0.18	0.43	0.46	0.42	0.47	0.46	0.19	0.48	0.44	0.41	0.24	0.34	0.42	0.39	0.46	0.4	0.16	0.56	0.19	0.19	0.34	0.15	0.57	0.16	0.6	0.47	0.67	0.72	0.56	0.58	0.64	0.52	0.76	0.6	0.63	0.58	0.66
CD48	-0.34	0.1	0.56	0.68	0.59	0.56	0.69	0.24	0.2	0.32	0.42	0.42	0.37	0.36	0.61	0.39	0.33	0.58	0.32	0.15	0.27	0.48	0.41	0.13	0.24	0.23	0.16	0.12	0.56	0.5	0.67	0.29	0.6	0.32	0.62	0.66	0.31	0.43	0.27	0.27	0.53	0.48	0.48	0.47	0.64	0.65	0.59	0.67	0.65
MIR142	NA	0.68	0.72	0.77	0.68	0.76	0.78	0.5	0.5	0.74	0.77	0.71	0.59	0.52	0.78	0.63	0.53	0.63	0.63	0.46	0.59	0.67	0.6	0.41	0.4	0.64	0.45	0.59	0.62	0.68	0.78	0.6	0.73	0.49	0.76	0.82	0.68	0.67	0.77	0.77	0.78	0.59	0.81	0.56	0.8	0.75	0.69	0.71	0.79
TBX15	0.28	0.85	0.63	0.52	0.56	0.59	0.71	0.62	0.45	0.51	0.74	0.56	0.52	0.41	0.74	0.39	0.42	0.67	0.63	0.5	0.4	0.49	0.51	0.49	0.62	0.49	0.49	0.63	0.59	0.57	0.6	0.46	0.61	0.41	0.72	0.81	0.59	0.49	0.54	0.65	0.67	0.63	0.73	0.6	0.69	0.62	0.65	0.68	0.65
MIR129-2	NA	0.31	0.55	0.22	0.23	0.15	0.56	0.24	0.29	0.33	0.09	0.13	0.37	0.16	0.39	0.37	0.3	0.41	0.15	0.48	0.31	0.22	0.31	0.33	0.32	0.27	0.27	0.16	0.07	0.16	0.1	0.16	0.4	0.18	0.49	0.07	0.47	0.51	0.66	0.19	0.63	0.36	0.46	0.53	0.49	0.49	0.2	0.5	0.5
ALOX15	0.23	0.2	0.54	0.38	0.2	0.44	0.83	0.28	0.35	0.35	0.35	0.54	0.39	0.46	0.55	0.42	0.53	0.65	0.6	0.5	0.44	0.45	0.44	0.4	0.35	0.55	0.58	0.56	0.52	0.66	0.28	0.59	0.4	0.43	0.72	0.71	0.64	0.5	0.77	0.65	0.71	0.53	0.76	0.57	0.72	0.66	0.7	0.53	0.67
EMID2	NA	0.34	0.69	0.7	0.42	0.38	0.73	0.5	0.47	0.61	0.65	0.59	0.46	0.46	0.59	0.59	0.51	0.23	0.59	0.39	0.37	0.57	0.41	0.49	0.46	0.45	0.45	0.56	0.41	0.65	0.36	0.41	0.6	0.31	0.7	0.31	0.58	0.63	0.26	0.68	0.73	0.56	0.7	0.56	0.69	0.72	0.62	0.51	0.74
RSPH6A	NA	0.67	0.65	0.65	0.52	0.22	0.75	0.53	0.38	0.56	0.67	0.62	0.64	0.3	0.24	0.63	0.37	0.59	0.51	0.52	0.65	0.45	0.46	0.53	0.62	0.53	0.52	0.59	0.57	0.67	0.61	0.49	0.53	0.33	0.62	0.71	0.68	0.58	0.72	0.72	0.56	0.5	0.69	0.62	0.72	0.64	0.63	0.68	0.63
TLR1	-0.46	0.73	0.67	0.63	0.43	0.71	0.67	0.31	0.4	0.61	0.6	0.5	0.47	0.38	0.72	0.4	0.54	0.62	0.5	0.37	0.45	0.62	0.51	0.38	0.25	0.49	0.36	0.45	0.39	0.52	0.69	0.53	0.57	0.37	0.68	0.81	0.61	0.55	0.75	0.68	0.7	0.63	0.71	0.51	0.76	0.67	0.61	0.7	0.71
PTF1A	NA	0.29	0.36	0.3	0.24	0.34	0.18	0.19	0.42	0.49	0.5	0.38	0.52	0.29	0.4	0.35	0.37	0.47	0.18	0.5	0.35	0.4	0.4	0.44	0.46	0.19	0.43	0.29	0.26	0.31	0.33	0.27	0.55	0.32	0.51	0.56	0.56	0.45	0.61	0.56	0.55	0.48	0.38	0.61	0.59	0.55	0.5	0.57	0.56
NKX1-1	NA	0.78	0.6	0.36	0.47	0.53	0.69	0.48	0.36	0.5	0.5	0.63	0.59	0.36	0.65	0.54	0.35	0.53	0.39	0.47	0.49	0.44	0.42	0.41	0.56	0.47	0.4	0.41	0.53	0.63	0.46	0.47	0.61	0.35	0.68	0.75	0.56	0.61	0.68	0.59	0.64	0.5	0.57	0.52	0.6	0.6	0.62	0.59	0.58
OTP	NA	0.17	0.3	0.44	0.21	0.36	0.68	0.36	0.33	0.41	0.33	0.54	0.42	0.3	0.54	0.4	0.37	0.46	0.3	0.35	0.32	0.4	0.36	0.37	0.28	0.29	0.37	0.34	0.48	0.22	0.22	0.34	0.45	0.33	0.59	0.7	0.54	0.37	0.64	0.57	0.57	0.42	0.43	0.58	0.63	0.58	0.57	0.54	0.57
PAX7	-0.07	0.2	0.27	0.35	0.23	0.29	0.08	0.3	0.26	0.5	0.47	0.49	0.37	0.4	0.55	0.31	0.39	0.35	0.19	0.46	0.27	0.37	0.28	0.18	0.4	0.26	0.37	0.2	0.19	0.24	0.26	0.17	0.38	0.21	0.52	0.68	0.53	0.44	0.26	0.61	0.54	0.46	0.37	0.58	0.68	0.36	0.54	0.52	0.61
CPXM1	-0.24	0.32	0.12	0.22	0.08	0.61	0.13	0.26	0.25	0.24	0.22	0.16	0.24	0.44	0.37	0.42	0.36	0.3	0.38	0.21	0.29	0.33	0.29	0.37	0.19	0.23	0.38	0.31	0.1	0.39	0.21	0.38	0.42	0.35	0.5	0.71	0.48	0.4	0.64	0.43	0.55	0.48	0.4	0.51	0.42	0.56	0.52	0.56	0.58
TCTEX1D1	-0.08	0.31	0.07	0.2	0.2	0.48	0.06	0.22	0.35	0.25	0.28	0.43	0.33	0.22	0.42	0.32	0.35	0.18	0.32	0.4	0.29	0.25	0.26	0.24	0.24	0.18	0.32	0.29	0.08	0.54	0.08	0.32	0.57	0.28	0.47	0.68	0.45	0.43	0.52	0.27	0.58	0.49	0.29	0.49	0.45	0.46	0.4	0.48	0.43
CADPS	-0.15	0.55	0.55	0.3	0.28	0.54	0.44	0.32	0.24	0.51	0.46	0.3	0.39	0.37	0.46	0.28	0.28	0.4	0.33	0.45	0.36	0.39	0.38	0.25	0.35	0.21	0.39	0.21	0.46	0.41	0.45	0.3	0.49	0.23	0.55	0.5	0.52	0.4	0.59	0.51	0.56	0.46	0.48	0.47	0.45	0.55	0.31	0.55	0.57
SALL3	-0.23	0.34	0.39	0.32	0.49	0.19	0.14	0.46	0.26	0.47	0.46	0.32	0.52	0.42	0.5	0.45	0.23	0.57	0.15	0.54	0.51	0.34	0.37	0.37	0.47	0.13	0.32	0.24	0.33	0.19	0.24	0.39	0.29	0.2	0.62	0.24	0.54	0.53	0.6	0.44	0.54	0.41	0.55	0.55	0.52	0.55	0.6	0.58	0.56
NKX2-4	NA	0.34	0.35	0.43	0.44	0.38	0.42	0.36	0.36	0.45	0.5	0.48	0.37	0.36	0.56	0.46	0.32	0.41	0.48	0.44	0.38	0.32	0.4	0.24	0.43	0.3	0.36	0.41	0.28	0.4	0.4	0.29	0.56	0.31	0.64	0.68	0.53	0.42	0.48	0.53	0.59	0.46	0.53	0.56	0.6	0.56	0.52	0.5	0.59
OTX2	0.19	0.47	0.38	0.35	0.42	0.45	0.38	0.25	0.36	0.35	0.59	0.38	0.4	0.23	0.48	0.26	0.28	0.48	0.24	0.31	0.27	0.37	0.35	0.29	0.39	0.2	0.32	0.25	0.39	0.37	0.41	0.28	0.45	0.26	0.55	0.7	0.4	0.3	0.48	0.47	0.45	0.47	0.41	0.53	0.47	0.54	0.65	0.58	0.53
PAX3	-0.14	0.59	0.56	0.53	0.26	0.5	0.51	0.32	0.32	0.45	0.54	0.35	0.33	0.24	0.54	0.42	0.33	0.34	0.35	0.36	0.37	0.4	0.37	0.23	0.34	0.22	0.33	0.26	0.35	0.46	0.2	0.27	0.51	0.31	0.62	0.76	0.46	0.46	0.62	0.53	0.33	0.45	0.33	0.4	0.65	0.49	0.56	0.65	0.57
HOXD3	0.2	0.86	0.72	0.76	0.65	0.74	0.6	0.6	0.42	0.65	0.76	0.69	0.56	0.34	0.74	0.73	0.34	0.68	0.39	0.41	0.58	0.55	0.6	0.48	0.61	0.43	0.43	0.31	0.53	0.76	0.67	0.4	0.76	0.36	0.77	0.8	0.49	0.49	0.72	0.79	0.6	0.54	0.43	0.56	0.66	0.65	0.65	0.64	0.71
SIX6	NA	0.19	0.25	0.34	0.19	0.42	0.14	0.22	0.36	0.31	0.15	0.44	0.38	0.27	0.52	0.22	0.37	0.6	0.17	0.34	0.24	0.37	0.34	0.3	0.32	0.19	0.3	0.15	0.25	0.26	0.19	0.22	0.37	0.19	0.55	0.68	0.48	0.29	0.43	0.49	0.41	0.4	0.29	0.52	0.55	0.42	0.58	0.51	0.52
C8orf56	NA	0.23	0.13	0.29	0.13	0.63	0.16	0.4	0.21	0.28	0.65	0.62	0.64	0.48	0.17	0.46	0.36	0.32	0.55	0.6	0.54	0.43	0.32	0.56	0.23	0.46	0.54	0.37	0.38	0.64	0.19	0.57	0.46	0.2	0.59	0.77	0.7	0.53	0.71	0.34	0.65	0.58	0.44	0.68	0.47	0.58	0.18	0.54	0.58
LTC4S	-0.15	0.55	0.61	0.64	0.62	0.58	0.72	0.56	0.42	0.62	0.72	0.63	0.55	0.44	0.6	0.67	0.5	0.65	0.55	0.51	0.63	0.57	0.49	0.47	0.51	0.5	0.52	0.65	0.6	0.6	0.71	0.54	0.62	0.44	0.71	0.76	0.6	0.55	0.7	0.69	0.73	0.55	0.74	0.66	0.74	0.72	0.7	0.68	0.65
ADRA1A	-0.11	0.26	0.38	0.33	0.35	0.2	0.59	0.29	0.29	0.35	0.48	0.48	0.35	0.28	0.51	0.23	0.24	0.45	0.2	0.38	0.32	0.37	0.4	0.33	0.44	0.23	0.38	0.25	0.42	0.26	0.16	0.28	0.62	0.2	0.42	0.58	0.55	0.42	0.43	0.6	0.52	0.41	0.35	0.6	0.43	0.5	0.52	0.56	0.57
VAX1	-0.26	0.5	0.18	0.38	0.4	0.27	0.62	0.23	0.18	0.45	0.48	0.45	0.55	0.2	0.41	0.44	0.23	0.46	0.26	0.4	0.3	0.32	0.24	0.34	0.41	0.28	0.4	0.46	0.24	0.2	0.15	0.22	0.5	0.17	0.41	0.73	0.45	0.4	0.57	0.64	0.5	0.45	0.43	0.3	0.57	0.45	0.37	0.45	0.46
NID2	-0.29	0.31	0.48	0.42	0.18	0.33	0.27	0.25	0.37	0.4	0.38	0.37	0.57	0.3	0.53	0.36	0.46	0.38	0.28	0.51	0.25	0.34	0.42	0.44	0.42	0.26	0.42	0.51	0.17	0.26	0.15	0.25	0.56	0.21	0.57	0.51	0.44	0.42	0.58	0.58	0.51	0.54	0.34	0.63	0.54	0.55	0.57	0.62	0.63
NPBWR1	NA	0.07	0.12	0.06	0.11	0.21	0.3	0.08	0.31	0.47	0.15	0.18	0.43	0.34	0.1	0.17	0.39	0.51	0.1	0.44	0.22	0.11	0.18	0.43	0.23	0.16	0.29	0.19	0.09	0.15	0.12	0.13	0.23	0.04	0.49	0.17	0.46	0.18	0.55	0.16	0.31	0.46	0.52	0.55	0.17	0.47	0.37	0.54	0.44
MSC-AS1	-0.2	0.23	0.29	0.18	0.25	0.26	0.14	0.25	0.23	0.32	0.38	0.42	0.15	0.33	0.36	0.09	0.19	0.58	0.06	0.27	0.12	0.21	0.23	0.36	0.36	0.03	0.31	0.04	0.24	0.25	0.25	0.15	0.41	0.19	0.5	0.51	0.4	0.15	0.19	0.47	0.33	0.42	0.34	0.57	0.18	0.5	0.47	0.38	0.48
NEUROD1	NA	0.33	0.22	0.31	0.29	0.29	0.18	0.25	0.33	0.42	0.35	0.28	0.25	0.24	0.34	0.28	0.24	0.23	0.15	0.28	0.15	0.34	0.32	0.28	0.19	0.11	0.39	0.16	0.36	0.35	0.34	0.2	0.52	0.1	0.52	0.32	0.49	0.36	0.39	0.38	0.4	0.48	0.3	0.51	0.38	0.5	0.53	0.49	0.49
LOC100132215	NA	0.37	0.4	0.53	0.21	0.5	0.46	0.31	0.39	0.36	0.57	0.62	0.56	0.42	0.58	0.41	0.4	0.3	0.55	0.48	0.29	0.53	0.4	0.38	0.53	0.3	0.38	0.59	0.49	0.45	0.39	0.23	0.28	0.4	0.6	0.66	0.52	0.58	0.58	0.63	0.64	0.48	0.61	0.5	0.54	0.52	0.49	0.59	0.61
GAD2	0.13	0.15	0.39	0.28	0.28	0.25	0.33	0.18	0.26	0.26	0.33	0.24	0.31	0.22	0.38	0.16	0.29	0.18	0.16	0.28	0.16	0.3	0.31	0.33	0.25	0.12	0.27	0.19	0.27	0.16	0.17	0.21	0.5	0.18	0.47	0.57	0.4	0.44	0.37	0.44	0.34	0.44	0.34	0.49	0.32	0.48	0.5	0.54	0.56
OLIG3	NA	0.2	0.44	0.33	0.13	0.4	0.42	0.32	0.31	0.39	0.51	0.41	0.18	0.3	0.48	0.29	0.35	0.19	0.28	0.42	0.25	0.47	0.34	0.33	0.42	0.22	0.34	0.39	0.46	0.42	0.14	0.26	0.45	0.29	0.45	0.56	0.45	0.6	0.55	0.51	0.6	0.42	0.41	0.51	0.54	0.47	0.53	0.53	0.55
KCNIP2	0.22	0.29	0.53	0.66	0.6	0.36	0.72	0.48	0.47	0.56	0.69	0.69	0.4	0.47	0.63	0.57	0.5	0.36	0.49	0.55	0.26	0.56	0.48	0.54	0.5	0.5	0.43	0.61	0.59	0.51	0.37	0.42	0.55	0.38	0.59	0.69	0.71	0.68	0.73	0.72	0.75	0.5	0.77	0.62	0.63	0.67	0.61	0.66	0.64
MYF5	NA	0.52	0.7	0.75	0.68	0.67	0.72	0.29	0.54	0.48	0.61	0.57	0.52	0.44	0.75	0.27	0.48	0.67	0.31	0.44	0.47	0.58	0.57	0.35	0.52	0.38	0.45	0.42	0.72	0.69	0.76	0.48	0.6	0.44	0.77	0.81	0.47	0.49	0.81	0.61	0.68	0.57	0.69	0.57	0.64	0.72	0.68	0.77	0.66
MIR663	NA	0.48	0.53	0.65	0.35	0.27	0.4	0.51	0.4	0.4	0.5	0.55	0.62	0.48	0.37	0.65	0.37	0.62	0.38	0.45	0.61	0.45	0.48	0.54	0.63	0.49	0.52	0.48	0.55	0.4	0.2	0.43	0.38	0.42	0.64	0.36	0.65	0.61	0.69	0.5	0.64	0.53	0.65	0.71	0.71	0.64	0.64	0.62	0.64
NKX6-2	-0.06	0.06	0.08	0.27	0.24	0.07	0.08	0.48	0.37	0.42	0.1	0.56	0.47	0.39	0.24	0.53	0.28	0.56	0.51	0.6	0.58	0.38	0.33	0.44	0.54	0.39	0.33	0.54	0.32	0.16	0.09	0.28	0.14	0.11	0.48	0.07	0.59	0.55	0.65	0.56	0.56	0.47	0.63	0.63	0.63	0.44	0.39	0.54	0.56
MMP23A	NA	0.23	0.17	0.29	0.47	0.17	0.58	0.23	0.35	0.34	0.47	0.54	0.29	0.48	0.3	0.38	0.52	0.22	0.42	0.42	0.34	0.32	0.34	0.45	0.48	0.46	0.45	0.69	0.45	0.34	0.52	0.36	0.3	0.57	0.55	0.51	0.65	0.49	0.73	0.49	0.59	0.56	0.71	0.7	0.49	0.63	0.42	0.39	0.44
ST8SIA3	NA	0.44	0.34	0.37	0.27	0.58	0.32	0.24	0.49	0.42	0.48	0.52	0.37	0.36	0.49	0.33	0.38	0.25	0.26	0.41	0.22	0.44	0.36	0.46	0.32	0.35	0.45	0.27	0.49	0.6	0.38	0.34	0.42	0.38	0.66	0.62	0.5	0.58	0.74	0.55	0.6	0.47	0.6	0.56	0.4	0.63	0.68	0.56	0.59
CHRNB1	-0.2	0.14	0.25	0.59	0.28	0.4	0.09	0.25	0.18	0.43	0.2	0.38	0.41	0.48	0.32	0.17	0.42	0.15	0.2	0.25	0.12	0.5	0.32	0.34	0.2	0.38	0.37	0.17	0.21	0.49	0.38	0.31	0.18	0.14	0.58	0.65	0.45	0.29	0.72	0.67	0.37	0.57	0.45	0.46	0.64	0.59	0.17	0.52	0.55
MIR124-2	NA	0.68	0.51	0.36	0.28	0.45	0.41	0.2	0.27	0.51	0.68	0.41	0.38	0.27	0.59	0.24	0.25	0.51	0.22	0.3	0.27	0.45	0.54	0.27	0.4	0.15	0.46	0.2	0.46	0.37	0.44	0.27	0.7	0.25	0.54	0.78	0.44	0.3	0.5	0.63	0.57	0.46	0.16	0.56	0.46	0.53	0.5	0.53	0.56
BZRAP1	NA	0.14	0.25	0.57	0.35	0.38	0.71	0.16	0.3	0.32	0.29	0.25	0.23	0.3	0.35	0.35	0.41	0.19	0.3	0.33	0.31	0.4	0.28	0.34	0.14	0.3	0.23	0.21	0.28	0.35	0.25	0.28	0.4	0.29	0.58	0.6	0.54	0.39	0.63	0.5	0.62	0.38	0.6	0.42	0.51	0.53	0.38	0.28	0.5
CCDC140	NA	0.36	0.38	0.37	0.27	0.47	0.52	0.23	0.35	0.36	0.49	0.43	0.43	0.29	0.52	0.3	0.34	0.25	0.29	0.31	0.4	0.42	0.33	0.24	0.3	0.24	0.31	0.31	0.24	0.34	0.31	0.23	0.35	0.31	0.54	0.73	0.45	0.28	0.5	0.6	0.33	0.4	0.47	0.5	0.58	0.54	0.57	0.53	0.55
ZNF132	-0.5	0.31	0.22	0.22	0.21	0.2	0.18	0.29	0.33	0.27	0.3	0.29	0.42	0.55	0.25	0.39	0.37	0.25	0.23	0.25	0.45	0.39	0.26	0.22	0.4	0.33	0.26	0.26	0.34	0.36	0.54	0.2	0.24	0.18	0.51	0.65	0.55	0.35	0.58	0.52	0.51	0.42	0.58	0.5	0.28	0.45	0.35	0.39	0.3
CACNA1E	-0.06	0.34	0.29	0.42	0.2	0.33	0.22	0.26	0.37	0.42	0.21	0.26	0.33	0.27	0.54	0.21	0.36	0.42	0.18	0.37	0.21	0.44	0.43	0.34	0.36	0.22	0.4	0.17	0.2	0.25	0.23	0.16	0.42	0.2	0.53	0.45	0.46	0.42	0.6	0.55	0.45	0.54	0.28	0.55	0.51	0.53	0.56	0.54	0.53
GATA5	-0.1	0.1	0.08	0.25	0.06	0.08	0.06	0.13	0.1	0.11	0.11	0.14	0.1	0.39	0.09	0.52	0.42	0.17	0.09	0.32	0.24	0.32	0.26	0.19	0.14	0.22	0.34	0.1	0.06	0.12	0.15	0.23	0.2	0.07	0.51	0.21	0.45	0.44	0.56	0.19	0.55	0.5	0.26	0.5	0.7	0.51	0.16	0.43	0.52
C16orf54	-0.26	0.37	0.28	0.42	0.54	0.63	0.76	0.46	0.38	0.46	0.58	0.64	0.43	0.52	0.46	0.58	0.58	0.68	0.57	0.38	0.6	0.64	0.36	0.32	0.29	0.45	0.47	0.52	0.42	0.25	0.74	0.48	0.28	0.52	0.71	0.74	0.54	0.64	0.64	0.38	0.77	0.56	0.8	0.65	0.77	0.69	0.69	0.52	0.61
INSM1	0.09	0.05	0.32	0.26	0.19	0.08	0.08	0.09	0.26	0.21	0.25	0.39	0.13	0.53	0.31	0.45	0.34	0.15	0.15	0.39	0.27	0.33	0.23	0.31	0.23	0.33	0.18	0.36	0.22	0.24	0.1	0.27	0.11	0.13	0.5	0.15	0.53	0.51	0.37	0.35	0.53	0.3	0.54	0.59	0.38	0.47	0.45	0.46	0.42
TBX18	-0.38	0.61	0.03	0.09	0.06	0.08	0.1	0.14	0.2	0.35	0.13	0.42	0.16	0.3	0.06	0.31	0.23	0.48	0.2	0.35	0.44	0.33	0.42	0.4	0.59	0.18	0.42	0.12	0.1	0.45	0.05	0.16	0.06	0.1	0.44	0.7	0.52	0.27	0.41	0.53	0.42	0.4	0.41	0.69	0.38	0.06	0.4	0.2	0.53
GRIK2	-0.07	0.51	0.33	0.43	0.43	0.47	0.19	0.27	0.34	0.51	0.36	0.55	0.42	0.27	0.68	0.25	0.3	0.59	0.27	0.37	0.2	0.52	0.51	0.37	0.59	0.18	0.43	0.22	0.45	0.71	0.51	0.45	0.63	0.28	0.7	0.71	0.52	0.34	0.61	0.66	0.56	0.57	0.19	0.54	0.77	0.58	0.75	0.63	0.61
SNX32	NA	0.16	0.08	0.1	0.04	0.2	0.05	0.12	0.11	0.15	0.22	0.23	0.21	0.21	0.12	0.42	0.31	0.15	0.36	0.39	0.41	0.25	0.08	0.32	0.09	0.26	0.22	0.14	0.06	0.15	0.14	0.43	0.12	0.14	0.42	0.55	0.46	0.35	0.53	0.14	0.61	0.35	0.4	0.55	0.6	0.39	0.16	0.24	0.27
OLIG2	NA	0.18	0.32	0.24	0.31	0.2	0.29	0.19	0.24	0.27	0.25	0.38	0.15	0.26	0.36	0.14	0.25	0.34	0.12	0.41	0.32	0.35	0.29	0.34	0.24	0.13	0.37	0.16	0.44	0.38	0.17	0.16	0.23	0.36	0.51	0.62	0.45	0.23	0.56	0.47	0.55	0.33	0.21	0.55	0.48	0.45	0.47	0.45	0.42
HHEX	-0.28	0.16	0.06	0.42	0.08	0.09	0.04	0.13	0.18	0.15	0.16	0.33	0.3	0.4	0.29	0.14	0.32	0.71	0.13	0.3	0.36	0.57	0.37	0.13	0.63	0.34	0.12	0.39	0.08	0.45	0.08	0.26	0.11	0.15	0.08	0.67	0.6	0.56	0.36	0.64	0.7	0.28	0.57	0.55	0.53	0.43	0.43	0.29	0.46
ADCY4	-0.35	0.19	0.23	0.25	0.56	0.24	0.69	0.29	0.31	0.31	0.24	0.35	0.48	0.48	0.26	0.42	0.5	0.33	0.62	0.48	0.54	0.35	0.38	0.34	0.28	0.45	0.52	0.59	0.27	0.26	0.57	0.35	0.26	0.36	0.61	0.64	0.62	0.43	0.76	0.58	0.67	0.48	0.65	0.61	0.46	0.5	0.41	0.61	0.32
CCDC81	0.06	0.49	0.79	0.58	0.7	0.66	0.84	0.41	0.58	0.35	0.68	0.78	0.63	0.54	0.72	0.62	0.55	0.69	0.45	0.63	0.46	0.55	0.52	0.66	0.66	0.58	0.57	0.5	0.64	0.78	0.37	0.49	0.74	0.33	0.82	0.78	0.66	0.63	0.8	0.73	0.78	0.59	0.57	0.74	0.75	0.72	0.79	0.77	0.77
FERMT3	-0.52	0.63	0.65	0.68	0.66	0.6	0.77	0.63	0.44	0.68	0.77	0.66	0.62	0.56	0.65	0.71	0.51	0.66	0.62	0.58	0.64	0.62	0.53	0.54	0.62	0.59	0.47	0.67	0.62	0.44	0.76	0.57	0.63	0.54	0.74	0.74	0.67	0.71	0.72	0.76	0.78	0.6	0.77	0.65	0.72	0.71	0.66	0.65	0.71
GRIA4	-0.15	0.22	0.14	0.16	0.18	0.29	0.3	0.15	0.22	0.39	0.35	0.36	0.49	0.22	0.32	0.26	0.23	0.36	0.13	0.39	0.29	0.29	0.29	0.31	0.3	0.16	0.35	0.19	0.28	0.1	0.13	0.27	0.41	0.1	0.45	0.24	0.45	0.38	0.41	0.27	0.52	0.39	0.31	0.56	0.46	0.46	0.38	0.45	0.5
ZNF833	NA	0.75	0.47	0.17	0.41	0.4	0.82	0.11	0.4	0.32	0.13	0.14	0.15	0.22	0.71	0.15	0.37	0.17	0.43	0.16	0.19	0.25	0.39	0.38	0.1	0.48	0.16	0.61	0.21	0.1	0.5	0.46	0.18	0.61	0.67	0.76	0.51	0.41	0.72	0.65	0.72	0.24	0.29	0.54	0.7	0.3	0.63	0.66	0.57
KCNQ1DN	NA	0.58	0.39	0.45	0.4	0.49	0.55	0.34	0.4	0.51	0.31	0.61	0.22	0.44	0.58	0.46	0.38	0.49	0.39	0.34	0.42	0.49	0.46	0.44	0.48	0.45	0.39	0.46	0.34	0.54	0.49	0.35	0.48	0.44	0.63	0.75	0.55	0.51	0.66	0.65	0.59	0.48	0.56	0.55	0.71	0.6	0.66	0.56	0.64
MYO15B	-0.08	0.21	0.18	0.46	0.28	0.52	0.49	0.47	0.44	0.48	0.5	0.32	0.35	0.61	0.53	0.56	0.6	0.33	0.69	0.48	0.46	0.44	0.51	0.26	0.25	0.54	0.55	0.48	0.55	0.49	0.31	0.51	0.53	0.46	0.6	0.79	0.63	0.48	0.79	0.73	0.78	0.65	0.76	0.53	0.68	0.69	0.64	0.64	0.58
HOXD12	NA	0.55	0.6	0.5	0.6	0.65	0.69	0.43	0.47	0.57	0.55	0.59	0.56	0.5	0.64	0.48	0.44	0.59	0.52	0.51	0.54	0.54	0.51	0.43	0.59	0.43	0.52	0.52	0.56	0.54	0.66	0.54	0.68	0.51	0.7	0.76	0.59	0.62	0.79	0.7	0.65	0.51	0.64	0.6	0.73	0.67	0.69	0.69	0.65
FOXB2	NA	0.4	0.35	0.25	0.43	0.27	0.35	0.44	0.38	0.33	0.59	0.51	0.39	0.33	0.61	0.29	0.34	0.55	0.24	0.47	0.27	0.37	0.36	0.42	0.44	0.21	0.4	0.34	0.5	0.4	0.27	0.32	0.49	0.37	0.62	0.44	0.52	0.38	0.57	0.55	0.54	0.53	0.4	0.57	0.51	0.53	0.56	0.56	0.52
SFTA3	NA	0.12	0.16	0.31	0.14	0.26	0.45	0.23	0.2	0.38	0.25	0.16	0.51	0.23	0.18	0.31	0.32	0.2	0.25	0.33	0.2	0.36	0.35	0.18	0.49	0.14	0.35	0.14	0.16	0.12	0.13	0.15	0.51	0.11	0.52	0.65	0.51	0.27	0.44	0.43	0.48	0.34	0.18	0.49	0.6	0.47	0.38	0.38	0.46
LMNTD1	-0.06	0.21	0.28	0.24	0.34	0.36	0.45	0.43	0.58	0.32	0.29	0.28	0.58	0.6	0.36	0.39	0.63	0.58	0.51	0.53	0.53	0.48	0.52	0.72	0.41	0.51	0.57	0.4	0.55	0.28	0.39	0.55	0.26	0.57	0.44	0.27	0.43	0.36	0.31	0.22	0.27	0.54	0.27	0.49	0.26	0.45	0.4	0.5	0.37
MYH1	NA	0.54	0.46	0.69	0.33	0.66	0.35	0.46	0.76	0.54	0.47	0.49	0.54	0.74	0.63	0.45	0.72	0.45	0.59	0.59	0.43	0.63	0.69	0.76	0.52	0.57	0.7	0.37	0.58	0.74	0.63	0.61	0.47	0.66	0.6	0.46	0.55	0.33	0.52	0.61	0.42	0.54	0.21	0.49	0.44	0.53	0.48	0.66	0.59
MMP26	NA	0.41	0.21	0.65	0.3	0.51	0.21	0.42	0.64	0.53	0.53	0.33	0.65	0.67	0.5	0.42	0.71	0.63	0.65	0.54	0.5	0.6	0.75	0.59	0.68	0.44	0.64	0.26	0.53	0.42	0.36	0.68	0.49	0.69	0.64	0.68	0.3	0.34	0.24	0.65	0.34	0.54	0.17	0.56	0.36	0.62	0.82	0.47	0.49
SNORD114-22	NA	0.41	0.35	0.54	0.35	0.63	0.21	0.41	0.79	0.42	0.47	0.47	0.45	0.62	0.5	0.28	0.63	0.45	0.55	0.5	0.42	0.63	0.61	0.68	0.4	0.39	0.62	0.47	0.44	0.58	0.56	0.59	0.48	0.67	0.22	0.55	0.54	0.35	0.46	0.37	0.4	0.46	0.27	0.43	0.41	0.65	0.78	0.51	0.41
LAMB3	-0.23	0.17	0.24	0.3	0.28	0.37	0.28	0.42	0.74	0.39	0.28	0.3	0.45	0.65	0.28	0.31	0.7	0.39	0.54	0.49	0.46	0.38	0.48	0.65	0.42	0.42	0.6	0.27	0.46	0.23	0.34	0.52	0.27	0.64	0.25	0.16	0.31	0.36	0.18	0.27	0.45	0.36	0.48	0.4	0.22	0.41	0.61	0.36	0.41
OR10J5	NA	0.39	0.25	0.48	0.27	0.36	0.17	0.35	0.51	0.37	0.33	0.46	0.38	0.59	0.41	0.25	0.46	0.4	0.3	0.42	0.27	0.38	0.45	0.56	0.4	0.32	0.54	0.19	0.21	0.45	0.41	0.52	0.26	0.46	0.58	0.14	0.32	0.22	0.25	0.46	0.17	0.32	0.16	0.36	0.16	0.52	0.27	0.32	0.4
EPGN	-0.12	0.24	0.27	0.32	0.36	0.57	0.29	0.51	0.77	0.5	0.43	0.3	0.46	0.57	0.43	0.46	0.65	0.52	0.52	0.52	0.58	0.5	0.67	0.82	0.59	0.42	0.57	0.42	0.46	0.36	0.38	0.51	0.81	0.62	0.22	0.36	0.31	0.37	0.31	0.39	0.33	0.43	0.26	0.38	0.34	0.49	0.68	0.47	0.51
OR4D1	NA	0.36	0.27	0.74	0.31	0.66	0.3	0.48	0.74	0.49	0.3	0.7	0.53	0.66	0.55	0.34	0.74	0.48	0.59	0.56	0.56	0.65	0.65	0.74	0.48	0.33	0.66	0.32	0.47	0.75	0.42	0.63	0.36	0.69	0.7	0.69	0.53	0.24	0.27	0.59	0.31	0.57	0.19	0.54	0.41	0.51	0.63	0.51	0.55
PYHIN1	0.22	0.41	0.46	0.61	0.5	0.46	0.24	0.39	0.63	0.45	0.43	0.77	0.77	0.73	0.51	0.28	0.49	0.74	0.47	0.52	0.33	0.54	0.66	0.57	0.64	0.27	0.69	0.19	0.68	0.78	0.64	0.64	0.47	0.38	0.78	0.12	0.34	0.24	0.08	0.53	0.16	0.46	0.39	0.44	0.15	0.54	0.37	0.36	0.66
GPR142	NA	0.11	0.22	0.35	0.27	0.51	0.15	0.33	0.65	0.3	0.38	0.28	0.42	0.52	0.25	0.22	0.48	0.42	0.42	0.32	0.31	0.48	0.48	0.62	0.38	0.26	0.46	0.2	0.38	0.34	0.47	0.43	0.32	0.56	0.25	0.54	0.25	0.17	0.16	0.31	0.16	0.28	0.12	0.58	0.25	0.46	0.58	0.32	0.34
TMEM139	-0.64	0.5	0.7	0.55	0.82	0.89	0.38	0.61	0.85	0.87	0.64	0.48	0.89	0.84	0.71	0.47	0.86	0.56	0.73	0.7	0.83	0.59	0.76	0.81	0.71	0.69	0.91	0.54	0.57	0.63	0.84	0.83	0.84	0.69	0.61	0.33	0.64	0.49	0.28	0.4	0.44	0.55	0.35	0.64	0.38	0.52	0.57	0.7	0.68
NRG1-IT3	NA	0.14	0.18	0.36	0.72	0.38	0.3	0.45	0.72	0.45	0.37	0.41	0.64	0.63	0.38	0.48	0.58	0.47	0.57	0.51	0.48	0.56	0.49	0.77	0.38	0.44	0.6	0.32	0.37	0.41	0.35	0.59	0.34	0.6	0.3	0.16	0.4	0.44	0.31	0.29	0.35	0.45	0.31	0.73	0.19	0.64	0.34	0.33	0.34
CRCT1	-0.08	0.12	0.18	0.16	0.44	0.41	0.25	0.36	0.5	0.35	0.28	0.23	0.56	0.59	0.24	0.24	0.45	0.37	0.46	0.47	0.48	0.4	0.45	0.55	0.35	0.31	0.55	0.29	0.55	0.19	0.4	0.51	0.43	0.5	0.13	0.32	0.34	0.2	0.3	0.27	0.22	0.32	0.25	0.43	0.14	0.39	0.38	0.31	0.25
RNF186	-0.27	0.29	0.37	0.39	0.59	0.47	0.27	0.45	0.56	0.41	0.46	0.31	0.69	0.68	0.42	0.37	0.53	0.56	0.6	0.62	0.47	0.56	0.54	0.65	0.54	0.48	0.63	0.59	0.61	0.44	0.68	0.58	0.5	0.61	0.27	0.22	0.47	0.32	0.26	0.28	0.33	0.4	0.28	0.81	0.24	0.61	0.3	0.59	0.41
SPATA19	NA	0.27	0.23	0.59	0.28	0.41	0.2	0.45	0.71	0.49	0.31	0.39	0.36	0.62	0.52	0.34	0.64	0.37	0.6	0.44	0.4	0.6	0.59	0.54	0.39	0.42	0.56	0.36	0.44	0.61	0.42	0.53	0.43	0.62	0.49	0.19	0.44	0.3	0.43	0.54	0.35	0.49	0.2	0.37	0.3	0.39	0.51	0.41	0.46
BAIAP2L2	0.06	0.19	0.27	0.33	0.43	0.35	0.34	0.53	0.75	0.45	0.44	0.34	0.6	0.67	0.35	0.42	0.66	0.57	0.54	0.52	0.58	0.49	0.53	0.57	0.61	0.57	0.65	0.36	0.56	0.29	0.69	0.52	0.46	0.68	0.33	0.2	0.56	0.41	0.27	0.3	0.33	0.42	0.32	0.79	0.28	0.66	0.54	0.54	0.45
BTNL2	NA	0.17	0.2	0.26	0.4	0.51	0.17	0.39	0.6	0.32	0.37	0.35	0.57	0.66	0.45	0.25	0.53	0.53	0.52	0.52	0.33	0.52	0.57	0.59	0.42	0.54	0.63	0.36	0.52	0.3	0.3	0.6	0.4	0.58	0.32	0.33	0.35	0.36	0.32	0.23	0.33	0.64	0.21	0.65	0.23	0.37	0.32	0.36	0.43
UMOD	NA	0.26	0.33	0.47	0.2	0.44	0.2	0.4	0.7	0.39	0.19	0.29	0.37	0.58	0.33	0.32	0.6	0.32	0.58	0.46	0.35	0.53	0.53	0.59	0.38	0.37	0.63	0.26	0.42	0.42	0.27	0.58	0.25	0.6	0.32	0.1	0.38	0.26	0.23	0.41	0.23	0.54	0.15	0.54	0.38	0.56	0.71	0.53	0.41
OR8B4	NA	0.32	0.19	0.55	0.31	0.44	0.21	0.44	0.58	0.45	0.36	0.31	0.65	0.67	0.49	0.31	0.62	0.76	0.54	0.42	0.41	0.56	0.55	0.53	0.46	0.44	0.62	0.24	0.55	0.35	0.38	0.55	0.41	0.55	0.41	0.76	0.43	0.28	0.21	0.51	0.22	0.42	0.22	0.67	0.27	0.42	0.32	0.43	0.39
CASP14	-0.05	0.13	0.26	0.36	0.32	0.46	0.42	0.37	0.58	0.4	0.27	0.35	0.45	0.7	0.48	0.32	0.63	0.46	0.44	0.47	0.63	0.6	0.52	0.65	0.4	0.51	0.53	0.41	0.53	0.44	0.54	0.56	0.34	0.61	0.41	0.47	0.44	0.3	0.28	0.45	0.3	0.53	0.22	0.57	0.39	0.5	0.27	0.35	0.4
THSD7B	0.31	0.48	0.43	0.7	0.5	0.85	0.25	0.42	0.69	0.39	0.61	0.51	0.52	0.82	0.62	0.39	0.75	0.7	0.64	0.74	0.47	0.58	0.72	0.76	0.6	0.48	0.69	0.29	0.41	0.79	0.39	0.78	0.49	0.61	0.87	0.6	0.4	0.33	0.32	0.4	0.39	0.52	0.21	0.89	0.4	0.71	0.39	0.42	0.55
LOC150622	NA	0.45	0.44	0.5	0.27	0.34	0.28	0.42	0.76	0.44	0.29	0.35	0.45	0.7	0.42	0.37	0.71	0.41	0.54	0.42	0.42	0.67	0.51	0.63	0.41	0.45	0.69	0.34	0.3	0.55	0.3	0.64	0.32	0.57	0.64	0.13	0.43	0.27	0.32	0.45	0.23	0.5	0.21	0.45	0.33	0.72	0.7	0.4	0.49
KRT5	-0.1	0.09	0.16	0.21	0.24	0.56	0.31	0.38	0.6	0.3	0.29	0.23	0.42	0.63	0.31	0.24	0.58	0.42	0.52	0.44	0.55	0.59	0.45	0.56	0.36	0.47	0.58	0.29	0.41	0.17	0.46	0.46	0.17	0.59	0.35	0.32	0.34	0.26	0.37	0.2	0.33	0.44	0.24	0.36	0.24	0.39	0.41	0.32	0.37
F7	-0.02	0.09	0.17	0.22	0.38	0.27	0.34	0.35	0.56	0.24	0.29	0.21	0.45	0.59	0.18	0.23	0.55	0.31	0.39	0.36	0.53	0.4	0.43	0.53	0.4	0.3	0.48	0.2	0.35	0.19	0.29	0.49	0.36	0.35	0.19	0.24	0.2	0.19	0.16	0.21	0.17	0.34	0.14	0.61	0.16	0.37	0.2	0.33	0.26
CCL11	0.32	0.09	0.24	0.36	0.41	0.37	0.24	0.37	0.6	0.3	0.45	0.46	0.42	0.65	0.32	0.29	0.6	0.31	0.45	0.42	0.43	0.38	0.47	0.66	0.38	0.35	0.57	0.28	0.44	0.66	0.35	0.6	0.22	0.44	0.54	0.09	0.29	0.24	0.2	0.22	0.15	0.36	0.25	0.44	0.12	0.44	0.65	0.43	0.43
OR4A16	NA	0.07	0.17	0.53	0.26	0.39	0.19	0.33	0.51	0.35	0.17	0.5	0.38	0.63	0.42	0.25	0.5	0.29	0.53	0.36	0.36	0.5	0.43	0.45	0.36	0.38	0.53	0.22	0.28	0.4	0.21	0.52	0.24	0.5	0.51	0.09	0.22	0.22	0.21	0.43	0.22	0.36	0.12	0.4	0.16	0.49	0.23	0.24	0.4
LIPC	-0.01	0.4	0.4	0.43	0.8	0.61	0.36	0.52	0.81	0.72	0.35	0.36	0.88	0.66	0.51	0.71	0.67	0.83	0.74	0.76	0.65	0.74	0.72	0.87	0.81	0.63	0.72	0.54	0.53	0.63	0.67	0.61	0.8	0.61	0.45	0.33	0.6	0.37	0.47	0.42	0.38	0.77	0.24	0.89	0.69	0.62	0.4	0.55	0.42
REG3G	NA	0.39	0.32	0.64	0.27	0.4	0.24	0.41	0.69	0.4	0.33	0.41	0.52	0.73	0.4	0.39	0.67	0.46	0.47	0.58	0.52	0.45	0.55	0.67	0.45	0.45	0.66	0.29	0.37	0.69	0.5	0.66	0.31	0.54	0.77	0.14	0.45	0.27	0.27	0.46	0.32	0.56	0.19	0.61	0.32	0.62	0.34	0.44	0.53
LOC153910	NA	0.08	0.67	0.39	0.58	0.46	0.36	0.51	0.79	0.36	0.29	0.39	0.73	0.85	0.43	0.32	0.7	0.59	0.64	0.76	0.73	0.66	0.57	0.72	0.67	0.57	0.67	0.32	0.87	0.44	0.42	0.73	0.56	0.7	0.42	0.21	0.56	0.48	0.33	0.28	0.36	0.78	0.37	0.83	0.29	0.84	0.69	0.7	0.42
LOC101928823	NA	0.37	0.71	0.74	0.89	0.58	0.25	0.65	0.82	0.64	0.52	0.85	0.93	0.78	0.72	0.3	0.52	0.49	0.57	0.73	0.5	0.67	0.72	0.67	0.75	0.38	0.59	0.3	0.68	0.89	0.44	0.57	0.73	0.57	0.38	0.17	0.53	0.31	0.26	0.58	0.21	0.44	0.19	0.7	0.25	0.69	0.8	0.8	0.56
KRTAP11-1	NA	0.22	0.32	0.56	0.36	0.38	0.67	0.49	0.63	0.43	0.41	0.4	0.65	0.7	0.43	0.36	0.67	0.66	0.61	0.47	0.81	0.82	0.56	0.62	0.48	0.49	0.7	0.34	0.46	0.44	0.29	0.71	0.35	0.52	0.43	0.2	0.4	0.36	0.34	0.5	0.33	0.5	0.29	0.57	0.28	0.75	0.71	0.53	0.48
KRTAP6-2	NA	0.32	0.3	0.46	0.35	0.49	0.24	0.49	0.55	0.43	0.31	0.45	0.71	0.65	0.46	0.28	0.57	0.72	0.51	0.47	0.4	0.65	0.51	0.79	0.51	0.44	0.62	0.27	0.34	0.4	0.5	0.7	0.35	0.52	0.41	0.25	0.46	0.3	0.27	0.46	0.22	0.49	0.2	0.59	0.29	0.74	0.44	0.46	0.46
APOBEC1	NA	0.12	0.19	0.28	0.35	0.39	0.46	0.42	0.59	0.33	0.31	0.29	0.54	0.65	0.28	0.25	0.6	0.44	0.53	0.48	0.4	0.56	0.51	0.65	0.4	0.38	0.57	0.21	0.59	0.22	0.37	0.61	0.26	0.6	0.3	0.33	0.43	0.25	0.24	0.29	0.22	0.53	0.26	0.59	0.24	0.48	0.35	0.45	0.36
STAP2	-0.33	0.19	0.18	0.22	0.34	0.33	0.4	0.42	0.65	0.34	0.29	0.28	0.48	0.63	0.29	0.35	0.58	0.42	0.49	0.49	0.54	0.41	0.47	0.64	0.46	0.4	0.54	0.32	0.48	0.23	0.36	0.48	0.34	0.54	0.27	0.24	0.36	0.3	0.21	0.28	0.22	0.35	0.23	0.57	0.2	0.39	0.35	0.4	0.31
MYH8	NA	0.32	0.26	0.54	0.26	0.71	0.24	0.34	0.59	0.33	0.33	0.52	0.65	0.76	0.51	0.31	0.61	0.42	0.53	0.44	0.38	0.65	0.58	0.67	0.57	0.49	0.49	0.29	0.63	0.76	0.38	0.57	0.3	0.64	0.27	0.65	0.43	0.24	0.26	0.49	0.21	0.41	0.15	0.76	0.34	0.49	0.33	0.68	0.45
C1QTNF6	-0.04	0.2	0.13	0.13	0.26	0.2	0.21	0.36	0.53	0.23	0.11	0.18	0.62	0.47	0.22	0.28	0.47	0.36	0.41	0.44	0.44	0.28	0.41	0.41	0.49	0.43	0.53	0.28	0.39	0.19	0.31	0.37	0.24	0.5	0.2	0.08	0.32	0.25	0.14	0.22	0.12	0.31	0.15	0.35	0.1	0.28	0.51	0.34	0.23
C21orf130	NA	0.13	0.18	0.24	0.28	0.43	0.25	0.45	0.73	0.32	0.33	0.21	0.52	0.56	0.29	0.33	0.5	0.44	0.49	0.5	0.62	0.57	0.39	0.57	0.43	0.34	0.52	0.22	0.33	0.23	0.19	0.61	0.3	0.55	0.18	0.27	0.22	0.28	0.12	0.22	0.26	0.49	0.14	0.66	0.42	0.44	0.53	0.51	0.32
OR2M3	NA	0.22	0.17	0.46	0.17	0.24	0.12	0.32	0.46	0.28	0.18	0.25	0.38	0.54	0.26	0.22	0.52	0.43	0.42	0.35	0.36	0.41	0.45	0.52	0.32	0.32	0.53	0.17	0.24	0.39	0.21	0.42	0.22	0.45	0.23	0.17	0.34	0.19	0.14	0.29	0.25	0.33	0.12	0.39	0.15	0.52	0.27	0.22	0.24
NCRNA00162	NA	0.08	0.24	0.3	0.49	0.3	0.23	0.46	0.62	0.36	0.25	0.27	0.47	0.69	0.27	0.34	0.59	0.44	0.52	0.5	0.36	0.41	0.39	0.55	0.51	0.31	0.52	0.24	0.4	0.25	0.36	0.65	0.28	0.49	0.62	0.13	0.26	0.28	0.16	0.28	0.18	0.39	0.2	0.43	0.2	0.44	0.41	0.38	0.34
TRDN	0.3	0.09	0.32	0.62	0.47	0.41	0.35	0.37	0.79	0.31	0.21	0.3	0.73	0.75	0.47	0.3	0.67	0.82	0.53	0.41	0.43	0.47	0.52	0.57	0.75	0.37	0.56	0.18	0.78	0.43	0.43	0.62	0.37	0.54	0.73	0.44	0.29	0.23	0.15	0.3	0.24	0.42	0.26	0.61	0.24	0.61	0.33	0.35	0.38
KRTAP19-5	NA	0.18	0.2	0.53	0.38	0.44	0.16	0.4	0.58	0.39	0.33	0.48	0.59	0.66	0.4	0.23	0.59	0.56	0.49	0.47	0.35	0.53	0.44	0.61	0.46	0.41	0.61	0.23	0.28	0.37	0.36	0.66	0.24	0.52	0.5	0.19	0.46	0.26	0.31	0.39	0.18	0.44	0.16	0.54	0.28	0.68	0.42	0.38	0.4
KRTAP13-3	NA	0.3	0.25	0.47	0.38	0.36	0.19	0.42	0.5	0.33	0.18	0.31	0.71	0.59	0.32	0.26	0.53	0.65	0.47	0.39	0.36	0.55	0.47	0.59	0.43	0.37	0.67	0.22	0.26	0.25	0.41	0.63	0.27	0.52	0.41	0.24	0.33	0.21	0.28	0.42	0.19	0.38	0.14	0.46	0.15	0.64	0.55	0.37	0.32
OR2T33	NA	0.31	0.23	0.38	0.21	0.3	0.14	0.33	0.57	0.33	0.26	0.35	0.44	0.6	0.26	0.28	0.54	0.45	0.41	0.47	0.37	0.44	0.46	0.56	0.36	0.33	0.54	0.23	0.29	0.4	0.21	0.52	0.27	0.5	0.3	0.16	0.4	0.23	0.29	0.42	0.25	0.44	0.13	0.43	0.25	0.45	0.31	0.26	0.33
LOC400931	NA	0.08	0.23	0.24	0.41	0.26	0.36	0.53	0.65	0.32	0.17	0.29	0.54	0.58	0.24	0.32	0.64	0.48	0.54	0.51	0.72	0.35	0.45	0.62	0.51	0.6	0.56	0.33	0.54	0.27	0.42	0.58	0.28	0.57	0.29	0.13	0.43	0.26	0.2	0.22	0.2	0.36	0.26	0.61	0.23	0.43	0.3	0.41	0.3
KCNU1	0.15	0.3	0.29	0.71	0.45	0.44	0.23	0.48	0.67	0.46	0.49	0.48	0.78	0.63	0.46	0.54	0.71	0.56	0.6	0.57	0.57	0.5	0.56	0.72	0.51	0.43	0.72	0.41	0.66	0.58	0.42	0.65	0.33	0.71	0.53	0.2	0.41	0.38	0.29	0.38	0.37	0.58	0.32	0.59	0.29	0.6	0.56	0.38	0.45
MIR383	NA	0.49	0.3	0.47	0.28	0.67	0.26	0.48	0.57	0.45	0.48	0.43	0.68	0.7	0.58	0.51	0.62	0.67	0.62	0.45	0.59	0.61	0.65	0.63	0.58	0.59	0.53	0.36	0.42	0.58	0.5	0.62	0.35	0.75	0.28	0.56	0.37	0.4	0.41	0.38	0.34	0.5	0.3	0.45	0.2	0.66	0.39	0.43	0.38
HMGCS2	-0.29	0.04	0.15	0.15	0.32	0.26	0.16	0.32	0.6	0.24	0.25	0.17	0.48	0.55	0.19	0.27	0.43	0.44	0.41	0.41	0.49	0.38	0.4	0.55	0.39	0.31	0.43	0.2	0.44	0.15	0.31	0.4	0.33	0.51	0.16	0.09	0.27	0.18	0.1	0.16	0.19	0.46	0.1	0.55	0.1	0.32	0.27	0.3	0.36
KRTAP13-1	NA	0.35	0.27	0.45	0.39	0.33	0.18	0.4	0.49	0.38	0.4	0.34	0.55	0.63	0.43	0.25	0.51	0.57	0.48	0.39	0.34	0.55	0.49	0.6	0.41	0.42	0.59	0.25	0.25	0.32	0.41	0.62	0.27	0.51	0.33	0.36	0.32	0.24	0.37	0.41	0.25	0.42	0.15	0.42	0.17	0.63	0.35	0.47	0.35
GUCA2A	-0.24	0.08	0.33	0.31	0.59	0.39	0.2	0.48	0.69	0.33	0.22	0.3	0.69	0.6	0.28	0.3	0.53	0.44	0.49	0.54	0.58	0.43	0.5	0.66	0.59	0.36	0.53	0.25	0.51	0.34	0.38	0.52	0.49	0.54	0.22	0.16	0.33	0.24	0.13	0.18	0.16	0.35	0.2	0.53	0.18	0.4	0.48	0.49	0.33
TNFAIP2	-0.57	0.4	0.52	0.3	0.75	0.41	0.38	0.52	0.8	0.46	0.75	0.45	0.54	0.53	0.28	0.25	0.42	0.54	0.55	0.7	0.73	0.53	0.67	0.89	0.78	0.36	0.83	0.56	0.64	0.34	0.69	0.53	0.66	0.67	0.25	0.5	0.4	0.33	0.19	0.33	0.3	0.46	0.24	0.85	0.28	0.6	0.81	0.43	0.39
HPYR1	NA	0.31	0.23	0.53	0.2	0.32	0.1	0.32	0.54	0.34	0.15	0.23	0.32	0.55	0.25	0.17	0.61	0.48	0.46	0.44	0.37	0.63	0.48	0.6	0.32	0.26	0.47	0.21	0.29	0.42	0.19	0.39	0.15	0.4	0.44	0.08	0.26	0.18	0.14	0.38	0.1	0.32	0.11	0.32	0.13	0.38	0.65	0.46	0.36
FCRL1	0.27	0.4	0.24	0.59	0.3	0.37	0.13	0.34	0.58	0.35	0.21	0.32	0.42	0.65	0.39	0.31	0.53	0.56	0.56	0.49	0.32	0.42	0.47	0.57	0.42	0.32	0.62	0.22	0.4	0.68	0.29	0.66	0.29	0.55	0.78	0.1	0.42	0.26	0.19	0.51	0.21	0.28	0.17	0.41	0.14	0.43	0.47	0.27	0.41
MTMR11	-0.18	0.02	0.07	0.07	0.16	0.12	0.09	0.22	0.4	0.13	0.04	0.09	0.29	0.37	0.07	0.14	0.32	0.2	0.3	0.28	0.21	0.15	0.23	0.41	0.24	0.22	0.41	0.14	0.14	0.09	0.09	0.34	0.1	0.35	0.06	0.04	0.14	0.08	0.05	0.1	0.05	0.13	0.04	0.2	0.05	0.14	0.06	0.15	0.1
C1orf116	-0.42	0.22	0.27	0.28	0.36	0.41	0.39	0.46	0.77	0.42	0.32	0.27	0.53	0.64	0.31	0.31	0.63	0.41	0.55	0.5	0.46	0.4	0.49	0.79	0.45	0.49	0.52	0.3	0.49	0.2	0.37	0.5	0.36	0.63	0.26	0.19	0.33	0.33	0.22	0.24	0.33	0.41	0.28	0.7	0.19	0.44	0.38	0.41	0.42
GPR87	-0.45	0.31	0.21	0.31	0.33	0.44	0.32	0.47	0.8	0.43	0.36	0.29	0.42	0.64	0.36	0.35	0.69	0.48	0.68	0.47	0.52	0.55	0.6	0.53	0.42	0.53	0.65	0.26	0.42	0.24	0.4	0.5	0.39	0.7	0.33	0.23	0.44	0.47	0.29	0.28	0.47	0.33	0.42	0.45	0.2	0.43	0.76	0.28	0.41
EHF	-0.47	0.29	0.19	0.19	0.29	0.37	0.38	0.41	0.71	0.46	0.45	0.25	0.41	0.58	0.34	0.35	0.54	0.35	0.55	0.41	0.46	0.4	0.64	0.83	0.54	0.34	0.49	0.26	0.43	0.21	0.38	0.52	0.59	0.6	0.17	0.19	0.23	0.24	0.14	0.33	0.27	0.46	0.14	0.74	0.21	0.44	0.45	0.45	0.37
PNLIPRP1	-0.09	0.2	0.38	0.51	0.32	0.68	0.25	0.44	0.66	0.41	0.4	0.39	0.62	0.82	0.5	0.35	0.74	0.69	0.53	0.51	0.48	0.63	0.59	0.69	0.5	0.56	0.61	0.33	0.64	0.64	0.59	0.68	0.28	0.7	0.34	0.49	0.41	0.32	0.29	0.41	0.28	0.48	0.29	0.47	0.27	0.71	0.51	0.65	0.5
LOC286094	NA	0.31	0.38	0.55	0.26	0.8	0.21	0.5	0.64	0.48	0.78	0.75	0.43	0.7	0.57	0.34	0.68	0.79	0.58	0.53	0.5	0.86	0.76	0.72	0.5	0.43	0.71	0.4	0.34	0.93	0.49	0.51	0.37	0.51	0.38	0.14	0.45	0.35	0.25	0.48	0.24	0.47	0.24	0.44	0.26	0.53	0.86	0.43	0.75
LOC100128554	NA	0.37	0.28	0.62	0.68	0.74	0.15	0.4	0.73	0.46	0.29	0.36	0.46	0.69	0.48	0.38	0.65	0.55	0.8	0.56	0.44	0.73	0.7	0.64	0.37	0.37	0.81	0.37	0.33	0.54	0.53	0.79	0.4	0.68	0.49	0.17	0.52	0.3	0.54	0.5	0.47	0.54	0.25	0.48	0.25	0.59	0.57	0.56	0.57
OR2L8	NA	0.28	0.22	0.52	0.26	0.39	0.15	0.37	0.62	0.44	0.33	0.4	0.59	0.71	0.44	0.32	0.63	0.49	0.49	0.56	0.45	0.55	0.55	0.67	0.37	0.4	0.65	0.36	0.34	0.38	0.31	0.62	0.3	0.67	0.25	0.22	0.37	0.58	0.44	0.51	0.45	0.47	0.34	0.46	0.2	0.65	0.41	0.35	0.42
GDPD3	-0.34	0.24	0.19	0.17	0.31	0.28	0.22	0.47	0.62	0.35	0.29	0.26	0.57	0.49	0.21	0.29	0.46	0.35	0.46	0.39	0.41	0.32	0.46	0.65	0.52	0.36	0.54	0.18	0.56	0.21	0.32	0.45	0.34	0.5	0.24	0.13	0.28	0.24	0.12	0.26	0.15	0.37	0.11	0.42	0.1	0.25	0.42	0.37	0.28
SLCO1C1	0.25	0.18	0.25	0.44	0.28	0.4	0.26	0.33	0.52	0.25	0.19	0.37	0.74	0.73	0.29	0.21	0.58	0.49	0.46	0.51	0.42	0.37	0.51	0.58	0.81	0.36	0.6	0.14	0.51	0.39	0.25	0.58	0.6	0.46	0.64	0.47	0.27	0.34	0.16	0.37	0.14	0.47	0.1	0.41	0.14	0.46	0.32	0.32	0.32
KRTAP13-4	NA	0.33	0.3	0.64	0.38	0.35	0.2	0.44	0.58	0.4	0.35	0.35	0.74	0.68	0.43	0.33	0.59	0.65	0.54	0.44	0.45	0.6	0.57	0.66	0.49	0.51	0.72	0.29	0.36	0.4	0.35	0.72	0.3	0.59	0.43	0.34	0.35	0.32	0.34	0.6	0.23	0.45	0.2	0.49	0.16	0.67	0.67	0.47	0.39
TMEM132B	0.37	0.4	0.32	0.53	0.29	0.55	0.16	0.37	0.59	0.4	0.29	0.38	0.43	0.63	0.36	0.27	0.55	0.38	0.54	0.45	0.37	0.54	0.55	0.61	0.38	0.44	0.55	0.27	0.32	0.64	0.4	0.57	0.27	0.57	0.23	0.15	0.29	0.29	0.29	0.46	0.26	0.46	0.16	0.33	0.19	0.38	0.28	0.57	0.47
MYH4	0.17	0.51	0.39	0.53	0.29	0.55	0.3	0.49	0.7	0.47	0.37	0.6	0.53	0.76	0.57	0.37	0.64	0.48	0.58	0.54	0.44	0.6	0.64	0.71	0.57	0.62	0.68	0.37	0.52	0.68	0.41	0.59	0.37	0.66	0.32	0.48	0.49	0.28	0.38	0.54	0.3	0.46	0.19	0.55	0.37	0.42	0.37	0.6	0.54
DEFB115	NA	0.2	0.2	0.52	0.12	0.31	0.11	0.31	0.51	0.31	0.2	0.32	0.38	0.57	0.27	0.24	0.52	0.33	0.42	0.34	0.26	0.54	0.52	0.42	0.34	0.33	0.55	0.2	0.28	0.55	0.22	0.52	0.21	0.45	0.22	0.1	0.35	0.2	0.13	0.42	0.25	0.41	0.09	0.39	0.18	0.31	0.17	0.29	0.4
MIR30A	NA	0.08	0.19	0.25	0.29	0.29	0.23	0.36	0.63	0.21	0.33	0.16	0.4	0.58	0.25	0.23	0.54	0.52	0.47	0.4	0.41	0.33	0.46	0.54	0.36	0.29	0.56	0.22	0.61	0.27	0.24	0.48	0.47	0.53	0.15	0.13	0.22	0.33	0.16	0.16	0.15	0.37	0.31	0.26	0.16	0.35	0.33	0.31	0.25
SALL4	0.01	0.13	0.29	0.24	0.32	0.3	0.15	0.37	0.62	0.35	0.37	0.23	0.65	0.52	0.22	0.27	0.51	0.34	0.51	0.46	0.54	0.36	0.51	0.58	0.5	0.29	0.67	0.18	0.53	0.22	0.41	0.49	0.53	0.59	0.19	0.25	0.15	0.2	0.13	0.21	0.26	0.35	0.14	0.51	0.17	0.57	0.67	0.37	0.32
OR5B12	NA	0.3	0.25	0.53	0.33	0.45	0.26	0.45	0.69	0.42	0.39	0.35	0.57	0.78	0.46	0.34	0.71	0.54	0.52	0.56	0.47	0.66	0.57	0.66	0.52	0.38	0.66	0.35	0.52	0.33	0.35	0.66	0.54	0.56	0.72	0.17	0.35	0.29	0.31	0.49	0.29	0.79	0.15	0.42	0.24	0.73	0.32	0.38	0.37
MT1HL1	NA	0.32	0.23	0.46	0.21	0.52	0.2	0.4	0.55	0.4	0.22	0.39	0.48	0.63	0.37	0.35	0.54	0.43	0.52	0.42	0.43	0.5	0.49	0.55	0.42	0.46	0.59	0.32	0.46	0.37	0.33	0.55	0.35	0.7	0.21	0.12	0.32	0.33	0.41	0.52	0.32	0.45	0.17	0.47	0.19	0.46	0.32	0.31	0.34
GPR81	NA	0.07	0.15	0.2	0.27	0.47	0.15	0.37	0.55	0.28	0.19	0.22	0.42	0.54	0.19	0.25	0.46	0.37	0.47	0.45	0.58	0.42	0.38	0.54	0.39	0.29	0.5	0.2	0.36	0.22	0.23	0.51	0.61	0.45	0.14	0.13	0.22	0.23	0.11	0.39	0.19	0.33	0.14	0.32	0.36	0.45	0.28	0.29	0.27
KRTAP19-3	NA	0.38	0.26	0.67	0.61	0.43	0.26	0.51	0.61	0.38	0.42	0.54	0.78	0.64	0.48	0.35	0.56	0.84	0.5	0.48	0.53	0.66	0.67	0.7	0.53	0.45	0.79	0.32	0.3	0.6	0.59	0.72	0.45	0.6	0.5	0.3	0.47	0.29	0.37	0.54	0.2	0.5	0.2	0.62	0.29	0.73	0.49	0.47	0.52
TMPRSS12	-0.18	0.11	0.15	0.16	0.32	0.37	0.21	0.37	0.74	0.35	0.36	0.19	0.57	0.57	0.25	0.28	0.51	0.39	0.46	0.53	0.44	0.33	0.48	0.61	0.52	0.32	0.48	0.27	0.46	0.17	0.3	0.41	0.5	0.53	0.16	0.11	0.27	0.3	0.11	0.19	0.26	0.4	0.16	0.42	0.13	0.29	0.39	0.5	0.39
OR6T1	NA	0.38	0.33	0.56	0.26	0.43	0.41	0.53	0.68	0.52	0.26	0.41	0.49	0.62	0.51	0.28	0.64	0.51	0.57	0.48	0.41	0.48	0.58	0.58	0.41	0.39	0.62	0.23	0.42	0.3	0.35	0.56	0.49	0.6	0.39	0.17	0.47	0.23	0.32	0.65	0.26	0.48	0.14	0.41	0.26	0.46	0.31	0.45	0.45
LOC101927464	NA	0.32	0.25	0.59	0.44	0.45	0.18	0.38	0.63	0.47	0.3	0.4	0.48	0.7	0.43	0.29	0.61	0.47	0.55	0.5	0.4	0.57	0.63	0.65	0.38	0.41	0.58	0.3	0.37	0.48	0.34	0.58	0.35	0.57	0.36	0.22	0.4	0.28	0.36	0.45	0.38	0.5	0.18	0.37	0.21	0.37	0.34	0.44	0.41
GBA3	-0.01	0.05	0.44	0.46	0.44	0.3	0.24	0.41	0.81	0.25	0.19	0.27	0.63	0.75	0.28	0.2	0.63	0.67	0.5	0.52	0.48	0.48	0.54	0.69	0.56	0.37	0.68	0.21	0.48	0.28	0.33	0.64	0.23	0.65	0.62	0.27	0.36	0.3	0.16	0.39	0.16	0.74	0.16	0.47	0.19	0.74	0.42	0.34	0.35
AGR2	-0.57	0.17	0.24	0.23	0.22	0.3	0.4	0.43	0.76	0.4	0.36	0.29	0.5	0.68	0.36	0.29	0.63	0.45	0.38	0.48	0.47	0.46	0.47	0.76	0.42	0.52	0.59	0.37	0.42	0.22	0.28	0.53	0.27	0.63	0.28	0.17	0.32	0.33	0.26	0.32	0.31	0.37	0.23	0.56	0.22	0.54	0.33	0.37	0.43
C17orf112	NA	0.81	0.15	0.55	0.34	0.77	0.14	0.44	0.7	0.48	0.28	0.56	0.59	0.59	0.39	0.33	0.55	0.73	0.46	0.43	0.47	0.7	0.67	0.69	0.41	0.31	0.77	0.26	0.22	0.47	0.33	0.65	0.24	0.71	0.72	0.28	0.34	0.15	0.23	0.5	0.18	0.66	0.12	0.55	0.23	0.42	0.19	0.24	0.38
CNTN4-AS2	NA	0.5	0.41	0.66	0.25	0.4	0.24	0.49	0.82	0.52	0.35	0.48	0.69	0.74	0.5	0.31	0.7	0.58	0.51	0.56	0.53	0.64	0.67	0.79	0.43	0.38	0.65	0.3	0.46	0.37	0.41	0.67	0.29	0.58	0.84	0.12	0.42	0.35	0.35	0.4	0.29	0.43	0.26	0.45	0.31	0.73	0.81	0.34	0.39
FRK	-0.18	0.31	0.21	0.2	0.36	0.37	0.36	0.49	0.72	0.4	0.32	0.26	0.56	0.56	0.37	0.42	0.62	0.47	0.57	0.52	0.46	0.46	0.56	0.7	0.56	0.47	0.61	0.35	0.56	0.3	0.46	0.57	0.48	0.6	0.2	0.23	0.42	0.32	0.21	0.23	0.23	0.42	0.19	0.52	0.29	0.46	0.37	0.51	0.36
OR4D2	NA	0.07	0.22	0.38	0.31	0.35	0.18	0.35	0.67	0.27	0.16	0.33	0.38	0.63	0.33	0.27	0.68	0.38	0.48	0.42	0.44	0.58	0.5	0.68	0.4	0.28	0.54	0.27	0.41	0.62	0.29	0.5	0.25	0.61	0.51	0.32	0.28	0.19	0.24	0.4	0.19	0.38	0.12	0.4	0.16	0.39	0.62	0.34	0.38
IL20RA	-0.45	0.12	0.23	0.2	0.34	0.31	0.64	0.52	0.8	0.38	0.37	0.35	0.5	0.66	0.28	0.38	0.68	0.46	0.55	0.64	0.58	0.37	0.56	0.78	0.6	0.39	0.63	0.26	0.57	0.24	0.34	0.53	0.6	0.61	0.26	0.18	0.32	0.29	0.18	0.27	0.3	0.44	0.25	0.71	0.32	0.62	0.6	0.42	0.41
C4orf26	NA	0.06	0.15	0.14	0.33	0.31	0.18	0.35	0.69	0.25	0.22	0.19	0.52	0.54	0.22	0.27	0.55	0.36	0.41	0.37	0.41	0.43	0.39	0.6	0.4	0.4	0.43	0.23	0.4	0.17	0.28	0.39	0.19	0.55	0.18	0.15	0.31	0.25	0.14	0.18	0.17	0.27	0.15	0.3	0.14	0.27	0.39	0.25	0.27
KRT8	-0.55	0.15	0.21	0.21	0.26	0.34	0.21	0.43	0.61	0.34	0.33	0.24	0.51	0.6	0.27	0.25	0.55	0.35	0.48	0.46	0.45	0.38	0.49	0.75	0.45	0.46	0.49	0.22	0.47	0.22	0.49	0.45	0.24	0.56	0.22	0.13	0.26	0.31	0.14	0.17	0.29	0.34	0.22	0.36	0.15	0.28	0.3	0.4	0.35
REG3A	-0.03	0.22	0.21	0.41	0.3	0.35	0.37	0.37	0.57	0.32	0.16	0.33	0.59	0.72	0.35	0.33	0.59	0.5	0.43	0.46	0.4	0.38	0.47	0.63	0.39	0.41	0.58	0.25	0.35	0.48	0.28	0.66	0.22	0.48	0.69	0.09	0.34	0.21	0.13	0.35	0.17	0.42	0.18	0.43	0.14	0.49	0.21	0.23	0.35
ZP4	NA	0.18	0.31	0.45	0.72	0.35	0.26	0.34	0.62	0.43	0.3	0.38	0.73	0.77	0.35	0.32	0.53	0.46	0.51	0.52	0.42	0.47	0.58	0.58	0.66	0.36	0.69	0.44	0.47	0.43	0.43	0.64	0.41	0.57	0.36	0.11	0.4	0.24	0.3	0.41	0.33	0.44	0.15	0.7	0.18	0.65	0.24	0.36	0.37
MKRN2OS	-0.48	0.47	0.26	0.21	0.24	0.23	0.26	0.46	0.61	0.35	0.35	0.27	0.5	0.6	0.31	0.34	0.51	0.42	0.47	0.53	0.5	0.43	0.55	0.53	0.46	0.37	0.62	0.33	0.36	0.27	0.23	0.53	0.34	0.58	0.24	0.22	0.39	0.22	0.25	0.29	0.3	0.38	0.21	0.43	0.25	0.31	0.26	0.4	0.28
OR8D4	NA	0.06	0.12	0.36	0.21	0.26	0.2	0.41	0.56	0.3	0.1	0.19	0.44	0.5	0.28	0.17	0.53	0.43	0.5	0.29	0.33	0.36	0.41	0.47	0.34	0.33	0.46	0.18	0.35	0.14	0.21	0.48	0.22	0.46	0.29	0.09	0.31	0.16	0.2	0.32	0.13	0.29	0.08	0.32	0.1	0.31	0.18	0.31	0.26
LOC100507175	NA	0.11	0.19	0.23	0.27	0.39	0.35	0.46	0.71	0.41	0.49	0.3	0.52	0.74	0.37	0.35	0.71	0.49	0.58	0.75	0.54	0.45	0.56	0.78	0.54	0.41	0.65	0.34	0.45	0.24	0.27	0.57	0.72	0.59	0.29	0.25	0.35	0.3	0.15	0.25	0.41	0.46	0.15	0.88	0.19	0.66	0.29	0.41	0.44
SLC39A2	-0.28	0.09	0.14	0.13	0.16	0.29	0.12	0.39	0.7	0.27	0.26	0.16	0.44	0.48	0.21	0.25	0.51	0.41	0.48	0.44	0.39	0.33	0.37	0.67	0.37	0.42	0.54	0.27	0.42	0.16	0.36	0.49	0.26	0.59	0.16	0.08	0.25	0.34	0.12	0.17	0.19	0.29	0.12	0.38	0.09	0.26	0.51	0.34	0.28
HMGB4	NA	0.32	0.32	0.59	0.31	0.62	0.16	0.4	0.67	0.47	0.63	0.58	0.39	0.69	0.41	0.29	0.62	0.4	0.58	0.45	0.42	0.61	0.58	0.59	0.49	0.45	0.67	0.29	0.38	0.76	0.51	0.55	0.34	0.61	0.25	0.17	0.41	0.29	0.21	0.48	0.19	0.43	0.16	0.43	0.22	0.43	0.7	0.56	0.5
TSPAN8	-0.18	0.28	0.16	0.09	0.18	0.43	0.22	0.33	0.54	0.22	0.28	0.17	0.55	0.44	0.28	0.21	0.48	0.45	0.44	0.41	0.37	0.29	0.41	0.58	0.38	0.33	0.57	0.19	0.55	0.14	0.17	0.45	0.47	0.45	0.11	0.13	0.2	0.18	0.1	0.14	0.11	0.38	0.11	0.42	0.1	0.32	0.18	0.22	0.2
LINC01246	NA	0.14	0.2	0.38	0.28	0.25	0.16	0.38	0.54	0.32	0.17	0.5	0.4	0.72	0.3	0.27	0.61	0.43	0.45	0.35	0.38	0.72	0.52	0.66	0.44	0.36	0.49	0.22	0.23	0.55	0.28	0.58	0.17	0.43	0.58	0.06	0.3	0.2	0.1	0.22	0.13	0.33	0.14	0.4	0.11	0.44	0.38	0.18	0.34
OR6K2	NA	0.33	0.34	0.54	0.27	0.42	0.22	0.39	0.67	0.39	0.28	0.43	0.52	0.76	0.37	0.3	0.57	0.49	0.53	0.51	0.35	0.47	0.55	0.62	0.55	0.35	0.63	0.24	0.68	0.44	0.32	0.68	0.39	0.55	0.76	0.11	0.38	0.23	0.27	0.49	0.18	0.46	0.18	0.49	0.16	0.43	0.43	0.3	0.34
MIR141	NA	0.08	0.23	0.27	0.3	0.23	0.24	0.47	0.63	0.38	0.26	0.29	0.48	0.66	0.29	0.29	0.62	0.41	0.51	0.57	0.38	0.41	0.51	0.87	0.45	0.46	0.54	0.28	0.45	0.25	0.28	0.61	0.23	0.61	0.22	0.11	0.32	0.27	0.17	0.24	0.25	0.38	0.19	0.38	0.17	0.35	0.21	0.4	0.34
AGBL1	NA	0.45	0.29	0.55	0.32	0.65	0.18	0.42	0.66	0.4	0.34	0.58	0.36	0.75	0.4	0.35	0.69	0.4	0.56	0.54	0.42	0.57	0.66	0.67	0.56	0.44	0.7	0.31	0.27	0.85	0.32	0.68	0.45	0.64	0.37	0.2	0.42	0.27	0.34	0.49	0.23	0.51	0.14	0.54	0.24	0.53	0.33	0.53	0.45
OR6K6	NA	0.45	0.33	0.66	0.32	0.51	0.27	0.38	0.68	0.46	0.23	0.4	0.55	0.7	0.37	0.3	0.62	0.51	0.57	0.51	0.37	0.6	0.56	0.65	0.44	0.33	0.74	0.24	0.51	0.51	0.34	0.68	0.37	0.58	0.76	0.13	0.4	0.24	0.3	0.49	0.19	0.46	0.2	0.46	0.16	0.46	0.36	0.3	0.39
RAB25	-0.55	0.06	0.19	0.22	0.28	0.22	0.18	0.4	0.71	0.34	0.36	0.22	0.41	0.56	0.23	0.28	0.49	0.35	0.58	0.49	0.32	0.34	0.42	0.74	0.42	0.39	0.54	0.27	0.42	0.17	0.26	0.51	0.34	0.61	0.13	0.1	0.28	0.22	0.12	0.22	0.34	0.26	0.13	0.48	0.12	0.26	0.14	0.31	0.36
SULT2A1	-0.14	0.03	0.13	0.13	0.29	0.18	0.19	0.38	0.61	0.2	0.12	0.17	0.59	0.6	0.16	0.27	0.58	0.43	0.47	0.51	0.56	0.33	0.4	0.67	0.38	0.3	0.49	0.19	0.38	0.2	0.23	0.44	0.12	0.65	0.16	0.07	0.28	0.22	0.13	0.12	0.18	0.32	0.13	0.31	0.08	0.28	0.16	0.34	0.23
C9orf152	-0.33	0.11	0.25	0.27	0.42	0.66	0.2	0.59	0.77	0.48	0.37	0.38	0.48	0.8	0.4	0.27	0.65	0.51	0.61	0.52	0.56	0.57	0.58	0.68	0.58	0.5	0.64	0.26	0.56	0.32	0.4	0.62	0.34	0.73	0.2	0.27	0.3	0.3	0.18	0.26	0.29	0.32	0.22	0.5	0.21	0.43	0.43	0.52	0.39
[truncated: 24 more columns]

## Sheet: Supplementary Fig. 8
Source data is available as part of the source data for Figures 1 and 7.

## Sheet: Supplementary Table 2
NewID	Genomics	Transriptomics	Epigenetics	Proteomics	AgeDiagnosis	OS	Deceased	Sex	Smoke	T_diagnosis	N_diagnosis	M_diagnosis	NAC	First-Line	Response_overall	Response_NAC	Response_FL
P001	Yes	Yes	Yes	Yes	64	39	1	Female	Smoker	T3a	N0	M0	No	Yes	Response	NA	Response
P002	Yes	Yes	Yes	Yes	69	12	1	Male	Non-smoker	T3a	N0	M0	No	Yes	No response	NA	No response
P003	Yes	Yes	Yes	Yes	58	52	1	Male	NA	T3a	N1	M0	No	Yes	Response	NA	Response
P004	Yes	Yes	Yes	Yes	68	13	1	Male	Smoker	T3b	N0	M0	No	Yes	Response	NA	Response
P005	Yes	Yes	Yes	Yes	71	10	1	Male	Non-smoker	T3a	N0	M0	No	Yes	No response	NA	No response
P006	Yes	Yes	Yes	Yes	70	130	1	Male	Smoker	T2	N0	M1	No	Yes	Response	NA	Response
P007	Yes	Yes	Yes	No	54	56	1	Male	Smoker	T1	N0	NA	No	Yes	Response	NA	Response
P008	Yes	Yes	Yes	Yes	49	22	1	Female	Smoker	T2b	N2	M0	No	Yes	Response	NA	Response
P009	Yes	Yes	Yes	No	67	29	1	Male	Smoker	T2	N0	M0	Yes	Yes	No response	No response	No response
P010	Yes	Yes	Yes	No	69	43	0	Female	Smoker	T4	N1	M0	No	Yes	Response	NA	Response
P011	Yes	Yes	Yes	Yes	58	36	1	Male	Smoker	T3	N0	M0	No	Yes	Response	NA	Response
P012	Yes	Yes	Yes	Yes	66	40	1	Female	Smoker	T4	N2	M1	No	Yes	Response	NA	Response
P013	Yes	Yes	Yes	No	60	15	1	Male	Non-smoker	T2	N0	M0	No	Yes	Response	NA	Response
P014	Yes	Yes	Yes	Yes	51	23	1	Male	Smoker	T3a	N2	M0	No	Yes	No response	NA	No response
P015	Yes	Yes	Yes	No	75	20	1	Female	Smoker	T2	N3	M0	No	Yes	Response	NA	Response
P016	Yes	Yes	Yes	No	60	32	1	Female	Smoker	T2	N2	M0	No	Yes	Response	NA	Response
P017	Yes	Yes	Yes	No	64	28	0	Male	Smoker	T4b	N2	M0	No	Yes	Response	NA	Response
P018	Yes	Yes	Yes	Yes	52	20	1	Female	Smoker	T4b	NA	M0	No	Yes	Response	NA	Response
P019	Yes	Yes	Yes	Yes	67	15	1	Male	Smoker	T1b	N0	M0	No	Yes	Response	NA	Response
P020	Yes	Yes	Yes	Yes	68	19	1	Male	Smoker	T3b	N0	M0	No	Yes	No response	NA	No response
P021	Yes	Yes	Yes	Yes	63	37	1	Male	Smoker	T1	N0	M0	No	Yes	No response	NA	No response
P022	Yes	Yes	Yes	Yes	68	15	1	Female	Smoker	T2	N1	M0	No	Yes	No response	NA	No response
P023	Yes	Yes	Yes	Yes	64	42	1	Male	Smoker	T2a	N0	M0	No	Yes	No response	NA	No response
P024	Yes	Yes	Yes	No	75	15	1	Male	Non-smoker	T3a	N2	M0	No	Yes	No response	NA	No response
P025	Yes	Yes	Yes	No	70	48	1	Male	Non-smoker	T2	N1	M0	No	Yes	No response	NA	No response
P026	Yes	Yes	Yes	Yes	66	14	1	Male	Non-smoker	T3b	N0	M0	No	Yes	No response	NA	No response
P027	Yes	Yes	Yes	No	70	32	1	Female	Non-smoker	T3	N1	M0	No	Yes	No response	NA	No response
P028	Yes	Yes	Yes	No	72	12	1	Male	Smoker	T4a	N0	M0	No	Yes	No response	NA	No response
P029	Yes	Yes	Yes	No	57	70	0	Female	Smoker	T1	N0	M0	No	Yes	No response	NA	No response
P030	Yes	Yes	Yes	No	72	22	1	Female	Non-smoker	T4b	N0	NA	No	Yes	No response	NA	No response
P031	Yes	Yes	Yes	No	64	12	1	Male	NA	T3	N0	M1	No	Yes	Response	NA	Response
P032	Yes	Yes	Yes	Yes	48	10	1	Female	Non-smoker	T3	N2	M1	No	Yes	Response	NA	Response
P033	Yes	Yes	Yes	Yes	69	10	1	Male	Smoker	Ta	N0	M1	No	Yes	Response	NA	Response
P034	Yes	Yes	Yes	Yes	71	17	1	Male	Smoker	T4a	N2	M1	No	Yes	Response	NA	Response
P035	Yes	Yes	Yes	Yes	72	18	1	Male	Smoker	T2	N2	M1	No	Yes	No response	NA	No response
P036	Yes	Yes	Yes	No	62	46	1	Male	Smoker	T2	N0	M1	No	Yes	Response	NA	Response
P037	Yes	Yes	Yes	Yes	54	65	1	Male	Smoker	T1	NA	NA	No	Yes	Response	NA	Response
P038	Yes	Yes	Yes	Yes	63	147	0	Male	Non-smoker	T3a	N1	M0	No	Yes	Response	NA	Response
P039	Yes	Yes	Yes	No	63	61	1	Male	Smoker	T3	N0	M0	No	Yes	No response	NA	No response
P040	Yes	Yes	Yes	No	54	19	0	Female	Non-smoker	T2	N2	M0	No	Yes	Response	NA	Response
P041	Yes	Yes	Yes	Yes	62	10	1	Male	NA	T4b	N2	M0	No	Yes	Response	NA	Response
P042	Yes	Yes	Yes	No	41	175	0	Male	NA	T4a	N2	M0	No	Yes	Response	NA	Response
P043	Yes	Yes	Yes	No	55	32	1	Female	Smoker	T4a	N0	M0	Yes	Yes	Response	No response	Response
P044	Yes	Yes	Yes	Yes	68	12	1	Male	Smoker	T2b	N3	M0	No	Yes	Response	NA	Response
P045	Yes	Yes	Yes	No	65	58	1	Male	Smoker	T2	N0	M0	Yes	Yes	No response	No response	No response
P046	Yes	Yes	Yes	No	69	18	1	Male	Smoker	T2	N1	M0	No	Yes	No response	NA	No response
P047	Yes	Yes	Yes	Yes	57	49	1	Male	Smoker	T4b	NA	NA	No	Yes	Response	NA	Response
P048	Yes	Yes	Yes	No	59	12	1	Male	Smoker	T4b	N0	M0	No	Yes	No response	NA	No response
P049	Yes	Yes	Yes	No	60	24	1	Male	Smoker	T4b	N0	M0	No	Yes	Response	NA	Response
P050	Yes	Yes	Yes	Yes	62	11	1	Male	Smoker	T4b	NA	M0	No	Yes	Response	NA	Response
P051	Yes	Yes	Yes	No	70	6	1	Male	Smoker	T4b	N0	M0	No	Yes	No response	NA	No response
P052	Yes	Yes	Yes	Yes	66	10	1	Male	Smoker	T3b	N0	M0	No	Yes	No response	NA	No response
P053	Yes	Yes	Yes	Yes	66	33	1	Male	Smoker	T2	N2	M1	No	Yes	Response	NA	Response
P054	Yes	Yes	Yes	No	77	7	1	Male	Smoker	T2	N0	M1	No	Yes	Response	NA	Response
P055	Yes	Yes	Yes	No	57	12	1	Male	Non-smoker	T4a	N2	M1	No	Yes	No response	NA	No response
P056	Yes	Yes	Yes	No	71	12	1	Male	Non-smoker	T2	N2	M1	No	Yes	No response	NA	No response
P057	Yes	Yes	Yes	Yes	74	27	1	Male	Smoker	T2	NA	M0	No	Yes	No response	NA	No response
P058	Yes	Yes	Yes	Yes	70	30	1	Female	Smoker	T1	N0	M0	No	Yes	No response	NA	No response
P059	Yes	Yes	Yes	No	73	26	1	Male	Smoker	T4b	N1	M1	No	Yes	Response	NA	Response
P060	Yes	Yes	Yes	No	63	75	0	Male	NA	T1	N0	M0	No	Yes	Response	NA	Response
P061	Yes	Yes	Yes	Yes	62	56	1	Male	Smoker	T2	N2	M1	No	Yes	Response	NA	Response
P062	Yes	Yes	Yes	No	60	52	0	Male	Smoker	T1	N0	M0	No	Yes	Response	NA	Response
P063	Yes	Yes	Yes	No	76	43	1	Female	Smoker	T2	N0	M0	No	Yes	Response	NA	Response
P064	Yes	Yes	Yes	No	65	100	0	Male	Non-smoker	T2	N1	M0	No	Yes	Response	NA	Response
P065	Yes	Yes	Yes	Yes	71	33	1	Male	Smoker	T2b	N0	M0	No	Yes	No response	NA	No response
P066	Yes	No	Yes	No	69	39	1	Female	NA	T2b	N2	M0	No	Yes	Response	NA	Response
P067	Yes	No	Yes	No	63	65	0	Male	Non-smoker	T2	N0	M0	No	Yes	Response	NA	Response
P068	Yes	No	Yes	No	51	20	1	Male	Smoker	T4b	NA	NA	No	Yes	Response	NA	Response
P069	Yes	No	Yes	No	59	108	1	Male	Smoker	T2	N0	M0	No	Yes	No response	NA	No response
P070	Yes	No	Yes	No	68	35	1	Female	Smoker	T3a	N0	M0	Yes	Yes	No response	No response	No response
P071	Yes	No	Yes	Yes	60	116	0	Male	Smoker	T4a	N0	M1	No	Yes	Response	NA	Response
P072	Yes	No	Yes	No	69	17	1	Female	NA	T3	N0	M0	No	Yes	No response	NA	No response
P073	Yes	Yes	No	Yes	60	52	1	Male	Smoker	T3	N0	M0	No	Yes	Response	NA	Response
P074	Yes	Yes	No	Yes	68	60	1	Male	Smoker	T4	N0	M0	Yes	Yes	Response	Response	Response
P075	Yes	Yes	No	No	58	35	1	Female	Smoker	T1	N1	M0	No	Yes	Response	NA	Response
P076	Yes	Yes	No	Yes	60	18	1	Male	Smoker	T3	N2	M1	No	Yes	Response	NA	Response
P077	Yes	Yes	No	Yes	55	19	1	Female	Smoker	T2	N2	M1	No	Yes	Response	NA	Response
P078	Yes	Yes	No	No	62	10	1	Female	Non-smoker	T2	N3	M1	No	Yes	Response	NA	Response
P079	Yes	Yes	No	No	65	8	1	Female	Smoker	T1	N1	M1	No	Yes	No response	NA	No response
P080	Yes	Yes	No	No	54	130	0	Male	NA	T1	N1	M0	No	Yes	Response	NA	Response
P081	Yes	Yes	No	No	64	4	1	Male	Smoker	NA	N2	M1	No	Yes	No response	NA	No response
P082	Yes	Yes	No	No	80	16	1	Male	Non-smoker	T3	N0	M0	No	Yes	No response	NA	No response
P083	Yes	Yes	No	No	72	8	1	Male	NA	T4b	N2	M1	No	Yes	Response	NA	Response
P084	Yes	Yes	No	No	73	21	1	Male	Smoker	T4b	N0	M0	No	Yes	Response	NA	Response
P085	Yes	Yes	No	No	67	8	1	Male	Smoker	T2	N1	M0	No	Yes	No response	NA	No response
P086	Yes	Yes	No	No	65	29	1	Male	Smoker	T2	N0	M0	Yes	No	No response	No response	NA
P087	Yes	Yes	No	No	69	10	1	Male	Non-smoker	T2	N0	M0	Yes	No	No response	No response	NA
P088	Yes	Yes	No	No	60	19	0	Female	Non-smoker	T2	N0	M0	Yes	No	No response	No response	NA
P089	Yes	Yes	No	No	75	27	0	Male	Smoker	T2	N0	M0	Yes	No	No response	No response	NA
P090	Yes	Yes	No	No	51	46	0	Male	Smoker	T2	N0	M0	Yes	No	Response	Response	NA
P091	Yes	Yes	No	No	72	44	0	Male	Smoker	T2	N0	M0	Yes	No	Response	Response	NA
P092	Yes	Yes	No	No	67	44	0	Female	Smoker	T2	N0	M0	Yes	No	Response	Response	NA
P093	Yes	Yes	No	No	75	31	0	Male	Non-smoker	T2	N0	M0	Yes	No	No response	No response	NA
P094	Yes	Yes	No	No	51	41	0	Male	Smoker	T2	N0	M0	Yes	No	Response	Response	NA
P095	Yes	Yes	No	No	62	40	0	Male	Smoker	T2	N0	M0	Yes	No	Response	Response	NA
P096	Yes	Yes	No	No	70	38	0	Male	Smoker	T2	N0	M0	Yes	No	Response	Response	NA
P097	Yes	Yes	No	No	74	38	0	Male	Smoker	T2	N0	M0	Yes	No	Response	Response	NA
P098	Yes	Yes	No	No	52	34	0	Female	Smoker	T2	N0	M0	Yes	No	Response	Response	NA
P099	Yes	Yes	No	No	65	36	0	Male	Smoker	T4	N1	M0	No	Yes	Response	NA	Response
P100	Yes	Yes	No	No	42	36	0	Male	Smoker	T2	N0	M0	Yes	No	Response	Response	NA
P101	Yes	Yes	No	No	70	35	0	Male	Smoker	T2	N0	M0	Yes	No	Response	Response	NA
P102	Yes	Yes	No	No	54	35	0	Female	Smoker	T2	N0	M0	Yes	No	Response	Response	NA
P103	Yes	Yes	No	No	76	34	0	Male	Smoker	T2	N0	M0	Yes	No	Response	Response	NA
P104	Yes	Yes	No	No	73	34	0	Male	Non-smoker	T1 1)	N0	M0	Yes	No	No response	No response	NA
P105	Yes	Yes	No	No	70	33	0	Male	Smoker	T2	N0	M0	Yes	No	Response	Response	NA
P106	Yes	Yes	No	No	73	34	0	Male	Smoker	T2	N0	M0	Yes	No	Response	Response	NA
P107	Yes	Yes	No	No	75	33	0	Male	Smoker	T2	N0	M0	Yes	No	Response	Response	NA
P108	Yes	Yes	No	No	71	32	0	Female	Smoker	T2	N0	M0	Yes	No	Response	Response	NA
P109	Yes	Yes	No	No	68	32	0	Male	Smoker	T2	N0	M0	Yes	No	Response	Response	NA
P110	Yes	Yes	No	No	68	32	0	Male	Smoker	T2	N0	M0	Yes	No	Response	Response	NA
P111	Yes	Yes	No	No	50	29	0	Male	Non-smoker	T2	N0	M0	Yes	No	Response	Response	NA
P112	Yes	Yes	No	No	63	29	0	Male	Smoker	T2	N0	M0	Yes	No	Response	Response	NA
P113	Yes	Yes	No	No	74	25	0	Male	Smoker	T2	N0	M0	Yes	No	Response	Response	NA
P114	Yes	Yes	No	No	56	25	0	Female	Smoker	T2	N0	M0	Yes	No	Response	Response	NA
P115	Yes	Yes	No	No	69	22	0	Male	Smoker	T2	N0	M0	Yes	No	Response	Response	NA
P116	Yes	Yes	No	No	59	20	0	Male	Non-smoker	T2	N0	M0	Yes	No	No response	No response	NA
P117	Yes	Yes	No	No	58	20	0	Male	Smoker	T2	N0	M0	Yes	No	No response	No response	NA
P118	Yes	Yes	No	No	65	19	0	Male	Smoker	T1	N0	M0	Yes	No	No response	No response	NA
P119	Yes	Yes	No	No	52	19	0	Male	Non-smoker	T2	N0	M0	Yes	No	No response	No response	NA
P120	Yes	Yes	No	No	63	16	0	Male	Smoker	T2	N0	M0	Yes	No	Response	Response	NA
P121	Yes	Yes	No	No	71	17	0	Male	Smoker	T2	N0	M0	Yes	No	Response	Response	NA
P122	Yes	Yes	No	No	71	16	0	Male	Smoker	T2	N0	M0	Yes	No	No response	No response	NA
P123	Yes	Yes	No	No	75	15	0	Female	Non-smoker	T2	N0	M0	Yes	No	Response	Response	NA
P124	Yes	Yes	No	No	71	15	0	Male	Smoker	T2	N0	M0	Yes	No	No response	No response	NA
P125	Yes	Yes	No	No	60	13	0	Male	Smoker	T3	N0	M0	Yes	No	Response	Response	NA
P126	Yes	Yes	No	No	58	15	0	Male	Smoker	T2	N1	M0	No	Yes	Response	NA	Response
P127	Yes	Yes	No	No	80	15	0	Female	Smoker	T4b	N2	M0	No	Yes	Response	NA	Response
P128	Yes	Yes	No	No	62	5	0	Male	Non-smoker	T2	N0	M0	Yes	No	Response	Response	NA
P129	Yes	No	No	Yes	51	23	1	Female	Non-smoker	T2	N1	M0	No	Yes	Response	NA	Response
P130	Yes	No	No	Yes	57	100	1	Male	Smoker	T2a	N0	M0	No	Yes	No response	NA	No response
P131	Yes	No	No	No	58	19	1	Male	Smoker	T1	NA	M0	No	Yes	No response	NA	No response
P132	Yes	No	No	No	62	15	1	Female	Smoker	T2	N0	M0	No	Yes	No response	NA	No response
P133	Yes	No	No	Yes	63	134	1	Male	Non-smoker	T1	N0	M0	No	Yes	Response	NA	Response
P134	Yes	No	No	Yes	47	174	0	Male	NA	T3	N1	M0	No	Yes	Response	NA	Response
P135	Yes	No	No	Yes	53	85	0	Male	Smoker	T0	N3	M0	No	Yes	Response	NA	Response
P136	Yes	No	No	No	55	61	0	Male	Smoker	Ta,CIS	N1	M0	No	Yes	Response	NA	Response
P137	Yes	No	No	Yes	65	134	1	Male	Smoker	T3b	N0	M0	No	Yes	Response	NA	Response
P138	Yes	No	No	Yes	54	12	1	Male	Smoker	T2	N0	M0	No	Yes	Response	NA	Response
P139	Yes	No	No	No	75	14	1	Male	Smoker	T4b	N0	M0	No	Yes	Response	NA	Response
P140	Yes	No	No	No	44	20	1	Female	Smoker	T2	N0	M1	No	Yes	No response	NA	No response
P141	Yes	No	No	Yes	74	10	1	Male	NA	T4b	N0	M0	No	Yes	No response	NA	No response
P142	Yes	No	No	No	75	12	1	Male	Smoker	T2	N1	M0	No	Yes	No response	NA	No response
P143	Yes	No	No	Yes	69	23	1	Female	Smoker	T3b	N1	M0	No	Yes	Response	NA	Response
P144	Yes	No	No	Yes	58	12	1	Male	Smoker	T3b	N0	M0	No	Yes	No response	NA	No response
P145	Yes	No	No	No	66	14	1	Male	NA	T3	N0	M0	No	Yes	No response	NA	No response
P146	Yes	No	No	No	59	40	0	Female	Smoker	T1	N1	M0	No	Yes	Response	NA	Response
P147	Yes	No	No	No	74	27	0	Male	Smoker	T1	N0	M0	No	Yes	Response	NA	Response
P148	Yes	No	No	No	66	22	0	Male	Smoker	T4b	N0	M0	No	Yes	Response	NA	Response
P149	Yes	No	No	No	62	17	1	Male	Smoker	T4a	N0	M0	Yes	No	No response	No response	NA
P150	Yes	No	No	No	54	13	1	Male	Smoker	T2	N0	M0	Yes	No	No response	No response	NA
P151	Yes	No	No	No	64	15	1	Female	Smoker	T4b	N0	M0	No	Yes	No response	NA	No response
P152	Yes	No	No	No	67	32	0	Male	Smoker	T2	N0	M0	Yes	No	No response	No response	NA
P153	Yes	No	No	No	53	26	1	Male	Smoker	T2	N0	M0	Yes	No	No response	No response	NA
P154	Yes	No	No	No	47	34	0	Male	Smoker	T2	N0	M0	Yes	No	Response	Response	NA
P155	Yes	No	No	No	60	47	0	Male	Smoker	T2	N0	M0	Yes	No	Response	Response	NA
P156	Yes	No	No	No	71	46	0	Male	Smoker	T2	N0	M0	Yes	No	Response	Response	NA
P157	Yes	No	No	No	68	44	0	Male	Smoker	T2	N0	M0	Yes	No	Response	Response	NA
P158	Yes	No	No	No	64	42	0	Female	Smoker	T2	N0	M0	Yes	No	Response	Response	NA
P159	Yes	No	No	No	50	43	0	Male	Smoker	T2	N0	M0	Yes	No	Response	Response	NA
P160	Yes	No	No	No	71	23	0	Male	Smoker	T2	N0	M0	Yes	No	Response	Response	NA
P161	Yes	No	No	No	71	23	0	Male	Smoker	T2	N0	M0	Yes	No	Response	Response	NA
P162	Yes	No	No	No	67	22	0	Male	Smoker	T2	N0	M0	Yes	No	Response	Response	NA
P163	Yes	No	No	No	68	15	0	Male	Smoker	T2	N0	M0	Yes	No	Response	Response	NA
P164	Yes	No	No	No	75	6	1	Male	Smoker	T4	N2	M0	No	Yes	No response	NA	No response
P165	Yes	No	No	No	71	23	1	Male	Non-smoker	T2	N1	NA	Yes	No	NA	NA	NA
P166	No	No	No	Yes	53	22	1	Male	Smoker	T3	NA	NA	No	Yes	No response	NA	No response
P167	No	No	No	Yes	78	208	0	Male	Smoker	T3	N0	M0	No	Yes	Response	NA	Response
P168	No	No	No	Yes	55	36	1	Male	Non-smoker	T3b	N0	M0	No	Yes	Response	NA	Response
P169	No	No	No	Yes	61	15	1	Male	Non-smoker	T3	N2	M0	No	Yes	No response	NA	No response
P170	No	No	No	Yes	59	14	1	Male	Non-smoker	T3b	N2	M0	No	Yes	No response	NA	No response
P171	No	No	No	Yes	59	28	1	Male	NA	T0	N1	M0	No	Yes	Response	NA	Response
P172	No	No	No	Yes	69	199	0	Male	Smoker	T2	N0	M0	No	Yes	Response	NA	Response
P173	No	No	No	Yes	61	30	1	Male	Smoker	T1	N0	M0	No	Yes	Response	NA	Response
P174	No	No	No	Yes	72	36	1	Male	Smoker	T3b	N1	M0	No	Yes	No response	NA	No response
P175	No	No	No	Yes	62	21	1	Male	Non-smoker	T3b	N2	M0	No	Yes	No response	NA	No response
P176	No	No	No	Yes	61	16	1	Male	Smoker	T3b	N2	M0	No	Yes	No response	NA	No response
P177	No	No	No	Yes	68	60	1	Male	Non-smoker	T3b	N2	M0	No	Yes	Response	NA	Response
P178	No	No	No	Yes	62	26	1	Male	Non-smoker	T3a	N2	M0	No	Yes	Response	NA	Response
P179	No	No	No	Yes	76	5	1	Male	Non-smoker	T4a	N2	M0	No	Yes	Response	NA	Response
P180	No	No	No	Yes	66	89	1	Male	Non-smoker	T3a	N0	M0	No	Yes	Response	NA	Response
P181	No	No	No	Yes	64	60	1	Male	Smoker	T2	N0	M0	No	Yes	Response	NA	Response
P182	No	No	No	Yes	57	112	0	Male	Non-smoker	T2	N2	M0	No	Yes	Response	NA	Response
P183	No	No	No	Yes	62	27	1	Male	Non-smoker	T2b	N0	M0	No	Yes	No response	NA	No response
P184	No	No	No	Yes	77	67	1	Male	Non-smoker	T2	N0	M0	No	Yes	Response	NA	Response
P185	No	No	No	Yes	68	97	0	Female	Smoker	T3a	N0	M0	No	Yes	NA	NA	NA
P186	No	No	No	Yes	79	90	1	Male	Non-smoker	T3	N0	M0	No	Yes	Response	NA	Response
P187	No	No	No	Yes	69	72	1	Female	Non-smoker	T3b	N0	M0	No	Yes	Response	NA	Response
P188	No	No	No	Yes	57	53	1	Male	Non-smoker	T3	N0	M0	No	Yes	Response	NA	Response
P189	No	No	No	Yes	78	39	1	Male	Smoker	T4a	N1	M0	No	Yes	Response	NA	Response
P190	No	No	No	Yes	76	78	0	Male	Smoker	T1	N0	M0	No	Yes	Response	NA	Response
P191	No	No	No	Yes	62	53	1	Female	Smoker	T3	N2	M0	No	Yes	No response	NA	No response
P192	No	No	No	Yes	49	18	1	Male	Smoker	T3b	N0	M0	Yes	Yes	No response	No response	No response
P193	No	No	No	Yes	60	53	1	Male	Smoker	T3b	N0	M0	No	Yes	Response	NA	Response
P194	No	No	No	Yes	79	28	1	Male	Smoker	T4b	N2	M0	No	Yes	Response	NA	Response
P195	No	No	No	Yes	62	26	1	Male	Smoker	T3a	N2	M0	No	Yes	No response	NA	No response
P196	No	No	No	Yes	55	51	1	Male	Smoker	T3a	N2	M0	No	Yes	Response	NA	Response
P197	No	No	No	Yes	54	66	1	Male	Smoker	T3b	N2	M0	No	Yes	Response	NA	Response
P198	No	No	No	Yes	68	18	1	Male	NA	T4	N0	M0	No	Yes	No response	NA	No response
P199	No	No	No	Yes	58	12	1	Male	Non-smoker	Ta	N1	M0	No	Yes	Response	NA	Response
P200	No	No	No	Yes	74	100	1	Female	Non-smoker	T3	N1	M1	No	Yes	Response	NA	Response
P201	No	No	No	Yes	73	175	0	Male	Smoker	T3a	N2	M0	No	Yes	Response	NA	Response
P202	No	No	No	Yes	75	56	1	Male	Non-smoker	T3a	N2	M0	No	Yes	Response	NA	Response
P203	No	No	No	Yes	61	40	1	Male	Non-smoker	T1	N0	M1	No	Yes	Response	NA	Response
P204	No	No	No	Yes	58	34	1	Female	Non-smoker	T3b	N0	M0	No	Yes	No response	NA	No response
P205	No	No	No	Yes	55	16	1	Male	Smoker	T3b	N0	M0	No	Yes	No response	NA	No response
P206	No	No	No	Yes	44	17	1	Female	Non-smoker	T1b	N1	M1	No	Yes	Response	NA	Response
P207	No	No	No	Yes	71	26	1	Male	Smoker	T4a	N0	M0	No	Yes	No response	NA	No response
P208	No	No	No	Yes	70	17	1	Male	Non-smoker	T3a	N0	M0	No	Yes	No response	NA	No response
P209	No	No	No	Yes	76	38	1	Male	Smoker	T3	N1	M0	No	Yes	No response	NA	No response
P210	No	No	No	Yes	68	24	1	Male	Smoker	T2	N1	M1	No	Yes	Response	NA	Response
P211	No	No	No	Yes	57	96	0	Male	Non-smoker	T2	N0	M1	No	Yes	Response	NA	Response
P212	No	No	No	Yes	70	13	1	Male	Smoker	T3b	N1	M0	No	Yes	No response	NA	No response
P213	No	No	No	Yes	55	46	1	Male	Smoker	T4b	N0	M0	No	Yes	Response	NA	Response
P214	No	No	No	Yes	76	12	1	Female	Non-smoker	T4b	N2	M1	No	Yes	No response	NA	No response
P215	No	No	No	Yes	75	120	1	Male	Smoker	T3b	N2	M0	No	Yes	Response	NA	Response
P216	No	No	No	Yes	85	217	1	Male	Non-smoker	T3a	N2	M0	No	Yes	Response	NA	Response
P217	No	No	No	Yes	70	41	1	Male	NA	T4b	NA	M0	No	Yes	Response	NA	Response
P218	No	No	No	Yes	69	13	1	Male	Non-smoker	T4b	N0	M1	No	Yes	No response	NA	No response
P219	No	No	No	Yes	68	9	1	Female	Smoker	T4b	NA	M0	No	Yes	No response	NA	No response
P220	No	No	No	Yes	72	19	1	Female	Smoker	T2	N2	M0	No	Yes	No response	NA	No response
P221	No	No	No	Yes	60	183	0	Male	Smoker	T3b	N2	M0	No	Yes	Response	NA	Response
P222	No	No	No	Yes	52	8	1	Male	Smoker	T4b	N2	M0	No	Yes	No response	NA	No response
P223	No	No	No	Yes	50	6	1	Male	Smoker	T3a	NA	M1	No	Yes	No response	NA	No response
P224	No	No	No	Yes	50	10	1	Female	Smoker	T3b	NA	M1	No	Yes	NA	NA	NA
P225	No	No	No	Yes	66	72	1	Female	Smoker	T3	N2	M0	No	Yes	Response	NA	Response
P226	No	No	No	Yes	55	39	1	Male	Non-smoker	T3b	N3	M1	No	Yes	Response	NA	Response
P227	No	No	No	Yes	77	158	0	Male	Smoker	T2	N2	M1	No	Yes	Response	NA	Response
P228	No	No	No	Yes	64	7	1	Female	Smoker	T4b	N2	M0	No	Yes	No response	NA	No response
P229	No	No	No	Yes	69	164	0	Male	Non-smoker	T3b	NA	M1	No	Yes	Response	NA	Response
P230	No	No	No	Yes	64	6	1	Female	Smoker	T2b	N2	M1	No	Yes	No response	NA	No response
P231	No	No	No	Yes	75	79	1	Male	Smoker	T1	N0	M1	No	Yes	Response	NA	Response
P232	No	No	No	Yes	60	25	1	Male	Smoker	T4b	N0	NA	No	Yes	No response	NA	No response
P233	No	No	No	Yes	57	11	1	Male	Smoker	T4a	N0	M0	No	Yes	No response	NA	No response
P234	No	No	No	Yes	63	6	1	Male	Smoker	T4b	N0	M0	No	Yes	No response	NA	No response
P235	No	No	No	Yes	61	24	1	Male	Smoker	T3	NA	M1	No	Yes	No response	NA	No response
P236	No	No	No	Yes	53	86	0	Male	Smoker	T2b	N2	M1	No	Yes	Response	NA	Response
P237	No	No	No	Yes	72	86	0	Male	Smoker	T2	N0	M0	No	Yes	Response	NA	Response
P238	No	No	No	Yes	69	83	0	Male	Smoker	T4b	N0	M0	No	Yes	Response	NA	Response
P239	No	No	No	Yes	68	8	1	Male	Smoker	T4b	N0	M0	No	Yes	No response	NA	No response
P240	No	No	No	Yes	69	79	0	Male	Smoker	T4	N2	M0	No	Yes	Response	NA	Response
P241	No	No	No	Yes	63	46	1	Male	Smoker	T2	N0	M1	No	Yes	Response	NA	Response
P242	No	No	No	Yes	69	47	1	Male	Smoker	T2	N1	M1	No	Yes	Response	NA	Response
P243	No	No	No	Yes	73	37	1	Male	NA	T2	N1	M0	No	Yes	Response	NA	Response
P244	No	No	No	Yes	65	17	1	Male	Smoker	T3b	N0	M0	No	Yes	No response	NA	No response
P245	No	No	No	Yes	60	25	1	Male	Smoker	T3b	N2	M0	No	Yes	No response	NA	No response
P246	No	No	No	Yes	56	35	1	Female	Non-smoker	T3	N0	M0	No	Yes	Response	NA	Response
P247	No	No	No	Yes	61	13	1	Male	Smoker	T4a	N3	M0	No	Yes	Response	NA	Response
P248	No	No	No	Yes	59	31	1	Male	Non-smoker	T4a	N1	M0	No	Yes	Response	NA	Response
P249	No	No	No	Yes	53	25	1	Male	Smoker	T3	N2	M0	No	Yes	Response	NA	Response
P250	No	No	No	Yes	86	172	0	Male	Smoker	T3	N2	M0	No	Yes	Response	NA	Response
P251	No	No	No	Yes	60	17	1	Male	Non-smoker	T3a	N0	M0	No	Yes	No response	NA	No response
P252	No	No	No	Yes	77	101	1	Male	Smoker	T3	N0	M0	No	Yes	Response	NA	Response
P253	No	No	No	Yes	54	48	1	Male	Smoker	T3a	N2	M0	No	Yes	No response	NA	No response
P254	No	No	No	Yes	62	48	1	Male	Smoker	T3	N2	M0	No	Yes	Response	NA	Response
P255	No	No	No	Yes	71	27	1	Male	Non-smoker	T3b	N0	M0	No	Yes	No response	NA	No response
P256	No	No	No	Yes	69	39	1	Male	Non-smoker	T4a	NA	M0	No	Yes	No response	NA	No response
P257	No	No	No	Yes	66	21	1	Male	Smoker	T4a	N0	M0	No	Yes	No response	NA	No response
P258	No	No	No	Yes	64	16	1	Male	Smoker	T2b	N2	M0	No	Yes	Response	NA	Response
P259	No	No	No	Yes	47	21	1	Male	Smoker	T2	N0	M0	No	Yes	No response	NA	No response
P260	No	No	No	Yes	71	29	1	Male	Smoker	T3b	N2	M0	No	Yes	No response	NA	No response
P261	No	No	No	Yes	67	49	1	Male	Smoker	T4b	N0	M0	No	Yes	Response	NA	Response
P262	No	No	No	Yes	72	15	1	Female	Smoker	T2b	N2	M1	No	Yes	Response	NA	Response
P263	No	No	No	Yes	62	47	1	Male	Smoker	T4a	N1	M0	No	Yes	No response	NA	No response
P264	No	No	No	Yes	66	12	1	Female	Smoker	T3	N0	M0	No	Yes	No response	NA	No response
P265	No	No	No	Yes	74	11	1	Male	Smoker	T3	N1	M0	No	Yes	No response	NA	No response
P266	No	No	No	Yes	58	19	1	Female	Smoker	T3b	N0	M0	Yes	Yes	No response	No response	No response
P267	No	No	No	Yes	72	10	1	Male	NA	T4a	NA	M1	No	Yes	Response	NA	Response
P268	No	No	No	Yes	61	14	1	Female	Smoker	T3b	N2	M0	No	Yes	No response	NA	No response
P269	No	No	No	Yes	55	10	1	Male	Smoker	T4b	N0	M0	No	Yes	No response	NA	No response
P270	No	No	No	Yes	68	9	1	Male	Smoker	T3a	N2	M0	No	Yes	No response	NA	No response
P271	No	No	No	Yes	72	7	1	Female	Smoker	T3	NA	M1	No	Yes	No response	NA	No response
P272	No	No	No	Yes	67	23	1	Male	Smoker	T2	NA	M1	No	Yes	Response	NA	Response
P273	No	No	No	Yes	57	9	1	Male	Smoker	T4b	N0	NA	No	Yes	No response	NA	No response
P274	No	No	No	Yes	65	14	1	Male	Smoker	T4b	N0	M0	No	Yes	No response	NA	No response
P275	No	No	No	Yes	64	11	1	Female	Smoker	T4a	N0	M1	No	Yes	Response	NA	Response
P276	No	No	No	Yes	62	29	1	Male	Smoker	T4b	N0	M0	No	Yes	Response	NA	Response
P277	No	No	No	Yes	62	47	1	Male	Smoker	T3a	N2	M0	No	Yes	No response	NA	No response
P278	No	No	No	Yes	55	14	1	Male	Smoker	T4b	N0	M0	No	Yes	No response	NA	No response
P279	No	No	No	Yes	55	7	1	Female	Smoker	T4b	NA	M1	No	Yes	No response	NA	No response
P280	No	No	No	Yes	69	10	1	Male	Non-smoker	T4	NA	NA	No	Yes	No response	NA	No response
P281	No	No	No	Yes	72	8	1	Male	Non-smoker	T4b	N0	M1	No	Yes	No response	NA	No response
P282	No	No	No	Yes	61	45	1	Female	Non-smoker	T4b	N1	M1	No	Yes	No response	NA	No response
P283	No	No	No	Yes	70	14	1	Male	Smoker	T3a	N2	M1	No	Yes	Response	NA	Response
P284	No	No	No	Yes	79	41	1	Female	Smoker	T2	N0	M1	No	Yes	Response	NA	Response
P285	No	No	No	Yes	68	29	1	Male	Smoker	T4b	N2	M0	No	Yes	Response	NA	Response
P286	No	No	No	Yes	76	75	0	Male	Non-smoker	T2	N0	M1	No	Yes	Response	NA	Response
P287	No	No	No	Yes	70	8	1	Male	Smoker	T2	N0	M1	No	Yes	No response	NA	No response
P288	No	No	No	Yes	68	9	1	Male	Smoker	T4b	N0	M0	No	Yes	No response	NA	No response
P289	No	No	No	Yes	66	64	0	Male	Smoker	T2	N1	M0	No	Yes	Response	NA	Response
P290	No	No	No	Yes	75	56	0	Female	Non-smoker	T4b	N0	NA	No	Yes	Response	NA	Response
P291	No	No	No	Yes	62	23	1	Male	Smoker	T4a	N2	M0	No	Yes	No response	NA	No response
P292	No	No	No	Yes	68	85	1	Male	Smoker	T1	N0	M0	No	Yes	Response	NA	Response
P293	No	No	No	Yes	61	29	1	Female	Smoker	T2	N0	M0	No	Yes	No response	NA	No response
P294	No	No	No	Yes	47	16	1	Male	NA	T3b	N1	NA	No	Yes	No response	NA	No response
P295	No	No	No	Yes	69	13	1	Male	Smoker	T4a	N2	M0	No	Yes	Response	NA	Response
P296	No	No	No	Yes	54	6	1	Female	Smoker	T4	N0	M0	No	Yes	No response	NA	No response
P297	No	No	No	Yes	63	8	1	Male	Smoker	T3	N2	M1	No	Yes	No response	NA	No response
P298	No	No	No	Yes	59	12	1	Male	Smoker	T3b	N2	M0	No	Yes	No response	NA	No response
P299	No	No	No	Yes	64	15	1	Male	Non-smoker	T4b	N0	M0	No	Yes	No response	NA	No response
P300	No	No	No	Yes	74	10	1	Female	Smoker	T4a	N2	M0	No	Yes	No response	NA	No response

## Sheet: Supplementary Table 3
NewID	NAC	First-Line	AgeDiagnosis	OS	Deceased	Sex	Smoke	T_diagnosis	N_diagnosis	M_diagnosis	Chemo_NAC	Chemo_FL	no.series_NAC	no.series_FL	Response_NAC	Response_First line
P001	No	Yes	64	39	1	Female	Smoker	T3a	N0	M0	NA	GC	NA	6	NA	Response
P002	No	Yes	69	12	1	Male	Non-smoker	T3a	N0	M0	NA	GC	NA	3	NA	No response
P003	No	Yes	58	52	1	Male	NA	T3a	N1	M0	NA	GC	NA	6	NA	Response
P004	No	Yes	68	13	1	Male	Smoker	T3b	N0	M0	NA	GC	NA	6	NA	Response
P005	No	Yes	71	10	1	Male	Non-smoker	T3a	N0	M0	NA	GC	NA	3	NA	No response
P006	No	Yes	70	130	1	Male	Smoker	T2	N0	M1	NA	GC	NA	6	NA	Response
P007	No	Yes	54	56	1	Male	Smoker	T1	N0	NA	NA	GC	NA	6	NA	Response
P008	No	Yes	49	22	1	Female	Smoker	T2b	N2	M0	NA	GC	NA	6	NA	Response
P009	Yes	Yes	67	29	1	Male	Smoker	T2	N0	M0	GC	MVAC	4	5	No response	No response
P010	No	Yes	69	43	0	Female	Smoker	T4	N1	M0	NA	GC	NA	6	NA	Response
P011	No	Yes	58	36	1	Male	Smoker	T3	N0	M0	NA	GC	NA	6	NA	Response
P012	No	Yes	66	40	1	Female	Smoker	T4	N2	M1	NA	MVAC	NA	6	NA	Response
P013	No	Yes	60	15	1	Male	Non-smoker	T2	N0	M0	NA	Cisplatin + Etoposid	NA	6	NA	Response
P014	No	Yes	51	23	1	Male	Smoker	T3a	N2	M0	NA	MVAC	NA	6	NA	No response
P015	No	Yes	75	20	1	Female	Smoker	T2	N3	M0	NA	GC	NA	6	NA	Response
P016	No	Yes	60	32	1	Female	Smoker	T2	N2	M0	NA	1 serie GC, 5 series Gemcitabin	NA	6	NA	Response
P017	No	Yes	64	28	0	Male	Smoker	T4b	N2	M0	NA	GC	NA	6	NA	Response
P018	No	Yes	52	20	1	Female	Smoker	T4b	NA	M0	NA	GC	NA	6	NA	Response
P019	No	Yes	67	15	1	Male	Smoker	T1b	N0	M0	NA	GC	NA	6	NA	Response
P020	No	Yes	68	19	1	Male	Smoker	T3b	N0	M0	NA	GC	NA	6	NA	No response
P021	No	Yes	63	37	1	Male	Smoker	T1	N0	M0	NA	GC	NA	6	NA	No response
P022	No	Yes	68	15	1	Female	Smoker	T2	N1	M0	NA	GC	NA	6	NA	No response
P023	No	Yes	64	42	1	Male	Smoker	T2a	N0	M0	NA	GC	NA	3	NA	No response
P024	No	Yes	75	15	1	Male	Non-smoker	T3a	N2	M0	NA	GC	NA	5	NA	No response
P025	No	Yes	70	48	1	Male	Non-smoker	T2	N1	M0	NA	2 series of GC, 3 series og Gemcitabin	NA	5	NA	No response
P026	No	Yes	66	14	1	Male	Non-smoker	T3b	N0	M0	NA	GC	NA	6	NA	No response
P027	No	Yes	70	32	1	Female	Non-smoker	T3	N1	M0	NA	GC	NA	5	NA	No response
P028	No	Yes	72	12	1	Male	Smoker	T4a	N0	M0	NA	GC	NA	4	NA	No response
P029	No	Yes	57	70	0	Female	Smoker	T1	N0	M0	NA	GC	NA	6	NA	No response
P030	No	Yes	72	22	1	Female	Non-smoker	T4b	N0	NA	NA	3 series GC, 3 seires Gemcitabin	NA	6	NA	No response
P031	No	Yes	64	12	1	Male	NA	T3	N0	M1	NA	GC	NA	6	NA	Response
P032	No	Yes	48	10	1	Female	Non-smoker	T3	N2	M1	NA	GC	NA	6	NA	Response
P033	No	Yes	69	10	1	Male	Smoker	Ta	N0	M1	NA	GC	NA	6	NA	Response
P034	No	Yes	71	17	1	Male	Smoker	T4a	N2	M1	NA	GC	NA	6	NA	Response
P035	No	Yes	72	18	1	Male	Smoker	T2	N2	M1	NA	GC	NA	6	NA	No response
P036	No	Yes	62	46	1	Male	Smoker	T2	N0	M1	NA	GC	NA	6	NA	Response
P037	No	Yes	54	65	1	Male	Smoker	T1	NA	NA	NA	GC plus Paclitaxel	NA	6	NA	Response
P038	No	Yes	63	147	0	Male	Non-smoker	T3a	N1	M0	NA	GC	NA	6	NA	Response
P039	No	Yes	63	61	1	Male	Smoker	T3	N0	M0	NA	GC	NA	6	NA	No response
P040	No	Yes	54	19	0	Female	Non-smoker	T2	N2	M0	NA	GC	NA	6	NA	Response
P041	No	Yes	62	10	1	Male	NA	T4b	N2	M0	NA	GC	NA	6	NA	Response
P042	No	Yes	41	175	0	Male	NA	T4a	N2	M0	NA	GC plus Paclitaxel	NA	6	NA	Response
P043	Yes	Yes	55	32	1	Female	Smoker	T4a	N0	M0	GC	GC	3	3	No response	Response
P044	No	Yes	68	12	1	Male	Smoker	T2b	N3	M0	NA	GC	NA	6	NA	Response
P045	Yes	Yes	65	58	1	Male	Smoker	T2	N0	M0	GC	GC	4	5	No response	No response
P046	No	Yes	69	18	1	Male	Smoker	T2	N1	M0	NA	GC	NA	6	NA	No response
P047	No	Yes	57	49	1	Male	Smoker	T4b	NA	NA	NA	GC	NA	6	NA	Response
P048	No	Yes	59	12	1	Male	Smoker	T4b	N0	M0	NA	GC	NA	5	NA	No response
P049	No	Yes	60	24	1	Male	Smoker	T4b	N0	M0	NA	GC	NA	6	NA	Response
P050	No	Yes	62	11	1	Male	Smoker	T4b	NA	M0	NA	GC	NA	6	NA	Response
P051	No	Yes	70	6	1	Male	Smoker	T4b	N0	M0	NA	GC	NA	6	NA	No response
P052	No	Yes	66	10	1	Male	Smoker	T3b	N0	M0	NA	GC	NA	6	NA	No response
P053	No	Yes	66	33	1	Male	Smoker	T2	N2	M1	NA	GC	NA	4	NA	Response
P054	No	Yes	77	7	1	Male	Smoker	T2	N0	M1	NA	Gemcitabin	NA	3	NA	Response
P055	No	Yes	57	12	1	Male	Non-smoker	T4a	N2	M1	NA	GC	NA	4	NA	No response
P056	No	Yes	71	12	1	Male	Non-smoker	T2	N2	M1	NA	GC	NA	5	NA	No response
P057	No	Yes	74	27	1	Male	Smoker	T2	NA	M0	NA	GC	NA	3	NA	No response
P058	No	Yes	70	30	1	Female	Smoker	T1	N0	M0	NA	GC	NA	6	NA	No response
P059	No	Yes	73	26	1	Male	Smoker	T4b	N1	M1	NA	GC	NA	6	NA	Response
P060	No	Yes	63	75	0	Male	NA	T1	N0	M0	NA	GC	NA	6	NA	Response
P061	No	Yes	62	56	1	Male	Smoker	T2	N2	M1	NA	GC	NA	6	NA	Response
P062	No	Yes	60	52	0	Male	Smoker	T1	N0	M0	NA	GC	NA	6	NA	Response
P063	No	Yes	76	43	1	Female	Smoker	T2	N0	M0	NA	Gemcitabin	NA	6	NA	Response
P064	No	Yes	65	100	0	Male	Non-smoker	T2	N1	M0	NA	GC	NA	7	NA	Response
P065	No	Yes	71	33	1	Male	Smoker	T2b	N0	M0	NA	GC	NA	3	NA	No response
P066	No	Yes	69	39	1	Female	NA	T2b	N2	M0	NA	GC plus Paclitaxel	NA	6	NA	Response
P067	No	Yes	63	65	0	Male	Non-smoker	T2	N0	M0	NA	GC	NA	6	NA	Response
P068	No	Yes	51	20	1	Male	Smoker	T4b	NA	NA	NA	MVAC	NA	6	NA	Response
P069	No	Yes	59	108	1	Male	Smoker	T2	N0	M0	NA	GC	NA	3	NA	No response
P070	Yes	Yes	68	35	1	Female	Smoker	T3a	N0	M0	GC	GC	4	3	No response	No response
P071	No	Yes	60	116	0	Male	Smoker	T4a	N0	M1	NA	GC	NA	6	NA	Response
P072	No	Yes	69	17	1	Female	NA	T3	N0	M0	NA	GC	NA	6	NA	No response
P073	No	Yes	60	52	1	Male	Smoker	T3	N0	M0	NA	GC	NA	8	NA	Response
P074	Yes	Yes	68	60	1	Male	Smoker	T4	N0	M0	GC	GC	4	4	Response	Response
P075	No	Yes	58	35	1	Female	Smoker	T1	N1	M0	NA	GC	NA	6	NA	Response
P076	No	Yes	60	18	1	Male	Smoker	T3	N2	M1	NA	GC	NA	6	NA	Response
P077	No	Yes	55	19	1	Female	Smoker	T2	N2	M1	NA	GC	NA	6	NA	Response
P078	No	Yes	62	10	1	Female	Non-smoker	T2	N3	M1	NA	GC	NA	5	NA	Response
P079	No	Yes	65	8	1	Female	Smoker	T1	N1	M1	NA	GC	NA	3	NA	No response
P080	No	Yes	54	130	0	Male	NA	T1	N1	M0	NA	GC	NA	6	NA	Response
P081	No	Yes	64	4	1	Male	Smoker	NA	N2	M1	NA	GC	NA	6	NA	No response
P082	No	Yes	80	16	1	Male	Non-smoker	T3	N0	M0	NA	GC	NA	6	NA	No response
P083	No	Yes	72	8	1	Male	NA	T4b	N2	M1	NA	Gemcitabin	NA	6	NA	Response
P084	No	Yes	73	21	1	Male	Smoker	T4b	N0	M0	NA	GC	NA	4	NA	Response
P085	No	Yes	67	8	1	Male	Smoker	T2	N1	M0	NA	GC	NA	3	NA	No response
P086	Yes	No	65	29	1	Male	Smoker	T2	N0	M0	GC	-	4	-	No response	NA
P087	Yes	No	69	10	1	Male	Non-smoker	T2	N0	M0	GC	-	4	-	No response	NA
P088	Yes	No	60	19	0	Female	Non-smoker	T2	N0	M0	GC	-	4	-	No response	NA
P089	Yes	No	75	27	0	Male	Smoker	T2	N0	M0	GC	-	4	-	No response	NA
P090	Yes	No	51	46	0	Male	Smoker	T2	N0	M0	GC	-	4	-	Response	NA
P091	Yes	No	72	44	0	Male	Smoker	T2	N0	M0	GC	-	4	-	Response	NA
P092	Yes	No	67	44	0	Female	Smoker	T2	N0	M0	GC	-	4	-	Response	NA
P093	Yes	No	75	31	0	Male	Non-smoker	T2	N0	M0	GC	-	3	-	No response	NA
P094	Yes	No	51	41	0	Male	Smoker	T2	N0	M0	GC	-	4	-	Response	NA
P095	Yes	No	62	40	0	Male	Smoker	T2	N0	M0	GC	-	2	-	Response	NA
P096	Yes	No	70	38	0	Male	Smoker	T2	N0	M0	GC	-	2	-	Response	NA
P097	Yes	No	74	38	0	Male	Smoker	T2	N0	M0	GC	-	3	-	Response	NA
P098	Yes	No	52	34	0	Female	Smoker	T2	N0	M0	GC	-	1	-	Response	NA
P099	No	Yes	65	36	0	Male	Smoker	T4	N1	M0	NA	GC	NA	4	NA	Response
P100	Yes	No	42	36	0	Male	Smoker	T2	N0	M0	GC	-	4	-	Response	NA
P101	Yes	No	70	35	0	Male	Smoker	T2	N0	M0	GC	-	4	-	Response	NA
P102	Yes	No	54	35	0	Female	Smoker	T2	N0	M0	GC	-	4	-	Response	NA
P103	Yes	No	76	34	0	Male	Smoker	T2	N0	M0	GC	-	4	-	Response	NA
P104	Yes	No	73	34	0	Male	Non-smoker	T1 1)	N0	M0	GC	-	4	-	No response	NA
P105	Yes	No	70	33	0	Male	Smoker	T2	N0	M0	GC	-	4	-	Response	NA
P106	Yes	No	73	34	0	Male	Smoker	T2	N0	M0	GC	-	4	-	Response	NA
P107	Yes	No	75	33	0	Male	Smoker	T2	N0	M0	GC	-	3	-	Response	NA
P108	Yes	No	71	32	0	Female	Smoker	T2	N0	M0	GC	-	4	-	Response	NA
P109	Yes	No	68	32	0	Male	Smoker	T2	N0	M0	GC	-	4	-	Response	NA
P110	Yes	No	68	32	0	Male	Smoker	T2	N0	M0	GC	-	4	-	Response	NA
P111	Yes	No	50	29	0	Male	Non-smoker	T2	N0	M0	GC	-	4	-	Response	NA
P112	Yes	No	63	29	0	Male	Smoker	T2	N0	M0	GC	-	2	-	Response	NA
P113	Yes	No	74	25	0	Male	Smoker	T2	N0	M0	GC	-	4	-	Response	NA
P114	Yes	No	56	25	0	Female	Smoker	T2	N0	M0	GC	-	4	-	Response	NA
P115	Yes	No	69	22	0	Male	Smoker	T2	N0	M0	GC	-	4	-	Response	NA
P116	Yes	No	59	20	0	Male	Non-smoker	T2	N0	M0	GC	-	4	-	No response	NA
P117	Yes	No	58	20	0	Male	Smoker	T2	N0	M0	GC	-	4	-	No response	NA
P118	Yes	No	65	19	0	Male	Smoker	T1	N0	M0	GC	-	3	-	No response	NA
P119	Yes	No	52	19	0	Male	Non-smoker	T2	N0	M0	GC	-	4	-	No response	NA
P120	Yes	No	63	16	0	Male	Smoker	T2	N0	M0	GC	-	2	-	Response	NA
P121	Yes	No	71	17	0	Male	Smoker	T2	N0	M0	GC	-	4	-	Response	NA
P122	Yes	No	71	16	0	Male	Smoker	T2	N0	M0	GC	-	4	-	No response	NA
P123	Yes	No	75	15	0	Female	Non-smoker	T2	N0	M0	GC	-	3	-	Response	NA
P124	Yes	No	71	15	0	Male	Smoker	T2	N0	M0	GC	-	4	-	No response	NA
P125	Yes	No	60	13	0	Male	Smoker	T3	N0	M0	GC	-	3	-	Response	NA
P126	No	Yes	58	15	0	Male	Smoker	T2	N1	M0	NA	GC	NA	6	NA	Response
P127	No	Yes	80	15	0	Female	Smoker	T4b	N2	M0	NA	Gemcitabin	NA	5	NA	Response
P128	Yes	No	62	5	0	Male	Non-smoker	T2	N0	M0	GC	-	4	-	Response	NA
P129	No	Yes	51	23	1	Female	Non-smoker	T2	N1	M0	NA	MVAC	NA	6	NA	Response
P130	No	Yes	57	100	1	Male	Smoker	T2a	N0	M0	NA	GC	NA	6	NA	No response
P131	No	Yes	58	19	1	Male	Smoker	T1	NA	M0	NA	MVAC	NA	5	NA	No response
P132	No	Yes	62	15	1	Female	Smoker	T2	N0	M0	NA	GC	NA	6	NA	No response
P133	No	Yes	63	134	1	Male	Non-smoker	T1	N0	M0	NA	GC	NA	6	NA	Response
P134	No	Yes	47	174	0	Male	NA	T3	N1	M0	NA	GC	NA	6	NA	Response
P135	No	Yes	53	85	0	Male	Smoker	T0	N3	M0	NA	GC	NA	6	NA	Response
P136	No	Yes	55	61	0	Male	Smoker	Ta,CIS	N1	M0	NA	GC	NA	6	NA	Response
P137	No	Yes	65	134	1	Male	Smoker	T3b	N0	M0	NA	MVAC	NA	6	NA	Response
P138	No	Yes	54	12	1	Male	Smoker	T2	N0	M0	NA	GC	NA	6	NA	Response
P139	No	Yes	75	14	1	Male	Smoker	T4b	N0	M0	NA	GC	NA	4	NA	Response
P140	No	Yes	44	20	1	Female	Smoker	T2	N0	M1	NA	GC	NA	5	NA	No response
P141	No	Yes	74	10	1	Male	NA	T4b	N0	M0	NA	GC	NA	6	NA	No response
P142	No	Yes	75	12	1	Male	Smoker	T2	N1	M0	NA	GC	NA	4	NA	No response
P143	No	Yes	69	23	1	Female	Smoker	T3b	N1	M0	NA	GC	NA	6	NA	Response
P144	No	Yes	58	12	1	Male	Smoker	T3b	N0	M0	NA	MVAC	NA	3	NA	No response
P145	No	Yes	66	14	1	Male	NA	T3	N0	M0	NA	GC	NA	4	NA	No response
P146	No	Yes	59	40	0	Female	Smoker	T1	N1	M0	NA	GC	NA	6	NA	Response
P147	No	Yes	74	27	0	Male	Smoker	T1	N0	M0	NA	GC	NA	4	NA	Response
P148	No	Yes	66	22	0	Male	Smoker	T4b	N0	M0	NA	GC	NA	6	NA	Response
P149	Yes	No	62	17	1	Male	Smoker	T4a	N0	M0	GC	-	2	-	No response	NA
P150	Yes	No	54	13	1	Male	Smoker	T2	N0	M0	GC	-	4	-	No response	NA
P151	No	Yes	64	15	1	Female	Smoker	T4b	N0	M0	NA	Carboplatin/ Gemcitabin	NA	6	NA	No response
P152	Yes	No	67	32	0	Male	Smoker	T2	N0	M0	GC	-	4	-	No response	NA
P153	Yes	No	53	26	1	Male	Smoker	T2	N0	M0	GC	-	4	-	No response	NA
P154	Yes	No	47	34	0	Male	Smoker	T2	N0	M0	GC	-	2	-	Response	NA
P155	Yes	No	60	47	0	Male	Smoker	T2	N0	M0	GC	-	4	-	Response	NA
P156	Yes	No	71	46	0	Male	Smoker	T2	N0	M0	GC	-	4	-	Response	NA
P157	Yes	No	68	44	0	Male	Smoker	T2	N0	M0	GC	-	4	-	Response	NA
P158	Yes	No	64	42	0	Female	Smoker	T2	N0	M0	GC	-	2	-	Response	NA
P159	Yes	No	50	43	0	Male	Smoker	T2	N0	M0	GC	-	4	-	Response	NA
P160	Yes	No	71	23	0	Male	Smoker	T2	N0	M0	GC	-	4	-	Response	NA
P161	Yes	No	71	23	0	Male	Smoker	T2	N0	M0	Carboplatin / Etoposide	-	4	-	Response	NA
P162	Yes	No	67	22	0	Male	Smoker	T2	N0	M0	GC	-	3	-	Response	NA
P163	Yes	No	68	15	0	Male	Smoker	T2	N0	M0	GC	-	4	-	Response	NA
P164	No	Yes	75	6	1	Male	Smoker	T4	N2	M0	NA	Gemcitabin	NA	3	NA	No response
P165	Yes	No	71	23	1	Male	Non-smoker	T2	N1	NA	GC	-	2	-	NA	NA
P166	No	Yes	53	22	1	Male	Smoker	T3	NA	NA	NA	MVAC	NA	6	NA	No response
P167	No	Yes	78	208	0	Male	Smoker	T3	N0	M0	NA	GC	NA	6	NA	Response
P168	No	Yes	55	36	1	Male	Non-smoker	T3b	N0	M0	NA	GC	NA	6	NA	Response
P169	No	Yes	61	15	1	Male	Non-smoker	T3	N2	M0	NA	GC	NA	6	NA	No response
P170	No	Yes	59	14	1	Male	Non-smoker	T3b	N2	M0	NA	GC	NA	3	NA	No response
P171	No	Yes	59	28	1	Male	NA	T0	N1	M0	NA	GC	NA	6	NA	Response
P172	No	Yes	69	199	0	Male	Smoker	T2	N0	M0	NA	GC plus Paclitaxel	NA	6	NA	Response
P173	No	Yes	61	30	1	Male	Smoker	T1	N0	M0	NA	GC	NA	6	NA	Response
P174	No	Yes	72	36	1	Male	Smoker	T3b	N1	M0	NA	GC	NA	4	NA	No response
P175	No	Yes	62	21	1	Male	Non-smoker	T3b	N2	M0	NA	GC	NA	6	NA	No response
P176	No	Yes	61	16	1	Male	Smoker	T3b	N2	M0	NA	GC	NA	6	NA	No response
P177	No	Yes	68	60	1	Male	Non-smoker	T3b	N2	M0	NA	GC	NA	6	NA	Response
P178	No	Yes	62	26	1	Male	Non-smoker	T3a	N2	M0	NA	GC	NA	6	NA	Response
P179	No	Yes	76	5	1	Male	Non-smoker	T4a	N2	M0	NA	GC	NA	5	NA	Response
P180	No	Yes	66	89	1	Male	Non-smoker	T3a	N0	M0	NA	GC	NA	6	NA	Response
P181	No	Yes	64	60	1	Male	Smoker	T2	N0	M0	NA	GC	NA	6	NA	Response
P182	No	Yes	57	112	0	Male	Non-smoker	T2	N2	M0	NA	GC	NA	6	NA	Response
P183	No	Yes	62	27	1	Male	Non-smoker	T2b	N0	M0	NA	GC	NA	6	NA	No response
P184	No	Yes	77	67	1	Male	Non-smoker	T2	N0	M0	NA	GC	NA	6	NA	Response
P185	No	Yes	68	97	0	Female	Smoker	T3a	N0	M0	NA	GC	NA	6	NA	NA
P186	No	Yes	79	90	1	Male	Non-smoker	T3	N0	M0	NA	GC	NA	6	NA	Response
P187	No	Yes	69	72	1	Female	Non-smoker	T3b	N0	M0	NA	GC	NA	6	NA	Response
P188	No	Yes	57	53	1	Male	Non-smoker	T3	N0	M0	NA	GC	NA	6	NA	Response
P189	No	Yes	78	39	1	Male	Smoker	T4a	N1	M0	NA	GC	NA	6	NA	Response
P190	No	Yes	76	78	0	Male	Smoker	T1	N0	M0	NA	GC	NA	6	NA	Response
P191	No	Yes	62	53	1	Female	Smoker	T3	N2	M0	NA	GC	NA	6	NA	No response
P192	Yes	Yes	49	18	1	Male	Smoker	T3b	N0	M0	GC	GC	4	4	No response	No response
P193	No	Yes	60	53	1	Male	Smoker	T3b	N0	M0	NA	GC	NA	6	NA	Response
P194	No	Yes	79	28	1	Male	Smoker	T4b	N2	M0	NA	GC	NA	3	NA	Response
P195	No	Yes	62	26	1	Male	Smoker	T3a	N2	M0	NA	GC	NA	6	NA	No response
P196	No	Yes	55	51	1	Male	Smoker	T3a	N2	M0	NA	MVAC	NA	6	NA	Response
P197	No	Yes	54	66	1	Male	Smoker	T3b	N2	M0	NA	GC	NA	6	NA	Response
P198	No	Yes	68	18	1	Male	NA	T4	N0	M0	NA	GC	NA	6	NA	No response
P199	No	Yes	58	12	1	Male	Non-smoker	Ta	N1	M0	NA	GC plus Paclitaxel	NA	6	NA	Response
P200	No	Yes	74	100	1	Female	Non-smoker	T3	N1	M1	NA	GC	NA	6	NA	Response
P201	No	Yes	73	175	0	Male	Smoker	T3a	N2	M0	NA	GC	NA	6	NA	Response
P202	No	Yes	75	56	1	Male	Non-smoker	T3a	N2	M0	NA	GC	NA	6	NA	Response
P203	No	Yes	61	40	1	Male	Non-smoker	T1	N0	M1	NA	GC	NA	6	NA	Response
P204	No	Yes	58	34	1	Female	Non-smoker	T3b	N0	M0	NA	GC	NA	3	NA	No response
P205	No	Yes	55	16	1	Male	Smoker	T3b	N0	M0	NA	GC	NA	3	NA	No response
P206	No	Yes	44	17	1	Female	Non-smoker	T1b	N1	M1	NA	GC	NA	6	NA	Response
P207	No	Yes	71	26	1	Male	Smoker	T4a	N0	M0	NA	GC	NA	6	NA	No response
P208	No	Yes	70	17	1	Male	Non-smoker	T3a	N0	M0	NA	GC	NA	6	NA	No response
P209	No	Yes	76	38	1	Male	Smoker	T3	N1	M0	NA	GC	NA	6	NA	No response
P210	No	Yes	68	24	1	Male	Smoker	T2	N1	M1	NA	GC	NA	6	NA	Response
P211	No	Yes	57	96	0	Male	Non-smoker	T2	N0	M1	NA	GC	NA	6	NA	Response
P212	No	Yes	70	13	1	Male	Smoker	T3b	N1	M0	NA	GC	NA	4	NA	No response
P213	No	Yes	55	46	1	Male	Smoker	T4b	N0	M0	NA	MVAC	NA	6	NA	Response
P214	No	Yes	76	12	1	Female	Non-smoker	T4b	N2	M1	NA	MVAC	NA	4	NA	No response
P215	No	Yes	75	120	1	Male	Smoker	T3b	N2	M0	NA	GC	NA	6	NA	Response
P216	No	Yes	85	217	1	Male	Non-smoker	T3a	N2	M0	NA	MVAC	NA	6	NA	Response
P217	No	Yes	70	41	1	Male	NA	T4b	NA	M0	NA	MVAC	NA	4	NA	Response
P218	No	Yes	69	13	1	Male	Non-smoker	T4b	N0	M1	NA	MVAC	NA	6	NA	No response
P219	No	Yes	68	9	1	Female	Smoker	T4b	NA	M0	NA	GC	NA	6	NA	No response
P220	No	Yes	72	19	1	Female	Smoker	T2	N2	M0	NA	GC	NA	4	NA	No response
P221	No	Yes	60	183	0	Male	Smoker	T3b	N2	M0	NA	GC	NA	6	NA	Response
P222	No	Yes	52	8	1	Male	Smoker	T4b	N2	M0	NA	GC plus Paclitaxel	NA	6	NA	No response
P223	No	Yes	50	6	1	Male	Smoker	T3a	NA	M1	NA	GC plus Paclitaxel	NA	6	NA	No response
P224	No	Yes	50	10	1	Female	Smoker	T3b	NA	M1	NA	GC	NA	3	NA	NA
P225	No	Yes	66	72	1	Female	Smoker	T3	N2	M0	NA	GC	NA	6	NA	Response
P226	No	Yes	55	39	1	Male	Non-smoker	T3b	N3	M1	NA	GC	NA	6	NA	Response
P227	No	Yes	77	158	0	Male	Smoker	T2	N2	M1	NA	GC	NA	6	NA	Response
P228	No	Yes	64	7	1	Female	Smoker	T4b	N2	M0	NA	GC	NA	6	NA	No response
P229	No	Yes	69	164	0	Male	Non-smoker	T3b	NA	M1	NA	GC	NA	7	NA	Response
P230	No	Yes	64	6	1	Female	Smoker	T2b	N2	M1	NA	GC	NA	4	NA	No response
P231	No	Yes	75	79	1	Male	Smoker	T1	N0	M1	NA	GC	NA	6	NA	Response
P232	No	Yes	60	25	1	Male	Smoker	T4b	N0	NA	NA	MVAC	NA	6	NA	No response
P233	No	Yes	57	11	1	Male	Smoker	T4a	N0	M0	NA	GC	NA	6	NA	No response
P234	No	Yes	63	6	1	Male	Smoker	T4b	N0	M0	NA	GC	NA	6	NA	No response
P235	No	Yes	61	24	1	Male	Smoker	T3	NA	M1	NA	GC	NA	6	NA	No response
P236	No	Yes	53	86	0	Male	Smoker	T2b	N2	M1	NA	GC	NA	6	NA	Response
P237	No	Yes	72	86	0	Male	Smoker	T2	N0	M0	NA	GC	NA	6	NA	Response
P238	No	Yes	69	83	0	Male	Smoker	T4b	N0	M0	NA	GC	NA	6	NA	Response
P239	No	Yes	68	8	1	Male	Smoker	T4b	N0	M0	NA	GC	NA	3	NA	No response
P240	No	Yes	69	79	0	Male	Smoker	T4	N2	M0	NA	GC	NA	6	NA	Response
P241	No	Yes	63	46	1	Male	Smoker	T2	N0	M1	NA	GC	NA	6	NA	Response
P242	No	Yes	69	47	1	Male	Smoker	T2	N1	M1	NA	GC	NA	6	NA	Response
P243	No	Yes	73	37	1	Male	NA	T2	N1	M0	NA	MVAC	NA	3	NA	Response
P244	No	Yes	65	17	1	Male	Smoker	T3b	N0	M0	NA	MVAC	NA	4	NA	No response
P245	No	Yes	60	25	1	Male	Smoker	T3b	N2	M0	NA	GC plus Paclitaxel	NA	6	NA	No response
P246	No	Yes	56	35	1	Female	Non-smoker	T3	N0	M0	NA	GC plus Paclitaxel	NA	6	NA	Response
P247	No	Yes	61	13	1	Male	Smoker	T4a	N3	M0	NA	GC	NA	4	NA	Response
P248	No	Yes	59	31	1	Male	Non-smoker	T4a	N1	M0	NA	GC	NA	6	NA	Response
P249	No	Yes	53	25	1	Male	Smoker	T3	N2	M0	NA	GC	NA	6	NA	Response
P250	No	Yes	86	172	0	Male	Smoker	T3	N2	M0	NA	GC	NA	6	NA	Response
P251	No	Yes	60	17	1	Male	Non-smoker	T3a	N0	M0	NA	GC	NA	4	NA	No response
P252	No	Yes	77	101	1	Male	Smoker	T3	N0	M0	NA	GC	NA	6	NA	Response
P253	No	Yes	54	48	1	Male	Smoker	T3a	N2	M0	NA	GC	NA	6	NA	No response
P254	No	Yes	62	48	1	Male	Smoker	T3	N2	M0	NA	GC	NA	6	NA	Response
P255	No	Yes	71	27	1	Male	Non-smoker	T3b	N0	M0	NA	GC	NA	6	NA	No response
P256	No	Yes	69	39	1	Male	Non-smoker	T4a	NA	M0	NA	GC	NA	6	NA	No response
P257	No	Yes	66	21	1	Male	Smoker	T4a	N0	M0	NA	GC	NA	6	NA	No response
P258	No	Yes	64	16	1	Male	Smoker	T2b	N2	M0	NA	GC	NA	7	NA	Response
P259	No	Yes	47	21	1	Male	Smoker	T2	N0	M0	NA	MVAC	NA	6	NA	No response
P260	No	Yes	71	29	1	Male	Smoker	T3b	N2	M0	NA	GC	NA	6	NA	No response
P261	No	Yes	67	49	1	Male	Smoker	T4b	N0	M0	NA	GC	NA	6	NA	Response
P262	No	Yes	72	15	1	Female	Smoker	T2b	N2	M1	NA	GC	NA	6	NA	Response
P263	No	Yes	62	47	1	Male	Smoker	T4a	N1	M0	NA	GC	NA	6	NA	No response
P264	No	Yes	66	12	1	Female	Smoker	T3	N0	M0	NA	GC	NA	3	NA	No response
P265	No	Yes	74	11	1	Male	Smoker	T3	N1	M0	NA	GC	NA	3	NA	No response
P266	Yes	Yes	58	19	1	Female	Smoker	T3b	N0	M0	GC	GC	4	3	No response	No response
P267	No	Yes	72	10	1	Male	NA	T4a	NA	M1	NA	MVAC	NA	3	NA	Response
P268	No	Yes	61	14	1	Female	Smoker	T3b	N2	M0	NA	GC	NA	6	NA	No response
P269	No	Yes	55	10	1	Male	Smoker	T4b	N0	M0	NA	MVAC	NA	6	NA	No response
P270	No	Yes	68	9	1	Male	Smoker	T3a	N2	M0	NA	MVAC	NA	4	NA	No response
P271	No	Yes	72	7	1	Female	Smoker	T3	NA	M1	NA	GC	NA	6	NA	No response
P272	No	Yes	67	23	1	Male	Smoker	T2	NA	M1	NA	GC	NA	6	NA	Response
P273	No	Yes	57	9	1	Male	Smoker	T4b	N0	NA	NA	GC	NA	6	NA	No response
P274	No	Yes	65	14	1	Male	Smoker	T4b	N0	M0	NA	GC	NA	6	NA	No response
P275	No	Yes	64	11	1	Female	Smoker	T4a	N0	M1	NA	GC	NA	6	NA	Response
P276	No	Yes	62	29	1	Male	Smoker	T4b	N0	M0	NA	GC	NA	6	NA	Response
P277	No	Yes	62	47	1	Male	Smoker	T3a	N2	M0	NA	GC	NA	6	NA	No response
P278	No	Yes	55	14	1	Male	Smoker	T4b	N0	M0	NA	GC	NA	6	NA	No response
P279	No	Yes	55	7	1	Female	Smoker	T4b	NA	M1	NA	GC	NA	3	NA	No response
P280	No	Yes	69	10	1	Male	Non-smoker	T4	NA	NA	NA	GC	NA	6	NA	No response
P281	No	Yes	72	8	1	Male	Non-smoker	T4b	N0	M1	NA	GC	NA	3	NA	No response
P282	No	Yes	61	45	1	Female	Non-smoker	T4b	N1	M1	NA	GC	NA	3	NA	No response
P283	No	Yes	70	14	1	Male	Smoker	T3a	N2	M1	NA	GC	NA	6	NA	Response
P284	No	Yes	79	41	1	Female	Smoker	T2	N0	M1	NA	GC	NA	6	NA	Response
P285	No	Yes	68	29	1	Male	Smoker	T4b	N2	M0	NA	GC	NA	6	NA	Response
P286	No	Yes	76	75	0	Male	Non-smoker	T2	N0	M1	NA	GC	NA	6	NA	Response
P287	No	Yes	70	8	1	Male	Smoker	T2	N0	M1	NA	GC	NA	6	NA	No response
P288	No	Yes	68	9	1	Male	Smoker	T4b	N0	M0	NA	GC	NA	6	NA	No response
P289	No	Yes	66	64	0	Male	Smoker	T2	N1	M0	NA	GC	NA	6	NA	Response
P290	No	Yes	75	56	0	Female	Non-smoker	T4b	N0	NA	NA	GC	NA	6	NA	Response
P291	No	Yes	62	23	1	Male	Smoker	T4a	N2	M0	NA	GC	NA	6	NA	No response
P292	No	Yes	68	85	1	Male	Smoker	T1	N0	M0	NA	GC	NA	6	NA	Response
P293	No	Yes	61	29	1	Female	Smoker	T2	N0	M0	NA	GC	NA	5	NA	No response
P294	No	Yes	47	16	1	Male	NA	T3b	N1	NA	NA	GC	NA	6	NA	No response
P295	No	Yes	69	13	1	Male	Smoker	T4a	N2	M0	NA	MVAC	NA	4	NA	Response
P296	No	Yes	54	6	1	Female	Smoker	T4	N0	M0	NA	GC	NA	3	NA	No response
P297	No	Yes	63	8	1	Male	Smoker	T3	N2	M1	NA	GC	NA	6	NA	No response
P298	No	Yes	59	12	1	Male	Smoker	T3b	N2	M0	NA	GC	NA	6	NA	No response
P299	No	Yes	64	15	1	Male	Non-smoker	T4b	N0	M0	NA	GC	NA	6	NA	No response
P300	No	Yes	74	10	1	Female	Smoker	T4a	N2	M0	NA	GC	NA	3	NA	No response
