# Supplementary material for: Molecular correlates of cisplatin-based chemotherapy response in muscle invasive bladder cancer by integrated multi-omics analysis
Source: Nat Commun. 2020 Sep 25;11:4858. doi: 10.1038/s41467-020-18640-0 (PMC7519650; doi:10.1038/s41467-020-18640-0)
Supplement: Supplementary file 9 — Source data [file 41467_2020_18640_MOESM9_ESM.zip › Supplementary Source Data_Fig3.xlsx]

## Sheet: Sheet1
#For each segment, 0 means no allelic imbalance, 1 means high-moderate allelic imbalance. Cut-off is sample-specific as defined in the Methods.
chr	start	end	P001	P002	P003	P004	P005	P006	P007	P008	P009	P012	P013	P014	P015	P016	P017	P018	P020	P021	P022	P023	P024	P026	P028	P029	P030	P031	P034	P036	P038	P040	P041	P043	P044	P046	P048	P050	P051	P053	P054	P058	P059	P061	P062	P064	P067	P072	P077
1	834830	838665	1	1	0	0	1	1	1	1	0	0	0	0	1	1	0	0	0	1	0	0	0	1	1	0	0	1	0	0	1	1	0	1	0	0	0	0	1	1	0	1	1	1	0	0	0	0	0
1	838665	840753	1	1	0	0	1	1	1	1	0	0	0	0	1	1	0	0	0	1	0	0	0	1	1	0	0	1	0	0	1	1	0	1	0	0	0	0	1	1	0	1	1	1	0	0	0	0	0
1	840753	846808	1	1	0	0	1	1	1	1	0	0	0	0	1	1	0	0	0	1	0	0	0	1	1	0	0	1	0	0	1	1	0	1	0	0	0	0	1	1	0	1	1	1	0	0	0	0	0
1	846808	851390	1	1	0	0	1	1	1	1	0	0	0	0	1	1	0	0	0	1	0	0	0	1	1	0	0	1	0	0	1	1	0	1	0	0	0	0	1	1	0	1	1	1	0	0	0	0	0
1	851390	879911	1	1	0	0	1	1	1	1	0	0	0	0	1	1	0	0	0	1	0	0	0	1	1	0	0	1	0	0	1	1	0	1	0	0	0	0	1	1	0	1	1	1	0	0	0	0	0
1	879911	881627	1	1	0	0	1	1	1	1	0	0	0	0	1	1	0	0	0	1	0	0	0	1	1	0	0	1	0	0	1	1	0	1	0	0	0	0	1	1	0	1	1	1	0	0	0	0	0
1	881627	910473	1	1	0	0	1	1	1	1	0	0	0	0	1	1	0	0	0	1	0	0	0	1	1	0	0	1	0	0	1	1	0	1	0	0	0	0	1	1	0	1	1	1	0	0	0	0	0
1	910473	911101	1	1	0	0	1	1	1	1	0	0	0	0	1	1	0	0	0	1	0	0	0	1	1	0	0	1	0	0	1	1	0	1	0	0	0	0	1	1	0	1	1	1	0	0	0	0	0
1	911101	917640	1	1	0	0	1	1	1	1	0	0	0	0	1	1	0	0	0	1	0	0	0	1	1	0	0	1	0	0	1	1	0	1	0	0	0	0	1	1	0	1	1	1	0	0	0	0	0
1	917640	919501	1	1	0	0	1	1	1	1	0	0	0	0	1	1	0	0	0	1	0	0	0	1	1	0	0	1	0	0	1	1	0	1	0	0	0	0	1	1	0	1	1	1	0	0	0	0	0
1	919501	959509	1	1	0	0	1	1	1	1	0	0	0	0	1	1	0	0	0	1	0	0	0	1	1	0	0	1	0	0	1	1	0	1	0	0	0	0	1	1	0	1	1	1	0	0	0	0	0
1	959509	979748	1	1	0	0	1	1	1	1	0	0	0	0	1	1	0	0	0	1	0	0	0	1	1	0	0	1	0	0	1	1	0	1	0	0	0	0	1	1	0	1	1	1	0	0	0	0	0
1	979748	990417	1	1	0	0	1	1	1	1	0	0	0	0	1	1	0	0	0	1	0	0	0	1	1	0	0	1	0	0	1	1	0	1	0	0	0	0	1	1	0	1	1	1	0	0	0	0	0
1	990417	1.02242e+06	1	1	0	0	1	1	1	1	0	0	0	0	1	1	0	0	0	1	0	0	0	1	1	0	0	1	0	0	1	1	0	1	0	0	0	0	1	1	0	1	1	1	0	0	0	0	0
1	1.02242e+06	2557933	1	1	0	0	1	1	1	1	0	0	0	0	1	1	0	0	0	1	0	0	0	1	1	0	0	1	0	0	1	1	0	1	0	0	0	0	1	1	0	1	1	1	0	0	0	0	0
1	2557933	2621642	1	1	0	0	1	1	1	1	0	0	0	0	1	1	0	0	0	1	0	0	0	1	1	0	0	1	0	0	0	1	0	1	0	0	0	0	1	1	0	1	1	1	0	0	0	0	0
1	2621642	3575476	1	1	0	0	1	1	1	1	0	0	0	0	0	1	0	0	0	1	0	0	0	1	1	0	0	1	0	0	0	1	0	1	0	0	0	0	1	1	0	1	1	1	0	0	0	0	0
1	3575476	4.13674e+06	1	1	0	0	1	1	1	1	0	0	0	0	0	1	0	1	0	1	0	0	0	1	1	0	0	1	0	0	0	1	0	1	0	0	0	0	1	1	0	1	1	1	0	0	0	0	0
1	4.13674e+06	4247410	1	1	0	0	1	1	1	1	0	0	0	0	0	1	0	1	0	1	0	0	0	1	1	0	0	1	0	0	0	1	0	1	0	0	0	0	1	1	0	1	1	1	0	0	0	0	0
1	4247410	4324402	1	1	0	0	1	1	1	1	0	0	0	0	0	1	0	1	0	1	0	0	0	1	1	0	0	1	0	0	0	1	0	1	0	0	0	0	1	1	0	1	1	1	0	0	0	0	0
1	4324402	4459098	1	1	0	0	1	1	1	1	0	0	0	0	0	1	0	1	0	1	0	0	0	1	1	0	0	1	0	0	0	1	0	1	0	0	0	0	1	1	1	1	1	1	0	0	0	0	0
1	4459098	4782450	1	1	0	0	1	1	1	1	0	0	0	0	1	1	0	1	0	1	0	0	0	1	1	0	0	1	0	0	0	1	0	1	0	0	0	0	1	1	1	1	1	1	0	0	0	0	0
1	4782450	5345283	1	1	0	0	1	1	1	1	0	0	0	0	1	1	0	1	0	1	0	0	0	1	1	0	1	1	0	0	0	1	0	1	0	0	0	0	1	1	1	1	1	1	0	0	0	0	0
1	5345283	5708191	1	1	0	0	1	1	1	1	0	0	0	0	1	1	0	1	0	1	0	0	0	1	1	0	1	1	0	0	0	1	0	1	0	0	0	0	1	1	1	1	1	1	0	0	0	0	0
1	5708191	5992314	1	1	0	0	1	1	1	1	0	0	0	0	1	1	0	1	0	1	0	0	0	1	1	0	1	1	0	0	0	1	0	1	0	0	0	0	1	1	1	1	1	1	0	0	0	0	0
1	5992314	6597331	1	1	0	0	1	1	1	1	0	0	0	0	1	1	0	1	0	1	0	0	0	1	1	0	1	1	0	0	0	1	0	1	0	0	0	0	1	1	0	1	1	1	0	0	0	0	0
1	6597331	6850199	1	1	0	0	1	1	1	1	0	0	0	0	1	1	0	1	0	1	0	1	0	1	1	0	1	1	0	0	0	1	0	1	0	0	0	0	1	1	0	1	1	1	0	0	0	0	0
1	6850199	8887353	1	1	0	0	1	1	1	1	0	0	0	0	1	1	0	1	0	1	0	1	0	1	1	0	1	1	0	0	0	1	0	1	0	0	0	0	1	1	1	1	1	1	0	0	0	0	0
1	8887353	9235378	1	1	0	0	1	1	1	1	0	0	0	0	1	1	0	1	0	1	0	1	0	1	1	0	1	1	0	0	0	1	0	1	0	0	0	0	1	1	1	1	1	1	0	1	0	0	0
1	9235378	10611424	1	1	0	0	1	1	1	1	0	0	0	0	1	1	0	1	0	1	0	1	0	1	1	0	1	1	0	0	0	1	0	1	0	0	0	0	1	1	0	1	1	1	0	1	0	0	0
1	10611424	10767690	1	1	0	0	1	1	1	1	0	0	0	0	1	1	0	1	0	1	0	1	0	1	1	0	1	1	0	0	0	1	0	1	0	0	0	0	1	1	1	1	1	1	0	1	0	0	0
1	10767690	12731884	1	1	0	0	1	1	1	1	0	0	0	0	1	1	0	1	0	1	0	1	0	1	1	0	1	1	0	0	0	1	0	1	0	0	0	0	1	1	0	1	1	1	0	1	0	0	0
1	12731884	15609863	1	1	0	0	1	1	1	1	0	0	0	0	0	1	0	1	0	1	0	1	0	1	1	0	1	1	0	0	0	1	0	1	0	0	0	0	1	1	0	1	1	1	0	1	0	0	0
1	15609863	15683755	1	1	0	0	1	1	1	1	0	0	0	0	0	1	0	1	0	1	0	1	0	1	1	0	1	1	0	0	0	1	0	1	0	0	0	0	1	1	0	1	1	1	0	1	0	0	0
1	15683755	1.64993e+07	1	1	0	0	1	1	1	1	0	0	0	0	0	1	0	1	0	1	0	1	0	1	1	0	1	1	0	0	0	1	0	1	0	0	0	0	1	1	0	1	1	1	0	1	0	0	0
1	1.64993e+07	17066257	1	1	0	0	1	1	1	1	0	0	0	0	0	1	0	1	0	1	0	1	1	1	1	0	1	1	0	0	0	1	0	1	0	0	0	0	1	1	0	1	1	1	0	1	0	0	0
1	17066257	18159557	1	1	0	0	1	1	1	1	0	0	0	0	0	1	0	1	0	1	0	1	1	1	1	0	1	1	0	0	0	1	0	1	0	0	0	0	1	1	1	1	1	1	0	1	0	0	0
1	18159557	18288795	1	1	0	0	1	1	1	1	0	0	0	0	0	1	0	1	0	1	0	1	1	1	1	0	1	1	0	0	0	1	0	1	0	0	0	0	1	1	1	1	1	1	0	1	0	0	0
1	18288795	18952759	1	1	0	0	1	1	1	1	0	0	0	0	0	1	0	1	0	1	0	1	1	1	1	0	1	1	0	0	0	1	0	1	0	0	0	0	1	1	1	1	1	1	0	1	0	0	0
1	18952759	19727689	1	1	0	0	1	1	1	1	0	0	0	0	0	1	0	1	0	1	0	1	1	1	1	0	1	1	0	0	0	1	0	1	0	0	0	0	1	1	0	1	1	1	0	1	0	0	0
1	19727689	20279277	1	1	0	0	1	1	1	1	0	0	0	0	0	1	0	1	0	1	0	1	1	1	1	0	1	1	0	0	0	1	0	1	0	0	0	0	1	1	0	1	1	1	0	1	0	0	0
1	20279277	20859189	1	1	0	0	1	1	1	1	0	0	0	0	0	1	0	1	0	1	0	1	1	1	1	0	1	1	0	0	0	1	0	1	0	0	0	0	1	1	0	1	1	1	0	1	0	0	0
1	20859189	21001492	1	1	0	0	1	1	0	1	0	0	0	0	0	1	0	1	0	1	0	1	1	1	1	0	1	1	0	0	0	1	0	1	0	0	0	0	1	1	0	1	1	1	0	1	0	0	0
1	21001492	21893181	1	1	0	0	1	1	0	1	0	0	0	0	1	1	0	1	0	1	0	1	1	1	1	0	1	1	0	0	0	1	0	1	0	0	0	0	1	1	0	1	1	1	0	1	0	0	0
1	21893181	22011190	1	1	0	0	1	1	0	1	0	0	0	0	1	1	0	1	0	1	0	1	1	1	1	0	1	1	0	0	0	1	0	1	0	0	0	0	1	1	1	1	1	1	0	1	0	0	0
1	22011190	22849434	1	1	0	0	1	1	0	1	0	0	0	0	1	1	0	1	0	1	0	1	1	1	1	0	1	1	0	0	0	1	0	1	0	0	0	0	1	1	0	1	1	1	0	1	0	0	0
1	22849434	23121738	1	1	0	0	1	1	0	1	0	0	0	0	1	1	0	1	0	1	0	1	1	1	1	0	1	1	0	0	0	1	0	1	0	0	1	0	1	1	0	1	1	1	0	1	0	0	0
1	23121738	23693058	1	1	0	0	1	1	0	1	1	0	0	0	1	1	0	1	0	1	0	1	1	1	1	0	1	1	0	0	0	1	0	1	0	0	1	0	1	1	0	1	1	1	0	1	0	0	0
1	23693058	24220889	1	1	0	0	1	1	0	1	1	0	0	0	0	1	0	1	0	1	0	1	1	1	1	0	1	1	0	0	0	1	0	1	0	0	1	0	1	1	0	1	1	1	0	1	0	0	0
1	24220889	24377623	1	1	0	0	1	1	0	1	0	0	0	0	0	1	0	1	0	1	0	1	1	1	1	0	1	1	0	0	0	1	0	1	0	0	1	0	1	1	0	1	1	1	0	1	0	0	0
1	24377623	25229603	1	1	0	0	1	1	0	1	0	0	0	0	0	1	1	1	0	1	0	1	1	1	1	0	1	1	0	0	0	1	0	1	0	0	1	0	1	1	0	1	1	1	0	1	0	0	0
1	25229603	25769390	1	1	0	0	1	1	0	1	0	0	0	0	0	1	1	1	0	1	0	1	1	1	1	0	1	1	0	0	0	1	0	1	0	0	1	0	1	1	0	1	1	1	0	1	0	0	0
1	25769390	25966296	1	1	0	0	1	1	0	1	0	0	0	0	0	1	1	1	0	1	0	1	1	1	1	0	1	1	0	0	0	1	0	1	0	0	0	0	1	1	0	1	1	1	0	1	0	0	0
1	25966296	26144147	1	1	0	0	1	1	0	1	1	0	0	0	0	1	1	1	0	1	0	1	1	1	1	0	1	1	0	0	0	1	0	1	0	0	0	0	1	1	0	1	1	1	0	1	0	0	0
1	26144147	26517842	1	1	0	0	1	1	0	1	1	0	0	0	0	1	1	1	0	1	1	1	1	1	1	0	1	1	0	0	0	1	0	1	0	0	0	0	1	1	0	1	1	1	0	1	0	0	0
1	26517842	26669214	1	1	0	0	1	1	0	1	1	0	0	0	0	1	1	1	0	1	1	1	1	1	1	0	1	1	0	0	0	1	0	1	0	0	0	0	1	1	0	1	1	1	0	1	0	0	0
1	26669214	26777338	1	1	0	0	1	1	0	1	1	0	0	0	0	1	1	1	0	1	0	1	1	1	1	0	1	1	0	0	0	1	0	1	0	0	0	0	1	1	0	1	1	1	0	1	0	0	0
1	26777338	27189987	1	1	0	0	1	1	0	1	1	0	0	0	0	1	1	1	0	1	0	1	1	1	1	0	1	1	0	0	0	1	0	1	0	0	1	0	1	1	0	1	1	1	0	1	0	0	0
1	27189987	27710141	1	1	0	0	1	1	0	1	1	0	0	0	0	1	1	1	0	1	0	1	1	1	1	0	1	1	0	0	0	1	0	1	0	0	1	0	1	1	1	1	1	1	0	1	0	0	0
1	27710141	28083705	1	1	0	0	1	1	0	1	1	0	0	0	0	1	1	1	0	1	0	1	1	1	1	0	1	1	0	0	0	1	0	1	0	0	1	0	1	1	0	1	1	1	0	1	0	0	0
1	28083705	29044086	1	1	0	0	1	1	0	1	1	0	0	0	0	1	1	1	0	1	0	1	1	1	1	0	1	1	0	0	0	1	0	1	0	0	1	0	1	1	0	0	1	1	0	1	0	0	0
1	29044086	29189867	1	1	0	0	1	1	0	1	1	0	0	0	0	1	1	1	0	1	0	1	1	1	1	0	1	1	0	0	0	1	0	1	0	0	1	0	1	1	1	0	1	1	0	1	0	0	0
1	29189867	29450592	1	1	0	0	1	1	0	1	1	0	0	0	0	1	1	1	0	0	0	1	1	1	1	0	1	1	0	0	0	1	0	1	0	0	1	0	1	1	1	0	1	1	0	1	0	0	0
1	29450592	29661093	1	1	0	0	1	1	0	1	1	0	0	0	0	1	1	1	0	0	0	1	1	1	1	0	1	1	0	0	0	1	0	1	0	0	1	0	1	1	0	0	1	1	0	1	0	0	0
1	29661093	30839763	1	1	0	0	1	1	0	1	1	0	0	0	0	1	1	1	0	0	0	1	0	1	1	0	1	1	0	0	0	1	0	1	0	0	1	0	1	1	0	0	1	1	0	1	0	0	0
1	30839763	31474432	1	1	0	0	1	1	0	1	1	0	0	0	0	1	0	1	0	0	0	1	0	1	1	0	1	1	0	0	0	1	0	1	0	0	1	0	1	1	0	0	1	1	0	1	0	0	0
1	31474432	31969009	1	1	0	0	1	1	0	1	0	0	0	0	0	1	0	1	0	0	0	1	0	1	1	0	1	1	0	0	0	1	0	1	0	0	1	0	1	1	0	0	1	1	0	1	0	0	0
1	31969009	3.34913e+07	1	1	0	0	1	1	0	1	0	0	0	0	1	1	0	1	0	0	0	1	0	1	1	0	1	1	0	0	0	1	0	1	0	0	1	0	1	1	0	0	1	1	0	1	0	0	0
1	3.34913e+07	34769755	1	1	0	0	1	1	0	1	0	0	0	0	0	1	0	1	0	0	0	1	0	1	1	0	1	1	0	0	0	1	0	1	0	0	1	0	1	1	0	0	1	1	0	1	0	0	0
1	34769755	34850784	1	1	0	0	1	1	0	1	0	0	0	0	0	1	0	1	0	0	0	1	0	1	1	0	1	1	0	0	0	1	0	1	0	0	0	0	1	1	0	0	1	1	0	1	0	0	0
1	34850784	35154184	1	1	0	1	1	1	0	1	0	0	0	0	0	1	0	1	0	0	0	1	0	1	1	0	1	1	0	0	0	1	0	1	0	0	0	0	1	1	0	0	1	1	0	1	0	0	0
1	35154184	35353392	1	1	0	1	1	1	0	1	0	0	0	0	0	1	0	1	0	0	0	1	0	1	1	0	1	1	0	0	0	1	0	1	0	0	1	0	1	1	0	0	1	1	0	1	0	0	0
1	35353392	35683643	1	1	0	1	1	1	0	1	0	0	0	0	0	1	0	1	0	0	0	1	0	1	1	0	1	1	0	0	0	1	0	1	0	0	1	0	1	1	0	0	1	1	0	1	0	0	0
1	35683643	35696621	1	1	0	1	1	1	0	1	0	0	0	0	0	1	0	1	0	0	0	1	1	1	1	0	1	1	0	0	0	1	0	1	0	0	1	0	1	1	0	0	1	1	0	1	0	0	0
1	35696621	35719577	1	1	0	1	1	1	0	1	0	0	0	0	0	1	0	1	0	0	0	1	1	1	1	0	1	1	0	0	0	1	0	1	0	0	1	0	1	1	0	0	1	1	0	0	0	0	0
1	35719577	37772178	1	1	0	1	1	0	0	1	0	0	0	0	0	1	0	1	0	0	0	1	1	1	1	0	1	1	0	0	0	1	0	1	0	0	1	0	1	1	0	0	1	1	0	0	0	0	0
1	37772178	38355241	1	1	0	1	1	0	1	1	0	0	0	0	0	1	0	1	0	0	0	1	1	1	1	0	1	1	0	0	0	1	0	1	0	0	1	0	1	1	0	0	1	1	0	0	0	0	0
1	38355241	38990888	1	0	0	1	1	0	1	1	0	0	0	0	0	1	0	1	0	0	0	1	1	1	1	0	1	1	0	0	0	1	0	1	0	0	1	0	1	1	0	0	1	1	0	0	0	0	0
1	38990888	39285268	1	0	0	1	1	0	1	1	0	0	0	0	0	1	0	1	0	0	0	1	1	1	1	0	1	1	0	0	0	1	0	1	0	0	1	1	1	1	0	0	1	1	0	0	0	0	0
1	39285268	39346021	1	0	0	1	1	0	1	1	0	0	0	0	0	1	0	1	0	1	0	1	1	1	1	0	1	1	0	0	0	1	0	1	0	0	1	1	1	1	0	0	1	1	0	0	0	0	0
1	39346021	39491618	1	0	0	1	1	0	1	1	0	0	0	0	0	1	1	1	0	1	0	1	1	1	1	0	1	1	0	0	0	1	0	1	0	0	1	1	1	1	0	0	1	1	0	0	0	0	0
1	39491618	39793060	1	1	0	1	1	0	1	1	0	0	0	0	0	1	1	1	0	1	0	1	1	1	1	0	1	1	0	0	0	1	0	1	0	0	1	1	1	1	0	0	1	1	0	0	0	0	0
1	39793060	39962028	1	1	0	1	1	0	1	1	0	0	0	0	0	1	1	1	0	1	0	1	1	1	1	0	1	1	0	0	0	1	0	1	0	0	1	1	1	1	0	0	1	1	0	0	0	0	0
1	39962028	40541778	1	1	0	1	1	0	1	1	0	0	0	0	0	1	0	1	0	1	0	1	1	1	1	0	1	1	0	0	0	1	0	1	0	0	1	1	1	1	0	0	1	1	0	0	0	0	0
1	40541778	41378534	1	1	0	1	1	0	1	1	0	0	0	0	0	1	0	1	0	1	0	1	1	1	1	0	1	1	0	0	0	1	0	1	0	0	0	1	1	1	0	0	1	1	0	0	0	0	0
1	41378534	41844704	1	1	0	1	1	0	1	1	0	0	0	0	0	1	0	1	0	1	0	1	1	1	1	0	1	1	0	0	0	1	0	1	0	0	0	1	1	1	0	0	1	1	0	0	0	0	0
1	41844704	42601026	1	1	0	1	1	0	1	1	0	0	0	0	0	1	0	1	0	1	0	1	1	1	1	0	1	1	0	0	0	1	0	1	0	0	0	1	1	1	0	0	1	1	0	0	0	0	0
1	42601026	42626004	1	1	0	1	1	0	1	1	0	0	0	0	0	1	0	1	0	1	0	1	1	1	1	0	1	1	0	0	0	1	0	1	0	0	0	1	1	0	0	0	1	1	0	0	0	0	0
1	42626004	43060756	1	0	0	1	1	0	1	1	0	0	0	0	0	1	0	1	0	1	0	1	1	1	1	0	1	1	0	0	0	1	0	1	0	0	0	1	1	0	0	0	1	1	0	0	0	0	0
1	43060756	43098506	1	0	0	1	1	0	0	1	0	0	0	0	0	1	0	1	0	1	0	1	1	1	1	0	1	1	0	0	0	1	0	1	0	0	0	1	1	0	0	0	1	1	0	0	0	0	0
1	43098506	44025781	1	1	0	1	1	0	0	1	0	0	0	0	0	1	0	1	0	1	0	1	1	1	1	0	1	1	0	0	0	1	0	1	0	0	0	1	1	0	0	0	1	1	0	0	0	0	0
1	44025781	44195487	1	1	0	1	1	0	0	1	0	0	0	0	0	1	0	1	0	1	0	1	1	1	1	0	1	1	0	0	0	1	0	1	0	0	0	1	1	0	0	0	1	1	0	0	0	0	0
1	44195487	44528837	1	1	0	0	1	0	0	1	0	0	0	0	0	1	0	1	0	1	0	1	1	1	1	0	1	1	0	0	0	1	0	1	0	0	0	1	1	0	0	0	1	1	0	0	0	0	0
1	44528837	45422127	1	0	0	0	1	0	0	1	0	0	0	0	0	1	0	1	0	1	0	1	1	1	1	0	1	1	0	0	0	1	0	1	0	0	0	1	1	0	0	0	1	1	0	0	0	0	0
1	45422127	47824062	1	1	0	0	1	0	0	1	0	0	0	0	0	1	0	1	0	1	0	1	1	1	1	0	1	1	0	0	0	1	0	1	0	0	0	1	1	0	0	0	1	1	0	0	0	0	0
1	47824062	49733166	1	1	0	1	1	0	0	1	0	0	0	0	0	1	0	1	0	1	0	1	1	1	1	0	1	1	0	0	0	1	0	1	0	0	0	1	1	0	0	0	1	1	0	0	0	0	0
1	49733166	50809126	1	1	0	1	1	0	0	1	0	0	0	0	0	1	0	1	0	1	0	1	1	1	1	0	1	1	0	0	0	1	0	1	0	0	0	1	1	0	0	0	1	1	0	1	0	0	0
1	50809126	51328193	1	1	0	0	1	0	0	1	0	0	0	0	0	1	0	1	0	1	0	1	1	1	1	0	1	1	0	0	0	1	0	1	0	0	0	1	1	0	0	0	1	1	0	1	0	0	0
1	51328193	51453956	1	1	0	0	1	0	0	1	0	0	0	0	0	1	0	1	0	1	1	1	1	1	1	0	1	1	0	0	0	1	0	1	0	0	0	1	1	0	0	0	1	1	0	1	0	0	0
1	51453956	51651519	1	1	1	0	1	0	0	1	0	0	0	0	0	1	0	1	0	1	1	1	1	1	1	0	1	1	0	0	0	1	0	1	0	0	0	1	1	0	0	0	1	1	0	1	0	0	0
1	51651519	54608126	1	1	1	0	1	0	0	1	0	0	0	0	0	1	0	1	0	1	1	1	1	1	1	0	1	1	0	0	0	1	0	1	0	0	0	0	1	0	0	0	1	1	0	1	0	0	0
1	54608126	55533843	1	1	1	0	1	0	0	1	0	0	0	0	0	1	0	1	0	1	1	1	1	1	1	0	1	1	0	0	0	1	0	1	0	0	0	0	1	0	0	0	1	1	0	1	0	0	0
1	55533843	56194673	1	1	1	0	1	0	0	1	0	0	0	0	0	1	0	1	0	1	1	1	1	1	1	0	1	1	0	0	0	1	0	1	0	0	0	0	1	0	0	0	1	1	0	1	0	0	0
1	56194673	57691515	1	1	1	0	1	0	0	1	0	0	0	0	0	1	0	1	0	1	1	1	1	1	1	0	1	1	0	0	0	1	0	1	0	0	0	0	1	0	0	0	1	1	0	0	0	0	0
1	57691515	59323857	1	1	1	0	1	0	0	1	0	0	0	0	0	1	0	1	0	1	1	1	1	1	1	0	1	1	0	0	0	1	0	1	0	0	1	0	1	0	0	0	1	1	0	0	0	0	0
1	59323857	59376932	1	1	1	0	1	0	0	1	0	0	0	0	0	1	0	1	0	1	1	1	1	1	1	0	1	1	0	0	0	1	0	1	0	0	1	0	1	0	0	0	1	1	0	0	0	0	0
1	59376932	59584933	1	1	1	0	1	0	0	1	0	0	0	0	0	1	0	1	0	1	1	1	1	1	1	0	1	1	0	0	0	1	0	1	0	0	1	0	0	0	0	0	1	1	0	0	0	0	0
1	59584933	59615714	1	1	1	0	1	0	0	1	0	0	0	0	0	1	0	1	0	1	1	1	1	1	1	0	1	1	0	0	0	1	0	1	0	0	0	0	0	0	0	0	1	1	0	0	0	0	0
1	59615714	61006457	1	1	1	0	1	0	0	1	0	0	0	0	0	1	0	1	0	1	1	1	1	1	1	0	1	1	0	0	0	1	0	1	0	0	0	0	0	0	0	0	1	1	0	0	0	0	0
1	61006457	62672791	1	1	1	0	1	0	0	1	0	0	0	0	0	1	0	1	0	1	1	1	1	1	1	0	1	1	0	0	0	1	0	1	0	0	0	0	1	0	0	0	1	1	0	0	0	0	0
1	62672791	63115510	1	1	1	0	1	0	0	1	0	0	0	0	0	1	0	1	0	1	1	1	1	1	1	0	1	1	0	0	0	1	0	1	0	0	0	0	1	0	0	0	1	1	0	0	0	0	0
1	63115510	63514195	1	1	1	0	1	0	0	1	0	0	0	0	0	1	0	1	0	1	1	1	1	1	1	0	1	1	0	0	0	1	0	1	0	1	0	0	1	0	0	0	1	1	0	0	0	0	0
1	63514195	63617969	1	1	1	0	1	0	0	1	0	0	0	0	0	1	0	1	0	1	1	1	1	1	1	0	1	1	0	0	0	1	0	1	0	1	0	0	1	0	0	0	1	1	0	0	0	0	0
1	63617969	64418329	1	1	1	0	1	0	0	1	0	0	0	0	0	1	0	1	0	1	1	1	1	1	1	0	1	1	0	0	0	1	0	1	0	1	0	0	0	0	0	0	1	1	0	0	0	0	0
1	64418329	67311876	1	1	1	0	1	0	0	1	0	0	0	0	0	1	0	1	0	1	1	1	1	1	1	0	1	1	0	0	0	1	0	1	0	1	0	0	1	0	0	0	1	1	0	0	0	0	0
1	67311876	67828864	1	1	1	0	1	0	0	1	0	0	0	0	0	1	0	1	0	1	1	1	1	1	1	0	1	1	0	0	0	1	0	1	0	1	0	0	1	0	0	0	1	1	0	0	0	0	0
1	67828864	68332351	1	1	1	0	1	0	0	1	0	0	0	0	0	1	0	1	0	1	1	1	1	1	1	0	1	1	1	0	0	1	0	1	0	1	0	0	1	0	0	0	1	1	0	0	0	0	0
1	68332351	68820407	1	1	1	0	1	0	0	1	0	0	0	0	0	1	0	1	0	1	1	1	1	1	1	0	1	1	1	0	0	1	0	1	0	1	0	0	1	0	0	0	1	1	0	0	0	0	0
1	68820407	70169200	1	1	1	0	1	0	0	1	0	0	0	0	0	1	0	1	0	1	1	1	1	1	1	0	1	1	1	0	0	1	0	1	0	1	0	0	1	0	0	0	1	1	0	0	0	0	0
1	70169200	70211918	1	1	1	0	1	0	0	1	0	0	0	0	0	1	0	1	0	1	1	1	1	1	1	0	1	1	1	0	0	1	0	1	0	1	0	0	1	0	0	0	1	1	0	0	0	0	0
1	70211918	72795494	1	1	1	0	1	0	0	1	0	0	0	0	0	1	0	1	0	1	1	1	1	1	1	0	1	1	1	0	0	1	0	1	0	1	0	0	1	0	0	0	1	1	0	0	0	0	0
1	72795494	73108346	1	1	1	0	1	0	0	1	0	0	0	0	0	1	0	1	0	1	1	1	1	1	1	0	1	1	1	0	0	1	0	1	0	1	0	0	1	0	0	0	1	1	0	0	1	0	0
1	73108346	74231084	1	1	1	0	1	0	0	1	0	0	0	0	0	1	0	1	0	1	1	1	1	1	1	0	1	1	1	0	0	1	0	1	0	1	0	0	1	0	0	0	1	1	0	0	1	0	0
1	74231084	74234030	1	1	1	0	1	0	0	1	0	0	0	0	0	1	0	1	0	1	1	1	1	1	1	0	1	1	1	0	0	1	0	1	0	1	0	0	1	0	0	0	1	1	0	0	1	0	0
1	74234030	74897433	1	1	1	0	1	0	0	1	0	0	0	0	0	1	0	1	0	1	1	1	1	1	1	0	1	1	1	0	0	1	0	1	0	1	0	1	1	0	0	0	1	1	0	0	1	0	0
1	74897433	75576956	1	1	1	0	1	0	0	1	0	0	0	0	0	1	0	1	0	1	1	1	1	1	1	0	1	1	1	0	0	1	0	1	0	1	0	1	1	0	0	0	1	1	0	0	1	0	0
1	75576956	76270507	1	1	1	0	1	0	0	1	0	0	0	0	0	1	0	1	0	1	1	1	1	1	1	0	1	1	1	0	0	1	0	1	0	1	0	1	1	0	0	0	1	1	0	0	1	0	0
1	76270507	76977531	1	1	1	0	1	0	0	1	0	0	0	0	0	1	0	1	0	1	1	1	1	1	1	0	1	1	1	0	0	1	0	1	0	1	0	0	1	0	0	0	1	1	0	0	1	0	0
1	76977531	77534207	1	1	1	0	0	0	0	1	0	0	0	0	0	1	0	1	0	1	1	1	1	1	1	0	1	1	1	0	0	1	0	1	0	1	0	0	1	0	0	0	1	1	0	0	1	0	0
1	77534207	77768708	1	1	1	0	0	0	0	1	0	0	0	0	0	1	0	0	0	1	1	1	1	1	1	0	1	1	1	0	0	1	0	1	0	1	0	0	1	0	0	0	1	1	0	0	1	0	0
1	77768708	78786444	1	1	1	0	1	0	0	1	0	0	0	0	0	1	0	0	0	1	1	1	1	1	1	0	1	1	1	0	0	1	0	1	0	1	0	0	1	0	0	0	1	1	0	0	1	0	0
1	78786444	81205392	1	1	1	0	1	0	0	1	0	0	0	0	0	1	0	0	0	1	1	1	1	1	1	0	1	1	1	0	0	1	0	1	0	1	0	0	1	0	0	0	1	1	0	0	1	0	0
1	81205392	81728968	1	1	1	0	1	0	0	1	0	0	0	0	0	1	0	0	0	1	1	1	1	1	1	0	1	1	1	0	0	1	0	1	0	1	0	0	1	0	0	0	1	1	0	0	1	0	0
1	81728968	81807422	1	1	1	0	1	0	0	1	0	0	0	0	0	1	0	0	0	1	1	1	1	1	1	0	1	1	1	0	0	1	0	1	0	1	0	0	1	0	0	0	1	1	0	0	1	0	0
1	81807422	82930061	1	1	1	0	1	0	0	1	0	1	0	0	0	1	0	0	0	1	1	1	1	1	1	0	1	1	1	0	0	1	0	1	0	1	0	0	1	0	0	0	1	1	0	0	1	0	0
1	82930061	83998552	1	1	1	0	1	0	0	1	0	0	0	0	0	1	0	0	0	1	1	1	1	1	1	0	1	1	1	0	0	1	0	1	0	1	0	0	1	0	0	0	1	1	0	0	1	0	0
1	83998552	84077040	1	1	1	0	1	0	0	1	1	0	0	0	0	1	0	0	0	1	1	1	1	1	1	0	1	1	1	0	0	1	0	1	0	1	0	0	1	0	0	0	1	1	0	0	1	0	0
1	84077040	84696421	1	1	1	0	1	0	1	1	1	0	0	0	0	1	0	0	0	1	1	1	1	1	1	0	1	1	1	0	0	1	0	1	0	1	0	0	1	0	0	0	1	1	0	0	1	0	0
1	84696421	85016801	1	1	1	0	1	0	0	1	1	0	0	0	0	1	0	0	0	1	1	1	1	1	1	0	1	1	1	0	0	1	0	1	0	1	0	0	1	0	0	0	1	1	0	0	1	0	0
1	85016801	85305452	1	1	1	0	1	0	0	1	0	0	0	0	0	1	0	0	0	1	1	1	1	1	1	0	1	1	1	0	0	1	0	1	0	1	0	0	1	0	0	0	1	1	0	0	1	0	0
1	85305452	86787915	1	1	1	0	1	0	0	1	0	0	0	0	0	1	0	0	0	1	1	1	1	1	1	0	1	1	1	0	0	1	0	1	0	1	0	0	0	0	0	0	1	1	0	0	1	0	0
1	86787915	89289641	1	1	1	0	1	0	0	1	0	0	0	0	0	1	0	1	0	1	1	1	1	1	1	0	1	1	1	0	0	1	0	1	0	1	0	0	0	0	0	0	1	1	0	0	1	0	0
1	89289641	89662633	1	1	1	0	1	1	0	1	0	0	0	0	0	1	0	1	0	1	1	1	1	1	1	0	1	1	1	0	0	1	0	1	0	1	0	0	0	0	0	0	1	1	0	0	1	0	0
1	89662633	90309142	1	1	1	0	1	1	0	1	0	0	0	0	0	1	0	1	0	1	1	1	1	1	1	0	1	1	1	0	0	1	0	1	0	1	0	0	0	0	0	0	1	1	0	0	1	0	0
1	90309142	90340775	1	1	1	0	1	1	0	1	0	0	0	0	0	1	0	1	0	1	1	1	1	1	1	0	1	1	1	0	0	1	0	1	0	1	0	0	0	1	0	0	1	1	0	0	1	0	0
1	90340775	90939945	1	1	1	0	1	1	0	1	0	0	0	0	0	1	0	1	0	1	1	1	1	1	1	0	1	1	1	0	0	1	0	1	0	1	0	0	0	1	0	0	1	1	0	0	1	0	0
1	90939945	93078907	1	1	1	0	1	1	0	1	0	0	0	0	0	1	0	1	0	1	1	1	1	1	1	0	1	1	1	0	0	1	0	1	0	1	0	0	0	0	0	0	1	1	0	0	1	0	0
1	93078907	94094172	1	1	1	0	1	1	0	1	0	0	0	0	0	1	0	0	0	1	1	1	1	1	1	0	1	1	1	0	0	1	0	1	0	1	0	0	0	0	0	0	1	1	0	0	1	0	0
1	94094172	94684366	1	1	1	0	1	1	0	1	0	0	0	0	0	1	0	0	0	0	1	1	1	1	1	0	1	1	1	0	0	1	0	1	0	1	0	0	0	0	0	0	1	1	0	0	1	0	0
1	94684366	94916868	1	1	1	0	1	1	0	1	0	0	0	0	0	1	0	0	0	0	1	1	0	1	1	0	1	1	1	0	0	1	0	1	0	1	0	0	0	0	0	0	1	1	0	0	1	0	0
1	94916868	97411836	1	1	1	0	1	1	0	1	0	0	0	0	0	1	0	0	0	0	1	0	0	1	1	0	1	1	1	0	0	1	0	1	0	1	0	0	0	0	0	0	1	1	0	0	1	0	0
1	97411836	97844801	1	1	1	0	1	1	0	1	0	0	0	0	0	1	0	0	0	0	1	0	0	1	1	0	1	1	1	0	0	1	0	1	0	1	0	0	0	0	0	0	1	1	0	0	1	0	0
1	97844801	99010193	1	1	1	0	1	1	0	1	0	0	0	1	0	1	0	0	0	0	1	0	0	1	1	0	1	1	1	0	0	1	0	1	0	1	0	0	0	0	0	0	1	1	0	0	1	0	0
1	99010193	100131840	1	1	1	0	1	1	0	1	0	0	0	1	0	1	0	0	0	0	1	0	0	1	1	0	1	1	1	0	0	1	0	1	0	1	0	0	0	0	0	0	1	1	0	0	0	0	0
1	100131840	104922088	1	1	0	0	1	1	0	1	0	0	0	1	0	1	0	0	0	0	1	0	0	1	1	0	1	1	1	0	0	1	0	1	0	1	0	0	0	0	0	0	1	1	0	0	0	0	0
1	104922088	106326637	1	1	0	0	1	1	0	1	0	0	0	1	0	1	0	0	0	0	1	0	0	1	1	0	1	1	1	0	0	1	0	1	0	0	0	0	0	0	0	0	1	1	0	0	0	0	0
1	106326637	106696588	0	1	0	0	1	1	0	1	0	0	0	1	0	1	0	0	0	0	1	0	0	1	1	0	1	1	1	0	0	1	0	1	0	0	0	0	0	0	0	0	1	1	0	0	0	0	0
1	106696588	107246800	0	1	0	0	1	1	0	1	0	0	0	1	0	1	0	0	0	0	1	0	0	1	1	0	1	1	1	0	0	1	0	1	0	0	0	0	0	0	0	0	1	1	0	0	0	0	0
1	107246800	108992180	0	1	0	0	1	1	0	1	0	0	0	1	0	0	0	0	0	0	1	0	0	1	1	0	1	1	1	0	0	1	0	1	0	0	0	0	0	0	0	0	1	1	0	0	0	0	0
1	108992180	109230071	0	1	0	0	0	1	0	1	0	0	0	1	0	0	0	0	0	0	1	0	0	1	1	0	1	1	1	0	0	1	0	1	0	0	0	0	0	0	0	0	1	1	0	0	0	0	0
1	109230071	109742809	0	1	0	1	0	1	0	1	0	0	0	1	0	0	0	0	0	0	1	0	0	1	1	0	1	1	1	0	0	1	0	1	0	0	0	0	0	0	0	0	1	1	0	0	0	0	0
1	109742809	109787287	0	1	1	1	0	1	0	1	0	0	0	1	0	0	0	0	0	0	1	0	0	1	1	0	1	1	1	0	0	1	0	1	0	0	0	0	0	0	0	0	1	1	0	0	0	0	0
1	109787287	109832127	0	1	1	1	0	1	0	1	0	0	0	1	0	0	0	0	0	0	1	0	0	1	1	0	1	1	1	0	0	0	0	1	0	0	0	0	0	0	0	0	1	1	0	0	0	0	0
1	109832127	110133509	0	1	1	1	0	1	0	1	0	0	0	1	0	0	0	0	0	0	1	0	0	1	1	0	1	1	1	0	0	0	0	1	0	0	0	0	0	0	0	0	1	1	0	0	0	0	0
1	110133509	110151749	0	1	1	1	0	1	0	1	0	0	0	1	0	0	0	0	0	0	1	0	0	1	1	0	1	1	1	0	0	0	0	1	0	0	0	0	0	0	0	0	1	1	0	0	0	0	0
1	110151749	110195746	0	1	1	1	0	1	0	1	0	0	0	1	0	0	0	0	0	0	1	0	0	1	1	0	1	1	1	0	0	0	0	1	0	0	0	0	0	0	0	0	1	1	0	0	0	0	0
1	110195746	110212179	0	1	1	1	0	1	0	1	0	0	0	1	0	0	0	0	0	0	1	0	0	1	1	0	1	1	1	0	0	0	0	1	0	0	0	0	0	0	0	0	1	1	0	0	0	0	0
1	110212179	110214271	0	1	1	1	0	1	0	1	0	0	0	1	0	0	0	0	0	0	1	0	0	1	1	0	1	1	1	0	0	0	0	1	0	0	0	0	0	0	0	0	1	1	0	0	0	0	0
1	110214271	110215159	0	1	1	1	0	1	0	1	0	0	0	1	0	0	0	0	0	0	1	0	0	1	1	0	1	1	1	0	0	0	0	1	0	0	0	0	0	0	0	0	1	1	0	0	0	0	0
1	110215159	110215166	0	1	1	1	0	1	0	1	0	0	1	1	0	0	0	0	0	0	1	0	0	1	1	0	1	1	1	0	0	0	0	1	0	0	0	0	0	0	0	0	1	0	0	0	0	1	0
1	110215166	110216592	0	1	1	1	0	1	0	1	0	0	1	1	0	0	0	0	0	0	1	0	0	1	1	0	1	1	1	0	0	0	1	1	0	0	0	0	0	0	0	0	1	0	0	0	0	1	0
1	110216592	110230704	0	1	1	1	0	1	0	1	0	0	1	1	0	0	0	0	0	0	1	0	0	1	1	0	1	1	1	0	0	0	1	1	0	0	0	0	0	0	1	0	1	0	0	0	0	1	0
1	110230704	110240736	0	1	1	1	0	1	0	1	0	0	1	1	0	0	0	0	0	0	1	0	0	1	1	0	1	1	1	0	0	0	1	1	0	0	0	0	0	0	1	0	1	0	0	0	0	1	0
1	110240736	110241151	0	1	0	1	0	1	0	1	0	0	1	1	0	0	0	0	0	0	1	0	0	1	1	0	1	1	1	0	0	0	1	1	0	0	0	0	0	0	1	0	1	0	0	0	0	1	0
1	110241151	110250858	0	1	0	1	0	1	0	1	0	0	0	1	0	0	0	0	0	0	1	0	0	1	1	0	1	1	1	0	0	0	1	1	0	0	0	0	0	0	1	0	1	0	0	0	0	1	0
1	110250858	110251034	0	1	0	1	0	1	0	1	0	0	0	1	0	0	0	0	0	0	1	0	0	1	1	0	1	1	1	0	0	0	1	1	0	0	0	0	0	0	1	0	1	0	0	0	0	1	0
1	110251034	110252031	0	1	0	1	0	1	0	1	0	0	0	1	0	0	0	0	0	0	1	0	0	1	1	0	1	1	1	0	0	0	0	1	0	0	0	0	0	0	1	0	1	0	0	0	0	1	0
1	110252031	110252206	0	1	0	1	0	1	0	1	0	0	0	1	0	0	0	0	0	0	1	0	0	1	1	0	1	1	1	0	0	0	0	1	0	0	0	0	0	0	1	0	1	0	0	0	0	1	0
1	110252206	110255077	0	1	0	1	0	1	0	1	0	0	0	1	0	0	0	0	0	0	1	0	0	1	1	0	1	1	1	0	0	0	0	1	0	0	0	0	0	0	1	0	1	0	0	0	0	0	0
1	110255077	110255131	0	1	0	1	0	1	0	1	0	0	0	1	0	0	0	0	0	0	1	0	0	1	1	0	1	1	1	0	0	0	0	1	0	0	0	0	0	0	1	0	1	0	0	0	0	0	0
1	110255131	110255305	0	1	0	1	0	1	0	1	0	0	0	1	0	0	0	0	0	0	1	0	0	1	1	0	1	1	1	0	0	0	0	1	0	0	0	0	0	0	1	0	1	0	0	0	0	0	0
1	110255305	110256574	0	1	0	1	0	1	0	1	0	0	0	1	0	0	0	0	0	0	1	0	0	1	1	0	1	1	1	0	0	0	0	1	0	0	0	0	0	0	1	0	1	0	0	0	0	0	0
1	110256574	110258154	0	1	0	1	0	1	0	1	0	0	0	1	0	0	0	0	0	0	1	0	0	1	1	0	1	1	1	0	0	0	0	1	0	0	0	0	0	0	1	0	1	0	0	0	0	0	0
1	110258154	110265957	0	1	0	1	0	1	0	1	0	0	0	1	0	0	0	0	0	0	1	0	0	1	1	0	1	1	1	0	0	0	0	1	0	0	0	0	0	0	1	0	1	0	0	0	0	0	0
1	110265957	110268439	0	1	0	1	0	1	0	1	0	0	0	1	0	0	0	0	0	0	1	0	0	1	1	0	1	1	1	0	0	0	0	1	0	0	0	0	0	0	1	0	1	0	0	0	0	0	0
1	110268439	110270371	0	1	0	1	0	1	0	1	0	0	0	1	0	0	0	0	0	0	1	0	0	1	1	0	1	1	1	0	0	0	0	1	0	0	0	0	0	0	1	0	1	0	0	0	0	0	0
1	110270371	110294672	0	1	0	1	0	1	0	1	0	0	0	1	0	0	0	0	0	0	1	0	0	1	1	0	1	1	1	0	0	0	0	1	0	0	0	0	0	0	1	0	1	1	0	0	0	0	0
1	110294672	111065313	0	1	0	1	0	1	0	1	0	0	0	1	0	0	0	0	0	0	1	0	0	1	1	0	1	1	1	0	0	0	0	1	0	0	0	0	0	0	0	0	1	1	0	0	0	0	0
1	111065313	111283276	0	1	0	0	0	1	0	1	0	0	0	1	0	0	0	0	0	0	1	0	0	1	1	0	1	1	1	0	0	0	0	1	0	0	0	0	0	0	0	0	1	1	0	0	0	0	0
1	111283276	111454931	0	1	0	0	0	1	0	1	0	0	0	1	0	0	0	0	0	0	1	0	0	1	1	0	1	1	0	0	0	0	0	1	0	0	0	0	0	0	0	0	1	1	0	0	0	0	0
1	111454931	111655382	0	1	0	0	1	1	0	1	0	0	0	1	0	0	0	0	0	0	1	0	0	1	1	0	1	1	0	0	0	0	0	1	0	0	0	0	0	0	0	0	1	1	0	0	0	0	0
1	111655382	111703704	1	1	0	0	1	1	0	1	0	0	0	1	0	0	0	0	0	0	1	0	0	1	1	0	1	1	0	0	0	0	0	1	0	0	0	0	0	0	0	0	1	1	0	0	0	0	0
1	111703704	111844722	1	1	0	0	0	1	0	1	0	0	0	1	0	0	0	0	0	0	1	0	0	1	1	0	1	1	0	0	0	0	0	1	0	0	0	0	0	0	0	0	1	1	0	0	0	0	0
1	111844722	112362951	1	1	0	0	0	1	0	1	0	0	0	1	0	0	0	1	0	0	1	0	0	1	1	0	1	1	0	0	0	0	0	1	0	0	0	0	0	0	0	0	1	1	0	0	0	0	0
1	112362951	112406864	1	1	0	0	0	1	0	1	0	0	0	1	0	0	0	0	0	0	1	0	0	1	1	0	1	1	0	0	0	0	0	1	0	0	0	0	0	0	0	0	1	1	0	0	0	0	0
1	112406864	112568694	1	1	0	0	0	1	0	1	0	0	0	1	0	0	0	0	0	0	1	0	0	1	1	0	1	1	0	0	0	0	0	1	0	0	0	0	0	0	0	0	1	1	0	0	0	0	0
1	112568694	112791936	1	1	0	0	0	1	0	1	0	0	0	1	0	0	0	0	0	0	1	0	0	1	1	0	1	1	0	0	0	0	0	1	0	0	0	0	0	0	0	0	1	1	0	0	0	0	0
1	112791936	112949357	1	1	0	0	0	1	0	1	0	0	0	1	0	0	0	0	0	0	1	0	0	1	1	0	1	1	0	0	0	0	0	1	0	0	0	0	0	0	0	0	1	1	0	0	0	0	0
1	112949357	113061225	1	1	0	0	0	1	0	1	0	0	0	1	0	0	0	0	0	0	1	0	0	1	1	0	1	1	0	0	0	1	0	1	0	0	0	0	0	0	0	0	1	1	0	0	0	0	0
1	113061225	113276152	1	1	0	0	0	1	0	1	0	0	0	1	0	0	0	0	0	0	1	0	0	1	1	0	1	1	0	0	0	1	0	1	0	0	0	0	0	0	0	0	1	1	0	0	0	0	0
1	113276152	113593989	1	1	0	0	0	1	0	1	0	0	0	1	0	0	0	0	0	0	1	0	0	1	1	0	1	1	0	0	0	1	0	1	0	0	0	0	0	0	0	0	1	1	0	0	0	0	0
1	113593989	113648730	1	1	0	0	0	1	0	1	0	0	0	1	0	0	0	0	0	0	1	0	0	1	1	0	1	1	0	0	0	1	0	1	0	0	0	0	0	0	0	0	1	1	0	0	0	0	0
1	113648730	113789271	1	1	0	0	0	1	0	1	0	0	0	1	0	0	0	0	0	0	1	0	0	1	1	0	1	1	0	0	0	1	0	1	0	0	0	0	0	0	0	0	1	1	0	0	0	0	0
1	113789271	114512531	1	1	0	0	0	1	0	1	0	0	0	1	0	0	0	0	0	0	1	0	0	1	1	0	1	1	0	0	0	1	0	1	0	0	0	0	0	0	0	0	1	1	0	0	0	0	0
1	114512531	115080439	1	1	0	0	0	1	0	1	0	0	0	1	0	0	0	0	0	0	1	0	0	1	1	0	1	1	0	0	0	1	0	1	0	0	0	0	0	0	0	0	1	1	0	0	0	0	0
1	115080439	115391590	1	1	0	0	0	1	0	1	0	0	0	1	0	1	0	0	0	0	1	0	0	1	1	0	1	1	0	0	0	1	0	1	0	0	0	0	0	0	0	0	1	1	0	0	0	0	0
1	115391590	115637108	1	1	0	0	0	1	0	1	0	0	0	1	0	1	0	0	0	0	1	0	0	1	1	0	1	1	0	0	0	0	0	1	0	0	0	0	0	0	0	0	1	1	0	0	0	0	0
1	115637108	116796191	1	0	0	0	0	1	0	1	0	0	0	1	0	1	0	0	0	0	1	0	0	1	1	0	1	1	0	0	0	0	0	1	0	0	0	0	0	0	0	0	1	1	0	0	0	0	0
1	116796191	117192687	1	1	0	0	0	1	0	1	0	0	0	1	0	1	0	0	0	0	1	0	0	1	1	0	1	1	0	0	0	0	0	1	0	0	0	0	0	0	0	0	1	1	0	0	0	0	0
1	117192687	119658426	1	1	0	0	0	1	0	1	0	0	0	1	0	1	0	0	0	0	1	0	0	1	1	0	1	1	0	0	0	0	0	1	0	0	0	0	0	0	0	0	1	1	0	0	0	0	0
1	119658426	119900470	1	1	0	0	0	1	0	1	0	0	0	1	0	1	1	0	0	0	1	0	0	1	1	0	1	1	0	0	0	0	0	1	0	0	0	0	0	0	0	0	1	1	0	0	0	0	0
1	119900470	120326851	1	1	0	0	0	1	0	1	0	0	0	1	0	1	1	0	0	0	1	0	0	1	1	0	1	1	0	0	0	0	0	1	0	0	0	0	0	0	0	0	1	0	0	0	0	0	0
1	120326851	1.32622e+08	1	1	0	0	0	1	0	1	0	0	0	1	0	1	1	0	0	0	1	0	0	1	1	0	1	1	0	0	0	0	0	1	0	0	1	0	0	0	0	0	1	0	0	0	0	0	0
1	1.32622e+08	132665782	1	1	0	0	0	1	0	1	0	0	0	1	0	1	1	0	0	0	1	0	0	1	1	0	1	1	1	0	0	0	0	1	0	0	1	0	0	0	0	0	1	0	0	0	0	0	0
1	132665782	1.32714e+08	1	1	0	0	0	1	0	1	0	0	0	1	0	1	1	0	0	0	1	0	0	1	1	0	1	1	1	0	0	0	0	1	0	0	1	0	0	0	0	0	0	0	0	0	0	0	0
1	1.32714e+08	1.33064e+08	1	1	0	0	0	1	0	1	0	0	0	1	0	1	1	0	0	0	1	0	0	1	1	0	1	1	1	0	0	0	0	1	0	0	1	0	0	0	0	0	0	0	0	0	0	0	0
1	1.33064e+08	133113518	1	1	0	0	0	1	0	1	1	0	0	1	0	0	1	1	1	0	1	0	1	1	0	0	1	1	1	0	0	0	0	1	0	0	1	0	0	0	0	0	0	0	0	0	0	0	0
1	133113518	1.33122e+08	1	1	0	0	0	1	0	1	1	0	0	1	0	0	1	1	1	0	1	0	1	1	0	0	1	1	1	0	0	0	0	1	0	0	1	0	0	0	0	0	0	0	0	0	1	0	0
1	1.33122e+08	133122838	1	1	0	0	0	1	0	1	1	0	0	1	0	0	1	1	1	0	1	0	1	1	0	0	1	1	1	0	0	0	0	1	0	0	1	0	0	0	0	0	0	1	0	0	1	0	0
1	133122838	1.33222e+08	1	1	0	0	1	0	0	1	1	0	0	1	0	0	1	1	1	0	1	1	1	1	0	0	1	1	1	0	0	0	0	1	0	0	1	0	0	0	0	0	0	1	0	0	1	0	0
1	1.33222e+08	133312872	1	0	0	0	1	0	0	1	1	0	0	1	0	0	1	1	1	0	1	1	1	1	0	0	1	1	1	0	0	0	0	1	0	0	1	0	1	0	0	0	0	1	0	0	1	0	0
1	133312872	1.33363e+08	1	0	0	0	1	0	0	1	1	0	0	1	0	0	1	1	1	0	1	1	1	1	0	0	1	1	1	0	0	0	0	1	0	0	1	0	1	0	1	0	0	1	0	0	1	0	0
1	1.33363e+08	133371127	1	0	0	0	1	0	0	1	1	0	0	1	0	0	1	1	1	0	1	1	1	1	0	0	1	1	1	0	0	0	0	1	0	0	0	0	1	0	1	0	0	1	0	0	1	0	0
1	133371127	146033510	1	0	0	0	1	0	0	1	1	0	0	1	0	0	1	1	1	0	1	1	1	1	0	0	1	1	1	0	0	0	0	1	0	0	0	0	1	0	1	1	0	1	0	1	1	0	0
1	146033510	151409888	1	0	0	0	1	0	0	1	1	0	0	1	0	0	1	1	1	0	1	1	1	1	0	0	1	1	1	0	0	0	0	1	0	0	0	0	1	1	1	1	0	1	0	1	1	0	0
1	151409888	151808042	1	0	0	0	1	0	0	1	1	0	0	1	0	0	1	1	1	0	1	1	1	1	0	0	1	1	1	0	0	0	0	1	1	0	0	0	1	1	1	1	0	1	0	1	1	0	0
1	151808042	151925161	1	0	0	0	1	0	0	1	1	0	0	1	0	0	1	1	1	0	1	1	1	1	0	0	1	1	1	0	0	0	0	1	1	0	0	0	1	0	1	1	0	1	0	1	1	0	0
1	151925161	153891032	1	0	0	0	1	0	0	1	1	0	0	1	0	1	1	1	1	0	1	1	1	1	0	0	1	1	1	0	0	0	0	1	1	0	0	0	1	0	1	1	0	1	0	1	1	0	0
1	153891032	153938528	1	0	0	0	1	0	0	1	1	0	0	1	0	1	0	1	1	0	1	1	1	1	0	0	1	1	1	0	0	0	0	1	1	0	0	0	1	0	1	1	0	1	0	1	1	0	0
1	153938528	155100792	1	0	0	0	1	0	0	1	1	0	0	1	0	1	0	1	1	0	1	1	1	1	0	0	1	1	1	0	0	0	0	1	1	0	0	0	1	0	1	1	0	1	0	1	1	0	0
1	155100792	155640636	0	0	0	0	1	0	0	1	1	0	0	1	0	1	0	1	1	0	1	1	1	1	0	0	1	1	1	0	0	0	0	1	1	0	0	0	1	0	1	1	0	1	0	1	1	0	0
1	155640636	155827562	0	0	0	0	1	0	0	1	1	0	0	1	0	1	0	1	1	0	1	1	1	1	0	0	1	1	1	0	0	1	0	1	1	0	0	0	1	0	1	1	0	1	0	1	1	0	0
1	155827562	156498419	0	0	0	0	1	0	0	1	1	0	0	1	0	1	0	1	1	0	1	1	1	1	0	0	1	1	1	1	0	1	0	1	1	0	0	0	1	0	1	1	0	1	0	1	1	0	0
1	156498419	156742745	0	0	0	0	1	0	0	1	1	0	0	1	0	1	0	1	1	0	1	1	1	1	0	0	1	1	1	1	0	1	0	1	1	0	0	0	1	0	1	1	0	1	0	1	1	0	0
1	156742745	156935583	0	0	0	0	1	0	1	1	1	0	0	1	0	1	0	1	1	0	1	1	1	1	0	0	1	1	1	1	0	1	0	1	1	0	0	0	1	0	1	1	0	1	0	1	1	0	0
1	156935583	157582184	0	0	0	0	1	0	1	1	1	0	1	1	0	1	0	1	1	0	1	1	1	1	0	0	1	1	1	1	0	1	0	1	1	0	0	0	1	0	1	1	0	1	0	1	1	0	0
1	157582184	158284521	0	0	0	0	1	0	1	1	1	0	1	1	0	1	0	1	1	0	1	1	1	1	0	0	1	1	1	1	0	1	0	1	1	0	0	0	1	0	1	1	0	1	0	1	1	0	0
1	158284521	158551781	0	0	0	0	1	0	1	1	1	0	1	1	0	1	0	1	1	0	1	1	1	1	0	0	1	1	1	1	0	0	0	1	1	0	0	0	1	0	1	1	0	1	0	1	1	0	0
1	158551781	158569981	0	0	0	0	1	0	1	1	1	0	1	1	0	1	0	1	1	0	1	1	1	1	0	0	1	1	1	1	0	0	0	1	1	0	0	0	1	0	1	1	0	1	0	1	1	0	0
1	158569981	158975543	0	0	0	0	1	0	1	1	1	0	1	1	0	0	0	1	1	0	1	1	1	1	0	0	1	1	1	1	0	0	0	1	1	0	0	0	1	0	1	1	0	1	0	1	1	0	0
1	158975543	159004383	0	0	0	0	1	0	1	1	1	0	1	1	0	0	0	1	1	0	1	1	1	1	0	0	1	1	1	1	0	1	0	1	1	0	0	0	1	0	1	1	0	1	0	1	1	0	0
1	159004383	159496181	0	0	0	0	1	0	1	1	1	0	1	1	0	0	0	1	1	0	1	1	1	1	0	0	1	1	1	1	0	1	0	1	1	0	0	0	1	0	1	1	0	1	0	0	1	0	0
1	159496181	159931569	1	0	0	0	1	0	1	1	1	0	1	1	0	0	0	1	1	0	1	1	1	1	0	0	1	1	1	1	0	1	0	1	1	0	0	0	1	0	1	1	0	1	0	0	1	0	0
1	159931569	160044500	1	0	0	0	1	0	1	1	1	0	1	1	0	0	0	1	1	0	1	1	1	1	0	0	1	1	1	1	0	1	0	1	1	0	0	0	1	0	1	1	0	1	0	0	1	0	0
1	160044500	160218755	1	0	0	0	1	0	1	1	1	0	1	1	0	0	0	1	1	0	1	1	1	1	0	0	1	1	1	1	0	1	0	1	1	0	0	0	1	0	1	1	0	1	0	0	1	0	0
1	160218755	161767736	1	0	0	0	1	0	1	1	1	0	1	1	0	0	0	1	1	0	0	1	1	1	0	0	1	1	1	1	0	1	0	1	1	0	0	0	1	0	1	1	0	1	0	0	1	0	0
1	161767736	161946792	0	0	0	0	1	0	1	1	1	0	1	1	0	0	0	1	1	0	0	1	1	1	0	0	1	1	1	1	0	1	0	1	1	0	0	0	1	0	1	1	0	1	0	0	1	0	0
1	161946792	162107803	0	0	0	0	1	0	1	1	1	0	1	1	0	0	0	1	1	0	1	1	1	1	0	0	1	1	1	1	0	1	0	1	1	0	0	0	1	0	1	1	0	1	0	0	1	0	0
1	162107803	163105977	0	0	0	0	1	0	1	1	1	0	1	1	0	1	0	1	1	0	1	1	1	1	0	0	1	1	1	1	0	1	0	1	1	0	0	0	1	0	1	1	0	1	0	0	1	0	0
1	163105977	163614488	0	0	0	0	1	0	1	1	1	0	1	1	0	1	0	1	1	0	1	1	1	1	0	0	1	1	1	1	0	1	0	1	1	0	0	0	1	0	1	1	0	1	0	0	1	0	0
1	163614488	163624663	0	0	1	0	1	0	1	1	1	0	1	1	0	1	0	1	1	0	1	1	1	1	0	0	1	1	1	1	0	1	0	1	1	0	0	0	1	0	1	1	0	1	0	0	1	0	0
1	163624663	163837641	0	0	1	0	1	0	1	1	1	0	1	1	0	1	0	1	1	0	1	1	1	1	0	0	1	1	1	1	0	1	0	1	0	0	0	0	1	0	1	1	0	1	0	0	1	0	0
1	163837641	166654209	0	0	1	0	1	0	1	1	1	0	1	1	0	1	0	1	1	0	1	1	0	1	0	0	1	1	1	1	0	1	0	1	0	0	0	0	1	0	1	1	0	1	0	0	1	0	0
1	166654209	167307036	0	0	1	0	1	0	1	1	1	0	1	1	0	1	0	1	1	0	1	1	0	1	0	0	1	1	1	1	1	1	0	1	0	0	0	0	1	0	1	1	0	1	0	0	1	0	0
1	167307036	167405558	1	0	1	0	1	0	1	1	1	0	1	1	0	1	0	1	1	0	1	1	0	1	0	0	1	1	1	1	1	1	0	1	0	0	0	0	1	0	1	1	0	1	0	0	1	0	0
1	167405558	168112427	1	0	1	0	1	0	1	1	1	0	1	1	0	1	0	1	1	0	1	1	0	1	0	0	1	1	1	1	1	0	0	1	0	0	0	0	1	0	1	1	0	1	0	0	1	0	0
1	168112427	169465169	1	0	1	0	1	0	1	1	1	0	1	1	0	1	0	1	1	0	1	1	0	1	0	0	1	1	1	1	1	0	0	1	0	0	0	0	1	0	1	1	0	1	0	1	1	0	0
1	169465169	170946759	1	0	0	0	1	0	1	1	1	0	1	1	0	1	0	1	1	0	1	1	0	1	0	0	1	1	1	1	1	0	0	1	0	0	0	0	1	0	1	1	0	1	0	1	1	0	0
1	170946759	174751180	1	0	0	0	1	0	0	1	1	0	1	1	0	1	0	1	1	0	1	1	0	1	0	0	1	1	1	1	1	0	0	1	0	0	0	0	1	0	1	1	0	1	0	1	1	0	0
1	174751180	177973217	1	0	0	0	1	0	0	1	1	0	1	1	0	1	0	1	1	0	1	1	0	1	0	0	1	1	1	1	1	0	0	1	0	0	0	0	1	0	0	1	0	1	0	1	1	0	0
1	177973217	180207250	0	0	0	0	1	0	0	1	1	0	1	1	0	1	0	1	1	0	1	1	0	1	0	0	1	1	1	1	1	0	0	1	0	0	0	0	1	0	0	1	0	1	0	1	1	0	0
1	180207250	180659823	0	0	0	0	1	0	0	1	1	0	1	1	0	1	0	1	1	0	1	1	0	1	0	0	1	1	1	1	1	0	0	1	0	0	0	0	1	0	0	1	0	1	0	1	1	0	0
1	180659823	181026568	0	0	0	0	1	0	0	1	1	0	1	1	0	1	0	1	0	0	1	1	0	1	0	0	1	1	1	1	1	0	0	1	0	0	0	0	1	0	0	1	0	1	0	1	1	0	0
1	181026568	182248904	0	0	0	0	1	0	0	1	1	0	1	1	0	1	0	1	0	0	1	1	0	1	0	0	1	1	1	1	1	0	0	1	0	0	0	0	1	0	0	1	0	1	0	1	1	0	0
1	182248904	184619505	0	0	0	0	1	0	0	1	1	0	1	1	0	1	0	1	0	0	1	1	0	1	0	0	1	1	1	1	1	0	0	1	0	0	0	0	1	0	0	1	0	1	0	1	1	0	0
1	184619505	184795271	0	0	0	0	1	0	0	1	1	0	1	1	0	1	0	1	0	0	1	1	0	1	0	0	1	1	1	1	1	0	0	1	0	0	0	0	1	0	1	1	0	1	0	1	1	0	0
1	184795271	187349472	0	0	0	0	1	0	0	1	1	0	1	1	0	1	0	1	0	0	1	1	1	1	0	0	1	1	1	1	1	0	0	1	0	0	0	0	1	0	1	1	0	1	0	1	1	0	0
1	187349472	194773440	0	0	0	0	1	0	0	1	1	0	1	1	0	1	0	0	0	0	1	1	1	1	0	0	1	1	1	1	1	0	0	1	0	0	0	0	1	0	1	1	0	1	0	1	1	0	0
1	194773440	196320733	0	0	0	0	1	0	0	1	1	0	1	1	0	1	0	0	0	0	1	1	1	1	0	0	1	1	1	1	1	0	0	1	0	0	0	0	1	0	1	1	0	1	0	0	1	0	0
1	196320733	196883473	0	0	0	0	1	0	0	1	1	0	1	1	0	1	0	0	0	0	1	1	1	1	0	0	1	1	1	1	1	0	0	1	0	0	0	0	0	0	1	1	0	1	0	0	1	0	0
1	196883473	199907488	0	0	0	0	1	0	0	1	1	0	1	1	0	1	0	0	0	0	1	1	1	1	0	0	1	1	1	1	1	0	0	1	1	0	0	0	0	0	1	1	0	1	0	0	1	0	0
1	199907488	200002068	0	0	0	0	1	0	0	1	1	0	1	1	0	1	0	0	0	0	1	1	1	1	0	0	1	1	1	1	1	0	0	1	1	0	0	1	0	0	1	1	0	1	0	0	1	0	0
1	200002068	201840360	0	0	0	0	1	0	0	1	1	0	1	1	0	1	0	0	0	0	1	1	1	1	0	0	1	1	1	1	1	0	0	1	1	0	0	1	0	0	0	1	0	1	0	0	1	0	0
1	201840360	202422764	0	0	0	0	1	0	0	1	1	0	1	1	0	1	0	0	0	0	1	1	1	1	0	0	1	1	1	1	1	0	0	1	1	0	0	1	0	0	0	1	0	1	0	0	1	0	0
1	202422764	204692945	0	0	0	0	1	0	0	1	1	0	1	1	0	1	0	0	0	0	1	1	1	1	0	0	1	1	1	1	1	0	0	1	1	0	0	1	0	1	0	1	0	1	0	0	1	0	0
1	204692945	205561004	0	0	0	0	1	0	0	1	1	0	1	1	0	1	0	0	0	0	1	1	1	1	0	0	1	1	1	1	1	0	0	1	1	0	0	1	0	1	0	1	0	1	0	0	1	0	0
1	205561004	205769800	0	0	0	0	1	0	0	1	1	0	1	1	0	1	0	0	0	0	1	1	1	1	0	0	1	1	1	1	1	0	0	1	1	0	0	1	0	1	0	1	0	1	0	0	1	0	0
1	205769800	206653122	0	0	0	0	1	0	0	1	1	0	1	1	0	1	0	0	0	0	1	1	1	1	0	0	1	1	1	1	1	0	0	1	1	0	0	1	0	1	0	1	0	1	0	0	1	0	0
1	206653122	209069583	0	0	0	0	1	0	0	1	1	0	1	1	0	1	0	0	0	0	1	1	1	1	0	0	1	1	1	1	1	0	0	1	1	0	0	1	0	1	0	1	0	1	0	0	1	0	0
1	209069583	209892058	0	0	0	0	1	0	0	1	1	0	1	1	0	1	0	0	0	0	1	1	1	1	0	0	1	1	1	1	1	0	0	1	1	0	0	1	0	1	0	1	0	1	0	0	1	0	0
1	209892058	210586345	0	0	0	0	1	0	0	1	1	0	1	1	0	1	0	0	0	0	1	1	1	1	0	0	1	1	1	1	1	0	0	1	1	0	0	1	0	1	0	1	0	1	0	1	1	0	0
1	210586345	213001837	0	0	0	0	1	0	0	1	1	0	1	1	0	1	0	0	0	0	1	1	1	1	0	0	1	1	1	1	1	0	0	1	1	0	0	1	0	1	0	1	0	1	0	1	1	0	0
1	213001837	213920004	0	0	0	0	1	0	0	1	1	0	1	1	0	1	0	0	0	0	1	1	1	1	0	0	1	1	1	1	1	0	0	1	1	0	0	1	0	1	0	1	0	1	0	1	1	0	0
1	213920004	215130423	0	0	0	0	1	0	0	1	1	0	1	1	0	1	0	0	0	0	1	1	1	1	0	0	1	1	1	1	1	0	0	1	1	0	0	1	0	1	0	1	0	1	0	1	1	0	0
1	215130423	215850025	0	0	0	0	1	0	0	1	1	0	1	1	0	1	0	0	0	0	1	1	1	1	0	0	1	1	1	1	1	0	0	1	1	0	0	1	0	1	0	1	0	1	0	1	1	0	0
1	215850025	218600854	0	0	0	0	1	0	0	1	1	0	1	1	0	1	0	0	0	0	1	1	1	1	0	0	1	1	1	1	1	0	0	1	1	0	0	1	0	1	0	1	0	1	0	1	1	0	0
1	218600854	218601378	0	0	0	0	1	0	0	1	1	0	1	1	0	1	0	0	0	0	1	1	1	1	0	0	1	1	1	1	1	0	0	1	1	0	0	0	0	1	0	1	0	1	0	1	1	0	0
1	218601378	222021183	0	0	0	0	1	0	0	1	1	0	1	1	0	1	0	0	0	0	1	1	1	1	0	0	1	1	1	1	1	0	0	1	1	0	0	0	0	1	0	1	0	1	0	1	1	0	0
1	222021183	223555387	0	0	0	0	1	0	0	1	1	0	1	1	0	1	0	0	0	0	1	1	1	1	0	0	1	1	1	1	1	0	0	1	1	0	0	0	0	1	0	1	0	1	0	1	1	0	0
1	223555387	223621332	0	0	0	0	1	0	0	1	1	0	1	1	0	1	0	0	0	0	1	1	1	1	0	0	1	1	1	1	1	0	0	1	1	0	0	0	0	1	0	1	0	1	0	1	1	0	0
1	223621332	223707849	0	0	0	0	1	0	0	1	1	0	1	1	0	1	0	0	0	0	1	1	1	1	0	0	1	1	1	1	1	0	0	1	1	0	0	0	0	1	0	1	0	1	0	1	1	0	0
1	223707849	224240190	0	0	0	0	1	0	0	1	1	0	1	1	0	1	0	0	0	0	1	1	1	1	0	0	1	1	1	1	1	0	0	1	1	0	0	0	0	1	0	1	0	1	0	1	1	0	0
1	224240190	224901966	0	0	0	0	1	0	0	1	1	0	1	1	0	1	0	0	0	0	1	1	1	1	0	0	1	1	1	1	1	0	0	1	1	0	0	0	0	1	0	1	0	1	0	1	1	0	0
1	224901966	230682192	0	0	0	0	1	0	0	1	1	0	1	1	0	1	0	0	0	0	1	1	1	1	0	0	1	1	1	1	1	0	0	1	1	0	0	0	0	1	0	1	0	1	0	1	1	0	0
1	230682192	230769839	0	0	0	0	1	0	0	1	1	0	1	1	0	1	0	0	0	0	1	1	1	1	0	0	1	1	1	1	1	0	0	1	1	0	0	0	0	1	0	1	0	1	0	1	1	0	0
1	230769839	232671355	0	0	0	0	1	0	0	1	1	0	1	1	0	1	0	0	0	0	1	1	1	1	0	0	1	1	1	1	1	0	0	1	1	0	0	0	0	1	0	1	0	1	0	1	1	0	0
1	232671355	233049339	0	0	0	0	1	0	0	1	1	0	1	1	0	1	0	0	0	0	1	1	1	1	0	0	1	1	1	1	1	0	0	1	1	0	0	0	0	1	0	1	0	1	0	1	1	0	0
1	233049339	235721669	0	0	0	0	1	0	0	1	1	0	1	1	0	1	0	0	0	0	1	1	1	1	0	0	1	1	1	1	1	0	0	1	1	0	0	0	0	1	0	1	0	1	0	1	1	0	0
1	235721669	236623116	0	0	0	0	1	0	0	1	1	0	1	1	0	1	0	0	0	0	1	1	1	1	0	0	1	1	1	1	1	0	0	1	1	0	0	0	0	1	0	1	0	1	0	1	1	0	0
1	236623116	236681999	0	0	0	0	1	0	0	1	1	0	1	1	0	1	0	0	0	0	1	1	1	1	0	0	1	1	1	1	1	0	0	1	1	0	0	0	0	1	0	1	0	1	0	1	1	0	0
1	236681999	237195314	0	0	0	0	1	0	0	1	1	0	1	1	0	1	0	0	0	0	1	1	1	1	0	0	1	1	1	1	1	0	0	1	1	0	0	0	0	1	0	1	0	1	0	1	1	0	0
1	237195314	237426805	0	0	0	0	1	0	0	1	1	0	1	1	0	1	0	0	0	0	1	1	1	1	0	0	1	1	1	1	1	0	0	1	1	0	0	0	0	1	0	1	0	1	0	1	1	0	0
1	237426805	237754259	0	0	0	0	1	0	0	1	1	0	1	1	0	1	0	0	0	0	1	1	1	1	0	0	1	1	1	1	1	0	0	1	0	0	0	0	0	1	0	1	0	1	0	1	1	0	0
1	237754259	239142330	0	0	0	0	1	0	0	1	1	0	1	1	0	1	0	0	0	0	1	1	1	1	0	0	1	1	1	1	1	0	0	1	0	0	0	0	0	1	0	1	0	1	0	1	1	0	0
1	239142330	239570294	0	0	0	0	1	0	0	1	1	0	1	1	0	1	0	0	0	0	1	1	1	1	0	0	1	1	1	1	1	0	0	1	0	0	0	0	0	1	0	1	0	1	0	1	0	0	0
1	239570294	240587754	0	0	0	0	1	0	0	1	1	0	1	1	0	1	0	0	0	0	1	1	1	1	0	0	1	1	1	1	1	0	0	1	0	0	0	0	0	1	0	1	0	1	0	0	0	0	0
1	240587754	243211977	0	0	0	0	1	0	0	1	1	0	1	1	0	1	0	0	0	0	1	1	1	1	0	0	1	1	1	1	1	0	0	1	0	0	0	0	0	1	0	1	0	1	0	0	1	0	0
1	243211977	246182976	0	0	0	0	1	0	0	1	1	0	1	1	0	1	0	0	0	0	1	1	1	1	0	0	1	1	1	1	1	0	0	1	0	0	0	0	0	1	0	1	0	1	0	1	1	0	0
1	246182976	246346991	0	0	0	0	1	0	0	1	1	0	1	1	0	1	0	0	0	0	1	1	1	1	0	0	1	1	1	1	1	0	0	1	0	0	0	0	0	1	0	1	0	1	0	1	1	0	0
1	246346991	246588053	0	0	0	0	1	0	0	1	1	0	1	1	0	1	0	0	0	0	1	1	1	1	0	0	1	1	1	1	1	0	0	1	0	0	0	0	0	1	1	1	0	1	0	1	1	0	0
1	246588053	246790812	0	0	0	0	1	0	0	1	1	0	1	1	0	1	0	0	0	0	1	1	1	1	0	0	1	1	1	1	1	1	0	1	0	0	0	0	0	1	1	1	0	1	0	1	1	0	0
1	246790812	247211170	0	0	0	0	1	0	0	1	1	0	1	1	0	1	0	0	0	0	1	1	1	1	0	0	1	1	1	1	1	1	0	1	0	0	0	0	0	1	1	1	0	1	0	1	1	0	0
1	247211170	248365616	0	0	0	0	1	0	0	1	1	0	1	1	0	1	0	0	0	0	1	1	1	1	0	0	1	1	1	1	1	0	0	1	0	0	0	0	0	1	1	1	0	1	0	1	1	0	0
1	248365616	248381098	0	0	0	0	1	0	0	1	1	0	1	1	0	1	0	0	0	0	1	1	1	1	0	0	1	1	1	1	1	0	0	1	0	0	0	0	0	1	1	1	0	1	0	1	1	0	0
1	248381098	248509182	0	0	0	0	1	0	0	1	1	0	1	1	0	1	0	0	0	0	1	1	1	1	0	0	1	1	1	1	1	0	0	1	0	0	0	0	0	1	1	1	0	1	0	1	1	0	0
1	248509182	248524262	0	0	0	0	1	0	0	1	1	0	1	1	0	1	0	0	0	0	1	1	1	1	0	0	1	1	1	1	1	0	0	1	0	0	0	0	0	1	1	1	0	1	0	1	1	0	0
1	248524262	248577691	0	0	0	0	1	0	0	1	1	0	1	1	0	1	0	0	0	0	1	1	1	1	0	0	1	1	1	1	1	0	0	1	0	0	0	0	0	1	1	1	0	1	0	1	1	0	0
1	248577691	248756616	0	0	0	0	1	0	0	1	1	0	1	1	0	1	0	0	0	0	1	1	1	1	0	0	1	1	1	1	1	0	0	1	0	0	0	0	0	1	1	1	0	1	0	1	1	0	0
1	248756616	248789822	0	0	0	0	1	0	0	1	1	0	1	1	0	1	0	0	0	0	1	1	1	1	0	0	1	1	1	1	1	0	0	1	0	0	0	0	0	1	1	1	0	1	0	1	1	0	0
1	248789822	248813749	0	0	0	0	1	0	0	1	1	0	1	1	0	1	0	0	0	0	1	1	1	1	0	0	1	1	1	1	1	0	0	1	0	0	0	0	0	1	1	1	0	1	0	1	1	0	0
1	248813749	248901933	0	0	0	0	1	0	0	1	1	0	1	1	0	1	0	0	0	0	1	1	1	1	0	0	1	1	1	1	1	0	0	1	0	0	0	0	0	1	1	1	0	1	0	1	1	0	0
1	248901933	249076023	0	0	0	0	1	0	0	1	1	0	1	1	0	1	0	0	0	0	1	1	1	1	0	0	1	1	1	1	1	0	0	1	0	0	0	0	0	1	1	1	0	1	0	1	1	0	0
1	249076023	249077807	0	0	0	0	1	0	0	1	1	0	1	1	0	1	0	0	0	0	1	1	1	1	0	0	1	1	1	1	1	0	0	1	0	0	0	0	0	1	1	1	0	1	0	1	1	0	0
1	249077807	249081330	0	0	0	0	1	0	0	1	1	0	1	1	0	1	0	0	0	0	1	1	1	1	0	0	1	1	1	1	1	0	0	1	0	0	0	0	0	1	1	1	0	1	0	1	1	0	0
1	249081330	249087327	0	0	0	0	1	0	0	1	1	0	1	1	0	1	0	0	0	0	1	1	1	1	0	0	1	1	1	1	1	0	0	1	0	0	0	0	0	1	1	1	0	1	0	1	1	0	0
1	249087327	249099312	0	0	0	0	1	0	0	1	1	0	1	1	0	1	0	0	0	0	1	1	1	1	0	0	1	1	1	1	1	0	0	1	0	0	0	0	0	1	1	1	0	1	0	1	1	0	0
1	249099312	249101457	0	0	0	0	1	0	0	1	1	0	1	1	0	1	0	0	0	0	1	1	1	1	0	0	1	1	1	1	1	0	0	1	0	0	0	0	0	1	1	1	0	1	0	1	1	0	0
1	249101457	249128708	0	0	0	0	1	0	0	1	1	0	1	1	0	1	0	0	0	0	1	1	1	1	0	0	1	1	1	1	1	0	0	1	0	0	0	0	0	1	1	1	0	1	0	1	1	0	0
1	249128708	249155995	0	0	0	0	1	0	0	1	1	0	1	1	0	1	0	0	0	0	1	1	1	1	0	0	1	1	1	1	1	0	0	1	0	0	0	0	0	1	1	1	0	1	0	1	1	0	0
1	249155995	249156463	0	0	0	0	1	0	0	1	1	0	1	1	0	1	0	0	0	0	1	1	1	1	0	0	1	1	1	1	1	0	0	1	0	0	0	0	0	1	1	1	0	1	0	1	1	0	0
1	249156463	249159596	0	0	0	0	1	0	0	1	1	0	1	1	0	1	0	0	0	0	1	1	1	1	0	0	1	1	1	1	1	0	0	1	0	0	0	0	0	1	1	1	0	1	0	1	1	0	0
1	249159596	249166241	0	0	0	0	1	0	0	1	1	0	1	1	0	1	0	0	0	0	1	1	1	1	0	0	1	1	1	1	1	0	0	1	0	0	0	0	0	1	1	1	0	1	0	1	1	0	0
1	249166241	249168436	0	0	0	0	1	0	0	1	1	0	1	1	0	1	0	0	0	0	1	1	1	1	0	0	1	1	1	1	1	0	0	1	0	0	0	0	0	1	1	1	0	1	0	1	1	0	0
1	249168436	249173354	0	0	0	0	1	0	0	1	1	0	1	1	0	1	0	0	0	0	1	1	1	1	0	0	1	1	1	1	1	0	0	1	0	0	0	0	0	1	1	1	0	1	0	1	1	0	0
1	249173354	249174650	0	0	0	0	1	0	0	1	1	0	1	1	0	1	0	0	0	0	1	1	1	1	0	0	1	1	1	1	1	0	0	1	0	0	0	0	0	1	1	1	0	1	0	1	1	0	0
1	249174650	249200918	0	0	0	0	1	0	0	1	1	0	1	1	0	1	0	0	0	0	1	1	1	1	0	0	1	1	1	1	1	0	0	1	0	0	0	0	0	1	1	1	0	1	0	1	1	0	0
1	249200918	249208772	0	0	0	0	1	0	0	1	1	0	1	1	0	1	0	0	0	0	1	1	1	1	0	0	1	1	1	1	1	0	0	1	0	0	0	0	0	1	1	1	0	1	0	1	1	0	0
1	249208772	249210707	0	0	0	0	1	0	0	1	1	0	1	1	0	1	0	0	0	0	1	1	1	1	0	0	1	1	1	1	1	0	0	1	0	0	0	0	0	1	1	1	0	1	0	1	1	0	0
2	34049	34289	1	1	1	0	1	0	0	0	0	0	1	0	0	0	1	1	0	1	0	0	1	0	0	0	0	1	1	1	0	1	1	1	0	0	0	1	0	1	1	0	1	1	0	1	0	0	0
2	34289	40569	1	1	1	0	1	0	0	0	0	0	1	0	0	0	1	1	0	1	0	0	1	0	0	0	0	1	1	1	0	1	1	1	0	0	0	1	0	1	1	0	1	1	0	1	0	0	0
2	40569	55984	1	1	1	0	1	0	0	0	0	0	1	0	0	0	1	1	0	1	0	0	1	0	0	0	0	1	1	1	0	1	1	1	0	0	0	1	0	1	1	0	1	1	0	1	0	0	0
2	55984	83616	1	1	1	0	1	0	0	0	0	0	1	0	0	0	1	1	0	1	0	0	1	0	0	0	0	1	1	1	0	1	1	1	0	0	0	1	0	1	1	0	1	1	0	1	0	0	0
2	83616	106692	1	1	1	0	1	0	0	0	0	0	1	0	0	0	1	1	0	1	0	0	1	0	0	0	0	1	1	1	0	1	1	1	0	0	0	1	0	1	1	0	1	1	0	1	0	0	0
2	106692	107140	1	1	1	0	1	0	0	0	0	0	1	0	0	0	1	1	0	1	0	0	1	0	0	0	0	1	1	1	0	1	1	1	0	0	0	1	0	1	1	0	1	1	0	1	0	0	0
2	107140	131700	1	1	1	0	1	0	0	0	0	0	1	0	0	0	1	1	0	1	0	0	1	0	0	0	0	1	1	1	0	1	1	1	0	0	0	1	0	1	1	0	1	1	0	1	0	0	0
2	131700	142218	1	1	1	0	1	0	0	0	0	0	1	0	0	0	1	1	0	1	0	0	1	0	0	0	0	1	1	1	0	1	1	1	0	0	0	1	0	1	1	0	1	1	0	1	0	0	0
2	142218	175621	1	1	1	0	1	0	0	0	0	0	1	0	0	0	1	1	0	1	0	0	1	0	0	0	0	1	1	1	0	1	1	1	0	0	0	1	0	1	1	0	1	1	0	1	0	0	0
2	175621	309040	1	1	1	0	1	0	0	0	0	0	1	0	0	0	1	1	0	1	0	0	1	0	0	0	0	1	1	1	0	1	1	1	0	0	0	1	0	1	1	0	1	1	0	1	0	0	0
2	309040	322579	1	1	1	0	1	0	0	0	0	0	1	0	0	0	1	1	0	1	0	0	1	0	0	0	0	1	1	1	0	1	1	1	0	0	0	1	0	1	1	0	1	1	0	1	0	0	0
2	322579	355800	1	1	1	0	1	0	0	0	0	0	1	0	0	0	1	1	0	1	0	0	1	0	0	0	0	1	1	1	0	1	1	1	0	0	0	1	0	1	1	0	1	1	0	1	0	0	0
2	355800	373672	1	1	1	0	1	0	0	0	0	0	1	0	0	0	1	1	0	1	0	0	1	0	0	0	0	1	1	1	0	1	1	1	0	0	0	1	0	1	1	0	1	1	0	1	0	0	0
2	373672	406981	1	1	1	0	1	0	0	0	0	0	1	0	0	0	1	1	0	1	0	0	1	0	0	0	0	1	1	1	0	1	1	1	0	0	0	1	0	1	1	0	1	1	0	1	0	0	0
2	406981	883107	1	1	1	0	1	0	0	0	0	0	1	0	0	0	1	1	0	1	0	0	1	0	0	0	0	1	1	1	0	1	1	1	0	0	0	1	0	1	1	0	1	1	0	1	0	0	0
2	883107	2518409	1	1	1	0	1	0	0	0	0	0	1	0	0	0	1	1	0	1	0	0	1	0	0	0	0	1	1	1	0	1	1	1	0	0	0	1	0	1	1	0	1	1	0	1	0	0	0
2	2518409	4729468	1	1	1	0	1	0	0	0	0	0	1	0	0	0	1	1	0	1	0	0	1	0	0	0	0	1	1	1	0	1	1	1	0	0	0	1	0	1	1	0	1	1	0	1	0	0	1
2	4729468	6042231	1	1	1	0	1	0	0	0	0	0	1	0	0	0	1	1	0	1	0	0	1	0	0	0	0	1	1	1	0	1	1	1	0	0	0	1	0	1	1	0	1	1	1	1	0	0	1
2	6042231	6614783	1	1	1	0	1	0	0	0	0	0	1	0	0	0	1	1	0	1	0	0	1	0	0	0	0	1	1	1	1	1	1	1	0	0	0	1	0	1	1	0	1	1	1	1	0	0	1
2	6614783	10883328	1	1	1	0	1	0	0	0	0	0	1	0	0	0	1	1	0	1	0	0	1	0	0	0	0	1	1	1	1	1	1	1	0	0	0	1	0	1	1	0	1	1	1	1	0	0	1
2	10883328	25877380	1	1	1	0	1	0	0	0	0	0	1	0	0	0	1	1	0	1	0	0	1	0	0	0	0	1	1	1	1	1	1	1	0	0	0	1	0	1	1	0	1	1	0	1	0	0	1
2	25877380	26314270	1	1	1	0	1	0	0	0	0	0	1	0	0	0	1	1	0	1	0	0	1	0	0	0	0	1	1	1	1	1	1	1	0	0	0	1	0	1	1	0	1	1	0	1	0	0	0
2	26314270	28121283	1	1	1	0	1	0	0	0	0	0	1	0	0	0	0	1	0	1	0	0	1	0	0	0	0	1	1	1	1	1	1	1	0	0	0	1	0	1	1	0	1	1	0	1	0	0	0
2	28121283	28599669	1	1	1	0	1	0	0	0	0	0	1	0	0	0	0	1	0	1	0	0	1	0	0	0	0	1	1	1	1	1	1	1	0	0	0	1	0	1	1	0	1	1	0	1	0	0	0
2	28599669	28827314	1	1	1	0	1	0	0	0	0	0	1	0	0	0	0	1	0	1	0	0	1	0	0	0	0	1	1	1	0	1	1	1	0	0	0	1	0	1	1	0	1	1	0	1	0	0	0
2	28827314	30585295	1	1	1	0	1	0	0	0	0	0	1	0	0	0	0	1	0	1	0	0	1	0	0	0	0	1	1	1	0	1	1	1	0	0	0	1	0	1	1	0	1	1	0	1	0	0	0
2	30585295	3.20506e+07	1	1	1	0	1	0	0	0	0	0	1	0	0	0	0	1	0	1	0	0	1	0	0	0	0	1	1	1	0	1	1	1	0	0	0	1	0	1	1	0	1	1	0	0	0	0	0
2	3.20506e+07	33784546	1	1	1	0	1	0	0	0	0	0	1	0	0	0	0	1	0	1	0	0	1	0	0	0	0	1	1	1	0	1	1	1	0	0	0	1	0	1	1	0	1	1	0	1	0	0	0
2	33784546	34829224	1	1	1	0	1	1	0	0	0	0	1	0	0	0	0	1	0	1	0	0	1	0	0	0	0	1	1	1	0	1	1	1	0	0	0	1	0	1	1	0	1	1	0	1	0	0	0
2	34829224	35018912	1	1	1	0	1	0	0	0	0	0	1	0	0	0	0	1	0	1	0	0	1	0	0	0	0	1	1	1	0	1	1	1	0	0	0	1	0	1	1	0	1	1	0	1	0	0	0
2	35018912	39178759	1	1	1	0	1	0	0	0	0	0	1	0	0	0	0	1	0	1	0	0	1	0	0	0	0	1	0	1	0	1	1	1	0	0	0	1	0	1	1	0	1	1	0	1	0	0	0
2	39178759	39288930	1	1	1	0	1	0	0	0	0	0	1	0	0	0	0	1	0	1	0	0	1	0	0	0	0	1	0	1	0	1	1	1	0	0	0	1	0	1	1	0	1	1	0	1	0	0	0
2	39288930	46146819	1	1	1	0	1	0	0	0	0	0	1	0	0	0	0	1	0	1	0	0	1	0	0	0	0	1	0	1	0	1	1	1	0	0	0	1	0	1	1	0	1	1	0	1	0	0	0
2	46146819	47215064	1	1	0	0	1	0	0	0	0	0	1	0	0	0	0	1	0	1	0	0	1	0	0	0	0	1	0	1	0	1	1	1	0	0	0	1	0	1	1	0	1	1	0	1	0	0	0
2	47215064	47289422	1	1	0	0	1	0	0	0	0	0	1	0	0	0	0	1	0	1	1	0	1	0	0	0	0	1	0	1	0	1	1	1	0	0	0	1	0	1	1	0	1	1	0	1	0	0	0
2	47289422	47406624	1	1	0	0	1	0	0	0	0	0	1	0	0	0	0	1	0	1	1	0	1	0	0	0	0	1	0	1	0	1	1	1	0	0	0	1	0	1	1	0	1	1	0	1	0	0	0
2	47406624	47490512	1	1	0	0	1	0	0	0	0	0	1	0	0	0	0	1	0	1	1	0	1	0	0	0	0	1	0	1	0	0	1	1	0	0	0	1	0	1	1	0	1	1	0	1	0	0	0
2	47490512	47591283	1	1	0	0	1	0	0	0	0	0	1	0	0	0	0	1	0	1	1	0	1	0	0	0	0	1	0	1	0	0	1	1	0	0	0	1	0	1	1	0	1	1	0	1	0	0	0
2	47591283	47621181	1	1	0	0	1	0	0	0	0	0	1	0	0	0	0	1	0	1	1	0	1	0	0	0	0	1	0	1	0	0	1	1	0	0	0	1	0	1	1	0	1	1	0	1	0	0	0
2	47621181	47623162	1	1	0	0	1	0	0	0	0	0	1	0	0	0	0	1	0	1	1	0	1	0	0	0	0	1	0	1	0	0	1	1	0	0	0	1	0	1	1	0	1	1	0	1	0	0	0
2	47623162	47702826	1	1	0	0	1	0	0	0	0	0	1	1	0	0	0	1	0	1	1	0	1	0	0	0	0	1	0	1	0	0	1	1	0	0	0	1	0	1	1	0	1	1	0	1	0	0	0
2	47702826	47738783	1	1	0	0	1	0	0	0	0	0	1	1	0	0	0	1	0	1	1	0	1	0	0	0	0	1	0	1	0	0	1	1	0	0	0	1	0	1	1	0	1	1	0	1	0	0	0
2	47738783	47752243	1	1	0	0	1	0	0	0	0	0	1	1	0	0	0	1	0	1	1	0	1	0	0	0	0	1	0	1	0	0	1	1	0	0	0	1	0	1	1	0	1	1	0	1	0	0	0
2	47752243	47783983	1	1	0	0	1	0	0	0	0	0	1	1	0	0	0	1	0	1	1	0	1	0	0	0	0	1	0	1	0	0	1	1	0	0	0	1	0	1	1	0	1	1	0	1	0	0	0
2	47783983	47981023	1	1	0	0	1	0	0	0	0	0	1	1	0	0	0	1	0	1	0	0	1	0	0	0	0	1	0	1	0	0	1	1	0	0	0	1	0	1	1	0	1	1	0	1	0	0	0
2	47981023	48812191	1	1	0	0	1	0	0	0	0	0	1	1	0	0	0	1	0	1	0	0	1	0	0	0	0	1	0	1	0	0	1	1	0	0	0	1	0	1	1	0	1	0	0	1	0	0	0
2	48812191	49697628	1	1	0	0	1	0	0	0	0	0	1	1	0	0	0	1	0	1	0	0	1	0	0	0	0	1	0	1	0	0	1	1	0	0	0	1	0	1	1	0	1	1	0	1	0	0	0
2	49697628	50289324	1	1	1	0	1	0	0	0	0	0	1	1	0	0	0	1	0	1	0	0	1	0	0	0	0	1	0	1	0	0	1	1	0	0	0	1	0	1	1	0	1	1	0	1	0	0	0
2	50289324	51590624	1	1	1	0	1	0	0	0	0	0	1	1	0	0	0	1	0	1	0	0	1	0	0	0	0	1	0	1	0	0	1	1	0	0	0	1	0	1	1	0	1	0	0	1	0	0	0
2	51590624	52821669	1	1	1	0	1	0	0	0	0	0	1	1	0	0	0	1	0	1	0	0	1	0	0	0	0	1	0	1	0	0	1	1	0	0	0	1	0	1	1	0	1	0	0	1	0	0	0
2	52821669	53362947	1	1	0	0	1	0	0	0	0	0	1	1	0	0	0	1	0	1	0	0	1	0	0	0	0	1	0	1	0	0	1	1	0	0	0	1	0	1	1	0	1	0	0	1	0	0	0
2	53362947	55411891	1	1	0	0	1	0	0	0	0	0	1	1	0	0	0	1	0	1	0	0	1	0	0	0	0	1	0	1	0	0	1	1	0	0	0	1	0	1	1	0	1	0	0	1	0	0	0
2	55411891	56050090	1	1	0	0	1	0	0	0	0	0	1	1	0	0	0	1	0	1	0	0	1	0	0	0	0	1	0	1	0	0	1	1	0	0	0	1	0	1	1	0	1	0	0	1	0	0	1
2	56050090	56147666	1	1	0	0	1	0	0	0	0	0	1	1	0	0	0	1	0	1	0	0	1	0	0	0	0	1	0	1	1	0	1	1	0	0	0	1	0	1	1	0	1	0	0	1	0	0	1
2	56147666	56476164	1	1	0	0	1	0	0	0	0	0	1	1	0	0	0	1	0	1	0	0	1	0	0	0	0	1	0	1	0	0	1	1	0	0	0	1	0	1	1	0	1	0	0	1	0	0	1
2	56476164	59036979	1	1	0	0	1	0	0	0	0	0	1	1	0	0	0	1	0	1	0	0	1	0	0	0	0	1	0	1	0	0	1	1	0	0	0	1	0	1	1	0	1	1	0	1	0	0	1
2	59036979	59125147	1	1	0	0	1	0	0	0	0	0	1	1	0	0	0	1	0	1	0	0	1	0	0	0	0	1	0	1	0	0	1	1	0	0	0	1	0	1	1	0	1	1	0	1	0	0	1
2	59125147	59361059	1	1	0	0	1	0	0	0	0	0	1	1	0	0	0	1	0	1	0	0	1	0	0	0	0	1	0	1	0	0	1	1	0	0	0	1	0	1	1	0	1	1	0	1	0	0	1
2	59361059	60090004	1	1	0	0	1	0	0	0	0	0	1	1	0	0	0	1	0	1	0	0	1	0	0	0	0	1	0	1	0	0	1	1	0	0	0	1	0	1	1	0	1	1	0	1	0	0	1
2	60090004	60120929	1	1	0	0	1	0	0	0	0	0	1	1	0	0	0	1	0	1	0	0	1	0	0	0	0	1	0	1	0	0	1	1	0	0	0	1	0	1	1	0	1	1	0	1	0	0	1
2	60120929	60287608	1	1	0	0	1	0	0	0	0	0	1	1	0	0	0	1	0	1	0	0	1	0	0	0	0	1	0	1	0	0	1	1	0	0	0	1	0	1	1	0	1	1	0	1	0	0	1
2	60287608	61150229	1	1	0	0	1	0	0	0	0	0	1	1	0	0	0	1	0	1	0	0	1	0	0	0	0	1	0	1	0	0	1	1	0	0	0	1	0	1	1	0	1	1	0	1	0	0	1
2	61150229	62355594	1	1	0	0	1	0	0	0	0	0	1	1	0	0	0	1	0	1	0	0	1	0	0	0	0	1	0	1	0	0	1	1	0	0	0	1	0	1	1	0	1	1	0	1	0	0	0
2	62355594	62914674	1	1	0	0	1	0	0	0	0	0	1	1	0	0	0	1	0	1	0	0	1	0	0	0	0	1	0	1	0	0	1	1	0	0	0	1	0	1	1	0	1	0	0	1	0	0	0
2	62914674	65118560	1	1	1	0	1	0	0	0	0	0	1	1	0	0	0	1	0	1	0	0	1	0	0	0	0	1	0	1	0	0	1	1	0	0	0	1	0	1	1	0	1	0	0	1	0	0	0
2	65118560	6.57621e+07	1	1	1	0	1	0	0	0	0	0	1	1	0	0	0	1	0	1	0	0	1	0	0	0	0	1	0	1	0	0	1	1	0	0	0	1	0	1	1	0	1	1	0	1	0	0	0
2	6.57621e+07	67734472	1	1	0	0	1	0	0	0	0	0	1	1	0	0	0	1	0	1	0	0	1	0	0	0	0	1	0	1	0	0	1	1	0	0	0	1	0	1	1	0	1	1	0	1	0	0	0
2	67734472	68162881	1	1	0	0	1	0	0	0	0	0	1	1	0	0	0	1	0	1	0	0	1	0	0	0	0	1	0	1	0	0	1	1	0	0	0	1	0	1	1	0	1	1	0	1	0	0	0
2	68162881	73849397	1	1	0	0	1	0	0	0	0	0	1	1	0	0	0	1	0	1	0	0	1	0	0	0	0	1	0	1	0	0	1	1	0	0	0	1	0	1	1	0	1	1	0	1	0	0	0
2	73849397	74539293	1	1	0	0	1	0	0	0	0	0	1	1	0	0	0	1	0	1	0	0	1	0	0	0	0	1	0	1	0	0	1	1	0	0	0	1	0	1	1	0	1	1	0	1	0	0	0
2	74539293	75850025	1	1	0	0	1	0	0	0	0	0	1	1	0	0	0	1	0	1	0	0	1	0	0	0	0	1	0	1	0	0	1	1	0	0	0	1	0	1	1	0	1	1	0	1	0	0	0
2	75850025	79504759	1	1	0	0	1	0	0	0	0	0	1	1	0	0	0	1	0	1	0	0	1	0	0	0	0	1	0	1	0	0	1	1	0	0	0	1	0	1	1	0	1	1	0	1	0	0	0
2	79504759	83507944	1	1	0	0	1	0	0	0	0	0	1	1	0	0	0	1	0	1	0	0	1	0	0	0	0	1	0	1	0	0	1	1	0	0	0	1	0	1	1	0	1	1	0	1	0	0	0
2	83507944	85475401	1	1	0	0	1	0	0	0	0	0	1	1	0	0	0	1	0	1	0	0	1	0	0	0	0	1	0	1	0	1	1	1	0	0	0	1	0	1	1	0	1	1	0	1	0	0	0
2	85475401	85640492	1	1	0	0	1	0	0	0	0	0	1	1	0	0	0	1	0	1	0	0	1	0	0	0	0	1	0	1	0	1	1	1	0	0	0	1	0	1	1	0	1	1	0	1	0	0	0
2	85640492	87015152	1	1	0	0	1	0	0	0	0	0	1	1	0	0	0	1	0	1	0	0	1	0	0	0	0	1	0	1	0	1	1	1	0	0	0	1	0	1	1	0	1	1	0	1	0	0	0
2	87015152	87061921	1	1	0	0	1	0	0	0	0	0	1	1	0	0	0	1	0	1	0	0	1	0	0	0	0	1	0	1	0	1	1	1	0	0	0	1	0	0	1	0	1	1	0	1	0	0	0
2	87061921	87243001	1	1	1	0	1	0	0	0	0	0	1	1	0	0	0	1	0	1	0	0	1	0	0	0	0	1	0	1	0	1	1	1	0	0	0	1	0	0	1	0	1	1	0	1	0	0	0
2	87243001	88402073	1	1	1	0	1	0	0	0	0	0	1	1	0	0	0	1	0	1	0	0	1	0	0	0	0	1	0	1	0	0	1	1	0	0	0	1	0	0	1	0	1	1	0	1	0	0	0
2	88402073	88615388	1	1	1	0	1	0	0	0	0	0	1	1	0	0	0	1	0	1	0	0	1	0	0	0	0	1	0	1	0	0	1	1	0	0	0	1	0	0	1	0	1	1	0	1	0	0	0
2	88615388	92384756	1	1	1	0	1	0	0	0	0	0	1	1	0	0	0	1	0	1	0	0	1	0	0	0	0	1	0	1	0	0	1	1	0	0	0	1	0	0	1	0	1	1	0	1	0	0	0
2	92384756	94013689	1	1	0	0	1	0	0	0	0	0	1	1	0	0	0	1	0	1	0	0	1	0	0	0	0	1	0	0	0	0	1	1	0	0	0	1	0	0	1	0	1	1	0	1	0	0	0
2	94013689	95670117	1	1	0	0	1	0	0	0	0	0	1	1	0	0	0	1	0	1	0	0	1	0	0	0	0	1	0	0	1	0	1	1	0	0	0	1	0	0	1	0	1	1	0	1	0	0	0
2	95670117	96439750	1	1	0	0	1	0	0	0	0	0	1	1	0	0	0	1	0	1	0	0	1	0	0	0	0	1	0	0	1	0	0	1	0	0	0	1	0	0	1	0	1	1	0	1	0	0	0
2	96439750	98304294	1	1	0	0	1	0	0	0	0	0	1	1	0	0	0	1	0	1	0	0	1	0	0	0	0	1	0	0	1	0	0	1	1	0	0	1	0	0	1	0	1	1	0	1	0	0	0
2	98304294	98490199	1	1	1	0	1	0	0	0	0	0	1	1	0	0	0	1	0	1	0	0	1	0	0	0	0	1	0	0	1	0	0	1	1	0	0	1	0	0	1	0	1	1	0	1	0	0	0
2	98490199	100169692	1	1	1	0	1	0	0	0	0	0	1	0	0	0	0	1	0	1	0	0	1	0	0	0	0	1	0	0	1	0	0	1	1	0	0	1	0	0	1	0	1	1	0	1	0	0	0
2	100169692	102879857	1	1	1	0	1	0	0	0	0	0	1	0	0	0	0	1	0	1	0	0	0	0	0	0	0	1	0	0	1	0	0	1	1	0	0	1	0	0	1	0	1	1	0	1	0	0	0
2	102879857	103515456	1	1	1	0	1	0	0	0	0	0	1	0	0	0	0	1	0	1	0	0	0	0	0	0	0	1	0	0	1	0	0	1	1	0	0	1	0	1	1	0	1	1	0	1	0	0	0
2	103515456	104119189	1	1	1	0	1	0	0	0	0	0	1	0	0	0	0	1	0	1	0	0	0	0	0	0	0	1	0	0	1	0	0	1	1	0	0	1	0	0	1	0	1	1	0	1	0	0	0
2	104119189	105810025	1	1	1	0	1	0	0	0	0	0	1	0	0	0	0	1	0	1	0	0	1	0	0	0	0	1	0	0	1	0	0	1	1	0	0	1	0	0	1	0	1	1	0	1	0	0	0
2	105810025	106154448	1	1	1	0	1	0	0	0	0	0	1	0	0	0	0	1	0	1	0	0	0	0	0	0	0	1	0	0	1	0	0	1	1	0	0	1	0	0	1	0	1	1	0	1	0	0	0
2	106154448	106437300	1	1	1	0	1	0	0	0	0	0	1	0	0	0	0	1	0	1	0	0	0	0	0	0	0	1	0	0	1	0	0	1	1	0	0	1	0	0	1	0	1	1	0	0	0	0	0
2	106437300	106485390	1	1	1	0	1	0	0	0	0	0	1	0	0	0	0	1	0	1	0	0	0	0	0	0	0	1	0	0	1	0	0	1	1	0	0	1	0	0	1	0	1	1	0	0	0	0	0
2	106485390	106557543	1	1	1	0	1	0	0	0	0	0	1	0	0	0	0	1	0	1	0	0	0	0	0	0	0	1	0	0	1	0	0	1	1	0	0	1	0	0	1	0	1	1	0	0	0	0	0
2	106557543	106887474	1	1	1	0	1	0	0	0	0	0	1	0	0	0	0	1	0	1	0	0	0	0	0	0	0	1	0	0	1	0	0	1	1	0	0	1	0	0	1	0	1	0	0	0	0	0	0
2	106887474	107171112	1	1	1	0	1	0	0	0	0	0	1	0	0	0	0	1	0	1	0	0	0	0	0	0	0	1	0	0	1	0	0	1	1	0	0	1	0	0	1	0	1	1	0	0	0	0	0
2	107171112	107289423	1	1	1	0	1	0	0	0	0	0	1	0	0	0	0	1	0	1	0	0	0	0	0	0	0	1	0	0	1	0	0	1	1	0	0	1	0	0	1	0	1	1	0	0	0	0	0
2	107289423	108485953	1	1	1	0	1	0	0	0	0	0	1	0	0	0	0	1	0	1	0	0	0	0	0	0	0	1	0	0	1	0	0	1	1	0	0	1	0	0	1	0	1	1	0	0	0	0	0
2	108485953	109084516	1	1	1	0	1	0	0	0	0	0	1	0	0	0	0	1	0	1	0	0	0	0	0	0	0	1	0	0	1	0	0	1	1	0	0	1	0	1	1	0	1	1	0	0	0	0	0
2	109084516	109271962	1	1	1	0	1	0	0	0	0	0	1	0	0	0	0	1	0	1	0	0	0	0	0	0	0	1	0	0	1	0	0	1	1	0	0	1	0	1	1	0	1	0	0	0	0	0	0
2	109271962	109480720	1	1	1	0	1	0	0	0	0	0	1	0	0	0	0	1	0	1	0	0	1	0	0	0	0	1	0	0	1	0	0	1	1	0	0	1	0	1	1	0	1	0	0	0	0	0	0
2	109480720	109847155	1	1	1	0	1	0	0	0	0	0	1	0	0	0	0	1	0	1	0	0	1	0	0	0	0	1	0	0	1	0	0	1	1	0	0	0	0	1	1	0	1	0	0	0	0	0	0
2	109847155	109865649	1	1	1	0	1	0	0	0	0	0	1	0	0	0	0	1	0	1	0	0	1	0	0	0	0	1	0	0	1	0	0	1	1	0	0	0	0	1	1	0	1	0	0	0	0	0	0
2	109865649	111796171	1	1	1	0	1	0	0	0	0	0	1	0	0	0	0	1	0	1	1	0	1	0	0	0	0	1	0	0	1	0	0	1	1	0	0	0	0	1	1	0	1	0	0	0	0	0	0
2	111796171	113133242	1	1	1	0	1	0	0	0	0	0	1	0	0	0	0	1	0	1	1	0	1	0	0	0	0	1	0	0	1	0	0	1	1	0	0	0	0	1	1	0	1	0	0	0	0	0	0
2	113133242	113629978	1	1	1	0	1	0	0	0	0	0	1	0	0	0	0	1	0	1	1	0	1	0	0	0	0	1	0	0	1	0	0	1	1	0	0	0	0	1	1	0	1	0	0	0	0	0	0
2	113629978	113721218	1	1	1	0	1	0	0	0	0	0	1	0	0	0	0	1	0	1	1	0	1	0	0	0	0	1	0	0	1	0	0	1	1	0	0	0	0	1	1	0	1	1	0	0	0	0	0
2	113721218	118835933	1	1	1	0	1	0	0	0	0	0	1	0	0	0	0	1	0	1	1	0	1	0	0	0	0	1	0	0	1	0	0	1	1	0	0	1	0	1	1	0	1	1	0	0	0	0	0
2	118835933	119227484	1	1	1	0	1	0	0	0	0	0	1	0	0	0	0	1	0	1	1	0	1	0	0	0	0	1	0	0	1	0	0	1	1	0	0	1	0	1	1	0	1	1	0	0	0	0	0
2	119227484	122958086	1	1	1	0	1	0	0	0	0	0	1	0	0	0	0	1	0	1	1	0	1	0	0	0	0	1	0	0	1	0	0	1	1	0	0	1	0	1	1	0	1	1	0	0	0	0	0
2	122958086	124341452	1	1	1	0	1	0	0	0	0	0	1	0	0	0	0	1	0	1	1	0	1	0	0	0	0	1	0	0	1	0	0	1	1	0	0	1	0	1	1	0	1	1	0	0	0	0	0
2	124341452	125298633	1	1	1	0	1	0	0	0	0	0	1	0	0	0	0	1	0	1	1	0	1	0	0	0	0	1	0	0	1	0	0	1	1	0	0	1	0	1	1	0	1	1	0	0	0	0	0
2	125298633	130617165	1	1	1	0	1	0	0	0	0	0	1	0	0	0	0	1	0	1	1	0	1	0	0	0	0	1	0	0	1	1	0	1	1	0	0	1	0	1	1	0	1	1	0	0	0	0	0
2	130617165	1.31611e+08	1	1	1	0	1	0	0	0	0	1	1	0	0	0	0	1	0	1	1	0	1	0	0	0	0	1	0	0	1	1	0	1	1	0	0	1	0	1	1	0	1	1	0	0	0	0	0
2	1.31611e+08	1.33191e+08	1	1	1	0	1	0	0	0	0	1	1	0	0	0	1	1	0	1	1	0	1	0	0	0	0	1	0	0	1	1	0	1	1	0	0	1	0	1	1	0	1	1	0	0	0	0	0
2	1.33191e+08	1.33575e+08	1	1	1	0	1	0	0	0	0	1	1	0	0	0	1	1	0	1	1	0	1	0	0	0	0	1	0	0	1	1	0	1	1	0	0	1	0	1	1	0	1	0	0	0	0	0	0
2	1.33575e+08	133582338	1	1	1	0	1	0	0	0	0	1	1	0	0	0	1	1	1	1	1	0	1	0	0	0	0	1	0	0	1	1	0	1	1	0	0	1	0	1	1	0	1	0	0	0	0	0	0
2	133582338	133785549	1	1	1	0	1	0	0	0	0	0	1	0	0	0	1	1	1	1	1	0	1	0	0	0	0	1	0	0	1	1	0	1	1	0	0	1	0	1	1	0	1	0	0	0	0	0	0
2	133785549	134395086	1	1	1	0	1	0	0	0	0	0	1	0	0	0	1	1	0	1	1	0	1	0	0	0	0	1	0	0	1	1	0	1	1	0	0	1	0	1	1	0	1	0	0	0	0	0	0
2	134395086	134985631	1	1	1	0	1	0	0	0	0	1	1	0	0	0	1	1	0	1	1	0	1	0	0	0	0	1	0	0	1	1	0	1	1	0	0	1	0	1	1	0	1	0	0	0	0	0	0
2	134985631	136319895	1	1	1	0	1	0	0	0	0	1	1	0	0	0	1	1	0	1	1	0	1	0	0	0	0	1	0	0	1	1	0	1	1	0	0	1	0	1	1	0	1	1	0	0	0	0	0
2	136319895	136558608	1	1	1	0	1	0	0	0	0	1	1	0	0	0	1	1	0	1	1	0	1	0	0	0	0	1	0	0	1	1	0	1	1	0	0	1	0	1	1	0	1	1	1	0	0	0	0
2	136558608	138799184	1	1	1	0	1	0	0	0	0	1	1	0	0	0	1	1	0	1	1	0	1	0	0	0	0	1	0	0	1	1	0	1	1	0	0	1	0	1	1	0	1	1	1	0	0	0	0
2	138799184	140894368	1	1	1	0	1	0	0	0	0	1	1	0	0	0	1	1	0	1	1	0	1	0	0	0	0	1	0	0	1	1	0	1	1	0	0	1	0	1	1	0	1	1	1	0	0	0	0
2	140894368	141205829	1	1	1	0	1	0	0	0	0	1	1	0	0	0	1	1	0	1	1	0	1	0	0	0	0	1	0	0	1	1	0	1	1	0	0	1	0	0	1	0	1	1	1	0	0	0	0
2	141205829	141380947	1	1	1	0	1	0	0	0	0	1	1	0	0	0	1	1	1	1	1	0	1	0	0	0	0	1	0	0	1	1	0	1	1	0	0	1	0	0	1	0	1	1	1	0	0	0	0
2	141380947	141470846	1	1	1	0	1	0	0	0	0	1	1	0	0	0	1	1	1	1	1	0	1	0	0	0	0	1	0	0	1	1	0	1	1	0	0	1	0	1	1	0	1	1	1	0	0	0	0
2	141470846	141667550	1	1	1	0	1	0	0	0	0	1	1	0	0	0	1	1	1	1	1	0	1	0	0	0	0	1	0	0	1	1	0	1	1	0	0	1	0	1	1	0	1	1	1	0	0	0	0
2	141667550	142929863	1	1	1	0	1	0	0	0	0	1	1	0	0	0	1	1	0	1	1	0	1	0	0	0	0	1	0	0	1	1	0	1	1	0	0	1	0	1	1	0	1	1	1	0	0	0	0
2	142929863	143736387	1	1	1	0	1	0	0	0	0	1	1	1	0	0	1	1	0	1	1	0	1	0	0	0	0	1	0	0	1	1	0	1	1	0	0	1	0	1	1	0	1	1	1	0	0	0	0
2	143736387	143888545	1	1	1	0	1	0	0	0	0	1	1	1	0	0	1	1	0	1	1	0	1	0	0	0	0	1	0	0	1	1	0	1	1	0	0	1	0	1	1	0	1	1	1	0	0	0	0
2	143888545	144056658	1	1	1	0	1	0	0	0	0	1	1	1	0	0	1	1	0	1	1	0	1	0	0	0	0	1	0	0	1	1	0	1	1	0	0	1	0	1	1	0	1	1	1	0	0	0	0
2	144056658	144733858	1	1	1	0	1	0	0	0	0	1	1	1	0	0	1	1	0	1	1	0	1	0	0	0	0	1	0	0	1	1	0	1	1	0	0	1	0	1	1	0	1	1	1	0	0	0	0
2	144733858	146741705	1	1	1	0	1	0	0	0	0	1	1	1	0	0	1	1	0	1	1	0	1	0	0	0	0	1	0	0	1	1	0	1	1	0	0	1	0	1	1	0	1	1	1	0	0	0	0
2	146741705	147403517	1	1	1	0	1	0	0	0	0	1	1	1	0	0	1	1	0	1	1	0	1	0	0	0	0	1	0	0	1	1	0	1	1	0	0	1	0	0	1	0	1	1	1	0	0	0	0
2	147403517	148510554	1	1	1	0	1	0	0	0	0	1	1	1	0	1	1	1	0	1	1	0	1	0	0	0	0	1	0	0	1	1	0	1	1	0	0	1	0	0	1	0	1	1	1	0	0	0	0
2	148510554	149198543	1	1	0	0	1	0	0	0	0	1	1	1	0	1	1	1	0	1	1	0	1	0	0	0	0	1	0	0	1	1	0	1	1	0	0	1	0	0	1	0	1	1	1	0	0	0	0
2	149198543	149984190	1	1	1	0	1	0	0	0	0	1	1	1	0	1	1	1	0	1	1	0	1	0	0	0	0	1	0	0	1	1	0	1	1	0	0	1	0	0	1	0	1	1	1	0	0	0	0
2	149984190	152692281	1	1	1	0	1	0	0	0	0	1	1	1	0	1	1	1	0	1	1	0	1	0	0	0	0	1	0	0	1	1	0	1	1	0	0	1	0	1	1	0	1	1	1	0	0	0	0
2	152692281	154939239	1	1	1	0	1	0	0	0	0	1	1	1	0	1	1	1	0	1	1	0	1	0	0	0	0	1	0	0	1	1	0	1	1	0	0	1	0	1	1	0	0	1	1	0	0	0	0
2	154939239	155380904	1	1	1	0	1	0	0	0	0	1	1	1	0	1	1	1	0	1	1	0	1	0	0	0	0	1	0	0	1	1	0	1	1	0	0	1	0	1	1	0	0	1	1	1	0	0	0
2	155380904	157350899	1	1	1	0	1	0	0	0	0	1	1	1	0	0	1	1	0	1	1	0	1	0	0	0	0	1	0	0	1	1	0	1	1	0	0	1	0	1	1	0	0	1	1	1	0	0	0
2	157350899	159103230	1	1	1	0	1	0	0	0	0	1	0	1	0	0	1	1	0	1	1	0	1	0	0	0	0	1	0	0	1	1	0	1	1	0	0	1	0	1	1	0	0	1	1	1	0	0	0
2	159103230	159497786	1	1	1	0	1	0	0	0	0	1	0	1	0	0	1	1	0	1	1	0	1	0	0	0	0	1	0	0	1	1	0	1	1	0	0	1	1	1	1	0	0	1	1	1	0	0	0
2	159497786	160967876	1	1	1	0	1	0	1	0	0	1	0	1	0	0	1	1	0	1	1	0	1	0	0	0	0	1	0	0	1	1	0	1	1	0	0	1	1	1	1	0	0	1	1	1	0	0	0
2	160967876	162167319	1	1	1	0	1	0	0	0	0	1	0	1	0	0	1	1	0	1	1	0	1	0	0	0	0	1	0	0	1	1	0	1	1	0	0	1	1	1	1	0	0	1	1	1	0	0	0
2	162167319	162609740	1	1	1	0	1	0	0	0	0	1	0	1	0	0	1	1	0	1	1	0	1	0	0	0	0	1	0	0	1	1	0	1	1	0	0	1	1	1	1	0	0	1	1	0	0	0	0
2	162609740	163160237	1	1	1	0	1	0	0	0	0	1	0	1	0	0	1	1	0	1	1	0	1	0	0	0	0	1	0	0	1	1	0	1	1	0	0	1	0	1	1	0	0	1	1	0	0	0	0
2	163160237	163466905	1	1	1	0	1	0	0	0	0	1	1	1	0	0	1	1	0	1	1	0	1	0	0	0	0	1	0	0	1	1	0	1	1	0	0	1	0	1	1	0	0	1	1	0	0	0	0
2	163466905	166170757	1	1	1	0	1	0	0	0	0	1	1	1	0	0	1	1	0	1	1	0	1	0	0	0	0	1	0	0	1	1	0	1	1	0	0	1	0	1	1	0	1	1	1	0	0	0	0
2	166170757	166826096	1	1	1	0	1	0	0	0	0	1	1	1	0	0	1	1	0	1	1	0	1	0	0	0	0	1	0	0	1	1	0	1	1	0	0	1	0	1	1	0	1	1	1	0	0	0	0
2	166826096	166915544	1	1	1	0	1	0	0	0	0	1	1	1	0	0	1	1	0	1	1	0	1	0	0	0	0	1	0	0	1	1	0	1	1	0	0	1	0	1	1	0	1	1	1	0	0	0	0
2	166915544	166942100	1	1	1	0	1	0	0	0	0	1	1	1	0	0	1	1	0	1	1	0	1	0	0	0	0	1	0	0	1	1	0	1	1	0	0	1	0	1	1	0	1	1	1	0	0	0	0
2	166942100	173768558	1	1	1	0	1	0	0	0	0	1	1	1	0	0	1	1	0	1	1	0	1	0	0	0	0	1	0	0	1	1	0	1	1	0	0	1	0	1	1	0	1	1	1	0	0	0	0
2	173768558	174651344	1	1	1	0	1	0	0	0	0	1	1	1	0	0	1	1	0	1	1	0	0	0	0	0	0	1	0	0	1	1	0	1	1	0	0	1	0	1	1	0	1	1	1	0	0	0	0
2	174651344	176599915	1	1	1	0	1	0	0	0	0	1	1	1	0	0	1	1	0	1	1	0	0	0	0	0	0	1	0	0	1	1	0	1	1	0	0	1	0	1	1	0	1	1	1	0	0	0	0
2	176599915	182312277	1	1	1	0	1	0	0	0	0	1	1	1	0	0	1	1	0	1	1	0	0	0	0	0	0	1	0	0	1	1	0	1	1	0	0	1	0	1	1	0	1	1	1	0	0	0	0
2	182312277	183598436	1	1	0	0	1	0	0	0	0	1	1	1	0	0	1	1	0	1	1	0	0	0	0	0	0	1	0	0	1	1	0	1	1	0	0	1	0	1	1	0	1	1	1	0	0	0	0
2	183598436	185357512	1	1	0	0	1	0	0	0	0	1	1	1	0	0	1	1	0	1	1	0	0	0	0	0	0	1	0	0	1	1	0	1	1	0	0	1	0	1	1	0	1	1	1	0	0	0	0
2	185357512	187510016	1	1	0	0	1	0	0	0	0	1	1	0	0	0	1	1	0	1	1	0	0	0	0	0	0	1	0	0	1	1	0	1	1	0	0	1	0	1	1	0	1	1	1	0	0	0	0
2	187510016	187693601	1	1	0	0	1	0	0	0	0	1	1	0	0	0	1	1	0	1	1	0	0	0	0	0	0	1	0	0	1	1	0	1	1	0	0	1	0	1	1	0	1	1	1	0	0	0	0
2	187693601	188036320	1	1	0	0	1	0	0	0	0	1	1	0	0	0	1	1	0	1	1	0	0	0	0	0	0	1	0	0	1	1	0	1	1	0	0	1	0	1	1	0	1	1	1	0	0	0	0
2	188036320	189510635	1	1	1	0	1	0	0	0	0	1	1	0	0	0	1	1	0	1	1	0	0	0	0	0	0	1	0	0	1	1	0	1	1	0	0	1	0	1	1	0	1	1	1	0	0	0	0
2	189510635	189876877	1	1	1	0	1	0	0	0	0	1	1	1	0	0	1	1	0	1	1	0	0	0	0	0	0	1	0	0	1	1	0	1	1	0	0	1	0	1	1	0	1	1	1	0	0	0	0
2	189876877	189912331	1	1	1	0	1	0	0	0	0	1	1	1	0	0	1	1	0	1	1	0	0	0	0	0	0	1	0	0	1	1	0	1	1	0	0	1	0	1	1	0	1	1	1	0	0	0	0
2	189912331	189945729	1	1	1	0	1	0	0	0	0	1	1	1	0	0	1	1	0	1	1	0	0	0	0	0	0	1	0	0	1	1	0	1	1	0	0	1	0	1	1	0	1	1	1	1	0	0	0
2	189945729	192132566	1	1	1	0	1	0	0	0	0	1	1	1	0	0	1	1	0	1	1	0	0	0	0	0	0	1	0	0	1	1	0	1	1	0	0	1	0	1	1	0	1	1	1	1	0	0	0
2	192132566	194317726	1	1	1	0	1	0	0	0	0	1	1	1	0	0	1	1	0	1	1	0	0	0	0	0	0	1	0	0	1	1	0	1	1	0	0	1	0	1	1	0	1	1	1	0	0	0	0
2	194317726	194892624	1	1	1	0	1	0	0	0	0	1	1	1	0	0	1	1	0	1	1	0	0	0	0	0	0	1	0	0	1	1	0	1	1	0	1	1	0	1	1	0	1	1	1	0	0	0	0
2	194892624	195130130	1	1	1	0	1	0	0	0	0	1	1	0	0	0	1	1	0	1	1	0	0	0	0	0	0	1	0	0	1	1	0	1	1	0	1	1	0	1	1	0	1	1	1	0	0	0	0
2	195130130	196592789	1	1	1	0	1	0	0	0	0	1	1	0	0	0	1	1	0	1	1	0	0	0	1	0	0	1	0	0	1	1	0	1	1	0	1	1	0	1	1	0	1	1	1	0	0	0	0
2	196592789	196751408	1	1	1	0	1	0	0	0	0	1	1	0	0	0	1	1	0	1	1	0	0	1	1	0	0	1	0	0	1	1	0	1	1	0	1	1	0	1	1	0	1	1	1	0	0	0	0
2	196751408	198339280	1	1	1	0	1	0	0	0	0	1	1	0	0	0	1	1	0	1	1	0	1	1	1	0	0	1	0	0	1	1	0	1	1	0	1	1	0	1	1	0	1	1	1	0	0	0	0
2	198339280	199426970	1	1	1	0	1	0	0	0	0	1	1	0	0	0	1	1	0	1	1	0	0	1	1	0	0	1	0	0	1	1	0	1	1	0	1	1	0	1	1	0	1	1	1	0	0	0	0
2	199426970	200854569	1	1	1	0	1	0	0	0	0	1	1	0	0	0	1	1	0	1	1	0	0	1	1	0	0	1	0	0	1	1	0	1	1	0	1	1	0	1	1	0	1	1	1	0	0	0	0
2	200854569	201041882	1	1	1	0	1	0	0	0	0	0	1	0	0	0	1	1	0	1	1	0	0	1	1	0	0	1	0	0	1	1	0	1	1	0	1	1	0	1	1	0	1	1	1	0	0	0	0
2	201041882	201276437	1	1	1	0	1	0	0	0	0	0	1	0	0	0	1	1	0	1	1	0	0	1	1	0	0	1	1	0	1	1	0	1	1	0	1	1	0	1	1	0	1	1	1	0	0	0	0
2	201276437	202746239	1	1	1	0	1	0	0	0	0	0	1	0	0	0	1	1	0	1	1	0	0	1	1	0	0	1	1	0	1	1	0	1	1	0	1	1	0	1	1	0	1	1	1	0	0	1	0
2	202746239	204943235	1	1	1	0	1	0	0	0	0	0	1	0	0	0	1	1	0	1	1	0	0	1	1	0	0	1	1	0	1	1	0	1	1	0	1	1	0	1	1	0	0	1	1	0	0	1	0
2	204943235	206959345	1	1	1	0	1	0	1	0	0	0	1	0	0	0	1	1	0	1	1	0	0	1	1	0	0	1	1	0	1	1	0	1	1	0	1	1	0	1	1	0	0	1	1	0	0	1	0
2	206959345	208352052	1	1	1	0	1	0	1	0	0	0	1	0	0	0	1	1	0	1	1	0	0	1	1	0	0	1	1	0	1	1	0	1	1	0	1	1	0	1	1	0	1	1	1	0	0	1	0
2	208352052	208835960	1	1	1	0	1	0	1	0	0	0	1	1	0	0	1	1	0	1	1	0	0	1	1	0	0	1	1	0	1	1	0	1	1	0	1	1	0	1	1	0	1	1	1	0	0	1	0
2	208835960	209586654	1	1	1	0	1	0	1	0	0	0	1	1	0	0	0	1	0	1	1	0	0	1	1	0	0	1	1	0	1	1	0	1	1	0	1	1	0	1	1	0	1	1	1	0	0	1	0
2	209586654	210238454	1	1	1	0	1	0	1	0	0	0	1	1	0	0	1	1	0	1	1	0	0	1	1	0	0	1	1	0	1	1	0	1	1	0	1	1	0	1	1	0	1	1	1	0	0	1	0
2	210238454	212072517	1	1	1	0	1	0	1	0	0	0	1	1	0	0	1	1	0	1	1	0	0	1	1	0	0	1	1	0	1	1	0	1	1	0	1	1	0	1	1	0	1	1	1	0	0	1	0
2	212072517	212270491	1	1	1	0	1	0	1	0	0	0	1	0	0	0	1	1	0	1	1	0	0	1	1	0	0	1	1	0	1	1	0	1	1	0	1	1	0	1	1	0	1	1	1	0	0	1	0
2	212270491	212878751	1	1	1	0	1	0	1	0	0	0	1	0	0	0	1	1	0	1	1	0	0	1	1	0	0	1	1	0	1	1	0	1	1	0	1	1	0	1	1	0	1	1	1	0	1	1	0
2	212878751	216112582	1	1	1	0	1	0	1	0	0	0	1	0	0	0	1	1	0	1	1	0	0	1	1	0	0	1	1	0	1	1	0	1	1	0	1	1	0	1	1	0	1	1	1	0	1	1	0
2	216112582	218708629	1	1	1	0	1	0	1	0	0	0	1	0	0	0	1	1	0	1	1	0	0	1	1	0	0	1	1	0	1	1	0	1	0	0	1	1	0	1	1	0	1	1	1	0	1	1	0
2	218708629	218797048	1	1	1	0	1	0	1	0	0	0	1	0	0	0	1	1	0	1	1	0	0	1	1	0	0	1	1	0	1	1	0	1	0	0	1	1	0	1	1	0	1	1	1	0	1	1	0
2	218797048	219028964	1	1	1	0	1	0	1	0	0	0	1	0	0	0	1	1	0	1	1	0	0	1	1	0	0	1	1	0	1	1	0	1	0	0	1	1	0	1	1	0	1	1	1	0	1	1	0
2	219028964	219183676	1	1	1	0	1	0	1	0	0	0	1	0	0	0	1	1	0	1	1	0	0	1	1	0	0	1	1	0	1	1	0	1	0	0	1	1	0	1	1	0	1	1	1	0	1	1	0
2	219183676	225531671	1	1	1	0	1	0	1	0	0	0	1	0	0	0	1	1	0	1	1	0	0	1	1	0	0	1	1	0	1	1	0	1	0	0	1	1	0	1	1	0	1	1	1	0	1	1	0
2	225531671	228229146	1	1	1	0	1	0	1	0	0	0	1	0	0	1	1	1	0	1	1	0	0	1	1	0	0	1	1	0	1	1	0	1	0	0	1	1	0	1	1	0	1	1	1	0	1	1	0
2	228229146	231384475	1	1	1	0	1	0	1	0	0	0	1	0	0	1	1	1	0	1	1	0	0	1	1	0	0	1	1	0	1	1	0	1	0	0	1	1	0	1	1	0	1	1	1	0	1	1	0
2	231384475	231704338	1	1	1	0	1	0	1	0	0	0	1	0	0	1	1	1	0	1	1	0	0	1	1	0	0	1	1	0	1	1	0	1	0	0	1	1	0	1	1	0	1	1	1	0	1	1	0
2	231704338	232430061	1	1	1	0	1	0	1	0	0	0	1	0	0	1	1	1	0	1	1	0	0	1	1	0	0	1	1	0	1	1	0	1	0	0	1	1	0	1	1	0	1	1	1	0	1	1	0
2	232430061	233883069	1	1	1	0	1	0	1	0	0	0	1	0	0	1	1	1	0	1	1	0	0	1	1	0	0	1	1	0	1	1	0	1	0	0	1	1	0	1	1	1	1	1	1	0	1	1	0
2	233883069	234523389	1	1	1	0	1	0	1	0	0	0	1	0	0	1	1	1	0	1	1	0	0	1	1	0	0	1	1	0	1	1	0	1	0	0	1	1	0	1	1	1	1	1	1	0	1	1	0
2	234523389	234587079	1	1	1	0	1	0	1	0	0	0	1	1	0	1	1	1	0	1	1	0	0	1	1	0	0	1	1	0	1	1	0	1	0	0	1	1	0	1	1	1	1	1	1	0	1	1	0
2	234587079	234683861	1	1	1	0	1	0	1	0	0	0	1	1	0	1	1	1	0	1	1	0	0	1	1	0	0	1	1	0	1	1	0	1	0	0	1	1	0	1	1	1	1	1	1	0	1	1	0
2	234683861	239779076	1	1	1	0	1	0	1	0	0	0	1	0	0	1	1	1	0	1	1	0	0	1	1	0	0	1	1	0	1	1	0	1	0	0	1	1	0	1	1	1	1	1	1	0	1	1	0
2	239779076	240665930	1	1	1	0	1	0	1	0	0	0	1	0	0	1	1	0	0	1	1	0	0	1	1	0	0	1	1	0	1	1	0	1	0	0	1	1	0	1	1	1	1	1	1	0	1	1	0
2	240665930	240819199	1	1	1	0	1	0	1	0	0	0	1	0	0	1	1	0	0	1	1	0	0	1	1	0	0	1	1	0	1	1	0	1	0	0	1	1	0	1	1	1	1	1	1	0	1	1	0
2	240819199	241480522	1	1	1	0	1	0	1	0	0	0	1	0	0	1	1	0	0	1	1	0	0	1	1	0	0	1	1	0	1	1	0	1	0	0	1	1	0	1	1	1	1	1	1	0	1	1	0
2	241480522	241875526	1	1	1	0	1	0	1	0	0	0	1	0	0	1	1	0	0	1	1	0	0	1	1	0	0	1	1	0	1	1	0	1	0	0	1	1	0	1	1	1	1	1	1	0	1	1	0
2	241875526	241982999	1	1	1	0	1	0	1	0	0	0	1	0	0	1	1	0	0	1	1	0	0	1	1	0	0	1	1	0	1	1	0	1	0	0	1	1	0	1	1	1	1	1	1	0	1	1	0
2	241982999	242670300	1	1	1	0	1	0	1	0	0	0	1	0	0	1	1	0	0	1	1	0	0	1	1	0	0	1	1	0	1	1	0	1	0	0	1	1	0	1	1	1	1	1	1	0	1	1	0
2	242670300	242688292	1	1	1	0	1	0	1	0	0	0	1	0	0	1	1	0	0	1	1	0	0	1	1	0	0	1	1	0	1	1	0	1	0	0	1	1	0	1	1	1	1	1	1	0	1	1	0
2	242688292	242690675	1	1	1	0	1	0	1	0	0	0	1	0	0	1	1	0	0	1	1	0	0	1	1	0	0	1	1	0	1	1	0	1	0	0	1	1	0	1	1	1	1	1	1	0	1	1	0
2	242690675	242737341	1	1	1	0	1	0	1	0	0	0	1	0	0	1	1	0	0	1	1	0	0	1	1	0	0	1	1	0	1	1	0	1	0	0	1	1	0	1	1	1	1	1	1	0	1	1	0
2	242737341	242830206	1	1	1	0	1	0	1	0	0	0	1	0	0	1	1	0	0	1	1	0	0	1	1	0	0	1	1	0	1	1	0	1	0	0	1	1	0	1	1	1	1	1	1	0	1	1	0
2	242830206	242834708	1	1	1	0	1	0	1	0	0	0	1	0	0	1	1	0	0	1	1	0	0	1	1	0	0	1	1	0	1	1	0	1	0	0	1	1	0	1	1	1	1	1	1	0	1	1	0
2	242834708	242845237	1	1	1	0	1	0	1	0	0	0	1	0	0	1	1	0	0	1	1	0	0	1	1	0	0	1	1	0	1	1	0	1	0	0	1	1	0	1	1	1	1	1	1	0	1	1	0
2	242845237	242849135	1	1	1	0	1	0	1	0	0	0	1	0	0	1	1	0	0	1	1	0	0	1	1	0	0	1	1	0	1	1	0	1	0	0	1	1	0	1	1	1	1	1	1	0	1	1	0
2	242849135	242899205	1	1	1	0	1	0	1	0	0	0	1	0	0	1	1	0	0	1	1	0	0	1	1	0	0	1	1	0	1	1	0	1	0	0	1	1	0	1	1	1	1	1	1	0	1	1	0
2	242899205	242923648	1	1	1	0	1	0	1	0	0	0	1	0	0	1	1	0	0	1	1	0	0	1	1	0	0	1	1	0	1	1	0	1	0	0	1	1	0	1	1	1	1	1	1	0	1	1	0
2	242923648	242923756	1	1	1	0	1	0	1	0	0	0	1	0	0	1	1	0	0	1	1	0	0	1	1	0	0	1	1	0	1	1	0	1	0	0	1	1	0	1	1	1	1	1	1	0	1	1	0
2	242923756	242923795	1	1	1	0	1	0	1	0	0	0	1	0	0	1	1	0	0	1	1	0	0	1	1	0	0	1	1	0	1	1	0	1	0	0	1	1	0	1	1	1	1	1	1	0	1	1	0
2	242923795	242942878	1	1	1	0	1	0	1	0	0	0	1	0	0	1	1	0	0	1	1	0	0	1	1	0	0	1	1	0	1	1	0	1	0	0	1	1	0	1	1	1	1	1	1	0	1	1	0
2	242942878	242949318	1	1	1	0	1	0	1	0	0	0	1	0	0	1	1	0	0	1	1	0	0	1	1	0	0	1	1	0	1	1	0	1	0	0	1	1	0	1	1	1	1	1	1	0	1	1	0
2	242949318	242955191	1	1	1	0	0	0	1	0	0	0	1	0	0	1	1	0	0	1	1	0	0	1	1	0	0	1	1	0	1	1	0	1	0	0	1	1	0	1	1	1	1	1	1	0	1	1	0
2	242955191	242955758	1	1	1	0	0	0	1	0	0	0	1	0	0	1	1	0	0	1	1	0	0	1	1	0	0	1	1	0	1	1	0	1	0	0	1	1	0	1	1	1	1	1	1	0	1	1	0
2	242955758	242983963	1	1	1	0	0	0	1	0	0	0	1	0	0	1	1	0	0	1	1	0	0	1	1	0	0	1	1	0	1	1	0	1	0	0	1	1	0	1	1	1	1	1	1	0	1	1	0
2	242983963	242996589	1	1	1	0	0	0	1	0	0	0	1	0	0	1	1	0	0	1	1	0	0	1	1	0	0	1	1	0	1	1	0	1	0	0	1	1	0	1	1	1	1	1	1	0	1	1	0
2	242996589	243005497	1	1	1	0	0	0	1	0	0	0	1	0	0	1	1	0	0	1	1	0	0	1	1	0	0	1	1	0	1	1	0	1	0	0	1	1	0	1	1	1	1	1	1	0	1	1	0
2	243005497	243007368	1	1	1	0	0	0	1	0	0	0	1	0	0	1	1	0	0	1	1	0	0	1	1	0	0	1	1	0	1	1	0	1	0	0	1	1	0	1	1	1	1	1	1	0	1	1	0
3	107776	108993	0	1	1	0	0	1	0	0	0	0	0	0	0	0	0	0	0	0	1	0	0	1	0	0	0	1	0	1	1	0	0	0	0	1	0	1	0	0	1	0	0	0	0	1	0	0	1
3	108993	115040	0	1	1	0	0	1	0	0	0	0	0	0	0	0	0	0	0	0	1	0	0	1	0	0	0	1	0	1	1	0	0	0	0	1	0	1	0	0	1	0	0	0	0	1	0	0	1
3	115040	128474	0	1	1	0	0	1	0	0	0	0	0	0	0	0	0	0	0	0	1	0	0	1	0	0	0	1	0	1	1	0	0	0	0	1	0	1	0	0	1	0	0	0	0	1	0	0	1
3	128474	132054	0	1	1	0	0	1	0	0	0	0	0	0	0	0	0	0	0	0	1	0	0	1	0	0	0	1	0	1	1	0	0	0	0	1	0	1	0	0	1	0	0	0	0	1	0	0	1
3	132054	140727	0	1	1	0	0	1	0	0	0	0	0	0	0	0	0	0	0	0	1	0	0	1	0	0	0	1	0	1	1	0	0	0	0	1	0	1	0	0	1	0	0	0	0	1	0	0	1
3	140727	142715	0	1	1	0	0	1	0	0	0	0	0	0	0	0	0	0	0	0	1	0	0	1	0	0	0	1	0	1	1	0	0	0	0	1	0	1	0	0	1	0	0	0	0	1	0	0	1
3	142715	149986	0	1	1	0	0	1	0	0	0	0	0	0	0	0	0	0	0	0	1	0	0	1	0	0	0	1	0	1	1	0	0	0	0	1	0	1	0	0	1	0	0	0	0	1	0	0	1
3	149986	162246	0	1	1	0	0	1	0	0	0	0	0	0	0	0	0	0	0	0	1	0	0	1	0	0	0	1	0	1	1	0	0	0	0	1	0	1	0	0	1	0	0	0	0	1	0	0	1
3	162246	162346	0	1	1	0	0	1	0	0	0	0	0	0	0	0	0	0	0	0	1	0	0	1	0	0	0	1	0	1	1	0	0	0	0	1	0	1	0	0	1	0	0	0	0	1	0	0	1
3	162346	163913	0	1	1	0	0	1	0	0	0	0	0	0	0	0	0	0	0	0	1	0	0	1	0	0	0	1	0	1	1	0	0	0	0	1	0	1	0	0	1	0	0	0	0	1	0	0	1
3	163913	185281	0	1	1	0	0	1	0	0	0	0	0	0	0	0	0	0	0	0	1	0	0	1	0	0	0	1	0	1	1	0	0	0	0	1	0	1	0	0	1	0	0	0	0	1	0	0	1
3	185281	199915	0	1	1	0	0	1	0	0	0	0	0	0	0	0	0	0	0	0	1	0	0	1	0	0	0	1	0	1	1	0	0	0	0	1	0	1	0	0	1	0	0	0	0	1	0	0	1
3	199915	285806	0	1	1	0	0	1	0	0	0	0	0	0	0	0	0	0	0	0	1	0	0	1	0	0	0	1	0	1	1	0	0	0	0	1	0	1	0	0	1	0	0	0	0	1	0	0	1
3	285806	449918	0	1	1	0	0	1	0	0	0	0	0	0	0	0	0	0	0	0	1	0	0	1	0	0	0	1	0	1	1	0	0	0	0	1	0	1	0	0	1	0	0	0	0	1	0	0	1
3	449918	705022	0	1	1	0	0	1	0	0	0	0	0	0	0	0	0	0	0	0	1	0	0	1	0	0	0	1	0	1	1	0	0	0	0	1	0	1	0	0	1	0	0	0	0	1	0	0	1
3	705022	889950	0	1	1	0	0	1	0	0	0	0	0	0	0	0	0	0	0	1	1	0	0	1	0	0	0	1	0	1	1	0	0	0	0	1	0	1	0	0	1	0	0	0	0	1	0	0	1
3	889950	961782	0	1	1	0	0	1	0	0	0	0	0	0	0	0	0	0	0	1	1	0	0	1	0	0	1	1	0	1	1	0	0	0	0	1	0	1	0	0	1	0	0	0	0	1	0	0	1
3	961782	1284498	0	1	1	0	0	1	0	0	0	0	0	0	0	0	0	0	0	1	1	0	0	1	0	0	1	1	0	1	1	0	0	0	0	1	0	1	0	0	1	0	0	0	0	1	0	0	1
3	1284498	2107549	0	1	1	0	0	1	0	0	0	0	0	0	0	0	0	0	0	1	1	0	0	1	0	0	0	1	0	1	1	0	0	0	0	1	0	1	0	0	1	0	0	0	0	1	0	0	1
3	2107549	2915608	0	1	1	0	0	1	0	0	0	0	0	0	0	0	0	0	0	0	1	0	0	1	0	0	0	1	0	1	1	0	0	0	0	1	0	1	0	0	1	0	0	0	0	1	0	0	1
3	2915608	3584667	0	1	1	0	0	1	0	0	0	0	0	0	0	0	0	0	0	0	1	0	0	1	0	0	0	1	0	1	1	0	0	0	0	1	0	1	0	0	1	0	0	0	0	1	0	0	1
3	3584667	4516819	0	1	1	0	0	0	0	0	0	0	0	0	0	0	0	0	0	0	1	0	0	1	0	0	0	1	0	1	1	0	0	0	0	1	0	1	0	0	1	0	0	0	0	1	0	0	1
3	4516819	4944334	0	1	1	0	0	0	0	0	0	0	0	0	0	0	0	0	0	0	1	0	0	1	0	0	0	1	0	1	1	0	0	0	0	1	0	1	0	0	0	0	0	0	0	1	0	0	1
3	4944334	5665660	0	1	1	0	0	0	0	0	0	0	0	0	0	0	0	0	0	0	1	0	0	1	0	0	0	1	0	1	1	0	0	0	1	1	0	1	0	0	0	0	0	0	0	1	0	0	1
3	5665660	6006732	0	1	1	0	0	0	0	0	0	0	0	0	0	0	0	0	0	0	1	0	0	1	0	0	0	1	0	1	1	0	0	0	0	1	0	1	0	0	0	0	0	0	0	1	0	0	1
3	6006732	7960661	0	1	1	0	0	0	0	0	0	0	0	0	0	0	0	0	0	0	1	0	0	1	0	0	0	1	0	1	1	0	0	0	0	1	0	1	0	0	0	0	0	0	0	0	0	0	1
3	7960661	8297340	0	1	1	0	0	0	0	0	0	0	0	0	0	0	0	0	0	0	1	0	0	1	0	0	0	1	0	1	1	0	0	0	0	1	1	1	0	0	0	0	0	0	0	0	0	0	1
3	8297340	8962852	0	1	1	0	0	0	0	0	0	0	0	0	0	0	0	0	0	0	1	0	0	1	0	0	0	1	0	1	1	0	0	0	0	1	1	1	0	0	0	0	0	0	0	0	0	0	1
3	8962852	9219083	0	1	1	0	1	0	0	0	0	0	0	0	0	0	0	0	0	0	1	0	0	1	0	0	0	1	0	1	1	0	0	0	0	1	1	1	0	0	0	0	0	0	0	0	0	0	1
3	9219083	10091467	0	1	1	0	1	0	0	0	0	0	0	0	0	0	0	0	0	0	1	0	0	1	0	0	0	1	0	1	1	0	0	0	0	1	1	1	0	0	0	0	0	0	0	0	0	0	1
3	10091467	11578185	0	1	1	0	0	0	0	0	0	0	0	0	0	0	0	0	0	0	1	0	0	1	0	0	0	1	0	1	1	0	0	0	0	1	1	1	0	0	0	0	0	0	0	0	0	0	1
3	11578185	11975593	0	1	1	0	0	0	0	0	0	0	0	0	0	0	0	0	0	0	1	0	1	1	0	0	0	1	0	1	1	0	0	0	0	1	1	1	0	0	0	0	0	0	0	0	0	0	1
3	11975593	15281572	0	1	1	0	0	0	0	0	0	0	0	0	0	0	0	0	0	0	1	0	1	1	0	0	0	1	0	1	1	0	0	0	0	1	1	1	0	0	0	0	1	0	0	0	0	0	1
3	15281572	15496721	0	1	1	0	0	0	0	0	0	0	0	0	0	0	0	0	0	0	1	0	1	0	0	0	0	1	0	1	1	0	0	0	0	1	1	1	0	0	0	0	1	0	0	0	0	0	1
3	15496721	1.64639e+07	0	1	1	0	0	0	0	0	0	0	0	0	0	0	0	0	0	0	1	0	0	0	0	0	0	1	0	1	1	0	0	0	0	1	1	1	0	0	0	0	1	0	0	0	0	0	1
3	1.64639e+07	1.65054e+07	0	1	1	0	0	0	0	0	0	0	0	0	0	0	0	0	1	0	1	0	0	0	0	0	0	1	0	1	1	0	0	0	0	1	1	1	0	0	0	0	1	0	0	0	0	0	1
3	1.65054e+07	16816644	0	1	1	0	0	0	0	0	0	0	0	0	0	0	0	0	0	0	1	0	0	0	0	0	0	1	0	1	1	0	0	0	0	1	1	1	0	0	0	0	1	0	0	0	0	0	1
3	16816644	17065383	0	1	1	0	0	0	0	0	0	0	0	0	0	0	0	0	0	0	1	0	0	0	0	0	0	1	0	1	1	0	0	0	0	1	0	1	0	0	0	0	1	0	0	0	0	0	1
3	17065383	17801491	0	1	1	0	0	0	0	0	0	0	0	0	0	0	0	0	0	0	1	0	0	0	0	0	0	1	0	0	1	0	0	0	0	1	0	1	0	0	0	0	1	0	0	0	0	0	1
3	17801491	19113460	0	1	1	0	0	0	0	0	0	0	0	0	0	0	0	0	0	0	1	0	0	0	0	0	0	1	0	0	1	0	0	0	0	1	0	1	0	0	0	0	1	0	0	0	0	0	1
3	19113460	19960597	0	1	1	0	0	0	0	0	0	0	0	0	0	0	0	0	0	0	1	0	0	0	0	0	0	1	0	0	1	0	0	0	0	1	0	0	0	0	0	0	1	0	0	0	0	0	1
3	19960597	19985002	0	1	1	0	0	0	0	0	0	0	0	0	0	0	0	0	0	0	1	0	0	0	0	0	0	1	0	0	1	0	0	0	0	1	0	0	0	0	0	0	1	0	0	0	0	0	1
3	19985002	20093320	0	1	1	0	0	0	0	0	0	0	0	0	0	0	0	0	0	0	1	0	0	0	0	0	0	1	0	0	1	0	0	0	0	1	0	0	0	0	0	0	1	0	0	0	0	0	1
3	20093320	21253245	0	1	1	0	0	0	0	0	0	0	0	0	0	0	0	0	0	0	1	0	0	0	0	0	0	1	0	0	1	0	0	0	0	1	0	0	0	0	0	0	1	0	0	0	0	0	1
3	21253245	21438641	0	1	1	0	0	0	0	0	0	0	0	0	0	0	0	0	0	0	1	0	0	0	0	0	0	1	0	0	1	0	0	0	0	1	0	0	0	0	1	0	1	0	0	0	0	0	1
3	21438641	24685625	0	1	1	0	0	0	0	0	0	0	0	0	0	0	0	0	0	0	1	0	0	0	0	0	0	1	0	0	1	0	0	0	0	1	0	0	0	0	0	0	1	0	0	0	0	0	1
3	24685625	25008513	0	1	1	0	0	0	0	0	0	0	0	0	0	0	0	0	0	0	1	0	0	0	0	0	0	1	0	0	1	0	0	0	0	1	0	0	0	0	0	0	1	0	0	0	0	0	1
3	25008513	26830699	0	1	1	0	0	0	0	0	0	0	0	0	0	0	0	0	0	0	1	0	0	0	0	0	0	1	0	0	1	0	0	0	0	1	0	0	0	0	0	0	1	0	0	0	0	0	1
3	26830699	27816940	0	1	1	0	0	0	0	0	0	0	0	0	0	0	0	0	0	0	1	0	1	0	0	0	0	1	0	0	1	0	0	0	0	1	0	0	0	0	0	0	1	0	0	0	0	0	1
3	27816940	29037043	0	1	1	0	0	0	0	0	0	0	0	0	0	0	0	0	0	0	1	0	1	0	0	0	0	1	0	0	1	0	0	0	0	1	0	0	0	0	0	0	0	0	0	0	0	0	1
3	29037043	30597858	0	1	1	0	0	0	0	0	0	0	0	0	0	0	0	0	0	0	1	0	1	0	0	0	0	1	0	0	1	0	0	0	0	1	0	0	0	0	0	0	1	0	0	0	0	0	1
3	30597858	31519104	0	1	1	0	0	0	0	0	0	0	0	0	0	0	0	0	0	0	1	0	0	0	0	0	0	1	0	0	1	0	0	0	0	1	0	0	0	0	0	0	1	0	0	0	0	0	1
3	31519104	33601553	0	1	1	0	0	0	0	0	0	0	0	0	0	0	0	0	0	0	1	0	0	0	0	0	0	1	0	0	1	1	0	0	0	1	0	0	0	0	0	0	1	0	0	0	0	0	1
3	33601553	34082688	0	1	1	0	0	0	0	0	0	0	0	0	0	0	0	0	0	0	1	0	0	0	0	0	0	1	0	0	1	0	0	0	0	1	0	0	0	0	0	0	1	0	0	0	0	0	1
3	34082688	34937839	0	1	1	0	0	1	0	0	0	0	0	0	0	0	0	0	0	0	1	0	0	0	0	0	0	1	0	0	1	0	0	0	0	1	0	0	0	0	0	0	1	0	0	0	0	0	1
3	34937839	36696020	0	1	1	0	0	1	0	0	0	0	0	0	0	0	0	0	0	0	1	0	0	0	0	0	0	1	0	0	1	0	0	0	0	1	0	0	0	0	0	0	1	0	0	0	0	0	1
3	36696020	36746649	0	1	1	0	0	1	0	0	0	0	0	0	0	0	0	0	0	0	1	0	0	0	0	0	0	1	0	0	1	0	0	0	0	1	1	0	0	0	0	0	1	0	0	0	0	0	1
3	36746649	37664017	0	1	1	0	0	1	0	0	0	0	0	0	0	0	0	0	0	0	1	0	0	0	0	0	0	1	0	0	1	0	0	0	0	1	1	0	0	0	0	0	1	0	0	0	0	0	1
3	37664017	38043160	0	1	1	0	0	1	0	0	0	0	0	0	0	0	0	0	0	0	1	0	0	0	0	0	0	1	0	0	1	0	0	0	0	1	1	0	0	0	0	0	1	0	0	0	0	0	1
3	38043160	38190680	0	1	1	0	0	1	0	0	0	0	0	0	0	0	0	0	0	0	1	0	0	0	0	0	0	1	0	0	1	0	0	0	0	1	1	0	0	0	0	0	1	0	0	0	0	0	1
3	38190680	38291938	0	1	1	0	0	1	0	0	0	0	0	0	0	0	0	0	0	0	1	0	0	0	0	0	0	1	0	0	1	0	0	0	0	1	1	0	0	0	0	0	1	0	0	1	0	0	1
3	38291938	39985323	0	1	1	0	0	1	0	0	0	0	0	0	0	0	0	0	0	0	1	0	0	0	0	0	0	1	0	0	1	0	0	0	0	1	1	0	0	0	0	0	1	0	0	1	0	0	1
3	39985323	40013529	0	1	1	0	0	1	0	0	0	0	0	0	0	0	0	0	0	0	1	0	0	0	0	0	0	1	0	0	1	0	0	0	0	1	0	0	0	0	0	0	1	0	0	1	0	0	1
3	40013529	40185032	0	1	1	0	0	1	0	0	0	0	0	0	0	0	0	0	0	0	1	0	0	0	0	0	0	1	0	0	1	0	0	0	0	1	0	0	0	0	0	0	1	0	0	1	0	0	1
3	40185032	40285255	0	1	1	0	0	1	0	0	0	0	0	0	0	0	0	0	0	0	1	0	0	0	0	0	0	1	0	0	1	0	0	0	0	1	0	0	0	0	0	0	1	0	0	0	0	0	1
3	40285255	40431596	0	1	1	0	0	1	0	0	0	0	0	0	0	0	0	0	0	0	1	0	0	0	0	0	0	1	0	0	1	0	0	0	0	1	0	0	0	0	0	0	1	0	0	0	0	0	1
3	40431596	41373722	0	1	1	0	0	1	0	0	0	0	0	0	0	0	1	0	0	0	1	0	0	0	0	0	0	1	0	0	1	0	0	0	0	1	0	0	0	0	0	0	1	0	0	0	0	0	1
3	41373722	43735307	0	1	1	0	0	1	0	0	0	0	0	0	0	0	1	0	0	0	1	0	0	0	0	0	0	1	0	0	1	0	0	0	0	1	0	0	0	0	0	0	1	0	0	0	0	1	1
3	43735307	44261261	0	1	1	0	0	1	0	0	0	0	0	0	0	0	0	0	0	0	1	0	0	0	0	0	0	1	0	0	1	0	0	0	0	1	0	0	0	0	0	0	1	0	0	0	0	1	1
3	44261261	45166319	0	1	1	0	0	1	0	0	0	0	0	0	0	0	1	0	0	0	1	0	0	0	0	0	0	1	0	0	1	0	0	0	0	1	0	0	0	0	0	0	1	0	0	0	0	1	1
3	45166319	48385106	0	1	1	0	0	1	0	0	0	0	0	0	0	0	1	0	0	0	1	0	0	0	0	0	0	1	0	0	1	0	0	0	0	1	0	0	0	0	0	0	1	0	0	1	0	1	1
3	48385106	48732663	0	1	1	0	0	1	0	0	0	0	0	0	0	0	1	0	0	0	1	0	0	0	0	0	1	1	0	0	1	0	0	0	0	1	0	0	0	0	0	0	1	0	0	1	0	1	1
3	48732663	49010831	0	1	1	0	0	1	0	0	0	0	0	0	0	0	1	0	0	0	1	0	0	0	0	0	0	1	0	0	1	0	0	0	0	1	0	0	0	0	0	0	1	0	0	1	0	1	1
3	49010831	49040448	0	1	1	0	0	1	0	0	0	0	0	0	0	0	1	0	0	0	1	0	0	0	0	0	0	1	0	0	1	0	0	0	0	1	0	0	0	0	0	0	1	0	0	1	0	1	1
3	49040448	51890410	0	1	1	0	0	1	0	0	0	0	0	0	0	0	1	0	0	0	1	0	0	0	0	0	0	1	0	0	1	0	0	0	1	1	0	0	0	0	0	0	1	0	0	1	0	1	1
3	51890410	53763855	0	1	1	0	0	1	0	0	0	0	0	0	0	0	1	0	0	0	1	0	0	0	0	0	0	1	0	0	1	1	0	0	1	1	0	0	0	0	0	0	1	0	0	1	0	1	1
3	53763855	55206208	0	1	1	0	0	1	0	0	0	0	0	0	0	0	1	0	0	0	1	0	0	0	0	0	0	1	0	0	1	1	0	0	1	1	0	0	0	0	0	0	1	0	0	1	0	1	1
3	55206208	55482834	0	1	1	0	0	1	0	0	0	0	0	0	0	0	0	0	0	0	1	0	0	0	0	0	0	1	0	0	1	1	0	0	1	1	0	0	0	0	0	0	1	0	0	1	0	1	1
3	55482834	55699070	0	1	1	0	0	1	0	0	0	0	0	0	0	0	0	0	0	0	1	0	0	0	0	0	0	1	0	0	1	0	0	0	1	1	0	0	0	0	0	0	1	0	0	1	0	1	1
3	55699070	57040696	0	1	1	0	0	1	0	0	0	0	0	0	0	0	1	0	0	0	1	0	0	0	0	0	0	1	0	0	1	0	0	0	1	1	0	0	0	0	0	0	1	0	0	1	0	1	1
3	57040696	57429073	0	1	1	0	0	1	0	0	0	0	0	0	0	0	1	0	0	0	1	0	0	0	0	0	0	1	0	0	1	0	0	0	1	1	0	0	0	0	0	0	1	0	0	1	0	1	1
3	57429073	57882838	0	1	1	0	0	1	0	0	0	0	0	0	0	0	1	0	0	0	1	0	0	0	0	0	0	1	0	0	1	0	0	0	1	1	0	0	0	0	0	0	1	0	0	1	0	1	1
3	57882838	58147341	0	1	1	0	0	1	0	0	0	0	0	0	0	0	1	0	0	0	1	0	0	0	0	0	0	1	0	0	1	0	0	0	1	1	0	0	0	1	0	0	1	0	0	1	0	1	1
3	58147341	59741822	0	1	1	0	0	1	0	0	0	0	0	0	0	0	1	0	0	0	1	0	0	0	0	0	0	1	0	0	1	0	0	0	1	1	0	0	0	0	0	0	1	0	0	1	0	1	1
3	59741822	59843816	0	1	1	0	0	1	0	0	0	0	0	0	0	0	1	0	0	0	1	0	0	0	0	0	0	1	0	0	1	0	0	0	0	1	0	0	0	0	0	0	1	0	0	1	0	1	1
3	59843816	60063078	0	1	1	0	0	1	0	0	0	0	0	0	0	0	1	0	0	0	1	0	0	0	0	0	0	1	0	0	1	1	0	0	0	1	0	0	0	0	0	0	1	0	0	1	0	1	1
3	60063078	60194440	0	1	1	0	0	1	0	0	0	0	0	0	0	0	1	0	0	0	1	0	0	0	0	0	0	1	0	0	1	1	0	0	1	1	0	0	0	0	0	0	1	0	0	1	0	1	1
3	60194440	60456101	0	1	1	0	0	1	0	0	0	0	0	1	0	0	1	0	0	0	1	0	0	0	0	0	0	1	0	0	1	1	0	0	1	1	0	0	0	0	0	0	1	0	0	1	0	1	1
3	60456101	60643848	0	1	1	0	0	1	0	0	0	0	0	0	0	0	1	0	0	0	1	0	0	0	0	0	0	1	0	0	1	1	0	0	1	1	0	0	0	0	0	0	1	0	0	1	0	1	1
3	60643848	60714612	1	1	1	0	0	1	0	0	0	0	0	0	0	0	1	0	0	0	1	0	0	0	0	0	0	1	0	0	1	1	0	0	1	1	0	0	0	0	0	0	1	0	0	1	0	1	1
3	60714612	60725476	1	1	1	0	0	1	0	0	0	0	0	1	0	0	1	0	0	0	1	0	0	0	0	0	0	1	0	0	1	1	0	0	1	1	0	0	0	0	0	0	1	0	0	1	0	1	1
3	60725476	61117641	1	1	1	0	0	1	0	0	0	0	0	1	0	0	1	0	0	0	1	0	0	0	0	0	0	1	0	0	1	1	0	0	1	1	0	0	0	0	0	0	1	1	0	1	0	1	1
3	61117641	61347643	0	1	1	0	0	1	0	0	0	0	0	1	0	0	1	0	0	0	1	0	0	0	0	0	0	1	0	0	1	1	0	0	1	1	0	0	0	0	0	0	1	1	0	1	0	1	1
3	61347643	6.42052e+07	0	1	1	0	0	1	0	0	0	0	0	0	0	0	1	0	0	0	1	0	0	0	0	0	0	1	0	0	1	1	0	0	1	1	0	0	0	0	0	0	1	1	0	1	0	1	1
3	6.42052e+07	65471366	0	1	1	0	0	1	0	0	0	0	0	0	0	0	1	0	0	0	1	0	0	0	0	0	0	1	0	0	1	0	0	0	1	1	0	0	0	0	0	0	1	1	0	1	0	1	1
3	65471366	67689701	0	1	1	0	0	1	0	0	0	0	1	0	0	0	1	0	0	0	1	0	0	0	0	0	0	1	0	0	1	0	0	0	1	1	0	0	0	0	0	0	1	1	0	1	0	1	1
3	67689701	68834499	0	1	1	0	0	1	0	0	0	0	1	0	0	0	1	0	0	0	1	0	0	0	0	0	0	1	0	0	1	0	0	0	1	1	0	0	0	0	0	0	1	1	0	1	0	1	1
3	68834499	70882320	0	1	1	0	0	1	0	0	0	0	1	0	0	0	1	0	0	0	1	0	0	0	0	0	0	1	0	0	0	0	0	0	1	1	0	0	0	0	0	0	1	1	0	1	0	1	1
3	70882320	70888140	0	1	1	0	0	1	0	0	0	0	1	0	0	0	1	0	0	0	1	0	0	0	0	0	0	1	0	0	0	0	0	0	1	1	0	0	0	0	0	0	1	1	0	1	0	1	1
3	70888140	71149173	0	1	1	0	0	1	1	0	0	0	1	0	0	0	1	0	0	0	1	0	0	0	0	0	0	1	0	0	0	0	0	0	1	1	0	0	0	0	0	0	1	1	0	1	0	1	1
3	71149173	71565124	0	1	1	0	0	1	1	0	0	0	1	0	0	0	1	0	0	0	1	0	0	0	0	0	0	1	0	0	0	0	0	0	1	1	0	0	0	0	0	0	1	1	0	1	0	1	1
3	71565124	71590975	0	1	0	0	0	1	1	0	0	0	1	0	0	0	1	0	0	0	1	0	0	0	0	0	0	1	0	0	0	0	0	0	1	1	0	0	0	0	0	0	1	1	0	1	0	1	1
3	71590975	71773633	0	1	0	0	0	1	0	0	0	0	1	0	0	0	1	0	0	0	1	0	0	0	0	0	0	1	0	0	0	0	0	0	1	1	0	0	0	0	0	0	1	1	0	1	0	1	1
3	71773633	73071066	0	1	0	0	0	1	0	0	0	0	1	0	0	0	1	0	0	0	1	0	0	0	0	0	0	1	0	0	0	1	0	0	1	1	0	0	0	0	0	0	1	1	0	1	0	1	1
3	73071066	73271172	0	1	0	0	0	1	0	0	0	0	1	0	0	0	1	0	0	0	1	0	0	0	0	0	0	1	0	0	0	1	0	0	1	0	0	0	0	0	0	0	1	1	0	1	0	1	1
3	73271172	73915063	0	1	1	0	0	1	0	0	0	0	1	0	0	0	1	0	0	0	1	0	0	0	0	0	0	1	0	0	0	1	0	0	1	0	0	0	0	0	0	0	1	1	0	1	0	1	1
3	73915063	73997483	0	1	1	0	0	1	0	0	0	0	1	0	0	0	1	0	0	0	1	0	0	0	0	0	0	1	0	0	0	1	0	0	1	0	0	0	0	0	0	0	1	1	0	1	0	1	1
3	73997483	74977958	0	1	1	0	0	1	0	0	0	0	1	0	0	0	1	0	0	0	1	0	0	0	0	0	0	1	0	0	0	1	0	0	1	0	0	0	0	0	0	0	1	1	0	1	0	0	1
3	74977958	75130966	0	1	1	0	0	1	0	0	0	0	1	0	0	0	1	0	0	0	1	0	0	0	0	0	0	1	0	0	0	1	0	0	1	0	0	0	0	0	0	0	1	1	0	1	0	0	1
3	75130966	76253020	1	1	1	0	0	1	0	0	0	0	1	0	0	0	1	0	0	0	1	0	0	0	0	0	0	1	0	0	0	1	0	0	1	0	0	0	0	0	0	0	1	1	0	1	0	0	1
3	76253020	76636731	1	1	1	0	0	1	0	0	0	0	1	0	0	0	1	0	0	0	1	0	0	0	0	0	0	1	0	0	0	1	0	0	1	0	0	0	0	0	0	0	1	1	0	1	0	0	1
3	76636731	76732417	1	1	1	0	0	1	0	0	0	0	1	0	0	0	1	0	1	0	1	0	0	0	0	0	0	1	0	0	0	1	0	0	1	0	0	0	0	0	0	0	1	1	0	1	0	0	1
3	76732417	77074821	1	1	1	0	0	1	0	0	0	0	1	0	0	0	1	0	0	0	1	0	0	0	0	0	0	1	0	0	0	1	0	0	1	0	0	0	0	0	0	0	1	1	0	1	0	0	1
3	77074821	77228301	1	1	1	0	0	1	0	0	0	0	1	0	0	0	1	0	1	0	1	0	0	0	0	0	0	1	0	0	0	1	0	0	1	0	0	0	0	0	0	0	1	1	0	1	0	0	1
3	77228301	77247994	1	1	1	0	0	1	0	0	0	0	1	0	0	0	1	0	0	0	1	0	0	0	0	0	0	1	0	0	0	1	0	0	1	0	0	0	0	0	0	0	1	1	0	1	0	0	1
3	77247994	77978657	1	1	1	0	0	1	0	0	0	0	1	0	0	0	1	0	0	0	1	0	0	0	0	0	0	1	0	0	0	1	0	0	1	0	0	0	0	1	0	0	1	1	0	1	0	0	1
3	77978657	79356910	0	1	1	0	0	1	0	0	0	0	1	0	0	0	1	0	0	0	1	0	0	0	0	0	0	1	0	0	0	1	0	0	1	0	0	0	0	1	0	0	1	1	0	1	0	0	1
3	79356910	79487768	0	1	1	0	0	1	0	0	0	0	1	0	0	0	1	0	0	0	1	0	0	0	0	0	0	1	0	0	0	0	0	0	1	0	0	0	0	1	0	0	1	1	0	1	0	0	1
3	79487768	79960370	0	1	1	0	0	1	0	0	0	0	0	0	0	0	1	0	0	0	1	0	0	0	0	0	0	1	0	0	0	0	0	0	1	0	0	0	0	1	0	0	1	1	0	1	0	0	1
3	79960370	82904598	0	1	1	0	0	1	0	0	0	0	0	0	0	0	1	1	0	0	1	0	0	0	0	0	0	1	0	0	0	0	0	0	1	0	0	0	0	1	0	0	1	1	0	1	0	0	1
3	82904598	86041632	0	1	1	0	0	1	0	0	0	0	0	0	0	0	1	1	0	0	1	0	0	0	0	0	0	1	0	0	0	0	0	0	1	0	0	0	0	1	0	0	1	1	0	1	0	0	1
3	86041632	86744220	0	1	1	0	0	1	0	0	0	0	0	0	0	0	1	1	0	0	1	0	0	0	0	0	0	1	0	0	0	0	0	0	1	0	0	0	0	1	0	0	1	1	0	1	0	0	1
3	86744220	88146604	0	1	1	0	0	1	0	0	0	0	0	0	0	0	0	1	0	0	1	0	0	0	0	0	0	1	0	0	0	0	0	0	1	0	0	0	0	1	0	0	1	1	0	1	0	0	1
3	88146604	89413709	0	1	1	0	0	1	0	0	0	0	0	0	0	0	0	1	0	0	1	0	0	0	0	0	0	1	0	0	0	0	0	0	1	0	0	0	0	1	0	0	1	1	0	1	0	0	0
3	89413709	91407668	0	1	1	0	0	1	0	0	0	0	0	0	0	0	0	1	0	0	1	0	0	0	0	0	0	1	0	0	0	0	0	0	1	0	0	0	0	1	0	0	1	1	0	1	0	0	0
3	91407668	91534055	0	1	1	0	0	1	0	0	0	0	0	0	0	0	0	1	0	0	1	0	0	0	0	0	0	1	0	0	0	0	0	0	1	0	0	0	0	1	0	0	1	1	0	1	0	0	0
3	91534055	91633465	0	1	0	0	0	1	0	0	0	0	0	0	0	0	0	1	0	0	1	0	0	0	0	0	0	1	0	0	0	0	0	0	1	0	0	0	0	1	0	0	1	1	0	1	0	0	0
3	91633465	91955966	0	1	0	0	0	0	0	0	0	0	0	0	0	0	0	1	0	0	1	0	0	0	0	0	0	1	0	0	0	0	0	0	1	0	0	0	0	1	0	0	1	1	0	1	0	0	0
3	91955966	93719275	0	1	0	0	0	0	0	0	1	0	0	0	0	0	0	1	0	0	1	0	0	0	0	0	0	1	0	0	0	0	0	0	1	0	0	0	0	1	0	0	1	1	0	1	0	0	0
3	93719275	94621866	0	1	0	0	0	0	0	0	1	0	1	0	0	0	0	1	0	0	1	0	0	0	0	0	0	1	0	0	0	0	0	0	1	0	0	0	0	1	0	0	1	1	0	1	0	0	0
3	94621866	95647033	0	1	0	0	0	0	0	0	1	0	1	0	0	0	0	1	0	0	1	0	0	0	0	0	0	1	0	0	0	0	0	0	1	0	0	0	0	0	0	0	1	1	0	1	0	0	0
3	95647033	96352150	0	1	0	0	0	0	0	0	1	0	1	0	0	0	0	1	0	0	1	0	0	0	0	0	0	1	0	0	0	0	0	0	1	0	0	0	0	0	0	0	0	1	0	1	0	0	0
3	96352150	97192319	0	1	0	0	0	0	0	0	1	0	1	0	0	0	0	1	0	0	1	0	0	0	0	0	0	1	0	0	0	0	0	0	1	0	0	0	0	0	0	0	0	1	0	0	0	0	0
3	97192319	97997711	0	1	0	0	0	0	0	0	1	0	1	0	0	0	0	1	0	0	1	0	0	0	0	0	0	1	0	0	0	1	0	0	1	0	0	0	0	0	0	0	0	1	0	0	0	0	0
3	97997711	99220553	0	1	0	0	0	0	0	0	1	0	1	0	0	0	0	1	0	0	1	0	0	0	0	0	0	1	0	0	0	1	0	0	1	0	0	0	0	0	0	0	0	1	0	1	0	0	0
3	99220553	102678742	0	1	0	0	0	0	0	0	1	0	1	0	0	0	0	1	0	0	1	0	0	0	0	0	0	1	0	0	0	1	0	0	1	0	0	0	1	0	0	0	0	1	0	1	0	0	0
3	102678742	104293601	0	1	0	0	0	0	0	0	1	0	1	0	0	0	0	1	0	0	1	0	0	0	0	0	0	1	0	0	0	1	0	0	1	0	0	0	1	1	0	0	0	1	0	1	0	0	0
3	104293601	106231901	0	1	0	0	0	0	0	0	1	0	1	0	0	0	0	1	0	0	1	0	0	0	0	0	0	1	0	0	0	1	0	0	1	0	0	0	1	1	0	0	0	1	0	1	0	0	0
3	106231901	106310695	0	1	0	0	0	0	0	0	1	0	1	0	0	0	0	1	0	0	1	0	0	0	0	0	0	1	0	0	0	1	0	0	1	0	0	0	1	1	0	0	0	1	0	1	0	0	0
3	106310695	111003725	0	1	0	0	0	0	0	0	1	0	1	0	0	0	0	1	0	0	1	0	0	0	0	0	0	1	0	0	0	1	0	0	1	0	0	0	1	1	0	0	0	1	0	1	0	0	0
3	111003725	112860825	0	1	0	0	0	0	0	0	0	0	1	0	0	0	0	1	0	0	1	0	0	0	0	0	0	1	0	0	0	1	0	0	1	0	0	0	1	1	0	0	0	1	0	1	0	0	0
3	112860825	114306576	0	1	0	0	0	0	0	0	0	0	1	0	0	0	0	1	0	0	1	0	0	0	0	0	0	1	0	0	0	1	0	0	1	0	0	0	1	1	0	0	0	1	0	1	0	0	0
3	114306576	114732916	0	1	0	0	0	0	0	0	0	0	1	0	0	0	0	1	0	0	1	0	0	0	0	0	0	1	0	0	0	1	0	0	1	0	0	0	1	1	0	0	0	1	0	1	0	0	0
3	114732916	116814052	0	1	0	0	0	0	0	0	0	0	1	0	0	0	0	1	0	0	1	0	0	0	0	0	0	1	0	0	0	1	0	0	1	0	0	0	1	1	0	0	0	1	0	1	0	0	0
3	116814052	117293751	0	1	0	0	0	0	0	0	0	0	1	0	0	0	0	1	1	0	1	0	0	0	0	0	0	1	0	0	0	1	0	0	1	0	0	0	1	1	0	0	0	1	0	1	0	0	0
3	117293751	117652579	0	1	0	0	0	0	0	0	0	0	1	0	0	0	0	1	1	0	1	0	0	0	0	0	0	1	0	0	0	1	0	0	1	0	0	0	1	1	1	0	0	1	0	1	0	0	0
3	117652579	124846122	0	1	0	0	0	0	0	0	0	0	1	0	0	0	0	1	1	0	1	0	0	0	0	0	0	1	0	0	0	1	0	0	1	0	0	0	1	1	0	0	0	1	0	1	0	0	0
3	124846122	125260053	0	1	1	0	0	0	0	0	0	0	1	0	0	0	0	1	1	0	1	0	0	0	0	0	0	1	0	0	0	1	0	0	1	0	0	0	1	1	0	0	0	1	0	1	0	0	0
3	125260053	1.28285e+08	0	1	0	0	0	0	0	0	0	0	1	0	0	0	0	1	1	0	1	0	0	0	0	0	0	1	0	0	0	1	0	0	1	0	0	0	1	1	0	0	0	1	0	1	0	0	0
3	1.28285e+08	128381528	0	0	0	0	0	0	0	0	0	0	1	0	0	0	0	1	1	0	1	0	0	0	0	0	0	1	0	0	0	1	0	0	1	0	0	0	1	1	0	0	0	1	0	1	0	0	0
3	128381528	1.29764e+08	0	0	0	0	0	0	0	0	0	0	1	0	0	0	0	1	1	0	1	0	0	0	0	0	0	1	0	0	0	1	0	0	1	0	0	0	1	1	0	0	0	1	0	1	0	0	0
3	1.29764e+08	130855166	0	0	1	0	0	0	0	0	0	0	1	0	0	0	0	1	1	0	1	0	0	0	0	0	0	1	0	0	0	1	0	0	1	0	0	0	1	1	0	0	0	1	0	1	0	0	0
3	130855166	135401910	0	0	1	0	0	0	0	0	0	0	1	0	0	0	0	1	1	0	1	0	0	0	0	0	0	1	0	0	0	1	0	0	1	0	0	0	1	1	0	0	0	1	0	1	0	0	0
3	135401910	136834006	0	0	0	0	0	0	0	0	0	0	1	0	0	0	0	1	1	0	1	0	0	0	0	0	0	1	0	0	0	1	0	0	1	0	0	0	1	1	0	0	0	1	0	1	0	0	0
3	136834006	137001082	0	0	0	0	0	0	0	0	0	0	1	0	0	0	0	1	1	0	1	0	0	0	0	0	0	1	0	0	0	1	0	0	0	0	0	0	1	1	0	0	0	1	0	1	0	0	0
3	137001082	139432493	0	0	0	0	0	0	0	0	0	0	1	0	0	0	0	1	1	0	1	0	0	1	0	0	0	1	0	0	0	1	0	0	0	0	0	0	1	1	0	0	0	1	0	1	0	0	0
3	139432493	139665029	0	0	0	0	0	0	0	0	0	0	1	0	0	0	0	1	1	0	1	0	0	1	0	0	0	1	0	0	0	1	0	0	0	0	0	0	1	1	0	0	0	1	0	1	0	0	0
3	139665029	140636838	0	0	1	0	0	0	0	0	0	0	1	0	0	0	0	1	1	0	1	0	0	1	0	0	0	1	0	0	0	1	0	0	0	0	0	0	1	1	0	0	0	1	0	1	0	0	0
3	140636838	141595884	0	0	1	0	0	0	0	0	0	0	1	0	0	0	0	1	1	0	1	0	0	1	0	0	0	1	0	0	0	1	0	0	0	0	0	0	1	1	0	0	0	1	0	1	0	0	0
3	141595884	143164818	0	0	1	0	0	0	0	0	0	0	1	0	0	0	0	1	1	0	1	0	0	1	0	0	0	1	0	0	0	1	0	0	0	1	0	0	1	1	0	0	0	1	0	1	0	0	0
3	143164818	151890890	0	0	1	0	0	0	0	0	1	0	1	0	0	0	0	1	1	0	1	0	0	1	0	0	0	1	0	0	0	1	0	0	0	1	0	0	1	1	0	0	0	1	0	1	0	0	0
3	151890890	152001804	0	0	1	0	0	0	0	0	1	0	1	0	0	0	0	1	1	0	1	0	0	1	0	0	0	1	0	0	0	1	0	0	0	1	0	0	1	1	0	0	0	1	0	1	0	0	0
3	152001804	152693674	0	0	1	0	0	0	0	0	1	0	1	0	0	0	0	1	1	0	1	0	0	1	0	0	0	1	0	0	0	0	0	0	0	1	0	0	1	1	0	0	0	1	0	1	0	0	0
3	152693674	153553560	0	0	1	0	0	0	0	0	1	0	1	0	0	0	0	1	1	0	1	0	0	1	0	0	0	1	0	0	0	0	0	0	0	1	0	0	1	1	0	0	0	1	0	1	0	0	0
3	153553560	154057934	0	0	1	0	0	0	0	0	1	0	1	0	0	0	0	1	1	0	1	0	0	1	0	0	0	1	0	0	0	1	0	0	0	1	0	0	1	1	0	0	0	1	0	1	0	0	0
3	154057934	156205049	0	0	1	0	0	0	0	0	1	0	1	0	0	0	0	1	1	0	1	0	0	1	0	0	0	1	0	0	0	0	0	0	0	1	0	0	1	1	0	0	0	1	0	1	0	0	0
3	156205049	156808067	0	0	1	0	0	0	0	0	1	0	1	0	0	0	0	1	1	0	0	0	0	1	0	0	0	1	0	0	0	0	0	0	0	1	0	0	1	1	0	0	0	1	0	1	0	0	0
3	156808067	166715544	0	0	1	0	0	0	0	0	1	0	1	0	0	0	0	1	1	0	1	0	0	1	0	0	0	1	0	0	0	0	0	0	0	1	0	0	1	1	0	0	0	1	0	1	0	0	0
3	166715544	167218039	0	0	0	0	0	0	0	0	1	0	1	0	0	0	0	1	1	0	1	0	0	1	0	0	0	1	0	0	0	0	0	0	0	1	0	0	1	1	0	0	0	1	0	1	0	0	0
3	167218039	169177037	0	0	0	0	0	0	0	0	1	0	1	0	0	0	0	1	1	0	1	0	0	1	0	0	0	1	0	0	0	0	0	0	0	1	0	0	1	1	0	0	0	1	0	1	0	0	0
3	169177037	169681493	0	0	0	0	0	0	0	0	1	0	1	0	0	0	0	1	1	0	1	0	0	1	0	0	0	1	0	0	0	0	0	0	0	1	0	0	1	1	0	0	0	1	0	1	0	0	0
3	169681493	170339212	0	0	0	0	0	0	0	0	1	0	1	0	0	0	0	1	1	0	1	0	0	1	0	0	0	1	0	0	0	0	0	0	0	1	0	0	1	1	0	0	0	1	0	1	0	0	0
3	170339212	170694475	0	0	0	0	0	0	0	0	1	0	1	0	0	0	0	1	1	0	1	0	0	1	0	0	0	1	0	0	0	0	0	0	0	1	0	0	1	1	0	0	0	1	0	1	0	0	0
3	170694475	172041276	0	0	0	0	0	0	0	0	1	0	1	0	0	0	0	1	1	0	1	0	0	1	0	0	0	1	0	0	0	0	0	0	0	1	0	0	1	1	0	0	0	1	0	1	0	0	0
3	172041276	174272494	0	0	0	0	0	0	1	0	1	0	1	0	0	0	0	1	1	0	1	0	0	1	0	0	0	1	0	0	0	0	0	0	0	1	0	0	1	1	0	0	0	1	0	1	0	0	0
3	174272494	174714708	0	0	0	0	0	0	1	0	1	0	1	0	0	0	0	1	1	0	1	0	0	1	0	0	0	1	0	0	0	0	0	0	0	1	0	0	1	1	0	0	0	0	0	1	0	0	0
3	174714708	174834375	0	0	0	0	0	0	1	0	1	0	1	0	0	0	0	1	1	0	1	0	0	1	0	0	0	1	0	0	0	0	0	0	0	1	0	0	1	1	0	0	0	1	0	1	0	0	0
3	174834375	175178063	0	0	0	0	0	0	1	0	1	0	1	0	0	0	0	1	1	0	1	0	0	1	0	0	0	1	0	0	0	0	0	0	0	1	0	0	1	1	0	0	1	1	0	1	0	0	0
3	175178063	175519700	0	0	0	0	0	0	1	0	1	0	1	0	0	0	0	1	1	0	1	0	0	1	0	0	0	1	0	0	0	0	0	0	0	0	0	0	1	1	0	0	1	1	0	1	0	0	0
3	175519700	175803846	0	0	0	0	0	0	1	0	1	0	1	0	0	0	0	1	1	0	1	0	0	1	0	0	0	1	0	0	0	0	0	0	0	0	0	0	1	1	0	0	0	1	0	1	0	0	0
3	175803846	175856327	0	1	0	0	0	0	1	0	1	0	1	0	0	0	0	1	1	0	1	0	0	1	0	0	0	1	0	0	0	0	0	0	0	0	0	0	1	1	0	0	0	1	0	1	0	0	0
3	175856327	177113771	0	0	0	0	0	0	1	0	1	0	1	0	0	0	0	1	1	0	1	0	0	1	0	0	0	1	0	0	0	0	0	0	0	0	0	0	1	1	0	0	0	1	0	1	0	0	0
3	177113771	177268062	0	0	0	0	0	0	1	0	1	0	1	0	0	0	0	1	1	0	1	0	0	1	0	0	0	1	0	0	0	0	0	0	0	0	0	0	1	1	0	0	0	1	0	1	0	0	0
3	177268062	177678992	0	0	0	0	0	0	1	0	1	0	1	0	0	0	0	1	1	0	1	0	0	1	0	0	0	1	0	0	0	1	0	0	0	0	0	0	1	1	0	0	0	1	0	1	0	0	0
3	177678992	178188686	0	0	0	0	0	0	1	0	1	0	1	0	0	0	0	1	1	0	1	0	0	1	0	0	0	1	0	0	0	0	0	0	0	0	0	0	1	1	0	0	0	1	0	1	0	0	0
3	178188686	182934089	0	0	0	0	0	0	1	0	1	0	1	0	0	0	0	1	1	0	1	0	0	1	0	0	0	1	0	0	0	0	0	0	0	0	0	0	1	1	0	0	0	1	0	1	0	0	0
3	182934089	183355173	0	0	0	0	0	0	1	0	1	0	1	0	0	0	0	1	1	0	1	0	0	1	0	0	0	1	0	0	0	1	0	0	0	0	0	0	1	1	0	0	0	1	0	1	0	0	0
3	183355173	186571304	0	0	0	0	0	0	1	0	1	0	1	0	0	0	0	1	1	0	1	0	0	1	0	0	0	1	0	0	0	0	0	0	0	0	0	0	1	1	0	0	0	1	0	1	0	0	0
3	186571304	186700439	0	0	0	0	0	0	1	0	1	0	1	0	0	0	0	1	1	0	1	0	0	1	0	0	0	1	0	0	0	0	0	0	0	0	0	0	1	1	0	0	0	1	0	1	0	0	0
3	186700439	186866476	0	0	0	0	0	0	1	0	1	0	1	0	0	0	0	1	1	0	1	0	0	1	0	0	0	1	0	0	0	0	0	0	0	0	0	0	1	1	0	0	0	1	0	1	0	0	0
3	186866476	187359708	0	0	0	0	0	0	1	0	1	0	1	0	0	0	0	1	1	0	1	0	0	1	0	0	0	1	0	0	0	0	0	0	0	0	0	0	1	1	0	0	0	1	0	1	0	0	0
3	187359708	187712046	1	0	0	0	0	0	1	0	1	0	1	0	0	0	0	1	1	0	1	0	0	1	0	0	0	1	0	0	0	0	0	0	0	0	0	0	1	1	0	0	0	1	0	1	0	0	0
3	187712046	187721826	1	0	0	0	0	0	1	0	1	0	1	0	0	0	0	1	1	0	1	0	0	1	0	0	0	1	0	0	0	1	0	0	0	0	0	0	1	1	0	0	0	1	0	1	0	0	0
3	187721826	187954359	1	0	0	0	0	0	1	0	1	0	1	0	0	0	0	1	1	0	1	0	0	1	0	0	0	1	0	0	0	1	0	0	0	0	0	0	1	1	0	0	0	1	0	1	0	0	0
3	187954359	188009442	1	0	0	0	0	0	1	0	1	0	1	0	0	0	0	1	1	0	1	0	0	1	0	0	1	1	0	0	0	1	0	0	0	0	0	0	1	1	0	0	0	1	0	1	0	0	0
3	188009442	188568425	0	0	0	0	0	0	1	0	1	0	1	0	0	0	0	1	1	0	1	0	0	1	0	0	1	1	0	0	0	1	0	0	0	0	0	0	1	1	0	0	0	1	0	1	0	0	0
3	188568425	188931274	0	0	0	0	0	0	1	0	1	0	1	0	0	0	0	1	1	0	1	0	0	1	0	0	1	1	0	0	0	0	0	0	0	0	0	0	1	1	0	0	0	1	0	1	0	0	0
3	188931274	189346986	0	0	0	0	0	0	1	0	1	0	1	0	0	0	0	1	1	0	1	0	0	1	0	0	1	1	0	0	0	0	0	0	0	0	0	0	1	1	0	0	0	1	0	1	0	0	0
3	189346986	189553062	0	0	0	0	0	0	1	0	1	0	1	0	0	0	0	1	1	0	1	0	0	1	0	0	1	1	0	0	0	0	0	0	0	0	0	0	1	1	0	0	0	1	0	1	0	0	0
3	189553062	189654962	0	0	0	0	0	0	1	0	1	0	1	0	0	0	0	1	1	0	1	0	0	1	0	0	1	1	0	0	0	0	0	0	0	0	0	0	1	1	0	0	0	1	0	1	0	0	0
3	189654962	190044471	0	0	0	0	0	0	1	0	1	0	1	0	0	0	0	1	1	0	1	0	0	1	0	0	1	1	0	0	0	0	0	0	0	0	0	0	1	0	0	0	0	1	0	1	0	0	0
3	190044471	191084759	0	0	0	0	0	0	1	0	1	0	1	0	0	0	0	1	1	0	1	0	0	1	0	0	1	1	0	0	0	0	0	0	0	0	0	0	1	0	0	0	0	1	0	1	0	0	0
3	191084759	192206818	0	0	0	0	0	0	1	0	1	0	1	0	0	0	0	1	1	0	1	0	0	1	0	0	0	1	0	0	0	0	0	0	0	0	0	0	1	0	0	0	0	1	0	1	0	0	0
3	192206818	192480170	0	0	0	0	0	0	1	0	1	0	1	0	0	0	0	1	1	0	1	0	0	1	0	0	0	1	0	0	0	0	0	0	0	0	0	0	1	0	0	0	0	1	0	1	0	0	0
3	192480170	193417263	0	0	0	0	0	0	1	0	1	0	1	0	0	0	0	1	1	0	1	0	0	1	0	0	0	1	0	0	0	0	0	0	0	0	0	0	1	0	0	0	0	1	0	1	0	0	0
3	193417263	193679927	0	0	0	0	0	0	1	0	0	0	1	0	0	0	0	1	1	0	1	0	0	1	0	0	0	1	0	0	0	0	0	0	0	0	0	0	1	0	0	0	0	1	0	1	0	0	0
3	193679927	193737454	0	0	0	0	0	0	1	0	0	0	1	0	0	0	0	1	1	0	1	0	0	1	0	0	0	1	0	0	0	1	0	0	0	0	0	0	1	0	0	0	0	1	0	1	0	0	0
3	193737454	193786675	0	0	0	0	0	0	1	0	0	0	1	0	0	0	0	1	1	0	1	0	0	1	0	0	0	1	0	0	0	1	0	0	0	0	0	0	1	0	0	0	0	1	0	1	0	0	0
3	193786675	194151037	0	0	0	0	0	0	1	0	0	0	1	0	0	0	0	1	1	0	1	0	0	1	0	0	0	1	0	0	0	1	0	0	0	0	0	0	1	0	0	0	0	1	0	1	0	0	0
3	194151037	194483965	0	0	0	0	0	0	1	0	0	0	1	0	1	0	0	1	1	0	1	0	0	1	0	0	0	1	0	0	0	1	0	0	0	0	0	0	1	0	0	0	0	1	0	1	0	0	0
3	194483965	195569986	0	0	0	0	0	0	1	0	0	0	1	0	1	0	0	1	1	0	1	0	0	1	0	0	0	1	0	0	0	0	0	0	0	0	0	0	1	0	0	0	0	1	0	1	0	0	0
3	195569986	196343062	0	0	0	0	0	0	1	0	0	0	1	0	1	0	0	1	1	0	1	0	0	1	0	0	0	1	0	0	0	0	0	0	0	0	0	0	1	0	0	0	0	1	0	1	0	0	0
3	196343062	196996968	0	0	0	0	0	0	1	0	0	0	1	0	1	0	0	1	1	0	1	0	0	1	0	0	0	1	0	0	0	0	0	0	0	0	0	0	1	0	0	0	0	1	0	1	0	0	0
3	196996968	197152950	0	0	0	0	0	0	1	0	0	0	1	0	1	0	0	1	1	0	1	0	0	1	0	0	0	1	0	0	0	0	0	0	0	0	0	0	1	0	0	0	0	1	0	1	0	0	0
3	197152950	197281093	0	0	0	0	0	0	1	0	0	0	1	0	1	0	0	1	1	0	1	0	0	1	0	0	0	1	0	0	0	0	0	0	0	0	0	0	1	0	0	0	0	1	0	1	0	0	0
3	197281093	197334529	0	0	0	0	0	0	1	0	0	0	1	0	1	0	0	1	1	0	1	0	0	1	0	0	0	1	0	0	0	0	0	0	0	0	0	0	1	0	0	0	0	1	0	1	0	0	0
3	197334529	197427515	0	0	0	0	0	0	1	0	0	0	1	0	1	0	0	1	1	0	1	0	0	1	0	0	0	1	0	0	0	0	0	0	0	0	0	0	1	0	0	0	0	1	0	1	0	0	0
3	197427515	197428127	0	0	0	0	0	0	1	0	0	0	1	0	1	0	0	1	1	0	1	0	0	1	0	0	0	1	0	0	0	0	0	0	0	0	0	0	1	0	0	0	0	1	0	1	0	0	0
3	197428127	197526201	0	0	0	0	0	0	1	0	0	0	1	0	1	0	0	1	1	0	1	0	0	1	0	0	0	1	0	0	0	0	0	0	0	0	0	0	1	0	0	0	0	1	0	1	0	0	0
3	197526201	197547332	0	0	0	0	0	0	1	0	0	0	1	0	1	0	0	1	1	0	1	0	0	1	0	0	0	1	0	0	0	0	0	0	0	0	0	0	1	0	0	0	0	1	0	1	0	0	0
3	197547332	197564968	0	0	0	0	0	0	1	0	0	0	1	0	1	0	0	1	1	0	1	0	0	1	0	0	0	1	0	0	0	0	0	0	0	0	0	0	1	0	0	0	0	1	0	1	0	0	0
3	197564968	197575375	0	0	0	0	0	0	1	0	0	0	1	0	1	0	0	1	1	0	1	0	0	1	0	0	0	1	0	0	0	0	0	0	0	0	0	0	1	0	0	0	0	1	0	1	0	0	0
3	197575375	197580938	0	0	0	0	0	0	1	0	0	0	1	0	1	0	0	1	1	0	1	0	0	1	0	0	0	1	0	0	0	0	0	0	0	0	0	0	1	0	0	0	0	1	0	1	0	0	0
3	197580938	197582500	0	0	0	0	0	0	1	0	0	0	1	0	1	0	0	1	1	0	1	0	0	1	0	0	0	1	0	0	0	0	0	0	0	0	0	0	1	0	0	0	0	1	0	1	0	0	0
3	197582500	197597194	0	0	0	0	0	0	1	0	0	0	1	0	1	0	0	1	1	0	1	0	0	1	0	0	0	1	0	0	0	0	0	0	0	0	0	0	1	0	0	0	0	1	0	1	0	0	0
3	197597194	197605532	0	0	0	0	0	0	1	0	0	0	1	0	1	0	0	1	1	0	1	0	0	1	0	0	0	1	0	0	0	0	0	0	0	0	0	0	1	0	0	0	0	1	0	1	0	0	0
3	197605532	197610609	0	0	0	0	0	0	1	0	0	0	1	0	1	0	0	1	1	0	1	0	0	1	0	0	0	1	0	0	0	0	0	0	0	0	0	0	1	0	0	0	0	1	0	1	0	0	0
3	197610609	197646620	0	0	0	0	0	0	1	0	0	0	1	0	1	0	0	1	1	0	1	0	0	1	0	0	0	1	0	0	0	0	0	0	0	0	0	0	1	0	0	0	0	1	0	1	0	0	0
3	197646620	197671969	0	0	0	0	0	0	1	0	0	0	1	0	1	0	0	1	1	0	1	0	0	1	0	0	0	1	0	0	0	0	0	0	0	0	0	0	1	0	0	0	0	1	0	1	0	0	0
3	197671969	197683938	0	0	0	0	0	0	1	0	0	0	1	0	1	0	0	1	1	0	1	0	0	1	0	0	0	1	0	0	0	0	0	0	0	0	0	0	1	0	0	0	0	1	0	1	0	0	0
3	197683938	197687252	0	0	0	0	0	0	1	0	0	0	1	0	1	0	0	1	1	0	1	0	0	1	0	0	0	1	0	0	0	0	0	0	0	0	0	0	1	0	0	0	0	1	0	1	0	0	0
3	197687252	197718325	0	0	0	0	0	0	1	0	0	0	1	0	1	0	0	1	1	0	1	0	0	1	0	0	0	1	0	0	0	0	0	0	0	0	0	0	1	0	0	0	0	1	0	1	0	0	0
3	197718325	197744350	0	0	0	0	0	0	1	0	0	0	1	0	1	0	0	1	1	0	1	0	0	1	0	0	0	1	0	0	0	0	0	0	0	0	0	0	1	0	0	0	0	1	0	1	0	0	0
3	197744350	197771272	0	0	0	0	0	0	1	0	0	0	1	0	1	0	0	1	1	0	1	0	0	1	0	0	0	1	0	0	0	0	0	0	0	0	0	0	1	0	0	0	0	1	0	1	0	0	0
3	197771272	197792583	0	0	0	0	0	0	1	0	0	0	1	0	1	0	0	1	1	0	1	0	0	1	0	0	0	1	0	0	0	0	0	0	0	0	0	0	1	0	0	0	0	1	0	1	0	0	0
3	197792583	197819563	0	0	0	0	0	0	1	0	0	0	1	0	1	0	0	1	1	0	1	0	0	1	0	0	0	1	0	0	0	0	0	0	0	0	0	0	1	0	0	0	0	1	0	1	0	0	0
3	197819563	197840413	0	0	0	0	0	0	1	0	0	0	1	0	1	0	0	1	1	0	1	0	0	1	0	0	0	1	0	0	0	0	0	0	0	0	0	0	1	0	0	0	0	1	0	1	0	0	0
4	90883	124638	0	0	0	0	1	1	1	1	1	0	0	0	0	1	1	1	0	0	1	0	1	1	0	1	0	1	0	1	0	1	1	0	1	1	0	1	1	1	1	1	0	1	0	1	1	1	1
4	124638	142647	0	0	0	0	1	1	1	1	1	0	0	0	0	1	1	1	0	0	1	0	1	1	0	1	0	1	0	1	0	1	1	0	1	1	0	1	1	1	1	1	0	1	0	1	1	1	1
4	142647	181832	0	0	0	0	1	1	1	1	1	0	0	0	0	1	1	1	0	0	1	0	1	1	0	1	0	1	0	1	0	1	1	0	1	1	0	1	1	1	1	1	0	1	0	1	1	1	1
4	181832	205177	0	0	0	0	1	1	1	1	1	0	0	0	0	1	1	1	0	0	1	0	1	1	0	1	0	1	0	1	0	1	1	0	1	1	0	1	1	1	1	1	0	1	0	1	1	1	1
4	205177	245447	0	0	0	0	1	1	1	1	1	0	0	0	0	1	1	1	0	0	1	0	1	1	0	1	0	1	0	1	0	1	1	0	1	1	0	1	1	1	1	1	0	1	0	1	1	1	1
4	245447	266171	0	0	0	0	1	1	1	1	1	0	0	0	0	1	1	1	0	0	1	0	1	1	0	1	0	1	0	1	0	1	1	0	1	1	0	1	1	1	1	1	0	1	0	1	1	1	1
4	266171	283883	0	0	0	0	1	1	1	1	1	0	0	0	0	1	1	1	0	0	1	0	1	1	0	1	0	1	0	1	0	1	1	0	1	1	0	1	1	1	1	1	0	1	0	1	1	1	1
4	283883	296170	0	0	0	0	1	1	1	1	1	0	0	0	0	1	1	1	0	0	1	0	1	1	0	1	0	1	0	1	0	1	1	0	1	1	0	1	1	1	1	1	0	1	0	1	1	1	1
4	296170	322759	0	0	0	0	1	1	1	1	1	0	0	0	0	1	1	1	0	0	1	0	1	1	0	1	0	1	0	1	0	1	1	0	1	1	0	1	1	1	1	1	0	1	0	1	1	1	1
4	322759	352968	0	0	0	0	1	1	1	1	1	0	0	0	0	1	1	1	0	0	1	0	1	1	0	1	0	1	0	1	0	1	1	0	1	1	0	1	1	1	1	1	0	1	0	1	1	1	1
4	352968	498459	0	0	0	0	1	1	1	1	1	0	0	0	0	1	1	1	0	0	1	0	1	1	0	1	0	1	0	1	0	1	1	0	1	1	0	1	1	1	1	1	0	1	0	1	1	1	1
4	498459	502911	0	0	0	0	1	1	1	1	1	0	0	0	0	1	1	1	0	0	1	0	1	1	0	1	0	1	0	1	0	1	1	0	1	1	0	1	1	1	1	1	0	1	0	1	1	1	1
4	502911	507001	0	0	0	0	1	1	1	1	1	0	0	0	0	1	1	1	0	0	1	0	1	1	0	1	0	1	0	1	0	1	1	0	1	1	0	1	1	1	1	1	0	1	0	1	1	1	1
4	507001	540087	0	0	0	0	1	1	1	1	1	0	0	0	0	1	1	1	0	0	1	0	1	1	0	1	0	1	0	1	0	1	1	0	1	1	0	1	1	1	1	1	0	1	0	1	1	1	1
4	540087	618242	0	0	0	0	1	1	1	1	1	0	0	0	0	1	1	1	0	0	1	0	1	1	0	1	0	1	0	1	0	1	1	0	1	1	0	1	1	1	1	1	0	1	0	1	1	1	1
4	618242	624897	0	0	0	0	1	1	1	1	1	0	0	0	0	1	1	1	0	0	1	0	1	1	0	1	0	1	0	1	0	1	1	0	1	1	0	1	1	1	1	1	0	1	0	1	1	1	1
4	624897	627299	0	0	0	0	1	1	1	1	1	0	0	0	0	1	1	1	0	0	1	0	1	1	0	1	0	1	0	1	0	1	1	0	1	1	0	1	1	1	1	1	0	1	0	1	1	1	1
4	627299	629702	0	0	0	0	1	1	1	1	1	0	0	0	0	1	1	1	0	0	1	0	1	1	0	1	0	1	0	1	0	1	1	0	1	1	0	1	1	1	1	1	0	1	0	1	1	1	1
4	629702	698292	0	0	0	0	1	1	1	1	1	0	0	0	0	1	1	1	0	0	1	0	1	1	0	1	0	1	0	1	0	1	1	0	1	1	0	1	1	1	1	1	0	1	0	1	1	1	1
4	698292	832499	0	0	0	0	1	1	1	1	1	0	0	0	0	1	1	1	0	0	1	0	1	1	0	1	0	1	0	1	0	1	1	0	1	1	0	1	1	1	1	1	0	1	0	1	1	1	1
4	832499	949962	0	0	0	0	1	1	1	1	1	0	0	0	0	1	1	1	0	0	1	0	1	1	0	1	0	1	0	1	0	1	1	0	1	1	0	1	1	1	1	1	0	1	0	1	1	1	1
4	949962	1082726	0	0	0	0	1	1	1	1	1	0	0	0	0	1	1	1	0	0	1	0	1	1	0	1	0	1	0	1	0	1	1	0	1	1	0	1	1	1	1	1	0	1	0	1	1	1	1
4	1082726	2139671	0	0	0	0	1	1	1	1	1	0	0	0	0	1	1	1	0	0	1	0	1	1	0	1	0	1	0	1	0	1	1	0	1	1	0	1	1	1	1	1	0	1	0	1	1	1	1
4	2139671	2216585	0	0	0	0	1	1	1	1	1	0	0	0	0	1	1	1	0	0	1	0	1	1	0	1	0	1	0	1	0	1	1	0	1	1	0	1	1	1	1	0	0	1	0	1	1	1	1
4	2216585	2762092	0	0	0	0	1	1	1	1	1	0	0	0	0	1	1	1	0	0	1	0	1	1	0	1	0	1	0	1	0	1	1	0	1	1	0	1	0	1	1	0	0	1	0	1	1	1	1
4	2762092	3083492	0	0	0	0	1	1	0	1	1	0	0	0	0	1	1	1	0	0	1	0	1	1	0	1	0	1	0	1	0	1	1	0	1	1	0	1	0	1	1	0	0	1	0	1	1	1	1
4	3083492	3224718	0	0	0	0	1	1	0	1	1	0	0	0	0	1	1	1	0	0	1	0	1	1	0	1	0	1	0	1	0	1	1	0	0	1	0	1	0	1	1	0	0	1	0	1	1	1	1
4	3224718	3804781	0	0	0	0	1	1	0	1	1	0	0	0	0	1	1	1	0	0	1	0	1	1	0	1	0	1	0	1	0	1	1	0	0	1	0	1	0	1	1	1	0	1	0	1	1	1	1
4	3804781	4.07281e+06	0	0	0	0	1	1	0	1	1	0	0	0	0	1	1	1	0	0	1	0	1	1	0	1	0	1	0	1	0	1	1	0	0	1	0	1	0	1	1	1	0	1	0	1	1	1	1
4	4.07281e+06	5248295	0	0	0	0	1	1	0	1	1	0	0	0	0	1	1	1	0	0	1	0	1	1	0	1	0	1	0	1	0	1	1	0	0	1	0	1	0	1	1	1	0	1	0	1	1	1	1
4	5248295	5380401	0	0	0	0	1	1	0	1	0	0	0	0	0	1	1	1	0	0	1	0	1	1	0	1	0	1	0	1	0	1	1	0	0	1	0	1	0	1	1	1	0	1	0	1	1	1	1
4	5380401	5799192	0	0	0	0	1	1	0	1	0	0	0	0	0	1	1	1	0	0	1	0	1	1	0	1	0	1	0	1	0	1	1	0	0	1	0	1	0	1	1	1	0	1	0	0	1	1	1
4	5799192	5844472	0	0	0	0	1	1	0	1	0	0	0	0	0	1	1	1	0	0	1	0	1	1	0	1	0	1	0	1	0	1	1	0	0	1	0	1	0	1	1	1	0	1	0	0	1	1	1
4	5844472	6106996	0	0	0	0	1	1	0	1	0	0	0	0	0	1	1	1	0	0	1	0	1	1	0	1	0	1	0	1	0	1	1	0	0	1	0	1	0	1	1	1	0	1	0	0	1	1	1
4	6106996	6147472	0	0	0	0	1	1	0	1	0	0	0	0	0	1	1	1	0	0	1	0	1	1	0	1	0	1	0	1	0	1	1	0	0	1	0	1	0	1	1	1	0	1	0	0	1	1	1
4	6147472	6267366	0	0	0	0	1	1	0	1	0	0	0	0	0	1	1	1	0	0	1	0	1	1	0	1	0	1	0	1	0	1	1	0	0	1	0	1	0	1	1	1	1	1	0	0	1	1	1
4	6267366	6348710	0	0	0	0	1	1	0	1	0	0	0	0	0	1	1	1	0	0	1	0	1	1	0	1	0	1	0	1	0	1	1	0	0	1	0	1	1	1	1	1	1	1	0	0	1	1	1
4	6348710	6476075	0	0	0	0	1	1	0	1	0	0	0	0	0	1	1	1	0	0	1	0	1	1	0	1	0	1	0	1	0	1	1	0	0	1	0	1	1	1	1	1	1	1	0	0	1	1	1
4	6476075	7156256	0	0	0	0	1	1	0	1	0	0	0	0	0	1	1	1	0	0	1	0	1	1	0	1	0	1	0	1	0	1	1	0	0	1	0	1	1	1	1	1	0	1	0	0	1	1	1
4	7156256	7288908	0	0	0	0	1	1	0	1	0	0	0	0	0	1	1	1	0	0	1	0	1	1	0	1	0	1	0	1	0	1	1	0	0	1	0	1	1	1	1	1	0	1	0	0	1	1	1
4	7288908	8867875	0	0	0	0	1	1	0	1	0	0	0	0	0	1	1	1	0	0	1	0	1	1	0	1	0	1	0	1	0	1	1	0	0	1	0	1	1	1	1	1	0	1	0	0	1	1	1
4	8867875	9736892	0	0	0	0	1	1	0	1	0	0	1	0	0	1	1	1	0	0	1	0	1	1	0	1	0	1	0	1	0	1	1	0	0	1	0	1	1	1	1	1	0	1	0	0	1	1	1
4	9736892	10183153	0	0	0	0	1	1	0	1	0	0	1	0	0	1	1	1	0	0	1	0	1	1	0	1	0	1	0	1	0	1	1	0	0	1	0	1	1	1	1	1	0	0	0	0	1	1	1
4	10183153	10253868	0	0	0	0	1	1	0	1	0	0	1	0	0	1	1	1	0	0	1	0	1	1	0	1	0	1	0	1	0	1	1	0	0	1	0	1	1	1	1	1	0	0	0	1	1	1	1
4	10253868	11126204	0	0	0	0	1	1	0	1	0	0	1	0	0	1	1	1	0	0	1	0	1	1	0	1	0	1	0	1	0	1	1	0	0	1	0	1	1	1	1	1	0	0	0	1	1	1	1
4	11126204	11953181	0	0	0	0	1	1	0	1	0	0	1	0	0	1	1	1	0	0	1	0	1	1	0	1	0	1	0	1	0	1	1	0	0	1	0	1	1	1	1	1	0	0	0	1	1	1	1
4	11953181	15311271	0	0	0	0	1	1	0	1	0	0	1	0	0	1	1	1	0	0	1	0	1	1	0	1	0	1	0	1	0	1	1	0	0	1	0	1	1	1	1	1	0	0	0	1	1	1	1
4	15311271	15639168	0	0	0	0	1	1	0	1	0	0	1	0	0	1	1	1	0	0	1	0	1	1	0	1	0	1	0	1	0	1	1	0	0	1	0	1	0	1	1	1	0	0	0	1	1	1	1
4	15639168	16959946	0	0	0	0	1	1	0	1	0	0	1	0	0	1	1	1	0	0	1	0	1	1	0	1	0	1	0	1	0	0	1	0	0	1	0	1	0	1	1	1	0	0	0	1	1	1	1
4	16959946	17335952	0	0	0	0	1	1	0	1	0	0	1	0	0	1	1	1	0	0	1	0	1	1	0	1	0	1	0	1	0	1	1	0	0	1	0	1	0	1	1	1	0	0	0	1	1	1	1
4	17335952	18094515	0	0	0	0	1	1	0	1	1	0	1	0	0	1	1	1	0	0	1	0	1	1	0	1	0	1	0	1	0	1	1	0	0	1	0	1	0	1	1	1	0	0	0	1	1	1	1
4	18094515	18947413	0	0	0	0	1	1	0	1	1	0	1	0	0	1	1	1	0	0	1	0	1	1	0	1	0	1	0	1	0	1	1	0	0	1	0	1	1	1	1	1	0	0	0	1	1	1	1
4	18947413	21289806	0	0	0	0	1	1	0	1	1	0	1	0	1	1	1	1	0	0	1	0	1	1	0	1	0	1	0	1	0	1	1	0	0	1	0	1	1	1	1	1	0	0	0	1	1	1	1
4	21289806	21328223	0	0	0	0	1	1	0	1	1	0	1	0	1	1	1	1	0	0	1	0	1	1	0	1	0	1	0	1	0	1	1	0	0	1	0	1	1	1	1	1	0	0	0	1	0	1	1
4	21328223	22077702	0	0	0	0	1	1	0	1	1	0	1	0	0	1	1	1	0	0	1	0	1	1	0	1	0	1	0	1	0	1	1	0	0	1	0	1	1	1	1	1	0	0	0	1	0	1	1
4	22077702	22868113	0	0	0	0	1	1	0	1	1	0	1	0	0	1	1	1	0	0	1	0	1	1	0	1	0	1	0	1	0	0	1	0	0	1	0	1	1	1	1	1	0	0	0	1	0	1	1
4	22868113	23192209	0	0	0	0	1	1	0	1	1	0	1	0	0	1	1	1	0	0	1	0	1	1	0	1	0	1	0	1	0	1	1	0	0	1	0	1	1	1	1	1	0	0	0	1	0	1	1
4	23192209	24479871	0	0	0	0	1	1	0	1	1	0	1	0	0	1	1	1	0	0	1	0	1	1	0	1	0	1	0	1	0	1	1	0	0	1	0	1	1	1	1	1	0	0	0	1	0	1	1
4	24479871	24484133	0	0	0	0	1	1	0	1	1	0	1	0	0	1	1	1	0	0	1	0	1	1	0	1	0	1	0	1	0	1	1	0	0	1	0	1	1	1	1	1	0	0	0	1	0	1	0
4	24484133	25942916	0	0	0	0	1	1	0	1	1	0	1	0	0	1	1	1	0	0	1	0	1	1	0	1	0	1	0	1	0	1	1	0	0	1	0	1	1	1	1	1	0	0	0	1	0	1	0
4	25942916	26398761	0	0	0	0	1	1	0	1	1	0	1	0	0	1	1	1	0	0	1	0	1	1	0	1	0	1	0	1	0	0	1	0	0	1	0	1	1	1	1	1	0	0	0	1	0	1	0
4	26398761	26481083	0	0	0	0	1	1	0	1	1	0	1	0	0	1	1	1	0	0	1	0	1	1	0	1	0	1	0	1	0	0	1	0	0	1	0	1	0	1	1	1	0	0	0	1	0	1	0
4	26481083	27195928	0	0	0	0	1	1	0	1	1	0	1	0	0	1	1	1	0	0	1	0	1	1	0	1	0	1	0	1	0	0	1	0	0	1	0	1	0	1	1	1	0	0	0	1	0	1	1
4	27195928	27385247	0	0	0	0	1	1	0	1	1	0	1	0	0	1	1	1	0	0	1	0	1	1	0	1	0	1	0	1	0	0	1	0	0	1	0	1	0	1	1	1	0	0	0	1	0	1	1
4	27385247	27436315	0	0	0	0	1	1	0	1	1	0	1	0	0	1	1	1	0	0	1	0	1	1	0	1	0	1	0	1	0	0	1	0	0	1	0	1	0	1	1	1	0	0	0	1	0	1	1
4	27436315	27551688	0	0	0	0	1	1	0	1	1	0	1	0	0	1	1	1	0	0	1	0	1	1	0	1	0	1	0	1	0	0	1	0	0	1	0	1	1	1	1	1	0	0	0	1	0	1	1
4	27551688	28706782	0	0	0	0	1	1	0	1	1	0	1	0	0	1	1	1	0	0	1	0	1	1	0	1	0	1	0	1	0	0	1	0	0	1	0	1	1	1	1	1	0	0	0	1	0	1	1
4	28706782	29456087	0	0	0	0	1	1	0	1	1	0	1	0	0	1	1	1	0	0	1	0	1	1	1	1	0	1	0	1	0	0	1	0	0	1	0	1	1	1	1	1	0	0	0	1	0	1	1
4	29456087	31586471	0	0	0	0	1	1	0	1	1	0	1	0	0	1	1	1	0	0	1	0	1	1	1	1	0	1	0	1	0	1	1	0	0	1	0	1	1	1	1	1	0	0	0	1	0	1	1
4	31586471	3.21474e+07	0	0	0	0	1	1	0	1	1	0	1	0	0	1	1	0	0	0	1	0	1	1	1	1	0	1	0	1	0	1	1	0	0	1	0	1	1	1	1	1	0	0	0	1	0	1	1
4	3.21474e+07	3.2256e+07	0	0	0	0	1	1	0	1	1	0	1	1	0	1	1	0	0	0	1	0	1	1	1	1	0	1	0	1	0	1	1	0	0	1	0	1	1	1	1	1	0	0	0	1	0	1	1
4	3.2256e+07	3.31834e+07	0	0	0	0	1	1	0	1	1	0	1	1	0	1	1	0	0	0	1	0	1	1	1	1	0	1	0	1	0	1	1	0	0	1	0	1	0	1	1	1	0	0	0	1	0	1	1
4	3.31834e+07	33313739	0	0	0	0	1	1	0	1	1	0	1	1	0	1	1	0	0	0	1	0	1	1	1	1	0	1	0	1	0	0	1	0	0	1	0	1	0	1	1	1	0	0	0	1	0	1	1
4	33313739	33758193	0	0	0	0	1	1	0	1	1	0	1	1	0	1	1	0	0	0	1	0	1	1	1	1	0	1	0	1	0	0	1	0	0	1	0	1	0	1	1	1	0	0	0	1	0	1	1
4	33758193	34135161	0	0	0	0	1	1	0	1	1	0	1	1	0	1	1	1	0	0	1	0	1	1	1	1	0	1	0	1	0	0	1	0	0	1	0	1	0	1	1	1	0	0	0	1	0	1	1
4	34135161	34573167	0	0	0	0	1	1	0	1	1	0	1	1	0	1	1	1	0	0	1	0	1	1	1	1	0	1	0	1	0	0	1	0	0	1	0	1	1	1	1	1	0	0	0	1	0	1	1
4	34573167	35924353	0	0	0	0	1	1	0	1	1	0	1	1	0	1	1	1	0	0	1	0	1	1	1	1	0	1	0	1	0	0	1	0	0	1	0	1	0	1	1	1	0	0	0	1	0	1	1
4	35924353	36222620	0	0	0	0	1	1	0	1	1	0	1	1	0	1	1	1	0	0	1	0	1	1	1	1	0	1	0	1	0	0	1	0	0	1	0	1	0	1	1	1	0	0	0	0	0	1	1
4	36222620	37015831	0	0	0	0	1	1	0	1	1	0	1	1	0	1	1	1	0	0	1	0	1	1	1	1	0	1	0	1	0	0	1	0	0	1	0	1	0	1	1	1	0	0	0	0	0	1	1
4	37015831	38540939	0	0	0	0	1	1	0	1	1	0	1	1	0	1	1	1	0	0	1	0	1	1	1	1	0	1	0	1	0	0	1	0	0	1	0	1	0	1	1	1	0	0	0	0	0	1	1
4	38540939	39769664	0	0	0	0	1	1	0	1	1	0	1	1	0	1	1	1	0	0	1	0	1	1	1	1	0	1	0	1	0	0	1	0	0	1	0	1	0	1	1	1	0	0	0	0	0	1	0
4	39769664	40692014	0	0	0	1	1	1	0	1	1	0	1	1	0	1	1	1	0	0	1	0	1	1	1	1	0	1	0	1	0	0	1	0	0	1	0	1	0	1	1	1	0	0	0	0	0	1	0
4	40692014	41240665	0	0	0	1	1	1	0	1	1	0	1	1	0	1	1	1	0	0	1	0	1	1	1	1	0	1	0	1	0	1	1	0	0	1	0	1	0	1	1	1	0	0	0	0	0	1	0
4	41240665	41330586	0	1	0	1	1	1	0	1	1	0	1	1	0	1	1	1	0	0	1	0	1	1	1	1	0	1	0	1	0	1	1	0	0	1	0	1	0	1	1	1	0	0	0	0	0	1	0
4	41330586	41370826	0	1	0	1	1	1	0	1	1	0	1	1	0	1	1	1	0	0	1	0	1	1	1	1	0	1	0	1	0	1	1	0	0	1	0	1	0	1	1	1	0	0	0	1	0	1	0
4	41370826	41657439	0	1	0	1	1	1	0	1	1	0	1	1	0	1	1	1	0	0	1	0	1	1	1	0	0	1	0	1	0	1	1	0	0	1	0	1	0	1	1	1	0	0	0	1	0	1	0
4	41657439	42701875	0	0	0	1	1	1	0	1	1	0	1	1	0	1	1	1	0	0	1	0	1	1	1	0	0	1	0	1	0	1	1	0	0	1	0	1	0	1	1	1	0	0	0	1	0	1	0
4	42701875	46885976	0	0	0	1	1	1	0	1	1	0	1	1	0	1	1	1	0	0	1	0	1	1	1	0	0	1	0	1	0	0	1	0	0	1	0	1	0	1	1	1	0	0	0	1	0	1	0
4	46885976	47319963	0	0	0	1	1	1	0	1	1	0	1	1	0	1	1	1	0	0	1	0	1	1	1	0	0	1	0	1	0	0	1	0	0	1	0	1	0	1	1	1	0	1	0	1	0	1	0
4	47319963	48197130	0	0	0	1	1	1	0	1	1	0	1	1	0	1	1	1	0	0	1	0	1	1	1	0	0	1	0	1	0	0	1	0	0	1	0	1	0	1	0	1	0	1	0	1	0	1	0
4	48197130	49060330	0	0	0	1	1	1	0	1	1	0	1	1	0	1	1	1	0	0	1	0	1	1	1	0	0	1	0	1	0	0	1	0	0	1	0	1	0	1	0	1	0	1	0	1	0	1	0
4	49060330	50763550	0	0	0	1	1	1	0	1	1	0	1	1	0	1	1	0	0	0	1	0	1	1	1	0	0	1	0	1	0	0	1	0	0	1	0	1	0	1	0	1	0	1	0	1	0	1	0
4	50763550	50884595	0	0	0	1	1	1	0	1	1	0	1	1	0	1	0	0	0	0	1	0	1	1	1	0	0	1	0	1	0	0	1	0	0	1	0	1	0	1	0	1	0	1	0	1	0	1	0
4	50884595	50957457	0	0	0	1	1	1	0	1	1	0	1	1	0	1	0	0	0	0	1	0	1	1	1	0	0	1	0	1	0	0	1	0	1	1	0	1	0	1	0	1	0	1	0	1	0	1	0
4	50957457	51038514	0	0	0	1	1	1	0	1	1	0	1	1	0	1	0	0	0	0	1	0	1	1	1	0	0	1	0	1	0	0	1	0	1	1	0	0	0	1	0	1	0	1	0	1	0	1	0
4	51038514	52824577	0	0	0	0	1	1	0	1	1	0	1	1	0	1	0	0	0	0	1	0	1	1	1	0	0	1	0	1	0	0	1	0	1	1	0	0	0	1	0	1	0	1	0	1	0	1	0
4	52824577	54401250	0	0	0	0	1	1	0	1	1	0	1	1	0	1	0	0	0	0	1	0	1	1	1	0	0	1	0	1	0	0	1	0	1	1	0	0	0	0	0	1	0	1	0	1	0	1	0
4	54401250	55611203	0	0	0	0	1	1	0	1	1	0	1	1	0	1	0	0	0	0	1	0	1	1	1	0	0	1	0	1	0	0	1	0	1	1	0	0	0	1	0	1	0	1	0	1	0	1	0
4	55611203	56299781	0	0	0	0	1	1	0	1	1	0	1	1	0	1	0	0	0	0	1	0	1	1	1	0	0	1	0	1	0	0	1	0	1	1	0	0	0	1	0	1	0	1	0	1	0	1	0
4	56299781	56567387	0	0	0	0	1	1	0	1	1	0	1	1	0	1	0	0	0	0	1	0	1	1	1	0	0	1	0	1	0	0	1	0	1	1	0	0	0	1	0	1	0	1	0	1	0	1	0
4	56567387	58298294	0	0	0	0	1	1	0	1	1	0	1	1	0	1	0	0	0	0	1	0	1	1	1	0	0	1	0	1	0	1	1	0	1	1	0	0	0	1	0	1	0	1	0	1	0	1	0
4	58298294	59015061	0	0	0	0	1	1	0	1	1	0	1	1	0	1	0	0	0	0	1	0	1	1	1	0	0	1	0	1	0	1	1	0	1	1	0	0	0	1	0	1	0	1	0	1	0	1	0
4	59015061	60745670	0	0	0	0	1	1	0	1	1	0	1	1	0	1	0	0	0	0	1	0	1	1	1	0	0	1	0	1	0	1	1	0	1	1	0	0	0	1	0	1	0	1	0	1	0	1	0
4	60745670	61807196	0	0	0	0	1	1	0	1	1	0	1	1	0	1	0	0	0	0	1	0	1	1	1	0	0	1	0	1	0	1	1	0	1	1	0	0	0	1	0	1	0	0	0	1	0	1	0
4	61807196	63234641	0	0	0	1	1	1	0	1	1	0	1	1	0	1	0	0	0	0	1	0	1	1	1	0	0	1	0	1	0	1	1	0	1	1	0	0	0	1	0	1	0	0	0	1	0	1	0
4	63234641	6.40554e+07	0	0	0	1	1	1	0	1	1	0	1	1	0	1	0	0	0	0	1	0	1	1	1	0	0	1	0	1	0	1	1	0	1	1	0	0	0	0	0	1	0	0	0	1	0	1	0
4	6.40554e+07	65095952	0	0	0	1	1	1	0	1	1	0	1	1	0	1	0	0	0	0	1	0	1	1	1	0	0	1	0	1	0	1	1	0	1	1	0	0	0	0	0	1	0	0	0	0	0	1	0
4	65095952	67728246	0	0	0	1	1	1	0	1	1	0	1	1	0	1	0	0	0	0	1	0	1	1	1	0	0	1	0	1	0	0	1	0	1	1	0	0	0	0	0	1	0	0	0	0	0	1	0
4	67728246	68179594	0	0	0	1	1	1	0	1	1	0	1	1	0	1	0	0	0	0	1	0	1	1	1	0	0	1	0	1	0	0	1	0	1	1	0	0	0	1	0	1	0	0	0	0	0	1	0
4	68179594	68265831	0	0	0	1	1	1	0	1	1	0	1	1	0	1	0	0	0	0	1	0	1	1	1	0	0	1	0	1	1	0	1	0	1	1	0	0	0	1	0	1	0	0	0	0	0	1	0
4	68265831	69349308	0	0	0	1	1	1	0	1	1	0	1	1	0	1	0	0	0	0	1	0	1	1	1	0	0	1	0	1	1	0	1	0	1	1	0	0	0	1	0	1	0	0	0	0	0	1	0
4	69349308	69401891	0	0	0	1	1	1	0	1	1	0	1	1	0	1	0	0	0	0	1	0	1	1	1	0	0	1	0	1	1	0	1	0	1	1	1	0	0	1	0	1	0	0	0	0	0	1	0
4	69401891	69432262	0	0	0	1	1	1	0	1	1	0	1	1	0	1	0	0	0	1	1	0	1	1	1	0	0	1	0	1	1	0	1	0	1	1	1	0	0	1	0	1	0	0	0	0	0	1	0
4	69432262	69487718	0	0	0	1	1	1	0	1	1	0	1	1	0	1	0	0	0	1	1	0	1	1	1	0	0	1	0	1	1	0	1	0	1	1	1	0	0	0	0	1	0	0	0	0	0	1	0
4	69487718	69968494	0	0	0	1	1	1	0	1	1	0	1	1	0	1	0	0	0	0	1	0	1	1	1	0	0	1	0	1	1	0	1	0	1	1	1	0	0	0	0	1	0	0	0	0	0	1	0
4	69968494	70184364	0	0	0	1	1	1	0	1	1	0	1	1	0	1	0	0	0	0	1	0	1	1	1	0	0	1	0	1	1	0	1	0	1	1	1	0	0	0	0	1	0	0	0	0	0	1	0
4	70184364	70198541	0	0	0	1	1	1	0	1	1	0	1	1	0	1	0	0	0	0	1	0	1	1	1	0	0	1	0	1	1	0	1	0	1	1	1	0	0	0	0	1	0	0	0	1	0	1	0
4	70198541	70665222	0	0	0	1	1	1	0	1	1	0	1	1	0	1	0	0	0	0	1	0	1	1	1	0	0	1	0	1	1	0	1	0	1	1	1	0	0	0	0	1	0	0	0	1	0	1	0
4	70665222	71114774	0	0	0	1	1	1	0	1	1	0	1	1	0	1	0	0	0	0	1	0	1	1	1	0	0	1	0	1	1	0	1	0	1	1	0	0	0	0	0	1	0	0	0	1	0	1	0
4	71114774	71244831	0	0	0	1	1	1	0	1	1	0	1	1	0	1	0	0	0	0	1	0	1	1	1	0	0	1	0	1	1	0	1	0	1	1	0	0	0	0	0	1	0	0	0	1	0	1	0
4	71244831	71493912	0	0	0	1	1	1	0	1	1	0	1	1	0	1	0	0	0	0	1	0	1	1	1	0	0	1	0	1	1	0	1	0	1	1	0	0	0	0	0	1	0	0	0	1	0	1	0
4	71493912	71537716	0	0	0	1	1	1	0	1	1	0	1	0	0	1	0	0	0	0	1	0	1	1	1	0	0	1	0	1	1	0	1	0	1	1	0	0	0	0	0	1	0	0	0	1	0	1	0
4	71537716	73585108	0	0	0	1	1	1	0	1	1	0	1	0	0	1	0	0	0	0	1	0	1	1	1	0	0	1	0	1	1	0	1	0	1	1	0	0	0	1	0	1	0	0	0	1	0	1	0
4	73585108	76142354	0	0	0	1	1	1	0	1	1	0	1	0	0	1	0	0	0	0	1	0	1	1	1	0	0	1	0	1	1	0	1	0	1	1	0	1	0	1	0	1	0	0	0	1	0	1	0
4	76142354	78848114	0	0	0	1	1	1	0	1	1	0	1	0	0	1	0	0	0	0	1	0	1	1	1	0	0	1	0	1	1	0	1	0	1	1	0	0	0	1	0	1	0	0	0	1	0	1	0
4	78848114	80685503	0	0	0	1	1	1	0	1	1	0	1	0	0	1	0	0	0	0	1	0	1	1	1	0	0	1	0	1	1	0	1	0	1	1	0	0	0	1	0	1	0	0	0	0	0	1	0
4	80685503	83843988	0	0	0	1	1	1	0	1	1	0	1	0	0	1	0	1	0	0	1	0	1	1	1	0	0	1	0	1	1	0	1	0	1	1	0	0	0	1	0	1	0	0	0	0	0	1	0
4	83843988	87092776	0	0	0	1	1	1	0	1	1	0	1	0	0	1	0	0	0	0	1	0	1	1	1	0	0	1	0	1	1	0	1	0	1	1	0	0	0	1	0	1	0	0	0	0	0	1	0
4	87092776	87273869	0	0	0	1	1	1	0	1	1	0	1	1	0	1	0	0	0	0	1	0	1	1	1	0	0	1	0	1	1	0	1	0	1	1	0	0	0	1	0	1	0	0	0	0	0	1	0
4	87273869	88255406	0	0	0	1	1	1	0	1	1	0	1	1	0	1	0	0	0	0	1	0	1	1	1	0	0	1	0	1	1	0	1	0	1	1	0	0	0	1	0	1	0	0	0	0	0	1	0
4	88255406	88842704	0	0	0	1	1	1	0	1	1	0	1	1	0	1	0	0	0	0	1	0	1	1	1	0	0	1	0	1	1	0	1	0	1	1	0	0	0	1	0	1	0	0	0	0	0	1	0
4	88842704	90320479	0	0	0	1	1	1	0	1	1	0	1	1	0	1	0	0	0	0	1	0	1	1	1	0	0	1	0	1	1	0	1	0	1	1	0	0	0	1	0	1	0	0	0	0	0	1	0
4	90320479	90959175	0	0	0	1	1	1	0	1	1	0	1	1	0	1	0	0	0	0	1	0	1	1	1	0	0	1	0	1	1	0	1	0	1	1	0	0	0	1	0	1	0	0	0	0	1	1	0
4	90959175	91770146	0	0	0	1	1	1	0	1	1	0	1	1	0	1	0	0	0	0	1	0	1	1	1	0	0	1	0	1	1	0	1	0	1	1	0	0	0	1	0	1	0	0	0	0	0	1	0
4	91770146	92093773	0	0	0	1	1	1	0	1	1	0	1	1	0	1	0	0	0	0	1	0	1	1	1	0	0	1	0	1	1	0	1	0	1	1	0	0	0	1	0	1	0	0	0	0	0	1	0
4	92093773	95073133	0	0	0	1	1	1	0	1	1	0	1	1	0	1	0	0	0	0	1	0	1	1	1	0	0	1	0	1	1	0	1	0	1	1	0	0	0	1	0	1	0	0	0	0	0	1	0
4	95073133	99519590	0	0	0	1	1	1	0	1	1	0	1	1	0	1	0	1	0	0	1	0	1	1	1	0	0	1	0	1	1	0	1	0	1	1	0	0	0	1	0	1	0	0	0	0	0	1	0
4	99519590	102641682	0	0	0	0	1	1	0	1	1	0	1	1	0	1	0	1	0	0	1	0	1	1	1	0	0	1	0	1	1	0	1	0	1	1	0	0	0	1	0	1	0	0	0	0	0	1	0
4	102641682	104755205	0	0	0	0	1	1	0	1	1	0	1	1	0	1	0	1	0	0	1	0	1	1	1	0	0	1	0	1	1	0	1	0	1	1	0	0	0	1	0	1	0	0	0	1	0	1	0
4	104755205	107672010	0	0	0	0	1	1	0	1	1	0	1	1	0	1	0	0	0	0	1	0	1	1	1	0	0	1	0	1	1	0	1	0	1	1	0	0	0	1	0	1	0	0	0	1	0	1	0
4	107672010	111353548	0	0	0	0	1	1	0	1	1	0	1	1	0	1	0	1	0	0	1	0	1	1	1	0	0	1	0	1	1	0	1	0	1	1	0	0	0	1	0	1	0	0	0	1	0	1	0
4	111353548	112518133	0	0	0	0	1	1	0	1	1	0	1	1	0	1	0	1	0	0	1	0	1	1	1	0	0	1	0	1	1	0	1	0	1	1	0	0	0	1	0	1	0	0	0	1	0	1	0
4	112518133	117550975	0	0	0	0	1	1	0	1	1	0	1	1	0	1	0	1	0	0	1	0	1	1	1	0	0	1	0	1	1	0	1	0	1	1	0	0	0	1	0	1	0	0	0	1	0	1	0
4	117550975	117853606	0	0	0	0	1	1	0	1	1	0	1	1	0	1	0	1	0	0	1	0	1	1	1	0	0	1	0	1	1	1	1	0	1	1	0	0	0	1	0	1	0	0	0	1	0	1	0
4	117853606	1.3299e+08	0	0	0	0	1	1	0	1	1	0	1	1	0	1	0	1	0	0	1	0	1	1	1	0	0	1	0	1	1	1	1	0	1	1	0	0	0	1	0	1	0	0	0	0	0	1	0
4	1.3299e+08	137408263	0	0	0	0	1	1	0	1	1	0	1	1	0	1	0	1	0	0	1	0	1	1	1	0	0	1	0	1	1	1	1	0	1	1	0	1	0	1	0	1	0	0	0	0	0	1	0
4	137408263	139389270	0	1	0	0	1	1	0	1	1	0	1	1	0	1	0	1	0	0	1	0	1	1	1	0	0	1	0	1	1	1	1	0	1	1	0	1	0	1	0	1	0	0	0	0	0	1	0
4	139389270	140693862	0	1	0	0	1	1	0	1	1	0	1	1	0	1	0	1	0	0	1	0	1	1	1	0	0	1	0	1	1	1	1	0	1	1	0	1	0	0	0	1	0	0	0	0	0	1	0
4	140693862	142703854	0	1	0	0	1	1	0	1	1	0	1	1	0	1	0	1	0	0	1	0	1	1	1	0	0	1	0	1	0	1	1	0	1	1	0	1	0	0	0	1	0	0	0	0	0	1	0
4	142703854	144931719	0	1	0	0	1	1	0	1	1	0	1	1	0	1	0	1	0	0	1	0	1	1	1	0	0	1	0	1	0	1	1	0	1	1	0	1	0	0	0	1	0	0	0	0	0	1	0
4	144931719	152339851	0	1	0	0	1	1	0	1	1	0	1	1	0	1	0	1	0	0	1	0	1	1	1	0	0	1	0	1	0	1	1	0	1	1	0	1	0	1	0	1	0	0	0	0	0	1	0
4	152339851	155364069	0	1	0	0	1	1	0	1	1	0	1	1	0	1	0	1	0	0	1	0	1	1	1	0	0	1	0	1	0	1	1	0	0	1	0	1	0	1	0	1	0	0	0	0	0	1	0
4	155364069	156603076	0	1	0	0	1	1	0	1	1	0	1	1	0	1	0	1	0	0	1	0	1	1	1	0	0	1	0	1	0	1	1	0	0	1	0	1	0	1	0	1	0	0	0	0	0	1	0
4	156603076	156927493	0	1	0	0	1	1	0	1	1	0	1	1	0	1	0	1	0	0	1	0	1	1	1	0	0	1	0	1	1	1	1	0	0	1	0	1	0	1	0	1	0	0	0	0	0	1	0
4	156927493	161003739	0	1	0	0	1	1	0	1	1	0	1	1	0	1	0	1	0	0	1	0	1	1	1	0	0	1	0	1	1	1	1	0	0	1	0	1	0	1	0	1	0	0	0	0	0	1	0
4	161003739	164485207	0	1	0	0	1	1	0	1	1	0	1	1	0	1	0	1	0	0	1	0	1	1	1	0	0	1	0	1	1	1	1	0	0	1	0	1	0	1	0	1	0	0	0	0	0	1	0
4	164485207	165713944	0	0	0	0	1	1	0	1	1	0	1	1	0	1	0	1	0	0	1	0	1	1	1	0	0	1	0	1	1	1	1	0	0	1	0	1	0	1	0	1	0	0	0	0	0	1	0
4	165713944	166405938	0	0	0	0	1	1	0	1	1	0	1	1	0	1	0	1	0	0	1	0	1	1	1	0	0	1	0	1	1	1	1	0	0	1	0	1	0	1	0	1	0	0	0	0	0	1	0
4	166405938	169355614	0	0	0	0	1	1	0	1	1	0	1	1	0	1	0	1	0	0	1	0	1	1	1	0	0	1	0	1	1	1	1	0	0	1	0	1	0	1	0	1	0	0	0	0	0	1	0
4	169355614	171462074	0	1	0	0	1	1	0	1	1	0	1	1	0	1	0	1	0	0	1	0	1	1	1	0	0	1	0	1	1	1	1	0	0	1	0	1	0	1	0	1	0	0	0	0	0	1	0
4	171462074	174698311	0	1	0	0	1	1	0	1	1	0	1	1	0	1	0	1	0	0	1	0	1	1	1	0	0	1	0	1	1	1	1	0	0	1	0	1	0	1	0	1	0	0	0	0	0	1	0
4	174698311	176763092	0	1	0	0	1	1	0	1	1	0	1	1	0	1	0	1	0	0	1	0	1	1	1	0	0	1	0	1	1	1	1	0	0	1	0	1	0	1	0	1	0	0	0	0	0	1	0
4	176763092	178519678	0	1	0	0	1	1	0	1	1	0	1	1	0	1	0	1	0	0	1	0	1	1	1	0	0	1	0	1	0	1	1	0	0	1	0	1	0	1	0	1	0	0	0	0	0	1	0
4	178519678	179560469	0	0	0	0	1	1	0	1	1	0	1	1	0	1	0	1	0	0	1	0	1	1	1	0	0	1	0	1	0	1	1	0	0	1	0	1	0	1	0	1	0	0	0	0	0	1	0
4	179560469	179913080	0	0	0	0	1	1	0	1	1	0	1	1	0	1	0	1	0	0	1	0	1	1	1	0	0	1	0	1	0	1	1	0	0	1	0	1	0	1	0	1	0	0	0	0	0	1	0
4	179913080	180308522	0	1	0	0	1	1	0	1	1	0	1	1	0	1	0	1	0	0	1	0	1	1	1	0	0	1	0	1	0	1	1	0	0	1	0	1	0	1	0	1	0	0	0	0	0	1	0
4	180308522	181155020	0	1	0	0	1	1	0	1	1	0	1	1	0	1	0	1	0	0	1	0	1	1	1	0	0	1	0	1	0	1	1	0	0	1	0	1	0	1	0	1	0	0	0	0	0	1	0
4	181155020	181770703	0	1	0	0	1	1	0	1	1	0	1	1	0	1	0	1	0	0	1	0	1	1	1	0	0	1	0	1	0	1	1	0	0	1	0	1	0	1	0	1	0	0	0	0	0	1	0
4	181770703	182037789	0	1	0	0	1	1	0	1	1	0	1	1	0	1	0	1	0	0	1	0	1	1	1	0	0	1	0	1	0	1	1	0	0	1	0	1	0	1	0	1	0	0	0	0	0	1	0
4	182037789	182454292	0	1	0	0	1	1	0	1	1	0	1	1	0	1	0	1	0	0	1	0	1	1	1	0	0	1	0	1	0	1	1	0	0	1	0	1	0	1	0	1	0	0	0	0	0	1	0
4	182454292	184528924	0	1	0	0	1	1	0	1	1	0	1	1	0	1	0	1	0	0	1	0	1	1	1	0	0	1	0	1	0	1	1	0	0	1	0	1	0	1	0	1	0	0	0	1	0	1	0
4	184528924	184799155	0	1	0	0	1	1	0	1	1	0	1	1	0	1	0	1	0	0	1	0	1	1	1	0	0	1	0	1	0	1	1	0	0	1	0	1	0	1	0	1	0	0	0	1	0	1	0
4	184799155	185829589	0	1	0	0	1	1	0	1	1	0	1	1	0	1	0	1	0	0	1	0	1	1	1	0	0	1	0	1	0	1	1	0	0	1	0	1	0	1	0	1	0	0	0	1	1	1	0
4	185829589	186889362	0	1	0	0	1	1	0	1	1	0	1	1	0	1	0	1	0	0	1	0	1	1	1	0	0	1	0	1	0	1	1	0	0	1	0	1	0	1	0	1	0	0	0	1	0	1	0
4	186889362	187191645	0	1	0	0	1	1	1	1	1	0	1	1	0	1	0	1	0	0	1	0	1	1	1	0	0	1	0	1	0	1	1	0	0	1	0	1	0	1	0	1	0	0	0	1	0	1	0
4	187191645	187261453	0	1	0	0	1	1	1	1	1	0	1	1	0	1	0	1	0	0	1	0	1	1	1	0	0	1	0	1	0	1	1	0	0	1	0	1	0	1	0	1	0	0	0	1	0	1	0
4	187261453	187409361	0	1	0	0	1	1	1	1	1	0	1	1	0	1	0	1	0	0	1	0	1	1	1	0	0	1	0	1	0	1	1	0	0	1	0	1	0	1	0	1	0	0	0	1	0	1	0
4	187409361	187579343	0	1	0	0	1	1	1	1	1	0	1	1	0	1	0	1	0	0	1	0	1	1	1	0	0	1	0	1	0	1	1	0	0	1	0	1	0	1	0	1	0	0	0	1	0	1	0
4	187579343	187795643	0	1	0	0	1	1	0	1	1	0	1	1	0	1	0	1	0	0	1	0	1	1	1	0	0	1	0	1	0	1	1	0	0	1	0	1	0	1	0	1	0	0	0	1	0	1	0
4	187795643	190385446	0	1	0	0	1	1	0	1	1	0	1	1	0	1	0	1	0	0	1	0	1	1	1	0	0	1	0	1	0	1	1	0	0	1	0	1	0	1	0	1	0	0	0	1	0	1	0
4	190385446	190470091	0	1	0	0	1	1	0	1	1	0	1	1	0	1	0	1	0	0	1	0	1	1	1	0	0	1	0	1	0	1	1	0	0	1	0	1	0	1	0	1	0	0	0	1	0	1	0
4	190470091	190710361	0	1	0	0	1	1	0	1	1	0	1	1	0	1	0	1	0	0	1	0	1	1	1	0	0	1	0	1	0	1	1	0	0	1	0	1	0	1	0	1	0	0	0	1	0	1	0
4	190710361	190710583	0	1	0	0	1	1	0	1	1	0	1	1	0	1	0	1	0	0	1	0	1	1	1	0	0	1	0	1	0	1	1	0	0	1	0	1	0	1	0	1	0	0	0	1	0	1	0
4	190710583	190720566	0	1	0	0	1	1	0	1	1	0	1	1	0	1	0	1	0	0	1	0	1	1	1	0	0	1	0	1	0	1	1	0	0	1	0	1	0	1	0	1	0	0	0	1	0	1	0
4	190720566	190748138	0	1	0	0	1	1	0	1	1	0	1	1	0	1	0	1	0	0	1	0	1	1	1	0	0	1	0	1	0	1	1	0	0	1	0	1	0	1	0	1	0	0	0	1	0	1	0
4	190748138	190758884	0	1	0	0	1	1	0	1	1	0	1	1	0	1	0	1	0	0	1	0	1	1	1	0	0	1	0	1	0	1	1	0	0	1	0	1	0	1	0	1	0	0	0	1	0	1	0
4	190758884	190762427	0	1	0	0	1	1	0	1	1	0	1	1	0	1	0	1	0	0	1	0	1	1	1	0	0	1	0	1	0	1	1	0	0	1	0	1	0	1	0	1	0	0	0	1	0	1	0
4	190762427	190763591	0	1	0	0	1	1	0	1	1	0	1	1	0	1	0	1	0	0	1	0	1	1	1	0	0	1	0	1	0	1	1	0	0	1	0	1	0	1	0	1	0	0	0	1	0	1	0
4	190763591	190769223	0	1	0	0	1	1	0	1	1	0	1	1	0	1	0	1	0	0	1	0	1	1	1	0	0	1	0	1	0	1	1	0	0	1	0	1	0	1	0	1	0	0	0	1	0	1	0
4	190769223	190777761	0	1	0	0	1	1	0	1	1	0	1	1	0	1	0	1	0	0	1	0	1	1	1	0	0	1	0	1	0	1	1	0	0	1	0	1	0	1	0	1	0	0	0	1	0	1	0
4	190777761	190790811	0	1	0	0	1	1	0	1	1	0	1	1	0	1	0	1	0	0	1	0	1	1	1	0	0	1	0	1	0	1	1	0	0	1	0	1	0	1	0	1	0	0	0	1	0	1	0
4	190790811	190793457	0	1	0	0	1	1	0	1	1	0	1	1	0	1	0	1	0	0	1	0	1	1	1	0	0	1	0	1	0	1	1	0	0	1	0	1	0	1	0	1	0	0	0	1	0	1	0
4	190793457	190864510	0	1	0	0	1	1	0	1	1	0	1	1	0	1	0	1	0	0	1	0	1	1	1	0	0	1	0	1	0	1	1	0	0	1	0	1	0	1	0	1	0	0	0	1	0	1	0
4	190864510	190892397	0	1	0	0	1	1	0	1	1	0	1	1	0	1	0	1	0	0	1	0	1	1	1	0	0	1	0	1	0	1	1	0	0	1	0	1	0	1	0	1	0	0	0	1	0	1	0
4	190892397	190937862	0	1	0	0	1	1	0	1	1	0	1	1	0	1	0	1	0	0	1	0	1	1	1	0	0	1	0	1	0	1	1	0	0	1	0	1	0	1	0	1	0	0	0	1	0	1	0
5	14782	31679	1	0	1	1	1	0	0	1	0	0	0	1	0	0	1	0	0	1	1	0	0	1	0	0	0	0	1	1	1	0	1	1	0	1	0	1	1	0	0	0	0	1	0	0	0	0	1
5	31679	32203	1	0	1	1	1	0	0	1	0	0	0	1	0	0	1	0	0	1	1	0	0	1	0	0	0	0	1	1	1	0	1	1	0	1	0	1	1	0	0	0	0	1	0	0	0	0	1
5	32203	38139	1	0	1	1	1	0	0	1	0	0	0	1	0	0	1	0	0	1	1	0	0	1	0	0	0	0	1	1	1	0	1	1	0	1	0	1	1	0	0	0	0	1	0	0	0	0	1
5	38139	51045	1	0	1	1	1	0	0	1	0	0	0	1	0	0	1	0	0	1	1	0	0	1	0	0	0	0	1	1	1	0	1	1	0	1	0	1	1	0	0	0	0	1	0	0	0	0	1
5	51045	75167	1	0	1	1	1	0	0	1	0	0	0	1	0	0	1	0	0	1	1	0	0	1	0	0	0	0	1	1	1	0	1	1	0	1	0	1	1	0	0	0	0	1	0	0	0	0	1
5	75167	78650	1	0	1	1	1	0	0	1	0	0	0	1	0	0	1	0	0	1	1	0	0	1	0	0	0	0	1	1	1	0	1	1	0	1	0	1	1	0	0	0	0	1	0	0	0	0	1
5	78650	78954	1	0	1	1	1	0	0	1	0	0	0	1	0	0	1	0	0	1	1	0	0	1	0	0	0	0	1	1	1	0	1	1	0	1	0	1	1	0	0	0	0	1	0	0	0	0	1
5	78954	105262	1	0	1	1	1	0	0	1	0	0	0	1	0	0	1	0	0	1	1	0	0	1	0	0	0	0	1	1	1	0	1	1	0	1	0	1	1	0	0	0	0	1	0	0	0	0	1
5	105262	113577	1	0	1	1	1	0	0	1	0	0	0	1	0	0	1	0	0	1	1	0	0	1	0	0	0	0	1	1	1	0	1	1	0	1	0	1	1	0	0	0	0	1	0	0	0	0	1
5	113577	124880	1	0	1	1	1	0	0	1	0	0	0	1	0	0	1	0	0	1	1	0	0	1	0	0	0	0	1	1	1	0	1	1	0	1	0	1	1	0	0	0	0	1	0	0	0	0	1
5	124880	129979	1	0	1	1	1	0	0	1	0	0	0	1	0	0	1	0	0	1	1	0	0	1	0	0	0	0	1	1	1	0	1	1	0	1	0	1	1	0	0	0	0	1	0	0	0	0	1
5	129979	137516	1	0	1	1	1	0	0	1	0	0	0	1	0	0	1	0	0	1	1	0	0	1	0	0	0	0	1	1	1	0	1	1	0	1	0	1	1	0	0	0	0	1	0	0	0	0	1
5	137516	139833	1	0	1	1	1	0	0	1	0	0	0	1	0	0	1	0	0	1	1	0	0	1	0	0	0	0	1	1	1	0	1	1	0	1	0	1	1	0	0	0	0	1	0	0	0	0	1
5	139833	174106	1	0	1	1	1	0	0	1	0	0	0	1	0	0	1	0	0	1	1	0	0	1	0	0	0	0	1	1	1	0	1	1	0	1	0	1	1	0	0	0	0	1	0	0	0	0	1
5	174106	189799	1	0	1	1	1	0	0	1	0	0	0	1	0	0	1	0	0	1	1	0	0	1	0	0	0	0	1	1	1	0	1	1	0	1	0	1	1	0	0	0	0	1	0	0	0	0	1
5	189799	203666	1	0	1	1	1	0	0	1	0	0	0	1	0	0	1	0	0	1	1	0	0	1	0	0	0	0	1	1	1	0	1	1	0	1	0	1	1	0	0	0	0	1	0	0	0	0	1
5	203666	451127	1	0	1	1	1	0	0	1	0	0	0	1	0	0	1	0	0	1	1	0	0	1	0	0	0	0	1	1	1	0	1	1	0	1	0	1	1	0	0	0	0	1	0	0	0	0	1
5	451127	581870	1	0	1	1	1	0	0	1	0	0	0	1	0	0	1	0	0	1	1	0	0	1	0	0	0	0	1	1	1	0	1	1	0	1	0	1	1	0	0	0	0	1	0	0	0	0	0
5	581870	670807	1	0	1	1	1	0	0	1	0	0	0	1	0	0	1	0	0	1	1	0	0	1	0	0	0	0	1	1	1	0	1	1	0	1	0	1	1	0	0	0	0	1	0	0	0	0	0
5	670807	2245527	1	0	1	1	1	0	0	1	0	0	0	1	0	1	1	0	0	1	1	0	0	1	0	0	0	0	1	1	1	0	1	1	0	1	0	1	1	0	0	0	0	1	0	0	0	0	0
5	2245527	3803637	1	0	1	1	1	0	0	1	0	0	0	1	0	1	1	0	0	1	1	0	0	1	0	0	0	0	1	1	1	0	1	1	0	1	0	1	1	0	0	0	0	1	0	0	0	0	0
5	3803637	4232612	1	0	1	1	1	0	0	1	0	0	0	1	0	1	1	0	0	1	1	0	0	1	0	0	0	0	1	1	1	0	1	1	0	1	0	1	1	0	0	0	0	1	0	0	0	0	0
5	4232612	4319259	1	0	1	1	1	0	0	1	0	0	0	1	0	1	1	0	0	1	1	0	0	1	0	0	0	0	1	1	1	0	1	1	0	1	0	1	1	0	0	0	0	1	1	0	0	0	0
5	4319259	4951234	1	1	1	1	1	0	0	1	0	0	0	1	0	1	1	0	0	1	1	0	0	1	0	0	0	0	1	1	1	0	1	1	0	1	0	1	1	0	0	0	0	1	1	0	0	0	0
5	4951234	6391014	1	1	1	1	1	0	0	1	0	0	0	1	0	1	1	0	0	1	1	0	0	1	0	0	0	0	1	1	1	0	1	1	0	1	0	1	1	0	0	0	0	1	1	0	0	0	0
5	6391014	6687106	1	1	1	1	1	0	0	1	0	0	0	1	0	1	1	0	0	1	1	0	0	1	0	0	0	0	1	1	1	0	1	1	0	1	0	1	1	0	0	0	0	1	1	0	0	0	1
5	6687106	6943644	1	1	1	1	1	0	0	1	0	0	0	1	0	1	1	0	0	1	1	0	0	1	0	0	0	0	1	1	1	0	1	1	0	1	0	1	1	0	0	0	0	1	1	1	0	0	1
5	6943644	8036289	1	1	1	1	1	0	0	1	0	0	0	1	0	1	1	0	0	1	1	0	0	1	0	0	0	0	1	1	1	0	1	1	0	1	0	1	1	0	0	0	0	1	1	1	0	0	1
5	8036289	8925659	1	1	1	1	1	0	0	1	0	0	0	1	0	1	1	0	0	1	1	0	0	1	0	0	0	0	1	1	1	0	1	1	0	1	0	1	1	0	0	0	0	1	1	1	0	0	1
5	8925659	9229099	1	1	1	1	1	0	0	1	0	0	0	1	0	1	1	0	0	1	1	0	0	1	0	0	0	0	1	1	1	0	1	1	0	1	0	1	1	0	0	0	0	1	1	1	0	0	1
5	9229099	9528923	1	1	1	1	1	0	0	1	0	0	0	1	0	1	1	0	0	1	1	0	0	1	0	0	0	0	1	1	1	0	1	1	0	1	0	1	1	0	0	0	0	1	1	1	0	0	1
5	9528923	11394949	1	0	1	1	1	0	0	1	0	0	0	1	0	1	1	0	0	1	1	0	0	1	0	0	0	0	1	1	1	0	1	1	0	1	0	1	1	0	0	0	0	1	1	1	0	0	1
5	11394949	11612983	1	0	1	1	1	0	0	1	0	0	0	1	0	1	1	0	0	1	1	0	0	1	0	0	0	0	1	1	1	0	1	1	0	1	0	1	1	0	0	0	0	1	1	1	0	0	1
5	11612983	11772335	1	0	1	1	1	0	0	1	0	0	0	1	0	1	1	0	0	0	1	0	0	1	0	0	0	0	1	1	1	0	1	1	0	1	0	1	1	0	0	0	0	1	1	1	0	0	1
5	11772335	11954804	1	0	1	1	1	0	0	1	0	0	0	1	0	1	1	0	0	0	1	0	0	1	1	0	0	0	1	1	1	0	1	1	0	1	0	1	1	0	0	0	0	1	1	1	0	0	1
5	11954804	12985226	1	0	1	1	1	0	0	1	0	0	0	1	0	1	1	0	0	0	1	0	0	1	1	0	0	0	1	1	1	0	1	1	0	1	0	1	1	0	0	0	0	1	1	1	0	0	1
5	12985226	13479322	1	0	1	1	1	0	0	1	0	0	0	1	0	1	1	1	0	0	1	0	0	1	1	0	0	0	1	1	1	0	1	1	0	1	0	1	1	0	0	0	0	1	1	1	0	0	1
5	13479322	13607966	1	0	1	1	1	0	0	1	0	0	0	1	0	1	1	1	0	1	1	0	0	1	1	0	0	0	1	1	1	0	1	1	0	1	0	1	1	0	0	0	0	1	1	1	0	0	1
5	13607966	13634149	1	0	1	1	1	0	0	1	0	0	0	1	0	1	1	1	0	1	1	0	0	1	1	0	0	0	1	1	1	0	1	1	0	1	0	1	1	0	0	0	0	1	1	1	0	0	1
5	13634149	14074636	1	0	1	1	1	0	0	1	0	0	0	1	0	1	1	0	0	1	1	0	0	1	1	0	0	0	1	1	1	0	1	1	0	1	0	1	1	0	0	0	0	1	1	1	0	0	1
5	14074636	14295077	1	0	1	1	1	0	0	1	0	0	0	1	0	1	1	0	0	1	1	0	0	1	1	0	0	0	1	1	1	0	1	1	0	1	0	1	1	0	0	0	0	1	1	1	0	0	1
5	14295077	14450092	1	0	1	1	1	0	0	1	0	0	0	1	0	1	1	0	0	1	1	0	0	1	1	0	0	0	1	1	1	0	1	1	0	1	0	1	1	0	0	0	0	1	1	1	0	0	1
5	14450092	14914510	1	0	1	1	1	0	0	1	0	0	0	1	0	1	1	0	0	1	1	0	0	1	1	0	0	0	1	1	1	0	1	1	0	1	0	1	1	0	0	0	0	1	1	1	0	0	1
5	14914510	15081150	1	0	1	1	1	0	0	1	0	0	0	1	0	1	1	0	0	1	1	0	0	1	1	0	0	0	1	1	1	0	1	1	0	1	0	1	1	0	0	0	0	1	1	1	0	0	1
5	15081150	17225950	1	0	1	1	1	0	0	1	0	0	0	1	0	1	1	0	0	1	1	0	0	1	1	0	0	0	1	1	1	0	1	1	0	1	0	1	1	0	0	0	0	1	1	1	0	0	1
5	17225950	17269534	1	0	1	1	1	0	0	1	0	0	0	1	0	1	1	1	0	1	1	0	0	1	1	0	0	0	1	1	1	0	1	1	0	1	0	1	1	0	0	0	0	1	1	1	0	0	1
5	17269534	18136693	1	0	1	1	1	0	0	1	0	0	0	1	0	1	1	1	0	1	1	0	0	1	0	0	0	0	1	1	1	0	1	1	0	1	0	1	1	0	0	0	0	1	1	1	0	0	1
5	18136693	18285166	1	0	0	1	1	0	0	1	0	0	0	1	0	1	1	1	0	1	1	0	0	1	0	0	0	0	1	1	1	0	1	1	0	1	0	1	1	0	0	0	0	1	1	1	0	0	1
5	18285166	18404960	1	0	0	1	1	0	0	1	0	0	0	1	0	1	1	1	0	1	1	0	0	1	0	0	0	0	1	1	1	0	1	1	0	1	0	1	1	0	0	0	0	1	1	1	0	0	0
5	18404960	18875153	1	0	0	1	1	0	0	1	0	0	0	1	0	1	1	1	0	1	1	0	0	1	0	0	0	0	1	1	1	0	1	1	0	1	0	1	1	0	0	0	0	1	0	1	0	0	0
5	18875153	19022781	1	0	0	1	1	0	0	1	0	0	0	1	0	1	1	1	0	1	1	0	0	1	0	0	0	0	1	1	1	0	1	1	0	1	0	1	1	0	0	0	0	1	0	1	0	0	0
5	19022781	21999119	1	0	0	1	1	0	0	1	0	0	0	1	0	1	1	1	0	1	1	0	0	1	0	0	0	0	1	1	1	0	0	1	0	1	0	1	1	0	0	0	0	1	0	1	0	0	0
5	21999119	22051485	1	0	0	1	1	0	0	1	0	0	0	1	0	1	1	1	0	1	1	0	0	1	1	0	0	0	1	1	1	0	0	1	0	1	0	1	1	0	0	0	0	1	0	1	0	0	0
5	22051485	22985976	1	0	0	1	1	0	0	1	0	0	0	1	0	1	1	1	0	1	1	0	0	1	1	0	0	0	1	1	1	0	1	1	0	1	0	1	1	0	0	0	0	1	0	1	0	0	0
5	22985976	23018534	1	0	0	1	1	0	0	1	0	0	0	1	0	1	1	1	0	1	1	0	0	1	0	0	0	0	1	1	1	0	1	1	0	1	0	1	1	0	0	0	0	1	0	1	0	0	0
5	23018534	25322010	1	0	0	1	1	0	0	1	0	0	0	1	0	1	1	0	0	1	1	0	0	1	0	0	0	0	1	1	1	0	1	1	0	1	0	1	1	0	0	0	0	1	0	1	0	0	0
5	25322010	26065359	1	0	0	1	1	0	0	1	0	0	0	1	0	1	1	0	0	1	1	0	0	1	0	0	0	0	1	1	1	0	1	1	0	1	0	1	1	0	0	0	0	1	0	1	0	0	1
5	26065359	28007924	1	0	0	1	1	0	0	1	0	0	0	1	0	1	1	0	0	1	1	0	0	1	0	0	0	0	1	1	1	0	1	1	0	1	0	1	1	1	0	0	0	1	0	1	0	0	1
5	28007924	28176385	1	0	0	1	1	0	0	1	0	0	0	1	0	1	1	0	0	1	1	0	0	1	0	0	0	0	1	1	1	0	1	1	0	1	0	1	1	0	0	0	0	1	0	1	0	0	1
5	28176385	28497647	1	0	0	1	1	0	0	1	0	0	0	1	0	1	1	0	0	0	1	0	0	1	0	0	0	0	1	1	1	0	1	1	0	1	0	1	1	0	0	0	0	1	0	1	0	0	1
5	28497647	28983373	1	0	0	1	1	0	0	1	0	0	0	1	0	1	1	0	0	0	1	0	0	1	0	0	0	0	1	1	1	0	1	1	0	1	0	1	1	0	0	0	0	1	0	1	0	0	1
5	28983373	29613229	1	0	0	1	1	0	0	1	0	0	0	1	0	1	1	0	0	0	1	0	0	1	0	0	0	0	1	1	1	0	1	1	0	1	0	1	1	0	0	0	0	1	0	1	0	0	1
5	29613229	29954725	1	0	0	1	1	0	0	1	0	0	0	1	0	1	1	0	0	0	1	0	0	1	0	0	0	0	1	0	1	0	1	1	0	1	0	1	1	0	0	0	0	1	0	1	0	0	1
5	29954725	30484111	1	0	0	1	1	0	0	1	0	0	0	1	0	1	1	0	0	0	1	0	0	1	0	0	0	0	1	0	1	0	1	1	0	1	0	1	1	0	0	0	0	1	0	1	0	0	0
5	30484111	31102382	1	0	0	1	1	0	0	1	0	0	0	1	0	1	1	0	0	0	1	0	0	1	0	0	0	0	1	0	1	0	1	1	0	1	0	1	1	0	0	0	0	1	0	1	0	0	0
5	31102382	31188451	1	0	0	1	1	0	0	1	0	0	0	1	0	1	1	0	0	0	1	0	0	1	0	0	0	0	1	0	1	0	1	1	0	1	0	1	1	0	0	0	0	1	0	1	0	0	0
5	31188451	31916846	1	0	0	1	1	0	0	1	0	0	0	1	0	1	1	0	0	0	1	0	0	1	0	0	0	0	1	0	1	0	1	1	0	1	0	1	1	0	0	0	0	1	0	1	0	0	0
5	31916846	34753794	1	0	0	1	1	0	0	1	0	0	0	1	0	1	1	0	0	0	1	0	0	1	0	0	0	0	1	0	1	0	1	1	0	1	0	1	1	0	0	0	0	1	0	1	0	0	0
5	34753794	35753132	1	0	0	1	1	0	0	1	0	0	0	1	0	1	1	0	0	0	1	0	0	1	0	0	0	0	1	0	1	0	1	1	0	1	0	1	1	0	0	0	0	1	0	1	0	0	0
5	35753132	36795424	1	0	0	1	1	0	0	1	0	0	0	1	0	1	1	0	0	0	1	0	0	1	0	0	0	0	1	0	1	0	1	1	0	1	0	1	1	0	0	0	0	1	0	1	0	0	0
5	36795424	36867610	1	0	0	1	1	0	0	1	0	0	0	1	0	1	1	0	0	0	1	0	0	1	0	0	0	0	1	0	1	0	1	1	0	1	1	1	1	0	0	0	0	1	0	1	0	0	0
5	36867610	37273865	1	0	0	1	1	0	0	1	0	0	0	1	0	1	1	0	0	0	1	0	0	1	0	0	0	0	1	0	1	0	1	1	0	1	1	1	1	0	0	0	0	1	0	1	0	0	0
5	37273865	37356409	1	0	0	1	1	0	0	1	0	0	0	1	0	1	1	0	0	0	1	0	0	1	0	0	0	0	1	0	1	0	1	1	0	1	1	1	1	0	0	0	0	1	0	1	0	0	0
5	37356409	37864489	1	0	0	1	1	0	0	1	0	0	0	1	0	1	1	0	0	0	1	0	0	1	0	0	0	0	1	0	1	0	1	1	0	1	0	1	1	0	0	0	0	1	0	1	0	0	0
5	37864489	38340719	1	0	0	1	1	0	0	1	0	0	0	1	0	1	1	0	0	0	1	0	0	1	0	0	0	0	1	0	1	0	0	1	0	1	0	1	1	0	0	0	0	1	0	1	0	0	0
5	38340719	40395015	1	0	0	1	1	0	0	1	0	0	0	1	0	1	1	0	0	0	1	0	0	1	0	0	0	0	1	0	1	0	0	0	0	1	0	1	1	0	0	0	0	1	0	1	0	0	0
5	40395015	40594798	1	0	0	1	1	0	0	1	0	0	0	1	0	1	1	0	0	0	1	0	0	1	0	0	0	0	1	0	1	0	0	0	0	1	0	1	1	0	0	0	0	1	0	1	0	0	0
5	40594798	43523068	1	0	0	1	1	0	0	1	0	0	0	1	0	1	1	0	0	0	1	0	0	1	1	0	0	0	1	0	1	0	0	0	0	1	0	1	1	0	0	0	0	1	0	1	0	0	0
5	43523068	43773955	1	0	0	1	1	0	0	1	0	0	0	1	0	1	1	0	0	0	1	0	0	1	0	0	0	0	1	0	1	0	0	0	0	1	0	1	1	0	0	0	0	1	0	1	0	0	0
5	43773955	43885434	1	0	0	1	1	0	0	1	0	0	0	1	0	1	1	0	0	0	1	0	0	1	0	0	0	0	1	0	1	0	0	0	0	1	0	1	1	0	0	0	0	1	0	1	0	0	1
5	43885434	44940445	1	0	0	1	1	0	0	1	0	0	0	1	0	1	1	0	0	0	1	0	0	1	0	0	0	0	1	0	1	0	0	0	1	1	0	1	1	0	0	0	0	1	0	1	0	0	1
5	44940445	45323988	1	0	0	1	1	0	0	1	1	0	0	1	0	1	1	0	0	0	1	0	0	1	0	0	0	0	1	0	1	0	0	0	1	1	0	1	1	0	0	0	0	1	0	1	0	0	1
5	45323988	47832877	1	0	0	1	1	0	0	1	1	0	0	1	0	1	1	0	0	0	1	0	0	1	0	0	0	0	1	0	1	0	0	0	1	1	1	1	1	0	0	0	0	1	0	1	0	0	1
5	47832877	47881816	1	0	0	1	1	0	0	1	1	0	0	1	0	1	1	0	0	0	1	0	0	1	0	0	0	1	1	0	1	0	0	0	1	1	1	1	1	0	0	0	0	1	0	1	0	0	1
5	47881816	47901564	1	0	1	1	1	0	0	1	1	0	0	1	0	1	1	0	0	0	1	0	0	1	0	0	0	1	1	0	1	0	0	0	1	1	1	1	1	0	0	0	0	1	0	1	0	0	1
5	47901564	47922176	1	0	1	1	1	0	0	1	1	0	0	1	0	1	1	0	0	0	1	0	0	1	0	0	0	1	1	0	1	0	0	0	1	1	1	1	1	0	0	0	0	1	0	1	0	0	1
5	47922176	47939633	1	0	1	1	1	0	0	1	1	0	0	1	0	1	1	1	0	0	1	0	0	1	0	0	0	1	1	0	1	0	0	0	1	1	1	1	1	0	0	0	0	1	0	1	0	0	1
5	47939633	48005933	1	0	1	1	1	0	0	1	1	0	0	1	0	1	1	1	0	0	1	0	0	1	0	0	0	1	1	0	1	0	0	0	1	1	1	1	1	0	0	0	0	1	1	1	0	0	1
5	48005933	48019115	1	0	1	1	1	0	0	1	1	0	0	1	0	1	1	1	0	0	1	0	0	1	0	0	1	1	1	0	1	0	0	0	1	1	1	1	1	0	0	0	0	1	1	1	0	0	1
5	48019115	48028649	1	0	1	1	1	0	0	1	1	0	1	1	0	1	1	1	0	0	1	0	0	1	0	0	1	1	1	0	1	0	0	0	1	1	1	1	1	0	0	0	0	1	1	1	0	0	1
5	48028649	48339475	1	0	1	1	1	0	0	1	1	0	1	1	0	0	1	1	0	0	1	0	0	1	0	0	1	1	1	0	1	0	0	0	1	1	1	1	1	0	0	0	0	1	1	1	0	0	1
5	48339475	49781588	1	0	1	1	1	0	0	1	1	0	1	1	0	0	1	1	0	0	1	0	0	1	1	0	1	1	1	0	1	0	0	0	1	1	1	1	1	0	0	0	0	1	1	1	0	0	1
5	49781588	49917501	1	0	1	1	1	0	0	1	1	0	1	1	0	0	1	1	0	0	1	0	0	1	1	0	1	1	1	0	1	0	0	0	1	1	1	1	1	0	0	0	0	1	1	1	0	0	1
5	49917501	50615953	1	0	1	1	1	0	0	1	1	1	1	1	0	0	1	1	0	0	1	0	0	1	1	0	1	1	1	0	1	0	0	0	1	1	1	1	1	0	0	0	0	1	1	1	0	0	1
5	50615953	50993930	1	0	1	1	1	0	0	1	1	1	1	1	0	0	1	1	0	0	1	0	0	1	1	0	1	1	1	0	1	0	0	0	1	1	1	1	1	0	0	0	0	1	1	1	0	0	1
5	50993930	51040914	1	0	1	1	1	0	0	1	1	1	1	1	0	0	1	1	0	0	1	0	0	1	1	0	1	1	1	0	1	1	0	0	1	1	1	1	1	0	0	0	0	1	1	1	0	0	1
5	51040914	51064947	1	0	1	1	1	0	0	1	1	1	1	1	0	0	1	1	0	0	1	0	0	1	1	0	1	1	1	0	1	1	0	0	1	1	1	1	1	0	0	0	1	1	1	1	0	0	1
5	51064947	51394589	1	0	1	1	1	0	0	1	1	1	1	1	0	0	1	1	0	0	1	0	0	1	1	0	1	1	1	0	1	1	0	0	1	1	1	1	1	0	0	0	1	1	1	1	0	0	1
5	51394589	52743276	1	0	1	1	1	0	0	1	1	1	1	1	0	0	1	1	0	0	1	0	0	1	1	0	1	1	1	0	1	1	0	0	1	1	1	1	1	1	0	0	1	1	1	1	0	0	1
5	52743276	57309392	1	0	1	1	1	0	0	1	1	1	1	1	0	0	1	1	0	0	1	0	0	1	1	0	1	1	1	0	1	1	0	0	1	1	1	1	1	0	0	0	1	1	1	1	0	0	1
5	57309392	57655925	1	0	1	1	1	0	0	1	1	1	1	1	0	0	1	1	0	0	1	0	0	1	1	0	1	1	1	0	1	1	0	0	1	1	1	1	1	0	0	0	1	1	1	1	0	0	1
5	57655925	57871685	1	0	1	1	1	0	0	1	1	1	1	1	0	0	1	1	0	0	1	0	0	1	1	0	1	1	1	0	1	1	0	0	1	1	1	1	1	0	0	0	1	1	1	0	0	0	1
5	57871685	58722075	1	0	1	1	1	0	0	1	1	1	1	1	0	0	1	1	0	1	1	0	0	1	1	0	1	1	1	0	1	1	0	0	1	1	1	1	1	0	0	0	1	1	1	0	0	0	1
5	58722075	60116318	1	0	1	1	1	0	0	1	1	1	1	1	0	0	1	1	0	1	1	0	0	1	1	0	1	1	1	0	1	1	0	0	1	1	1	1	1	0	0	0	1	1	1	0	0	0	1
5	60116318	62045027	1	0	1	1	1	0	0	1	1	1	1	1	0	0	1	1	0	1	1	0	0	1	1	0	1	1	1	0	1	1	0	0	1	1	1	1	1	0	0	0	1	1	1	1	0	0	1
5	62045027	65533080	1	0	1	1	1	0	0	1	1	1	1	1	0	0	1	1	0	1	1	0	0	1	1	0	1	1	1	0	1	1	0	0	1	1	1	1	1	0	0	0	1	1	1	0	0	0	1
5	65533080	65686323	1	0	1	1	1	0	0	1	1	1	1	1	0	0	1	1	0	1	1	0	0	1	1	0	1	1	1	0	1	1	0	0	1	1	1	1	1	0	0	0	1	1	1	0	0	0	1
5	65686323	6.5926e+07	1	0	1	1	1	0	0	1	1	1	1	1	0	0	1	1	0	1	1	0	0	1	1	0	1	1	1	0	1	1	0	0	1	1	1	1	1	1	0	0	1	1	1	0	0	0	1
5	6.5926e+07	67358802	1	0	1	1	1	0	0	1	1	1	1	1	0	0	1	1	0	1	1	0	0	1	1	0	1	1	1	0	1	1	0	0	1	1	1	1	1	1	0	0	1	1	1	0	0	0	1
5	67358802	68308754	1	0	1	1	1	0	0	1	1	1	1	0	0	0	1	1	0	1	1	0	0	1	1	0	1	1	1	0	1	1	0	0	1	1	1	1	1	1	0	0	1	1	1	0	0	0	1
5	68308754	74371941	1	0	1	1	1	0	0	1	1	1	1	0	0	0	1	1	0	1	1	0	0	1	1	0	1	1	1	0	1	1	0	0	1	1	1	1	1	0	0	0	1	1	1	0	0	0	1
5	74371941	75072227	1	0	1	1	1	0	0	1	1	1	1	0	0	0	1	1	0	1	1	0	0	1	1	0	1	1	1	0	1	1	0	0	1	1	1	1	1	0	0	0	1	1	1	1	0	0	1
5	75072227	75195040	1	0	1	1	1	0	0	1	1	1	1	0	0	0	1	1	0	1	1	0	0	1	1	0	1	1	1	0	1	1	0	0	1	1	1	1	1	0	0	0	1	1	1	1	0	0	1
5	75195040	78242905	1	0	1	1	1	0	0	1	1	1	1	0	0	0	1	1	0	1	1	0	0	1	1	0	1	1	1	0	1	1	0	0	1	1	1	1	1	0	0	0	1	1	1	1	0	0	1
5	78242905	82056926	1	0	1	1	1	0	0	1	1	1	1	0	0	0	1	1	0	1	1	0	0	1	1	0	1	1	1	0	1	1	0	0	1	1	1	1	1	0	0	0	1	1	1	0	0	0	1
5	82056926	89298963	1	0	1	1	1	0	0	1	1	1	1	0	0	0	1	1	0	1	1	0	0	1	1	0	1	1	1	0	1	1	0	0	1	1	1	1	1	0	0	0	1	1	1	0	0	0	1
5	89298963	89893320	1	0	1	1	1	0	0	1	1	1	1	0	0	0	1	1	0	1	1	0	0	1	1	0	1	1	1	0	1	1	0	0	1	1	1	1	1	0	0	0	1	1	1	0	0	0	1
5	89893320	91566021	1	0	1	1	1	0	0	1	1	1	1	0	0	0	1	1	0	1	1	0	0	1	1	0	1	1	1	0	1	1	0	0	1	1	1	1	1	0	0	0	1	1	1	0	0	0	1
5	91566021	93259545	1	0	1	1	1	0	0	1	1	1	1	0	0	0	1	1	0	1	1	0	0	1	1	0	1	1	1	0	1	1	0	0	1	1	1	1	1	0	0	0	1	1	1	1	0	0	1
5	93259545	97717694	1	0	1	1	1	0	0	1	1	1	1	0	0	0	1	1	0	1	1	0	0	1	1	0	1	1	1	0	1	1	0	0	1	1	1	1	1	0	0	0	1	1	1	1	0	0	1
5	97717694	98129685	1	0	1	1	1	0	0	1	1	1	1	0	0	0	1	0	0	1	1	0	0	1	1	0	1	1	1	0	1	1	0	0	1	1	1	1	1	0	0	0	1	1	1	1	0	0	1
5	98129685	99770129	1	0	1	1	1	0	0	1	1	1	1	0	0	0	1	1	0	1	1	0	0	1	1	0	1	1	1	0	1	1	0	0	1	1	1	1	1	0	0	0	1	1	1	1	0	0	1
5	99770129	102851492	1	0	1	1	1	0	0	1	1	1	1	0	0	0	1	1	0	1	1	0	0	1	1	0	1	1	1	0	1	1	0	0	1	1	1	1	1	0	0	0	1	1	1	1	0	0	0
5	102851492	103606712	1	0	1	1	1	0	0	1	1	1	1	0	0	0	1	1	0	1	1	0	0	1	1	0	1	1	1	0	1	1	0	0	1	1	1	1	1	0	0	0	1	1	1	1	0	0	1
5	103606712	106769277	1	0	1	1	1	0	0	1	1	1	1	1	0	0	1	1	0	1	1	0	0	1	1	0	1	1	1	0	1	1	0	0	1	1	1	1	1	0	0	0	1	1	1	1	0	0	1
5	106769277	111353032	1	0	1	1	1	0	0	1	1	1	1	0	0	0	1	1	0	1	1	0	0	1	1	0	1	1	1	0	1	1	0	0	1	1	1	1	1	0	0	0	1	1	1	1	0	0	1
5	111353032	112015239	1	0	1	1	1	0	0	1	1	1	1	0	0	0	1	1	0	1	1	0	0	1	1	0	1	1	1	0	1	0	0	0	1	1	1	1	1	0	0	0	1	1	1	1	0	0	1
5	112015239	112102452	1	0	1	1	1	0	0	1	1	1	1	1	0	0	1	1	0	1	1	0	0	1	1	0	1	1	1	0	1	0	0	0	1	1	1	1	1	0	0	0	1	1	1	1	0	0	1
5	112102452	112162875	1	0	1	1	1	0	0	1	1	1	1	1	0	0	1	1	0	1	1	0	0	1	1	0	1	1	1	0	1	0	0	0	1	1	1	1	1	0	0	0	1	1	1	1	0	0	1
5	112162875	112169080	1	0	1	1	1	0	0	1	1	1	1	1	0	0	1	1	0	1	1	0	0	1	1	0	1	1	1	0	1	0	0	0	1	1	1	1	1	0	0	0	1	1	1	1	0	0	1
5	112169080	112271863	1	0	1	1	1	0	0	1	1	1	1	0	0	0	1	1	0	1	1	0	0	1	1	0	1	1	1	0	1	0	0	0	1	1	1	1	1	0	0	0	1	1	1	1	0	0	1
5	112271863	112455065	1	0	1	1	1	0	0	1	1	1	1	0	0	0	1	1	0	1	1	0	0	1	1	0	1	1	1	0	1	0	0	0	1	1	1	1	1	0	0	0	1	1	1	1	0	0	1
5	112455065	115377557	1	0	1	1	1	0	0	1	1	1	1	0	0	0	1	1	0	1	1	0	0	1	1	0	1	1	1	0	1	1	0	0	1	1	1	1	1	0	0	0	1	1	1	1	0	0	1
5	115377557	116427191	1	0	1	1	1	0	0	1	1	1	1	0	0	0	1	1	0	1	1	0	0	1	1	0	1	1	1	0	1	0	0	0	1	1	1	1	1	0	0	0	1	1	1	1	0	0	1
5	116427191	120974899	1	0	1	1	1	0	0	1	1	1	1	0	0	0	1	1	0	1	1	0	0	1	1	0	1	1	1	0	1	1	0	0	1	1	1	1	1	0	0	0	1	1	1	1	0	0	1
5	120974899	123047600	1	0	1	1	1	0	0	1	1	0	1	0	0	0	1	1	0	1	1	0	0	1	1	0	1	1	1	0	1	1	0	0	1	1	1	1	1	0	0	0	1	1	1	1	0	0	1
5	123047600	123401997	1	0	1	1	1	0	0	1	1	0	1	0	0	0	1	1	0	1	1	0	0	1	1	0	1	1	1	0	1	1	0	0	1	1	1	1	1	0	0	0	1	1	1	1	0	0	1
5	123401997	126021660	1	0	1	1	1	0	0	1	1	0	1	0	0	0	1	1	0	1	1	0	0	1	1	0	1	1	1	0	1	1	0	0	1	1	1	1	1	0	0	0	1	1	1	1	0	0	1
5	126021660	126188953	1	0	1	1	1	0	0	1	1	0	1	0	0	0	1	1	0	1	1	0	0	1	1	0	1	1	1	0	1	1	0	0	1	1	1	1	1	0	0	0	1	1	1	1	0	0	1
5	126188953	130974943	1	0	1	1	1	0	0	1	1	0	1	0	0	0	1	1	0	1	1	0	0	1	1	0	1	1	1	0	1	1	0	0	1	1	1	1	1	0	0	0	1	1	1	1	0	0	1
5	130974943	133864171	1	0	1	1	1	0	0	1	1	0	1	0	1	0	1	1	0	1	1	0	0	1	1	0	1	1	1	0	1	1	0	0	1	1	1	1	1	0	0	0	1	1	1	1	0	0	1
5	133864171	134461710	1	0	1	1	1	0	0	1	1	0	1	0	1	0	1	1	0	1	1	0	0	1	1	0	1	1	1	0	1	1	0	0	1	1	1	1	1	0	0	0	1	1	1	1	0	0	1
5	134461710	134506910	1	0	1	1	1	1	0	1	1	0	1	0	1	0	1	1	0	1	1	0	0	1	1	0	1	1	1	0	1	1	0	0	1	1	1	1	1	0	0	0	1	1	1	1	0	0	1
5	134506910	136602423	1	0	1	1	1	1	0	1	1	0	1	0	1	0	1	1	0	1	1	0	0	1	1	0	1	1	1	0	1	1	0	0	1	1	1	1	1	0	0	0	1	1	1	1	0	0	1
5	136602423	138210149	1	0	1	1	1	1	0	1	1	0	1	1	1	0	1	1	0	1	1	0	0	1	1	0	1	1	1	0	1	1	0	0	1	1	1	1	1	0	0	0	1	1	1	1	0	0	1
5	138210149	138893196	1	0	1	1	1	1	0	1	1	0	1	1	0	0	1	1	0	1	1	0	0	1	1	0	1	1	1	0	1	1	0	0	1	1	1	1	1	0	0	0	1	1	1	1	0	0	1
5	138893196	139301461	1	0	1	1	1	1	0	1	1	0	1	0	0	0	1	1	0	1	1	0	0	1	1	0	1	1	1	0	1	1	0	0	1	1	1	1	1	0	0	0	1	1	1	1	0	0	1
5	139301461	139523010	1	0	1	1	1	1	0	1	1	0	1	0	0	0	1	1	0	1	1	0	0	1	1	0	1	1	1	0	1	1	0	0	1	1	1	1	1	0	0	0	1	1	1	1	1	0	1
5	139523010	140950961	1	0	1	1	1	1	0	1	1	0	1	0	1	0	1	1	0	1	1	0	0	1	1	0	1	1	1	0	1	1	0	0	1	1	1	1	1	0	0	0	1	1	1	1	1	0	1
5	140950961	141867491	1	0	1	1	1	1	0	1	1	0	1	0	1	0	1	1	0	1	1	0	0	1	1	0	1	1	1	0	1	1	0	0	1	1	1	1	1	0	0	0	1	1	1	1	1	0	1
5	141867491	142600530	1	0	1	1	1	1	0	1	1	0	1	0	1	0	1	1	0	1	1	0	0	1	1	0	1	1	1	0	1	1	0	0	1	1	1	1	1	0	0	0	1	1	1	1	1	0	1
5	142600530	144283808	1	0	1	1	1	1	0	1	1	0	1	0	1	0	1	1	0	1	1	0	0	1	1	0	1	1	1	0	1	1	0	0	1	1	1	1	1	0	0	0	1	1	1	1	1	0	1
5	144283808	146253174	1	0	1	1	1	1	0	1	1	0	1	0	0	0	1	1	0	1	1	0	0	1	1	0	1	1	1	0	1	1	0	0	1	1	1	1	1	0	0	0	1	1	1	1	1	0	1
5	146253174	149306739	1	0	1	1	1	1	0	1	1	0	1	0	0	0	1	1	0	1	1	0	0	1	1	0	1	1	1	0	1	1	0	0	1	1	1	1	1	0	0	0	1	1	1	1	0	0	1
5	149306739	153639550	1	0	1	1	1	1	0	1	1	0	1	0	0	1	1	1	0	1	1	0	0	1	1	0	1	1	1	0	1	1	0	0	1	1	1	1	1	0	0	0	1	1	1	1	0	0	1
5	153639550	154942991	1	0	1	1	1	1	0	1	1	0	1	0	0	1	1	1	0	1	1	0	0	1	1	0	1	1	1	0	1	1	0	0	1	1	1	1	1	0	0	0	1	1	1	1	0	0	1
5	154942991	157485225	1	0	1	1	1	1	0	1	1	0	1	0	0	1	1	1	0	1	1	0	0	1	1	0	1	1	1	0	1	1	0	0	1	1	1	1	1	0	0	0	1	1	1	1	0	0	1
5	157485225	160741750	1	1	1	1	1	1	0	1	1	0	1	0	0	1	1	1	0	1	1	0	0	1	1	0	1	1	1	0	1	1	0	0	1	1	1	1	1	0	0	0	1	1	1	1	0	0	1
5	160741750	162211990	1	1	1	1	1	1	0	1	1	0	1	0	0	1	1	1	0	1	1	0	0	1	1	0	1	1	1	0	1	1	0	0	1	1	1	1	1	0	0	0	1	1	1	1	0	0	1
5	162211990	162893995	1	1	1	1	1	1	0	1	1	0	1	0	0	1	1	1	0	1	1	0	0	1	1	0	1	1	1	0	1	1	0	0	1	1	1	1	1	0	0	0	1	1	1	1	0	0	1
5	162893995	164824746	1	1	1	1	1	1	0	1	1	0	1	0	0	0	1	1	0	1	1	0	0	1	1	0	1	1	1	0	1	1	0	0	1	1	1	1	1	0	0	0	1	1	1	1	0	0	1
5	164824746	165909202	1	1	1	1	1	1	0	1	1	0	1	1	0	0	1	1	0	1	1	0	0	1	1	0	1	1	1	0	1	1	0	0	1	1	1	1	1	0	0	0	1	1	1	1	0	0	1
5	165909202	167784592	1	1	1	1	1	1	0	1	1	0	1	0	0	0	1	1	0	1	1	0	0	1	1	0	1	1	1	0	1	1	0	0	1	1	1	1	1	0	0	0	1	1	1	1	0	0	1
5	167784592	168424990	1	1	1	1	1	1	0	1	1	0	1	0	0	1	1	1	0	1	1	0	0	1	1	0	1	1	1	0	1	1	0	0	1	1	1	1	1	0	0	0	1	1	1	1	0	0	1
5	168424990	171429333	1	1	1	1	1	1	0	1	1	0	1	0	0	0	1	1	0	1	1	0	0	1	1	0	1	1	1	0	1	1	0	0	1	1	1	1	1	0	0	0	1	1	1	1	0	0	1
5	171429333	171580209	1	1	1	1	1	1	0	1	1	0	1	0	0	0	1	1	0	1	1	0	0	1	1	0	1	1	1	0	1	1	0	0	1	1	1	1	1	0	0	0	1	1	1	1	0	0	1
5	171580209	172659219	1	1	1	1	1	1	0	1	1	0	1	0	0	0	1	1	0	1	1	0	0	1	1	0	1	1	1	0	1	1	0	0	1	1	1	1	1	0	0	0	1	1	1	1	0	0	1
5	172659219	177589700	1	1	1	1	1	1	0	1	1	0	1	0	1	0	1	1	0	1	1	0	0	1	1	0	1	1	1	0	1	1	0	0	1	1	1	1	1	0	0	0	1	1	1	1	0	0	1
5	177589700	177757826	1	1	1	1	1	1	0	1	1	0	1	0	1	0	1	1	0	1	1	0	0	1	1	0	1	1	1	0	1	1	0	0	1	1	1	1	1	0	0	0	1	1	1	1	0	0	1
5	177757826	178690776	1	1	1	1	1	1	0	1	1	0	1	0	1	0	1	1	0	1	1	0	0	1	1	0	1	1	1	0	1	1	0	0	1	1	1	1	1	0	0	0	1	1	1	1	0	0	1
5	178690776	180578750	1	1	1	1	1	1	0	1	1	0	1	0	1	0	1	1	0	1	1	0	0	1	1	0	1	1	1	0	1	1	0	0	1	1	1	1	1	0	0	0	1	1	1	1	0	0	1
5	180578750	180591450	1	1	1	1	1	1	0	1	1	0	1	0	1	0	1	1	0	1	1	0	0	1	1	0	1	1	1	0	1	1	0	0	1	1	1	1	1	0	0	0	1	1	1	1	0	0	1
5	180591450	180602484	1	1	1	1	1	1	0	1	1	0	1	0	1	0	1	1	0	1	1	0	0	1	1	0	1	1	1	0	1	1	0	0	1	1	1	1	1	0	0	0	1	1	1	1	0	0	1
5	180602484	180613203	1	1	1	1	1	1	0	1	1	0	1	0	1	0	1	1	0	1	1	0	0	1	1	0	1	1	1	0	1	1	0	0	1	1	1	1	1	0	0	0	1	1	1	1	0	0	1
5	180613203	180614961	1	1	1	1	1	1	0	1	1	0	1	0	1	0	1	1	0	1	1	0	0	1	1	0	1	1	1	0	1	1	0	0	1	1	1	1	1	0	0	0	1	1	1	1	0	0	1
5	180614961	180620184	1	1	1	1	1	1	0	1	1	0	1	0	1	0	1	1	0	1	1	0	0	1	1	0	1	1	1	0	1	1	0	0	1	1	1	1	1	0	0	0	1	1	1	1	0	0	1
5	180620184	180626927	1	1	1	1	1	1	0	1	1	0	1	0	1	0	1	1	0	1	1	0	0	1	1	0	1	1	1	0	1	1	0	0	1	1	1	1	1	0	0	0	1	1	1	1	0	0	1
5	180626927	180645965	1	1	1	1	1	1	0	1	1	0	1	0	1	0	1	1	0	1	1	0	0	1	1	0	1	1	1	0	1	1	0	0	1	1	1	1	1	0	0	0	1	1	1	1	0	0	1
5	180645965	180658374	1	1	1	1	1	1	0	1	1	0	1	0	1	0	1	1	0	1	1	0	0	1	1	0	1	1	1	0	1	1	0	0	1	1	1	1	1	0	0	0	1	1	1	1	0	0	1
5	180658374	180666294	1	1	1	1	1	1	0	1	1	0	1	0	1	0	1	1	0	1	1	0	0	1	1	0	1	1	1	0	1	1	0	0	1	1	1	1	1	0	0	0	1	1	1	1	0	0	1
5	180666294	180668801	1	1	1	1	1	1	0	1	1	0	1	0	1	0	1	1	0	1	1	0	0	1	1	0	1	1	1	0	1	1	0	0	1	1	1	1	1	0	0	0	1	1	1	1	0	0	1
5	180668801	180685900	1	1	1	1	1	1	0	1	1	0	1	0	1	0	1	1	0	1	1	0	0	1	1	0	1	1	1	0	1	1	0	0	1	1	1	1	1	0	0	0	1	1	1	1	0	0	1
5	180685900	180686958	1	1	1	1	1	1	0	1	1	0	1	0	1	0	1	1	0	1	1	0	0	1	1	0	1	1	1	0	1	1	0	0	1	1	1	1	1	0	0	0	1	1	1	1	0	0	1
5	180686958	180687907	1	1	1	1	1	1	0	1	1	0	1	0	1	0	1	1	0	1	1	0	0	1	1	0	1	1	1	0	1	1	0	0	1	1	1	1	1	0	0	0	1	1	1	1	0	0	1
5	180687907	180694912	1	1	1	1	1	1	0	1	1	0	1	0	1	0	1	1	0	1	1	0	0	1	1	0	1	1	1	0	1	1	0	0	1	1	1	1	1	0	0	0	1	1	1	1	0	0	1
5	180694912	180696860	1	1	1	1	1	1	0	1	1	0	1	0	1	0	1	1	0	1	1	0	0	1	1	0	1	1	1	0	1	1	0	0	1	1	1	1	1	0	0	0	1	1	1	1	0	0	1
6	162699	177050	1	0	1	1	0	0	0	0	1	0	0	1	0	0	0	1	0	1	0	0	0	0	1	0	0	1	1	1	1	1	1	0	1	0	0	0	0	1	0	1	1	0	1	1	0	0	0
6	177050	188937	1	0	1	1	0	0	0	0	1	0	0	1	0	0	0	1	0	1	0	0	0	0	1	0	0	1	1	1	1	1	1	0	1	0	0	0	0	1	0	1	1	0	1	1	0	0	0
6	188937	192157	1	0	1	1	0	0	0	0	1	0	0	1	0	0	0	1	0	1	0	0	0	0	1	0	0	1	1	1	1	1	1	0	1	0	0	0	0	1	0	1	1	0	1	1	0	0	0
6	192157	204484	1	0	1	1	0	0	0	0	1	0	0	1	0	0	0	1	0	1	0	0	0	0	1	0	0	1	1	1	1	1	1	0	1	0	0	0	0	1	0	1	1	0	1	1	0	0	0
6	204484	205213	1	0	1	1	0	0	0	0	1	0	0	1	0	0	0	1	0	1	0	0	0	0	1	0	0	1	1	1	1	1	1	0	1	0	0	0	0	1	0	1	1	0	1	1	0	0	0
6	205213	206092	1	0	1	1	0	0	0	0	1	0	0	1	0	0	0	1	0	1	0	0	0	0	1	0	0	1	1	1	1	1	1	0	1	0	0	0	0	1	0	1	1	0	1	1	0	0	0
6	206092	209462	1	0	1	1	0	0	0	0	1	0	0	1	0	0	0	1	0	1	0	0	0	0	1	0	0	1	1	1	1	1	1	0	1	0	0	0	0	1	0	1	1	0	1	1	0	0	0
6	209462	212548	1	0	1	1	0	0	0	0	1	0	0	1	0	0	0	1	0	1	0	0	0	0	1	0	0	1	1	1	1	1	1	0	1	0	0	0	0	1	0	1	1	0	1	1	0	0	0
6	212548	217201	1	0	1	1	0	0	0	0	1	0	0	1	0	0	0	1	0	1	0	0	0	0	1	0	0	1	1	1	1	1	1	0	1	0	0	0	0	1	0	1	1	0	1	1	0	0	0
6	217201	220549	1	0	1	1	0	0	0	0	1	0	0	1	0	0	0	1	0	1	0	0	0	0	1	0	0	1	1	1	1	1	1	0	1	0	0	0	0	1	0	1	1	0	1	1	0	0	0
6	220549	230973	1	0	1	1	0	0	0	0	1	0	0	1	0	0	0	1	0	1	0	0	0	0	1	0	0	1	1	1	1	1	1	0	1	0	0	0	0	1	0	1	1	0	1	1	0	0	0
6	230973	237215	1	0	1	1	0	0	0	0	1	0	0	1	0	0	0	1	0	1	0	0	0	0	1	0	0	1	1	1	1	1	1	0	1	0	0	0	0	1	0	1	1	0	1	1	0	0	0
6	237215	247899	1	0	1	1	0	0	0	0	1	0	0	1	0	0	0	1	0	1	0	0	0	0	1	0	0	1	1	1	1	1	1	0	1	0	0	0	0	1	0	1	1	0	1	1	0	0	0
6	247899	382559	1	0	1	1	0	0	0	0	1	0	0	1	0	0	0	1	0	1	0	0	0	0	1	0	0	1	1	1	1	1	1	0	1	0	0	0	0	1	0	1	1	0	1	1	0	0	0
6	382559	466518	1	0	1	1	0	0	0	0	1	0	0	1	0	0	0	1	0	1	0	0	0	0	1	0	0	1	1	1	1	1	1	0	1	0	0	0	0	1	0	1	1	0	1	1	0	0	0
6	466518	605119	1	0	1	1	0	0	0	0	1	0	0	1	0	0	0	1	0	1	0	0	0	0	1	0	0	1	1	1	1	1	1	0	1	0	0	0	0	1	0	1	1	0	1	1	0	0	0
6	605119	1100561	1	0	1	1	0	0	1	0	1	0	0	1	0	0	0	1	0	1	0	0	0	0	1	0	0	1	1	1	1	1	1	0	1	0	0	0	0	1	0	1	1	0	1	1	0	0	0
6	1100561	1739944	1	0	1	1	0	0	0	0	1	0	0	1	0	0	0	1	0	1	0	0	0	0	1	0	0	1	1	1	1	1	1	0	1	0	0	0	0	1	0	1	1	0	1	1	0	0	0
6	1739944	2510759	1	0	1	1	0	0	0	0	1	0	0	1	0	0	0	1	0	1	0	0	0	0	1	0	0	1	1	1	1	1	1	0	1	0	0	0	0	0	0	1	1	0	1	1	0	0	0
6	2510759	2629129	1	0	1	1	0	0	0	0	1	0	0	1	0	0	0	1	0	1	0	0	0	0	1	0	0	1	1	1	1	1	1	0	0	0	0	0	0	0	0	1	1	0	1	1	0	0	0
6	2629129	2638122	1	0	1	1	0	0	0	0	1	0	0	1	0	0	0	1	0	1	0	0	0	0	1	0	0	1	1	1	0	1	1	0	0	0	0	0	0	0	0	1	1	0	1	1	0	0	0
6	2638122	4379779	1	0	1	1	0	0	0	0	1	0	0	1	0	0	0	1	0	1	0	0	0	0	1	0	0	1	1	1	0	1	1	0	0	0	0	0	0	0	0	1	1	0	1	1	0	0	1
6	4379779	5101454	1	0	1	1	0	0	0	0	1	0	0	1	0	0	0	1	0	1	0	0	0	0	1	0	0	1	1	1	0	1	1	0	1	0	0	0	0	0	0	1	1	0	1	1	0	0	1
6	5101454	7354660	1	0	1	1	0	0	0	0	1	0	0	1	0	0	0	1	0	1	0	0	0	0	1	0	0	1	1	1	0	1	1	0	1	0	0	0	0	0	0	1	0	0	1	1	0	0	1
6	7354660	7725908	1	0	1	1	0	0	0	0	1	0	0	1	0	0	0	1	0	1	0	0	0	0	1	0	0	1	1	1	0	1	1	0	1	0	0	0	0	0	0	1	0	0	1	1	0	0	1
6	7725908	7899978	1	0	1	1	0	0	0	0	1	0	0	1	0	0	0	1	0	1	0	0	0	0	1	0	0	1	1	1	0	1	1	0	1	0	0	0	0	0	0	1	0	0	1	1	0	0	1
6	7899978	9276987	1	0	1	1	0	0	0	0	1	0	0	1	0	0	0	1	0	1	0	0	0	0	1	0	0	1	1	1	0	1	1	0	1	0	0	0	0	0	0	1	0	0	1	1	0	0	1
6	9276987	9306114	1	0	1	1	0	0	0	0	1	0	0	1	0	0	0	1	0	1	0	0	0	0	1	0	0	1	1	0	0	1	1	0	1	0	0	0	0	0	0	1	0	0	1	1	0	0	1
6	9306114	9472094	1	0	1	1	0	0	0	0	1	0	0	1	0	0	0	1	0	1	0	0	0	0	1	0	0	1	1	0	0	1	1	0	0	0	0	0	0	0	0	1	0	0	1	1	0	0	1
6	9472094	9638544	1	0	1	1	0	0	0	0	1	0	0	1	0	0	0	1	0	1	0	0	0	0	1	0	0	1	1	0	0	1	1	0	0	0	0	0	0	0	0	1	0	0	1	1	0	0	1
6	9638544	9926458	1	0	1	1	0	0	0	0	1	0	0	1	0	0	0	1	0	1	0	0	0	0	1	0	0	1	1	0	0	1	1	0	0	0	0	0	0	1	0	1	0	0	1	1	0	0	1
6	9926458	10179919	1	0	1	1	0	0	0	0	1	0	0	1	0	0	0	1	0	1	0	0	0	0	1	0	0	1	1	0	0	1	1	0	0	0	0	0	0	1	0	1	0	0	1	1	0	0	1
6	10179919	10240266	1	0	1	1	0	0	0	0	1	0	0	1	0	0	0	1	0	1	0	0	0	0	1	0	0	1	1	0	0	1	1	0	0	0	0	0	0	1	0	1	0	0	1	1	0	0	1
6	10240266	10275902	1	0	1	1	0	0	0	0	1	0	0	1	0	0	0	1	0	1	0	0	0	0	1	0	0	1	1	0	0	1	1	0	0	0	0	0	0	1	0	1	0	0	1	1	0	0	1
6	10275902	10376001	1	0	1	1	0	0	0	0	1	0	0	1	0	0	0	1	0	1	0	0	0	0	1	0	0	1	1	0	0	1	1	0	0	0	0	0	0	1	0	1	0	0	1	1	0	0	1
6	10376001	10486576	1	0	1	1	0	0	0	0	1	0	0	1	0	0	0	1	0	1	0	0	0	0	1	0	0	1	1	0	0	1	1	0	0	0	0	0	0	1	0	1	0	0	1	1	0	0	1
6	10486576	10977582	1	0	1	1	0	0	0	0	1	0	0	1	0	0	0	1	0	1	0	0	0	0	1	0	0	1	1	0	0	1	1	0	0	0	0	0	0	0	0	1	0	0	1	1	0	0	1
6	10977582	12135470	1	0	1	1	0	0	0	0	1	0	0	1	0	0	0	1	0	1	0	0	0	0	1	0	0	1	1	0	0	1	1	0	0	0	0	0	0	0	0	1	0	0	1	1	0	0	1
6	12135470	12293683	1	0	1	1	0	0	0	0	1	0	0	1	0	0	0	1	0	1	0	0	0	0	1	0	0	1	1	0	0	1	1	0	0	0	0	0	0	0	0	1	0	0	1	1	0	0	1
6	12293683	12345745	1	0	1	1	0	0	0	0	1	0	0	1	0	0	0	1	0	1	0	0	0	0	1	0	0	1	1	0	0	1	1	0	0	0	0	0	0	0	0	1	0	0	1	1	0	0	1
6	12345745	12370897	1	0	1	1	0	0	0	0	1	0	0	1	0	0	0	1	0	1	0	0	0	0	1	0	0	1	1	1	0	1	1	0	0	0	0	0	0	0	0	1	0	0	1	1	0	0	1
6	12370897	12516316	1	0	1	1	0	0	0	0	1	0	0	1	0	0	0	1	0	1	0	0	0	0	1	0	0	1	1	1	0	1	1	0	0	0	0	0	0	0	0	1	0	0	1	1	0	0	1
6	12516316	13974990	1	0	1	1	0	0	0	0	1	0	0	1	0	0	0	1	0	1	0	0	0	0	1	0	0	1	1	1	0	1	1	0	0	0	0	0	0	0	0	1	0	0	1	1	0	0	1
6	13974990	14133483	1	0	1	1	0	0	0	0	1	0	0	1	0	0	0	1	0	1	0	0	0	0	1	0	0	1	1	1	0	1	1	0	0	0	0	0	0	0	0	1	0	1	1	1	0	0	1
6	14133483	14881188	1	0	1	1	0	0	0	0	1	0	0	1	0	0	0	1	0	1	0	0	0	0	1	0	0	1	1	1	0	1	1	0	0	0	0	0	0	0	0	1	0	0	1	1	0	0	1
6	14881188	15787624	1	0	1	1	0	0	0	0	1	0	0	1	0	0	0	1	0	1	0	0	0	0	1	0	0	1	1	1	0	1	1	0	0	0	0	0	0	0	0	1	0	1	1	1	0	0	1
6	15787624	16616333	1	0	1	1	0	0	0	0	1	0	0	1	0	0	0	1	0	1	0	0	0	0	1	0	0	1	1	1	0	1	1	0	0	0	0	0	0	0	0	1	0	1	1	1	0	0	1
6	16616333	17262670	1	0	1	1	0	0	0	0	1	0	0	1	0	0	0	1	0	1	0	0	0	0	1	0	0	1	1	1	0	1	1	0	0	0	0	0	0	1	0	1	0	1	1	1	0	0	1
6	17262670	17568216	1	0	1	1	0	0	0	0	1	0	0	1	0	0	0	1	0	1	0	0	0	0	1	0	0	1	1	1	0	1	1	0	0	0	0	1	0	1	0	1	0	1	1	1	0	0	1
6	17568216	17955128	1	0	1	1	0	0	0	0	1	0	0	1	0	0	0	1	0	1	0	0	0	0	1	0	0	1	1	1	0	1	1	0	0	0	0	1	0	1	0	1	0	1	1	1	0	0	1
6	17955128	18954950	1	0	1	1	0	0	0	0	1	0	0	1	0	0	0	1	0	1	0	0	0	0	1	0	0	1	1	1	0	1	1	0	1	0	0	1	0	1	0	1	0	1	1	1	0	0	1
6	18954950	20490740	1	0	1	1	0	0	0	1	1	0	0	1	0	0	0	1	0	1	0	0	0	0	1	0	0	1	1	1	0	1	1	0	1	0	0	1	0	1	0	1	0	1	1	1	0	0	1
6	20490740	20854306	1	0	1	1	0	0	0	1	1	0	0	1	0	0	0	1	0	1	0	0	0	0	1	0	0	1	1	1	0	1	1	0	1	0	0	1	0	1	0	1	0	1	1	1	0	0	1
6	20854306	21339055	1	0	1	1	0	0	0	1	1	0	0	1	0	0	0	1	0	1	0	0	0	0	1	0	0	1	1	1	0	1	1	0	1	0	0	0	0	1	0	1	0	1	1	1	0	0	1
6	21339055	21806851	1	0	1	1	0	0	0	1	1	0	0	1	0	0	0	1	0	1	0	0	1	0	1	0	0	1	1	1	0	1	1	0	1	0	0	0	0	1	0	1	0	1	1	1	0	0	1
6	21806851	22092261	1	0	1	1	0	0	0	1	1	0	0	1	0	0	0	1	0	1	0	0	0	0	1	0	0	1	1	1	0	1	1	0	1	0	0	0	0	1	0	1	0	1	1	1	0	0	1
6	22092261	22132317	1	0	1	1	0	0	0	1	1	0	0	1	0	0	0	1	0	1	0	0	1	0	1	0	0	1	1	1	0	1	1	0	1	0	0	0	0	1	0	1	0	1	1	1	0	0	1
6	22132317	22347516	1	0	1	1	0	0	0	1	1	0	0	1	0	0	0	1	0	1	0	0	1	0	1	0	0	1	1	1	0	1	1	0	0	0	0	0	0	1	0	1	0	1	1	1	0	0	1
6	22347516	22849816	1	0	1	1	0	0	0	1	1	0	0	1	0	0	0	1	0	1	0	0	1	0	1	0	0	1	1	1	0	1	1	0	0	0	0	0	0	1	0	1	0	1	1	1	0	0	1
6	22849816	23203762	1	0	1	1	0	0	0	1	1	0	0	1	0	0	0	1	0	1	0	0	1	0	1	0	0	1	1	1	0	1	1	0	0	0	0	0	0	1	0	1	0	1	1	1	0	0	1
6	23203762	23798668	1	0	1	1	0	0	0	1	1	0	0	1	0	0	0	1	0	1	0	0	1	0	1	0	0	1	1	0	0	1	1	0	0	0	0	0	0	1	0	1	0	1	1	1	0	0	1
6	23798668	24075439	1	0	1	1	0	0	0	1	1	0	0	1	0	0	0	1	0	1	0	0	0	0	1	0	0	1	1	0	0	1	1	0	0	0	0	0	0	1	0	1	0	1	1	1	0	0	1
6	24075439	24324118	1	0	1	1	0	0	0	0	1	0	0	1	0	0	0	1	0	1	0	0	0	0	1	0	0	1	1	0	0	1	1	0	0	0	0	0	0	1	0	1	0	1	1	1	0	0	1
6	24324118	24514002	1	0	1	1	0	0	0	0	1	0	0	1	0	0	0	1	0	1	0	0	0	0	1	0	0	1	1	0	0	1	0	0	0	0	0	0	0	1	0	1	0	1	1	1	0	0	1
6	24514002	24640447	1	0	1	1	0	0	0	0	1	0	0	1	0	0	0	1	0	1	0	0	0	0	1	0	0	1	1	0	0	1	0	0	0	0	0	0	0	0	0	1	0	1	1	1	0	0	1
6	24640447	25345380	1	0	1	1	0	0	0	0	1	0	0	1	0	0	0	1	0	1	0	0	1	0	1	0	0	1	1	0	0	1	0	0	0	0	0	0	0	0	0	1	0	1	1	1	0	0	1
6	25345380	25428886	1	0	1	1	0	0	0	0	1	0	0	1	0	0	0	1	0	1	0	0	1	0	1	0	0	1	1	0	0	1	0	0	0	0	0	0	0	0	0	1	0	1	1	1	0	0	1
6	25428886	26037699	1	0	1	1	0	0	0	0	1	0	0	1	0	0	0	1	0	1	0	0	1	0	1	0	0	1	1	0	0	1	0	0	0	0	0	0	0	0	0	1	0	1	1	1	0	0	1
6	26037699	26217032	1	0	1	1	0	0	0	1	1	0	0	1	0	0	0	1	0	1	0	0	1	0	1	0	0	1	1	0	0	1	0	0	0	0	0	0	0	0	0	1	0	1	1	1	0	0	1
6	26217032	26340001	1	0	1	1	0	0	0	1	1	0	0	1	0	0	0	1	0	1	0	0	1	0	1	0	0	1	1	0	0	1	0	0	0	0	0	0	0	1	0	1	0	1	1	1	0	0	1
6	26340001	26425886	1	0	1	1	0	0	0	1	1	0	0	1	0	0	0	1	0	1	0	0	1	0	1	0	0	1	1	0	0	1	0	0	0	0	0	0	0	1	0	1	0	1	1	1	0	0	1
6	26425886	28407720	1	0	1	1	0	0	0	1	1	0	0	1	0	0	0	1	0	1	0	0	1	0	1	0	0	1	1	1	0	1	0	0	0	0	0	0	0	1	0	1	0	1	1	1	0	0	1
6	28407720	29013691	1	0	1	1	0	0	0	1	1	0	0	0	0	0	0	1	0	1	0	0	1	0	1	0	0	1	1	1	0	1	0	0	0	0	0	0	0	1	0	1	0	1	1	1	0	0	1
6	29013691	29406928	1	0	1	1	0	0	0	1	1	0	0	0	0	0	0	1	0	1	0	0	1	0	1	0	0	1	1	1	0	1	0	0	0	0	0	0	0	1	0	1	0	1	1	1	0	0	1
6	29406928	29446385	1	0	1	1	0	0	0	1	1	0	0	0	0	0	0	1	0	1	0	0	1	0	1	0	0	1	1	1	0	1	0	0	0	0	0	0	0	1	0	1	0	1	1	1	0	0	0
6	29446385	29517233	1	0	1	1	0	0	0	1	1	0	0	0	0	0	0	1	0	1	0	0	1	0	1	0	0	1	1	1	0	1	0	0	0	0	0	0	0	1	0	1	0	1	1	1	0	0	0
6	29517233	29557474	1	0	1	1	0	0	0	1	1	0	0	0	0	0	0	1	0	1	0	0	0	0	1	0	0	1	1	1	0	1	0	0	0	0	0	0	0	1	0	1	0	1	1	1	0	0	0
6	29557474	29598300	1	0	1	1	0	0	0	1	1	0	0	0	0	0	0	1	0	1	0	0	0	0	1	0	0	1	1	1	0	1	0	0	0	0	0	0	0	1	0	1	0	1	1	1	0	0	0
6	29598300	29613626	1	0	1	1	0	0	0	1	1	0	0	0	0	0	0	1	0	1	0	0	0	0	1	0	0	1	1	1	0	1	0	0	0	0	0	0	0	1	0	1	0	1	1	1	0	0	0
6	29613626	29657260	1	0	1	1	0	0	0	1	1	0	0	0	0	0	0	1	0	1	0	0	0	0	1	0	0	1	1	1	0	1	0	0	0	0	0	0	0	1	0	1	0	1	1	1	0	0	0
6	29657260	29701753	1	0	1	1	0	0	0	1	1	0	0	0	0	0	0	1	0	1	0	0	0	0	1	0	0	1	1	1	0	1	0	0	0	0	0	0	0	1	0	1	0	1	1	1	0	0	0
6	29701753	29819167	1	0	1	1	0	0	0	1	1	0	0	0	0	0	0	1	0	1	0	0	0	0	1	0	0	1	1	1	0	1	0	0	0	0	0	0	0	1	0	1	0	1	1	1	0	0	0
6	29819167	29943468	1	0	1	1	0	0	0	1	1	0	0	0	0	0	0	1	0	1	0	0	0	0	1	0	0	1	1	1	0	1	0	0	0	0	0	0	0	1	0	1	0	1	1	1	0	0	0
6	29943468	30065803	1	0	1	1	0	0	0	1	1	0	0	0	0	0	0	1	0	1	0	0	0	0	1	0	0	1	1	1	0	1	0	0	0	0	0	0	0	1	0	1	0	1	1	1	0	0	0
6	30065803	30081290	1	0	1	1	0	0	0	1	1	0	0	0	0	0	0	1	0	1	0	0	0	0	1	0	0	1	1	1	0	1	0	0	0	0	0	0	0	1	0	1	0	1	1	1	0	0	0
6	30081290	30194316	1	0	1	1	0	0	0	1	1	0	0	0	0	0	0	1	0	1	0	0	0	0	1	0	0	1	1	1	0	1	0	0	0	0	0	0	0	1	0	1	0	1	1	1	0	0	0
6	30194316	30260902	1	0	1	1	0	0	0	1	1	0	0	0	0	0	0	1	0	1	0	0	0	0	1	0	0	1	1	1	0	1	0	0	0	0	0	0	0	1	0	1	0	1	1	1	0	0	0
6	30260902	30328472	1	0	1	1	0	0	0	1	1	0	0	0	0	0	0	1	0	1	0	0	0	0	1	0	0	1	1	1	0	1	0	0	0	0	0	0	0	1	0	1	0	1	1	1	0	0	0
6	30328472	30363362	1	0	1	1	0	0	0	1	1	0	0	0	0	0	0	1	0	1	0	0	0	0	1	0	0	1	1	1	0	1	0	0	0	0	0	0	0	1	0	1	0	1	1	1	0	0	0
6	30363362	30714696	1	0	1	1	0	0	0	1	1	0	0	0	0	0	0	1	0	1	0	0	0	0	1	0	0	1	1	1	0	1	0	0	0	0	0	0	0	1	0	1	0	1	1	1	0	0	0
6	30714696	30769499	1	0	1	1	0	0	0	1	1	0	0	0	0	0	0	1	0	1	0	0	0	0	1	0	0	1	1	1	0	1	0	0	0	0	0	0	0	1	0	1	0	1	1	1	0	0	0
6	30769499	30863904	1	0	1	1	0	0	0	1	1	0	0	0	0	0	0	1	0	1	0	0	0	0	1	0	0	1	1	1	0	1	0	0	0	0	0	0	0	1	0	1	0	1	1	1	0	0	0
6	30863904	30888368	1	0	1	1	0	0	0	1	1	0	0	0	0	0	0	1	0	1	0	0	0	0	1	0	0	1	1	1	0	1	0	0	0	0	0	0	0	1	0	1	0	1	1	1	0	0	0
6	30888368	30894350	1	0	1	1	0	0	0	1	1	0	0	0	0	0	0	1	0	1	0	0	0	0	1	0	0	1	1	1	0	1	0	0	0	0	0	0	0	1	0	1	0	1	1	1	1	0	0
6	30894350	30912173	1	0	1	1	0	0	0	1	1	0	0	0	0	0	0	1	0	1	0	0	0	0	1	0	0	1	1	1	0	1	0	0	0	0	0	0	0	1	0	1	0	1	1	1	1	0	0
6	30912173	30937096	1	1	1	1	0	0	0	1	1	0	0	0	0	0	0	1	0	1	0	0	0	0	1	0	0	1	1	1	0	1	0	0	0	0	0	0	0	1	0	1	0	1	1	1	1	0	0
6	30937096	31062273	1	1	1	1	0	0	0	1	1	0	0	0	0	0	0	1	0	1	0	0	0	0	1	0	0	1	1	1	0	1	0	0	0	0	0	0	0	1	0	1	0	1	1	1	1	0	0
6	31062273	31107417	1	1	1	1	0	0	0	1	1	0	0	0	0	0	0	1	0	1	0	0	0	0	1	0	0	1	1	1	0	1	0	0	0	0	0	0	0	1	0	1	0	1	1	1	1	0	0
6	31107417	31136115	1	1	1	1	0	0	0	1	1	0	0	0	0	0	0	1	0	1	0	0	0	0	1	0	0	1	1	1	0	1	0	0	0	0	0	0	0	1	0	1	0	1	1	1	1	0	0
6	31136115	31151489	1	0	1	1	0	0	0	1	1	0	0	0	0	0	0	1	0	1	0	0	0	0	1	0	0	1	1	1	0	1	0	0	0	0	0	0	0	1	0	1	0	1	1	1	1	0	0
6	31151489	31323058	1	0	1	1	0	0	0	1	1	0	0	0	0	0	0	1	0	1	0	0	0	0	1	0	0	1	1	1	0	1	0	0	0	0	0	0	0	1	0	1	0	1	1	1	1	0	0
6	31323058	31350828	1	0	1	1	0	0	0	1	1	0	0	0	0	0	0	1	0	1	0	0	0	0	1	0	0	1	1	1	0	1	0	0	0	0	0	0	0	1	0	1	0	1	1	1	0	0	0
6	31350828	31507747	1	0	1	1	0	0	0	1	1	0	0	0	0	0	0	1	0	1	0	0	0	0	1	0	0	1	1	1	0	1	0	0	0	0	0	0	0	1	0	1	0	1	1	1	0	0	0
6	31507747	31538147	1	0	1	1	0	0	0	1	1	0	0	0	0	0	0	1	0	1	0	0	0	0	1	0	0	1	1	1	0	1	0	0	0	0	0	0	0	1	0	1	0	1	1	1	0	0	0
6	31538147	31592641	1	0	1	1	0	0	0	1	1	0	0	0	0	0	0	1	0	1	0	0	0	0	1	0	0	1	1	1	0	1	0	0	0	0	0	0	0	1	0	1	0	1	1	1	0	0	0
6	31592641	31608717	1	0	1	1	0	0	0	1	1	0	0	0	0	0	0	1	0	1	0	0	0	0	1	0	0	1	1	1	0	1	0	0	0	0	0	0	0	1	0	1	0	1	1	1	0	0	0
6	31608717	32213713	1	0	1	1	0	0	0	1	1	0	0	0	0	0	0	1	0	1	0	0	0	0	1	0	0	1	1	1	0	1	0	0	0	0	0	0	0	0	0	1	0	1	1	1	0	0	0
6	32213713	32352233	1	0	1	1	0	0	0	1	1	0	0	0	0	0	0	1	0	1	0	0	1	0	1	0	0	1	1	1	0	1	0	0	0	0	0	0	0	0	0	1	0	1	1	1	0	0	0
6	32352233	3.23558e+07	1	0	1	1	0	0	0	1	1	0	0	0	0	0	0	1	0	1	0	0	0	0	1	0	0	1	1	1	0	1	0	0	0	0	0	0	0	0	0	1	0	1	1	1	0	0	0
6	3.23558e+07	32772570	1	0	1	1	0	0	0	1	1	0	0	0	0	0	0	1	0	1	0	0	0	0	1	0	0	1	1	1	0	1	0	0	0	0	0	0	0	0	0	1	0	0	1	1	0	0	0
6	32772570	32903109	1	0	1	1	0	0	0	1	1	0	0	0	0	0	0	1	0	1	0	0	0	0	1	0	0	1	1	1	0	1	0	0	0	0	0	0	0	0	0	1	0	0	1	1	0	0	0
6	32903109	33066255	1	0	1	1	0	0	0	1	1	0	0	0	0	0	0	1	0	1	0	0	0	0	1	0	0	1	1	1	0	1	0	0	0	0	0	0	0	0	0	1	0	0	1	1	0	0	0
6	33066255	33181585	1	0	1	1	0	0	0	1	1	0	0	0	0	0	0	1	0	1	0	0	0	0	1	0	0	1	1	1	0	1	0	0	0	0	0	0	0	0	0	1	0	0	0	1	0	0	0
6	33181585	33307373	1	0	1	1	0	0	0	1	1	0	0	0	0	0	0	1	0	1	0	0	0	0	1	0	0	1	1	1	0	1	0	0	0	0	0	0	0	0	0	1	0	0	0	1	0	0	1
6	33307373	33509887	1	0	1	1	0	0	0	1	1	0	0	0	0	0	0	1	0	1	0	0	1	0	1	0	0	1	1	1	0	1	0	0	0	0	0	0	0	0	0	1	0	0	0	1	0	0	1
6	33509887	3.3543e+07	1	0	1	1	0	0	0	1	1	0	0	0	0	0	0	1	0	1	0	0	1	0	1	0	0	1	1	1	0	1	0	0	0	0	0	0	0	0	0	1	0	0	0	1	0	0	1
6	3.3543e+07	33582929	1	0	1	1	0	0	0	1	1	0	0	0	0	0	0	1	0	1	0	0	1	0	1	0	0	1	1	1	0	1	0	0	0	0	0	0	0	0	0	1	0	0	0	1	0	0	1
6	33582929	33737466	1	0	1	1	0	0	0	1	1	0	0	0	1	0	0	1	0	1	0	0	1	0	1	0	0	1	1	1	0	1	0	0	0	0	0	0	0	0	0	1	0	0	0	1	0	0	1
6	33737466	33795282	1	0	1	1	0	0	0	1	1	0	0	0	1	0	0	1	0	1	0	0	1	0	1	0	0	1	1	1	0	1	0	0	0	0	0	0	0	0	0	1	0	0	0	1	0	0	1
6	33795282	33931172	1	0	1	1	0	0	0	1	1	0	0	0	0	0	0	1	0	1	0	0	1	0	1	0	0	1	1	1	0	1	0	0	0	0	0	0	0	0	0	1	0	0	0	1	0	0	1
6	33931172	34148782	1	0	1	1	0	0	0	1	1	0	0	0	0	0	0	1	0	1	0	0	1	0	1	0	0	1	1	1	0	1	0	0	0	0	0	0	0	0	0	1	0	0	0	1	0	0	1
6	34148782	34613196	1	0	1	1	0	0	0	1	1	0	0	0	0	0	0	1	0	1	0	0	1	0	0	0	0	1	1	1	0	1	0	0	0	0	0	0	0	0	0	1	0	0	0	1	0	0	1
6	34613196	35801686	1	0	1	1	0	0	0	1	0	0	0	0	0	0	0	1	0	1	0	0	1	0	0	0	0	1	1	1	0	1	0	0	0	0	0	0	0	0	0	1	0	0	0	1	0	0	1
6	35801686	36946329	1	0	1	1	0	0	0	1	0	0	0	0	0	0	0	1	0	1	0	0	1	0	0	0	0	1	1	1	0	1	0	0	0	0	0	0	0	0	0	1	0	0	0	1	0	0	1
6	36946329	37701408	1	0	1	1	0	0	0	1	0	0	0	0	0	0	0	1	0	1	0	0	1	0	0	0	0	1	1	0	0	1	0	0	0	0	0	0	0	0	0	1	0	0	0	1	0	0	1
6	37701408	38344570	1	0	1	1	0	0	0	1	0	0	0	0	0	0	0	1	0	1	0	0	1	0	1	0	0	1	1	0	0	1	0	0	0	0	0	0	0	0	0	1	0	0	0	1	0	0	1
6	38344570	38602337	1	0	1	1	0	0	0	1	0	0	0	0	0	0	0	1	0	1	0	0	1	0	1	0	0	1	1	0	0	1	0	0	0	0	0	0	0	0	0	1	0	1	0	1	0	0	1
6	38602337	38820604	1	0	1	1	0	0	0	1	0	0	0	0	0	0	0	1	0	1	0	0	1	0	1	0	0	1	1	0	0	1	0	0	0	0	0	0	0	0	0	1	0	1	0	1	0	0	1
6	38820604	40510770	1	0	1	1	0	0	0	1	0	0	0	0	0	0	0	1	0	1	0	0	1	0	1	0	0	1	1	0	0	1	0	0	0	0	0	0	0	0	0	1	0	1	0	1	0	0	1
6	40510770	42016416	1	0	1	1	0	0	0	1	0	0	0	0	0	0	0	1	0	1	0	0	1	0	0	0	0	1	1	0	0	1	0	0	0	0	0	0	0	0	0	1	0	1	0	1	0	0	1
6	42016416	42126875	1	0	1	1	1	0	0	1	0	0	0	0	0	0	0	1	0	1	0	0	1	0	0	0	0	1	1	0	0	1	0	0	0	0	0	0	0	0	0	1	0	1	0	1	0	0	1
6	42126875	42227124	1	0	1	1	0	0	0	1	0	0	0	0	0	0	0	1	0	1	0	0	1	0	0	0	0	1	1	0	0	1	0	0	0	0	0	0	0	0	0	1	0	1	0	1	0	0	1
6	42227124	43920627	1	0	1	1	0	0	0	1	0	0	0	0	0	0	0	1	0	1	0	0	0	0	0	0	0	1	1	0	0	1	0	0	0	0	0	0	0	0	0	1	0	1	0	1	0	0	1
6	43920627	44290895	1	0	1	1	0	0	0	0	0	0	0	0	0	0	0	1	0	1	0	0	0	0	0	0	0	1	1	0	0	1	0	0	0	0	0	0	0	0	0	1	0	1	0	1	0	0	1
6	44290895	44548101	1	0	1	1	0	0	0	0	0	0	0	0	0	0	0	1	0	1	0	0	0	0	0	0	0	1	1	0	0	1	0	0	0	0	0	0	0	0	0	1	1	1	0	1	0	0	1
6	44548101	44590277	1	0	1	1	0	0	0	0	0	0	0	0	0	0	0	1	0	1	0	0	0	0	0	0	0	1	1	0	0	1	0	0	0	0	0	0	0	0	0	1	1	1	0	1	0	0	1
6	44590277	45201875	1	0	1	1	0	0	0	0	0	0	0	0	0	0	0	1	0	1	0	0	0	0	0	0	0	1	1	0	0	1	0	0	0	0	0	0	0	0	0	1	1	0	0	1	0	0	1
6	45201875	45465515	1	0	1	1	0	0	0	0	0	0	0	0	0	0	0	1	0	1	0	0	0	0	0	0	0	1	1	0	0	1	0	0	0	0	0	0	0	0	0	1	1	0	0	1	0	0	1
6	45465515	45539139	1	0	1	1	0	0	0	0	0	0	0	0	0	0	0	1	0	1	0	0	0	0	0	0	0	1	1	0	0	1	0	0	0	0	0	0	0	0	0	1	1	1	0	1	0	0	1
6	45539139	45739733	1	0	1	1	0	0	0	0	0	0	0	0	0	0	0	1	0	1	0	0	0	0	0	0	0	1	1	0	0	1	0	0	0	0	0	0	0	0	0	1	1	1	0	1	0	0	1
6	45739733	47117841	1	0	1	1	0	0	0	0	0	0	0	0	0	0	0	1	0	1	0	0	0	0	0	0	0	1	1	0	0	1	0	0	0	0	0	0	0	0	0	1	1	1	0	1	0	0	1
6	47117841	47811382	1	0	1	1	0	0	0	0	0	0	0	0	0	0	0	1	0	1	0	0	0	0	0	0	0	1	1	0	0	1	0	0	0	0	0	0	0	0	0	1	1	1	0	1	0	0	1
6	47811382	47864935	1	0	1	1	0	0	0	0	0	0	0	0	0	0	0	1	0	1	0	0	0	0	0	0	0	1	1	0	0	1	0	0	1	0	0	0	0	0	0	1	1	1	0	1	0	0	1
6	47864935	50271688	1	0	1	1	0	0	0	0	0	0	0	0	0	0	0	1	0	1	0	0	0	0	0	0	0	1	1	0	0	1	0	0	1	0	0	0	0	0	0	1	1	1	0	1	0	0	1
6	50271688	50344965	1	0	0	1	0	0	0	0	0	0	0	0	0	0	0	1	0	1	0	0	0	0	0	0	0	1	1	0	0	1	0	0	1	0	0	0	0	0	0	1	1	1	0	1	0	0	1
6	50344965	51836687	1	0	0	1	0	0	0	0	0	0	0	0	0	0	0	1	0	1	0	0	0	0	0	0	0	1	1	0	0	1	0	0	0	0	0	0	0	0	0	1	1	1	0	1	0	0	1
6	51836687	51869119	1	0	0	1	0	0	0	0	0	0	0	0	0	0	0	1	0	1	0	0	0	0	0	0	0	1	1	0	0	1	0	0	0	0	0	0	0	0	0	1	1	1	0	0	0	0	1
6	51869119	52038363	1	0	0	1	0	0	0	0	0	0	0	0	0	0	0	1	0	1	0	0	0	0	0	0	0	1	1	0	0	1	0	0	0	0	0	0	0	1	0	1	1	1	0	0	0	0	1
6	52038363	52041039	1	0	0	1	0	0	0	0	0	0	0	0	0	0	0	1	0	1	0	0	1	0	0	0	0	1	1	0	0	1	0	0	0	0	0	0	0	1	0	1	1	1	0	0	0	0	1
6	52041039	52203053	1	0	0	1	0	0	0	0	0	0	0	0	0	0	0	1	0	1	0	0	1	0	0	0	0	1	1	0	0	1	0	0	0	0	0	0	0	1	0	1	1	1	0	0	0	0	1
6	52203053	53353593	0	0	0	1	0	0	0	0	0	0	0	0	0	0	0	1	0	1	0	0	1	0	0	0	0	1	1	0	0	1	0	0	0	0	0	0	0	1	0	1	1	1	0	0	0	0	1
6	53353593	53468735	0	0	0	1	0	0	0	0	0	0	0	0	0	0	0	1	0	1	0	0	1	0	0	0	0	1	1	0	0	1	0	0	0	0	0	0	0	1	0	1	1	1	0	0	0	0	1
6	53468735	53729793	0	0	0	1	0	0	0	0	0	0	0	0	0	0	0	1	0	1	0	0	1	0	0	0	0	1	1	0	0	1	0	0	0	0	0	0	0	0	0	1	1	1	0	0	0	0	1
6	53729793	53875605	0	0	0	1	0	0	0	0	0	0	0	0	0	0	0	1	0	1	0	0	1	0	0	0	0	1	1	0	0	1	0	0	0	0	0	0	0	1	0	1	1	1	0	0	0	0	1
6	53875605	54608480	0	0	0	1	0	0	0	0	0	0	0	0	0	0	0	1	0	1	0	0	1	0	0	0	0	1	1	0	0	1	0	0	0	0	0	0	0	1	0	1	1	1	0	0	0	0	1
6	54608480	54613595	0	0	0	1	0	0	0	0	0	0	0	0	0	0	0	1	0	1	0	0	0	0	0	0	0	1	1	0	0	1	0	0	0	0	0	0	0	1	0	1	1	1	0	0	0	0	1
6	54613595	56381440	0	0	0	1	0	0	0	0	0	0	0	0	0	0	0	1	0	1	0	0	0	0	0	0	0	1	1	0	0	1	0	0	0	0	0	0	0	1	0	1	1	1	0	0	0	0	1
6	56381440	56833374	0	0	0	1	0	0	0	0	0	0	0	0	0	0	0	1	0	1	0	0	0	0	0	0	0	1	1	0	0	1	0	0	0	0	0	0	0	1	1	1	1	1	0	0	0	0	1
6	56833374	57051162	0	0	0	1	0	0	0	0	0	0	0	0	0	0	0	1	0	1	0	0	0	0	0	0	0	1	1	0	0	1	0	0	0	0	0	0	0	1	0	1	1	1	0	0	0	0	1
6	57051162	57087495	0	0	0	1	1	0	0	0	0	0	0	0	0	0	0	1	0	1	0	0	0	0	0	0	0	1	1	0	0	1	0	0	0	0	0	0	0	1	0	1	1	1	0	0	0	0	1
6	57087495	57116923	0	0	0	1	1	0	0	0	0	0	0	0	0	0	0	1	0	1	0	0	0	0	0	0	0	1	1	0	0	1	0	0	0	0	0	0	0	0	0	1	1	1	0	0	0	0	1
6	57116923	57338364	1	0	0	1	1	0	0	0	0	0	0	0	0	0	0	1	0	1	0	0	0	0	0	0	0	1	1	0	0	1	0	0	0	0	0	0	0	0	0	1	1	1	0	0	0	0	1
6	57338364	57410813	1	0	0	1	1	0	0	0	0	0	0	0	0	0	0	1	0	1	0	0	0	0	0	0	0	1	1	0	0	1	0	0	1	0	0	0	0	0	0	1	1	1	0	0	0	0	1
6	57410813	58546057	1	1	0	1	1	0	0	0	0	0	0	0	0	0	0	1	0	1	0	0	0	0	0	0	0	1	1	0	0	1	0	0	1	0	0	0	0	0	0	1	1	1	0	0	0	0	1
6	58546057	60245721	1	1	0	1	1	0	0	0	0	0	0	0	0	0	0	1	0	1	0	0	0	0	0	0	0	1	1	0	0	1	0	0	1	0	0	0	0	0	0	1	1	1	0	0	0	0	1
6	60245721	62131055	1	1	0	1	1	0	0	0	0	0	0	0	0	0	0	1	0	1	0	0	0	1	0	0	0	1	1	0	0	1	0	0	1	0	0	0	0	0	0	1	1	1	0	0	0	0	1
6	62131055	62739598	1	1	0	1	1	0	0	0	0	0	0	0	0	0	0	1	0	1	0	0	0	1	0	0	0	1	1	0	0	1	0	0	1	0	0	0	0	0	0	1	1	1	0	0	0	0	1
6	62739598	63544764	1	1	0	1	1	0	0	0	0	0	0	0	0	0	0	1	0	1	0	0	1	1	0	0	0	1	1	0	0	1	0	0	1	0	0	0	0	0	0	1	1	1	0	0	0	0	1
6	63544764	63603168	1	1	0	1	1	0	0	0	0	0	0	0	0	0	0	1	0	1	0	0	1	1	0	0	0	1	1	0	0	1	0	0	1	0	0	0	0	1	0	1	1	1	0	0	0	0	1
6	63603168	64056410	1	1	0	1	1	0	0	0	0	0	0	0	0	0	0	1	0	1	0	0	1	1	0	0	0	1	1	0	0	0	0	0	1	0	0	0	0	1	0	1	1	1	0	0	0	0	1
6	64056410	66191385	1	1	0	1	1	0	0	0	0	0	0	0	1	0	0	1	0	1	0	0	1	1	0	0	0	1	1	0	0	0	0	0	1	0	0	0	0	1	0	1	1	1	0	0	0	0	1
6	66191385	66991535	1	1	0	1	1	0	0	0	0	0	0	0	1	0	0	1	0	1	0	0	0	1	0	0	0	1	1	0	0	0	0	0	1	0	0	0	0	1	0	1	1	1	0	0	0	0	1
6	66991535	67273598	1	1	0	1	1	0	0	0	0	0	0	0	1	0	0	1	0	1	0	0	0	1	0	0	0	1	1	0	0	0	0	0	1	0	0	0	0	1	0	1	1	1	0	0	0	0	1
6	67273598	67662558	1	1	0	1	1	0	0	0	0	0	0	0	1	0	0	0	0	1	0	0	0	1	0	0	0	1	1	0	0	0	0	0	1	0	0	0	0	1	0	1	1	1	0	0	0	0	1
6	67662558	67908421	1	1	0	1	1	0	0	0	0	0	0	0	1	0	0	0	0	1	0	0	0	1	0	0	0	1	1	0	0	0	0	0	1	0	0	0	0	1	0	1	1	1	0	0	0	0	1
6	67908421	68650612	1	1	1	1	1	0	0	0	0	0	0	0	1	0	0	0	0	1	0	0	0	1	0	0	0	1	1	0	0	0	0	0	1	0	0	0	0	1	0	1	1	1	0	0	0	0	1
6	68650612	68821860	1	1	1	1	1	0	0	0	0	0	0	0	1	0	1	0	0	1	0	0	0	1	0	0	0	1	1	0	0	0	0	0	1	0	0	0	0	1	0	1	1	1	0	0	0	0	1
6	68821860	69892879	1	1	1	1	1	0	0	0	0	0	0	0	0	0	1	0	0	1	0	0	0	1	0	0	0	1	1	0	0	0	0	0	1	0	0	0	0	1	0	1	1	1	0	0	0	0	1
6	69892879	70036419	1	1	1	1	1	0	0	0	0	0	0	0	0	0	1	0	0	1	0	0	0	1	0	0	0	1	1	0	1	0	0	0	1	0	0	0	0	1	0	1	1	1	0	0	0	0	1
6	70036419	70287950	1	1	0	1	1	0	0	0	0	0	0	0	0	0	1	0	0	1	0	0	0	1	0	0	0	1	1	0	1	0	0	0	1	0	0	0	0	1	0	1	1	1	0	0	0	0	1
6	70287950	70759392	1	1	0	1	1	0	0	0	0	0	0	0	0	0	1	0	0	1	0	0	0	1	0	0	0	1	1	0	1	0	0	0	1	0	0	0	0	1	0	1	1	1	0	0	0	0	1
6	70759392	72137699	1	1	0	1	1	0	0	0	0	0	0	0	0	0	1	0	0	1	0	0	0	1	0	0	0	1	1	0	1	0	0	0	1	0	0	0	0	0	0	1	1	1	0	0	0	0	1
6	72137699	73173753	1	1	0	1	1	0	0	0	0	0	0	0	0	0	1	0	0	1	0	0	0	1	0	0	0	1	1	0	1	0	0	0	1	0	0	0	0	0	0	1	1	1	0	0	0	0	1
6	73173753	73469057	1	1	0	1	1	0	0	0	0	0	0	0	0	0	1	0	0	1	0	0	0	1	0	0	0	1	1	0	1	0	0	0	1	0	0	0	0	0	0	1	1	1	0	0	0	0	1
6	73469057	74776937	1	1	0	1	1	0	0	0	0	0	0	0	0	0	1	0	0	1	0	0	0	1	0	0	0	1	1	0	1	0	0	0	1	0	0	0	0	0	0	1	1	1	0	0	0	0	1
6	74776937	79096716	1	1	0	1	1	0	0	0	0	0	0	0	0	0	1	0	0	1	0	0	0	1	0	0	0	1	1	0	1	0	0	0	1	0	0	0	0	0	0	1	1	1	0	0	0	0	1
6	79096716	82134348	1	1	0	1	1	0	0	0	0	0	0	0	0	0	1	0	0	1	0	0	0	1	0	0	0	1	1	0	1	0	0	0	1	0	0	0	0	0	0	1	1	1	0	0	0	0	1
6	82134348	82897305	1	1	0	1	1	0	0	0	0	0	0	0	0	0	1	0	0	1	0	0	0	1	0	0	0	1	1	0	1	0	0	0	1	0	0	0	0	0	0	1	1	1	0	0	0	0	1
6	82897305	83235539	1	1	0	1	1	0	0	0	0	0	0	0	0	0	1	0	0	1	0	0	0	1	0	0	0	1	1	0	1	0	0	0	0	0	0	0	0	0	0	1	1	1	0	0	0	0	1
6	83235539	83748129	1	1	0	1	1	0	0	0	0	0	0	0	0	0	1	0	0	1	0	0	0	1	0	0	0	1	1	0	1	0	0	0	0	0	0	0	0	0	0	1	1	1	0	0	0	0	1
6	83748129	84700047	1	1	0	1	1	0	0	0	0	0	0	0	0	0	0	0	0	1	0	0	0	1	0	0	0	1	1	0	1	0	0	0	0	0	0	0	0	0	0	1	1	1	0	0	0	0	1
6	84700047	85590831	1	1	0	1	1	0	0	0	0	0	0	0	0	0	0	0	0	1	0	0	0	1	0	0	0	1	1	0	1	0	0	0	0	0	0	0	0	0	0	1	1	1	0	0	0	0	1
6	85590831	86538585	1	1	0	1	1	0	0	0	0	0	0	0	0	0	0	0	0	1	0	0	0	1	0	0	0	1	1	0	1	0	0	0	0	0	0	0	0	0	0	1	1	1	0	0	0	0	1
6	86538585	86911985	1	1	0	1	1	0	0	0	0	0	0	0	0	0	0	0	0	1	0	0	1	1	0	0	0	1	1	0	1	0	0	0	0	0	0	0	0	0	0	1	1	1	0	0	0	0	1
6	86911985	87389618	1	1	0	1	1	0	0	0	0	0	0	0	0	0	0	0	0	1	0	0	1	1	0	0	0	1	1	0	1	0	0	0	0	0	0	0	0	0	0	1	1	1	0	0	0	0	1
6	87389618	87820634	1	1	0	1	1	0	0	0	0	0	0	0	0	0	0	0	0	1	0	0	1	1	0	0	0	1	1	0	1	0	0	0	0	0	0	0	0	1	0	1	1	1	0	0	0	0	1
6	87820634	87926743	1	1	0	1	1	1	0	0	0	0	0	0	0	0	0	0	0	1	0	0	1	1	0	0	0	1	1	0	1	0	0	0	0	0	0	0	0	1	0	1	1	1	0	0	0	0	1
6	87926743	88377547	1	1	0	1	1	1	0	0	0	0	0	0	0	0	0	0	0	1	0	0	0	1	0	0	0	1	1	0	1	0	0	0	0	0	0	0	0	1	0	1	1	1	0	0	0	0	1
6	88377547	88779194	1	1	0	1	1	1	0	0	0	0	0	0	0	0	0	1	0	1	0	0	0	1	0	0	0	1	1	0	1	0	0	0	0	0	0	0	0	1	0	1	1	1	0	0	0	0	1
6	88779194	90906664	1	1	0	1	1	1	0	0	0	0	0	0	0	0	0	0	0	1	0	0	0	1	0	0	0	1	1	0	1	0	0	0	0	0	0	0	0	1	0	1	1	1	0	0	0	0	1
6	90906664	92382710	1	1	0	1	1	1	0	0	0	0	0	0	0	0	0	0	0	1	0	0	0	1	0	0	0	1	1	0	1	0	0	0	0	0	0	0	0	0	0	1	1	1	0	0	0	0	1
6	92382710	92418428	1	1	0	1	1	1	0	0	0	0	0	0	0	0	0	0	0	1	0	0	0	1	1	0	0	1	1	0	1	0	0	0	0	0	0	0	0	0	0	1	1	1	0	0	0	0	1
6	92418428	92978137	1	1	0	1	1	1	0	0	0	0	0	0	0	0	0	0	0	1	0	0	0	1	1	0	0	1	1	0	1	0	0	0	0	0	0	0	0	0	0	1	1	1	0	0	0	0	1
6	92978137	97438519	1	1	0	1	1	1	0	0	0	0	0	0	0	0	0	0	0	1	0	0	0	1	1	0	0	1	1	0	1	0	0	0	0	0	0	0	0	0	0	1	1	1	0	1	0	0	1
6	97438519	98360185	1	1	1	1	1	1	0	0	0	0	0	0	0	0	0	0	0	1	0	0	0	1	1	0	0	1	1	0	1	0	0	0	0	0	0	0	0	0	0	1	1	1	0	1	0	0	1
6	98360185	98399990	1	1	0	1	1	1	0	0	0	0	0	0	0	0	0	0	0	1	0	0	0	1	1	0	0	1	1	0	1	0	0	0	0	0	0	0	0	0	0	1	1	1	0	1	0	0	1
6	98399990	100010413	1	1	0	1	1	1	0	0	0	0	0	0	0	1	0	0	0	1	0	0	0	1	1	0	0	1	1	0	1	0	0	0	0	0	0	0	0	0	0	1	1	1	0	1	0	0	1
6	100010413	101048941	1	1	0	1	1	1	0	0	0	0	0	0	0	1	0	0	0	1	0	0	0	1	1	0	0	1	1	0	1	0	0	0	0	0	0	0	0	0	0	1	1	1	0	1	0	0	1
6	101048941	104239597	1	1	0	1	1	1	0	0	0	0	0	1	0	1	0	0	0	1	0	0	0	1	1	0	0	1	1	0	1	0	0	0	0	0	0	0	0	0	0	1	1	1	0	1	0	0	1
6	104239597	105557389	1	1	0	1	1	1	0	0	0	0	0	1	0	1	0	0	0	1	0	0	0	1	1	0	0	1	1	0	1	0	0	0	0	0	0	0	0	1	0	1	1	1	0	1	0	0	1
6	105557389	105844573	1	1	0	1	1	1	0	0	0	0	0	1	0	1	0	0	0	1	0	0	0	1	1	0	0	1	1	0	1	0	0	0	0	0	0	0	0	1	0	1	1	1	0	1	0	0	1
6	105844573	106809396	1	1	0	1	1	1	0	0	0	0	0	1	0	1	0	0	0	1	0	0	0	1	1	0	0	1	1	0	1	0	0	0	0	0	0	0	0	1	0	1	1	1	0	1	0	0	1
6	106809396	107420136	1	1	0	1	1	1	0	0	0	0	0	1	0	1	0	0	0	1	0	0	0	1	1	0	0	1	1	0	1	0	0	0	0	0	0	0	0	1	0	1	1	1	0	1	0	0	1
6	107420136	108372641	1	1	0	1	1	1	0	0	0	0	0	1	0	1	0	0	0	1	0	0	0	1	1	0	0	1	1	0	1	0	0	0	0	0	0	0	0	1	0	1	1	1	0	1	0	0	1
6	108372641	108478242	1	1	0	1	1	1	0	0	0	0	0	0	0	1	0	0	0	1	0	0	0	1	1	0	0	1	1	0	1	0	0	0	0	0	0	0	0	1	0	1	1	1	0	1	0	0	1
6	108478242	112193585	1	1	0	1	1	1	0	0	0	0	0	0	0	1	0	0	0	1	0	0	0	1	1	0	0	1	1	0	1	0	0	0	0	0	0	0	0	1	0	1	1	1	0	1	0	0	1
6	112193585	114732823	1	1	0	1	1	1	0	1	0	0	0	0	0	1	0	0	0	1	0	0	0	1	1	0	0	1	1	0	1	0	0	0	0	0	0	0	0	1	0	1	1	1	0	1	0	0	1
6	114732823	114931781	1	1	0	1	1	1	0	1	0	0	0	0	0	1	0	0	0	1	0	0	0	1	1	0	0	1	1	0	1	0	0	0	0	0	0	0	0	0	0	1	1	1	0	1	0	0	1
6	114931781	115133281	1	1	0	1	1	1	0	1	0	0	0	0	0	1	0	0	0	1	0	0	1	1	1	0	0	1	1	0	1	0	0	0	0	0	0	0	0	0	0	1	1	1	0	1	0	0	1
6	115133281	115603857	1	1	0	1	1	1	0	1	0	0	0	0	0	1	0	0	0	1	0	0	1	1	1	0	0	1	1	0	1	0	0	0	0	0	0	0	0	1	0	1	1	1	0	1	0	0	1
6	115603857	117662442	1	1	0	1	1	1	0	1	0	0	0	0	0	1	0	0	0	1	0	0	1	1	1	0	0	1	1	0	1	0	0	0	0	0	0	0	0	1	0	1	1	1	0	1	0	0	1
6	117662442	118386901	1	1	0	1	1	1	0	1	0	0	0	0	0	1	0	0	0	1	0	0	1	1	1	0	0	1	1	0	1	0	0	0	0	0	0	0	0	1	0	1	1	1	0	1	0	0	1
6	118386901	119084145	1	1	1	1	1	1	0	1	0	0	0	0	0	1	0	0	0	1	0	0	1	1	1	0	0	1	1	0	1	0	0	0	0	0	0	0	0	1	0	1	1	1	0	1	0	0	1
6	119084145	119841243	1	1	1	1	1	1	0	1	0	0	0	0	0	1	0	0	0	1	0	0	1	1	1	0	0	1	1	0	1	0	0	0	0	0	0	0	0	1	0	1	1	1	0	1	0	0	1
6	119841243	120059656	1	1	1	1	1	1	0	1	0	0	0	0	0	1	0	0	0	1	0	0	1	1	1	0	0	1	1	0	1	0	0	0	0	0	0	0	0	0	0	1	1	1	0	1	0	0	1
6	120059656	121762132	1	1	1	1	1	1	0	1	0	0	0	0	0	1	0	0	0	1	0	0	1	1	1	0	0	1	1	0	1	0	0	0	0	0	0	0	0	0	0	1	1	1	0	1	0	0	1
6	121762132	123821044	1	1	1	1	1	1	0	1	0	0	0	0	0	1	0	1	0	1	0	0	1	1	1	0	0	1	1	0	1	0	0	0	0	0	0	0	0	0	0	1	1	1	0	1	0	0	1
6	123821044	124249484	1	1	1	1	1	1	0	1	0	0	0	0	0	1	0	1	0	1	0	0	1	0	1	0	0	1	1	0	1	0	0	0	0	0	0	0	0	0	0	1	1	1	0	1	0	0	1
6	124249484	128223626	1	1	1	1	1	1	0	1	0	0	0	0	0	1	0	0	0	1	0	0	1	0	1	0	0	1	1	0	1	0	0	0	0	0	0	0	0	0	0	1	1	1	0	1	0	0	1
6	128223626	128630909	1	1	1	1	1	1	0	1	0	0	0	0	0	1	0	0	0	1	0	0	1	0	1	0	0	1	1	0	1	0	0	0	0	0	0	0	0	0	0	1	1	1	0	1	0	0	1
6	128630909	1.29543e+08	1	1	1	1	1	1	0	1	0	0	0	0	0	1	0	0	0	1	0	0	1	0	1	0	0	1	1	0	1	0	0	0	0	0	0	0	0	0	0	1	1	1	0	1	0	0	1
6	1.29543e+08	130327666	1	1	1	1	1	1	0	1	0	0	0	0	0	1	1	0	0	1	0	0	1	0	1	0	0	1	1	0	1	0	0	0	0	0	0	0	0	0	0	1	1	1	0	1	0	0	1
6	130327666	1.32806e+08	1	1	1	1	1	1	0	1	0	0	0	0	0	1	1	0	0	1	0	0	1	0	1	0	0	1	1	0	1	1	0	0	0	0	0	0	0	0	0	1	1	1	0	1	0	0	1
6	1.32806e+08	134553984	1	1	1	1	1	1	0	1	0	0	0	0	0	1	1	0	0	1	0	0	1	0	1	0	0	1	1	0	1	1	0	0	0	0	0	0	0	1	0	1	1	1	0	1	0	0	1
6	134553984	135177313	1	1	1	1	1	1	0	1	0	0	0	0	0	1	1	0	0	1	0	0	1	0	1	0	0	1	1	0	1	1	0	0	0	0	0	0	0	1	0	1	1	1	0	1	0	0	1
6	135177313	137538791	1	1	1	1	1	1	0	1	0	0	0	0	0	1	1	0	0	1	0	0	1	0	1	0	0	1	1	0	1	1	0	0	0	0	0	0	0	1	0	1	1	1	0	1	0	0	1
6	137538791	137649740	1	1	1	1	1	1	0	1	0	0	0	0	0	1	1	0	0	1	0	0	1	0	1	0	0	1	1	0	1	1	0	0	0	0	0	1	0	1	0	1	1	1	0	1	0	0	1
6	137649740	137725199	1	1	1	1	1	1	0	1	0	0	0	0	0	1	1	0	0	1	0	0	1	0	1	0	0	1	1	0	1	1	0	0	0	0	0	1	0	1	0	1	1	1	0	1	0	0	1
6	137725199	139579454	1	1	1	1	1	1	0	1	0	0	0	0	0	1	1	0	0	1	0	0	1	0	1	0	0	1	1	0	1	1	0	0	0	0	0	1	0	1	0	1	1	1	0	1	0	0	1
6	139579454	140078893	1	1	1	1	1	1	0	1	0	0	0	0	0	1	1	0	0	1	0	0	1	0	1	0	0	1	1	0	1	0	0	0	0	0	0	1	0	1	0	1	1	1	0	1	0	0	1
6	140078893	140249728	1	1	1	1	1	1	0	1	0	0	0	0	0	1	0	0	0	1	0	0	1	0	1	0	0	1	1	0	1	0	0	0	0	0	0	1	0	1	0	1	1	1	0	1	0	0	1
6	140249728	141646405	1	1	1	1	1	1	0	1	0	0	0	1	0	1	0	0	0	1	0	0	1	0	1	0	0	1	1	0	1	0	0	0	0	0	0	1	0	1	0	1	1	1	0	1	0	0	1
6	141646405	141845631	1	1	1	1	1	1	0	1	0	0	0	1	0	1	0	0	0	1	0	0	1	0	0	0	0	1	1	0	1	0	0	0	0	0	0	1	0	1	0	1	1	1	0	1	0	0	1
6	141845631	143271250	1	1	1	1	1	1	0	1	0	0	0	0	0	1	0	0	0	1	0	0	1	0	0	0	0	1	1	0	1	0	0	0	0	0	0	1	0	1	0	1	1	1	0	1	0	0	1
6	143271250	143844445	1	1	1	1	1	1	0	1	0	0	0	0	0	1	0	0	0	1	0	0	1	0	0	0	0	1	1	0	1	0	0	0	0	0	0	1	0	1	0	1	1	1	0	1	0	0	1
6	143844445	143993847	1	1	1	1	1	1	0	1	0	0	0	0	0	1	0	0	0	1	0	0	1	0	0	0	0	1	1	0	1	0	0	0	0	0	0	1	0	1	0	1	1	1	0	1	0	0	1
6	143993847	144447907	1	1	1	1	1	1	0	1	0	0	0	0	0	1	0	0	0	1	0	0	1	0	0	0	0	1	1	0	1	0	0	0	0	0	0	1	0	1	0	1	1	1	0	1	0	0	1
6	144447907	145700417	1	1	1	1	1	1	0	1	0	0	0	0	0	1	0	0	0	1	0	0	1	0	0	0	0	1	1	0	1	0	0	0	0	0	0	0	0	1	0	1	1	1	0	1	0	0	1
6	145700417	146427196	1	1	1	1	1	1	0	1	0	0	0	0	0	1	0	0	0	1	0	0	1	0	0	0	0	1	1	0	1	0	0	0	0	0	0	0	0	1	0	1	1	1	0	1	0	0	1
6	146427196	146870831	1	1	1	1	1	1	0	1	0	0	0	0	0	1	0	0	0	1	0	0	1	0	0	0	0	1	1	0	1	0	0	0	0	0	0	0	0	1	0	1	1	1	0	1	0	0	1
6	146870831	148519081	1	1	1	1	1	1	0	1	0	0	0	0	0	1	0	0	0	1	0	0	1	0	0	0	0	1	1	0	1	0	0	0	0	0	0	0	0	1	0	1	1	1	0	1	0	0	1
6	148519081	148916007	1	1	1	1	1	1	0	1	0	0	0	0	0	1	0	0	0	1	0	0	1	0	0	0	0	1	1	0	1	0	0	0	0	0	0	1	0	1	0	1	1	1	0	1	0	0	1
6	148916007	150385210	1	1	1	1	1	1	0	1	0	0	0	0	0	1	0	0	0	1	0	0	1	0	0	0	0	1	1	0	1	0	0	0	0	0	0	0	0	1	0	1	1	1	0	1	0	0	1
6	150385210	151537296	1	1	1	1	1	1	0	1	0	0	0	0	0	1	0	0	0	1	0	0	1	0	0	0	0	1	1	0	1	1	0	0	0	0	0	0	0	1	0	1	1	1	0	1	0	0	1
6	151537296	151666372	1	1	1	1	1	1	0	1	0	0	0	0	0	1	0	0	0	1	0	0	1	0	0	0	0	1	1	0	1	1	0	0	0	0	0	0	0	1	0	1	1	1	0	1	0	0	1
6	151666372	151694426	1	1	1	1	1	1	0	1	0	0	0	0	0	1	0	0	0	1	0	0	1	0	0	0	0	1	1	0	1	1	0	0	0	0	0	0	0	1	0	1	1	1	0	1	0	0	1
6	151694426	151901605	1	1	1	1	1	1	0	1	0	0	0	0	0	1	0	0	0	1	0	0	1	0	0	0	0	1	1	0	1	1	0	0	0	0	0	0	0	1	0	1	1	1	0	1	0	0	1
6	151901605	151942989	1	1	1	1	1	1	0	1	0	0	0	0	0	1	0	0	0	1	0	0	1	0	0	0	0	1	1	0	1	1	0	0	0	0	0	0	0	1	0	1	1	1	0	1	0	0	1
6	151942989	153796217	1	1	1	1	1	1	0	1	0	0	0	0	0	1	0	0	0	1	0	0	1	0	0	0	0	1	1	0	1	1	0	0	0	0	0	0	0	1	0	1	1	1	0	1	0	0	1
6	153796217	154654264	1	1	1	1	1	1	0	1	0	0	0	0	0	1	0	0	0	1	0	0	1	0	0	0	0	1	1	0	1	1	0	0	0	0	0	1	0	1	0	1	1	1	0	1	0	0	1
6	154654264	156057576	1	1	1	1	1	1	0	1	0	0	0	0	0	1	0	0	0	1	0	0	1	0	0	0	0	1	1	0	1	1	0	0	0	0	0	1	0	1	0	1	1	1	0	1	0	0	1
6	156057576	157537618	1	1	0	1	1	1	0	1	0	0	0	0	0	1	0	0	0	1	0	0	1	0	0	0	0	1	1	0	1	1	0	0	0	0	0	1	0	1	0	1	1	1	0	1	0	0	1
6	157537618	160119470	1	1	0	1	1	1	0	1	0	0	0	0	0	1	0	0	0	1	0	0	1	0	1	0	0	1	1	0	1	1	0	0	0	0	0	1	0	1	0	1	1	1	0	1	0	0	1
6	160119470	161019020	1	1	0	1	1	1	0	1	0	0	0	0	0	1	0	0	0	1	0	0	1	0	1	0	0	1	1	0	1	1	0	0	0	0	0	0	0	1	0	1	1	1	0	1	0	0	1
6	161019020	162730291	1	1	0	1	1	1	0	1	0	0	0	0	0	1	0	0	0	1	0	0	1	0	1	0	0	1	1	0	1	1	0	0	0	0	0	0	0	1	0	1	1	1	0	1	0	0	1
6	162730291	162903001	1	1	0	1	1	1	0	1	0	0	0	0	0	1	0	0	0	1	0	0	1	0	1	0	0	1	1	0	1	1	0	0	0	0	0	0	0	1	1	1	1	1	0	1	0	0	1
6	162903001	165844103	1	1	0	1	1	1	0	1	0	0	0	0	0	1	0	0	0	1	0	0	1	0	1	0	0	1	1	0	1	1	0	0	0	0	0	0	0	1	0	1	1	1	0	1	0	0	1
6	165844103	165940373	1	1	0	1	1	1	0	1	0	0	0	0	0	1	0	0	0	1	0	0	1	0	1	0	0	1	1	0	1	1	0	0	0	0	0	0	0	1	0	1	1	1	0	0	0	0	1
6	165940373	166122994	1	1	0	1	1	1	0	1	0	0	0	0	0	1	0	0	0	1	0	0	1	0	1	0	0	1	1	0	1	1	0	0	0	0	0	1	0	1	0	1	1	1	0	0	0	0	1
6	166122994	166952568	1	1	0	1	1	1	0	1	0	0	0	0	0	1	0	0	0	1	0	0	1	0	1	0	0	1	1	0	1	1	0	0	0	0	0	1	0	1	0	1	1	1	0	1	0	0	1
6	166952568	167072501	1	1	0	1	1	1	0	1	0	0	0	0	0	1	0	0	0	1	0	0	1	0	1	0	0	1	1	0	1	1	0	0	0	0	0	0	0	1	0	1	1	1	0	1	0	0	1
6	167072501	167987097	1	1	0	1	1	1	1	1	0	0	0	0	0	1	0	0	0	1	0	0	1	0	1	0	0	1	1	0	1	1	0	0	0	0	0	0	0	1	0	1	1	1	0	1	0	0	1
6	167987097	168065255	1	1	0	1	1	1	1	1	0	0	0	0	0	1	0	0	0	1	0	0	0	0	1	0	0	1	1	0	1	1	0	0	0	0	0	0	0	1	0	1	1	1	0	1	0	0	1
6	168065255	168284536	1	1	0	1	1	1	1	1	0	0	0	0	0	1	0	1	0	1	0	0	0	0	1	0	0	1	1	0	1	1	0	0	0	0	0	0	0	1	0	1	1	1	0	1	0	0	1
6	168284536	168351380	1	1	0	1	1	1	1	1	0	0	0	0	0	1	0	1	0	1	0	0	0	0	1	0	0	1	1	0	1	1	0	0	0	0	0	0	0	1	0	1	1	1	0	1	0	0	1
6	168351380	168610757	1	1	0	1	1	1	1	1	0	0	0	0	0	1	0	1	0	1	0	0	0	0	1	0	0	1	1	0	1	1	0	0	0	0	0	0	0	1	0	1	1	1	0	1	0	0	1
6	168610757	168614599	1	1	0	1	1	1	1	1	0	0	0	0	0	1	0	1	0	1	0	0	0	0	1	0	0	1	1	0	1	1	0	0	0	0	0	0	0	1	0	1	1	1	0	1	0	0	1
6	168614599	168821082	1	1	0	1	1	1	1	1	0	0	0	0	0	1	0	1	0	1	0	0	0	0	1	0	0	1	1	0	1	1	0	0	0	0	0	0	0	1	0	1	1	1	0	1	0	0	1
6	168821082	168998187	1	1	0	1	1	1	1	1	0	0	0	0	0	1	0	0	0	1	0	0	0	0	1	0	0	1	1	0	1	1	0	0	0	0	0	0	0	1	0	1	1	1	0	1	0	0	1
6	168998187	169080765	1	1	0	1	1	1	1	1	0	0	0	0	0	1	0	0	0	1	0	0	0	0	1	0	0	1	1	0	1	1	0	0	0	0	0	0	0	1	0	1	1	1	0	1	0	0	1
6	169080765	170270028	1	1	0	1	1	1	1	1	0	0	0	0	0	1	0	0	0	1	0	0	0	0	1	0	0	1	1	0	1	1	0	0	0	0	0	0	0	1	0	1	1	1	0	1	0	0	1
6	170270028	170572741	1	1	0	1	1	1	1	1	0	0	0	0	0	1	0	0	0	1	0	0	0	0	1	0	0	1	1	0	1	1	0	0	0	0	0	0	0	1	0	1	1	1	0	1	0	0	1
6	170572741	170584403	1	1	0	1	1	1	1	1	0	0	0	0	0	1	0	0	0	1	0	0	0	0	1	0	0	1	1	0	1	1	0	0	0	0	0	0	0	1	0	1	1	1	0	1	0	0	1
6	170584403	170627174	1	1	0	1	1	1	1	1	0	0	0	0	0	1	0	0	0	1	0	0	0	0	1	0	0	1	1	0	1	1	0	0	0	0	0	0	0	1	0	1	1	1	0	1	0	0	1
6	170627174	170667319	1	1	0	1	1	1	1	1	0	0	0	0	0	1	0	0	0	1	0	0	0	0	1	0	0	1	1	0	1	1	0	0	0	0	0	0	0	1	0	1	1	1	0	1	0	0	1
6	170667319	170743871	1	1	0	1	1	1	1	1	0	0	0	0	0	1	0	0	0	1	0	0	0	0	1	0	0	1	1	0	1	1	0	0	0	0	0	0	0	1	0	1	1	1	0	1	0	0	1
6	170743871	170749040	1	1	0	1	1	1	1	1	0	0	0	0	0	1	0	0	0	1	0	0	0	0	1	0	0	1	1	0	1	1	0	0	0	0	0	0	0	1	0	1	1	1	0	1	0	0	1
6	170749040	170753960	1	1	0	1	1	1	1	1	0	0	0	0	0	1	0	0	0	1	0	0	0	0	1	0	0	1	1	0	1	1	0	0	0	0	0	0	0	1	0	1	1	1	0	1	0	0	1
6	170753960	170757021	1	1	0	1	1	1	1	1	0	0	0	0	0	1	0	0	0	1	0	0	0	0	1	0	0	1	1	0	1	1	0	0	0	0	0	0	0	1	0	1	1	1	0	1	0	0	1
6	170757021	170782090	1	1	0	1	1	1	1	1	0	0	0	0	0	1	0	0	0	1	0	0	0	0	1	0	0	1	1	0	1	1	0	0	0	0	0	0	0	1	0	1	1	1	0	1	0	0	1
6	170782090	170797345	1	1	0	1	1	1	1	1	0	0	0	0	0	1	0	0	0	1	0	0	0	0	1	0	0	1	1	0	1	1	0	0	0	0	0	0	0	1	0	1	1	1	0	1	0	0	1
6	170797345	170798891	1	1	0	1	1	1	1	1	0	0	0	0	0	1	0	0	0	1	0	0	0	0	1	0	0	1	1	0	1	1	0	0	0	0	0	0	0	1	0	1	1	1	0	1	0	0	1
6	170798891	170799727	1	1	0	1	1	1	1	1	0	0	0	0	0	1	0	0	0	1	0	0	0	0	1	0	0	1	1	0	1	1	0	0	0	0	0	0	0	1	0	1	1	1	0	1	0	0	1
6	170799727	170813687	1	1	0	1	1	1	1	1	0	0	0	1	0	1	0	0	0	1	0	0	0	0	1	0	0	1	1	0	1	1	0	0	0	0	0	0	0	1	0	1	1	1	0	1	0	0	1
6	170813687	170814183	1	1	0	1	1	1	1	1	0	0	0	1	0	1	0	0	0	1	0	0	0	0	1	0	0	1	1	0	1	1	0	0	0	0	0	0	0	1	0	1	1	1	0	1	0	0	1
6	170814183	170824160	1	1	0	1	1	1	1	1	0	0	0	1	0	1	0	0	0	1	0	0	0	0	1	0	0	1	1	0	1	1	0	0	0	0	0	0	0	1	0	1	1	1	0	1	0	0	1
6	170824160	170847181	1	1	0	1	1	1	1	1	0	0	0	1	0	1	0	0	0	1	0	0	0	0	1	0	0	1	1	0	1	1	0	0	0	0	0	0	0	1	0	1	1	1	0	1	0	0	1
6	170847181	170858228	1	1	0	1	1	1	1	1	0	0	0	1	0	1	0	0	0	1	0	0	0	0	1	0	0	1	1	0	1	1	0	0	0	0	0	0	0	1	0	1	1	1	0	1	0	0	1
6	170858228	170860669	1	1	0	1	1	1	1	1	0	0	0	1	0	1	0	0	0	1	0	0	0	0	1	0	0	1	1	0	1	1	0	0	0	0	0	0	0	1	0	1	1	1	0	1	0	0	1
6	170860669	170862456	1	1	0	1	1	1	1	1	0	0	0	1	0	1	0	0	0	1	0	0	0	0	1	0	0	1	1	0	1	1	0	0	0	0	0	0	0	1	0	1	1	1	0	1	0	0	1
6	170862456	170873146	1	1	0	1	1	1	1	1	0	0	0	1	0	1	0	0	0	1	0	0	0	0	1	0	0	1	1	0	1	1	0	0	0	0	0	0	0	1	0	1	1	1	0	1	0	0	1
6	170873146	170881989	1	1	0	1	1	1	1	1	0	0	0	1	0	1	0	0	0	1	0	0	0	0	1	0	0	1	1	0	1	1	0	0	0	0	0	0	0	1	0	1	1	1	0	1	0	0	1
6	170881989	170889829	1	1	0	1	1	1	1	1	0	0	0	1	0	1	0	0	0	1	0	0	0	0	1	0	0	1	1	0	1	1	0	0	0	0	0	0	0	1	0	1	1	1	0	1	0	0	1
6	170889829	170901103	1	1	0	1	1	1	1	1	0	0	0	1	0	1	0	0	0	1	0	0	0	0	1	0	0	1	1	0	1	1	0	0	0	0	0	0	0	1	0	1	1	1	0	1	0	0	1
7	43748	43961	0	1	0	0	0	0	0	0	0	0	0	0	0	0	0	0	0	0	0	0	0	0	0	0	0	0	0	1	0	0	0	0	0	0	0	1	0	0	1	0	0	1	0	1	0	0	0
7	43961	44766	0	1	0	0	0	0	0	0	0	0	0	0	0	0	0	0	0	0	0	0	0	0	0	0	0	0	0	1	0	0	0	0	0	0	0	1	0	0	1	0	0	1	0	1	0	0	0
7	44766	44935	0	1	0	0	0	0	0	0	0	0	0	0	0	0	0	0	0	0	0	0	0	0	0	0	0	0	0	1	0	0	0	0	0	0	0	1	0	0	1	0	0	1	0	1	0	0	0
7	44935	53998	0	1	0	0	0	0	0	0	0	0	0	0	0	0	0	0	0	0	0	0	0	0	0	0	0	0	0	1	0	0	0	0	0	0	0	1	0	0	1	0	0	1	0	1	0	0	0
7	53998	63494	0	1	0	0	0	0	0	0	0	0	0	0	0	0	0	0	0	0	0	0	0	0	0	0	0	0	0	1	0	0	0	0	0	0	0	1	0	0	1	0	0	1	0	1	0	0	0
7	63494	93811	0	1	0	0	0	0	0	0	0	0	0	0	0	0	0	0	0	0	0	0	0	0	0	0	0	0	0	1	0	0	0	0	0	0	0	1	0	0	1	0	0	1	0	1	0	0	0
7	93811	100278	0	1	0	0	0	0	0	0	0	0	0	0	0	0	0	0	0	0	0	0	0	0	0	0	0	0	0	1	0	0	0	0	0	0	0	1	0	0	1	0	0	1	0	1	0	0	0
7	100278	109898	0	1	0	0	0	0	0	0	0	0	0	0	0	0	0	0	0	0	0	0	0	0	0	0	0	0	0	1	0	0	0	0	0	0	0	1	0	0	1	0	0	1	0	1	0	0	0
7	109898	110934	0	1	0	0	0	0	0	0	0	0	0	0	0	0	0	0	0	0	0	0	0	0	0	0	0	0	0	1	0	0	0	0	0	0	0	1	0	0	1	0	0	1	0	1	0	0	0
7	110934	112397	0	1	0	0	0	0	0	0	0	0	0	0	0	0	0	0	0	0	0	0	0	0	0	0	0	0	0	1	0	0	0	0	0	0	0	1	0	0	1	0	0	1	0	1	0	0	0
7	112397	115454	0	1	0	0	0	0	0	0	0	0	0	0	0	0	0	0	0	0	0	0	0	0	0	0	0	0	0	1	0	0	0	0	0	0	0	1	0	0	1	0	0	1	0	1	0	0	0
7	115454	115854	0	1	0	0	0	0	0	0	0	0	0	0	0	0	0	0	0	0	0	0	0	0	0	0	0	0	0	1	0	0	0	0	0	0	0	1	0	0	1	0	0	1	0	1	0	0	0
7	115854	117814	0	1	0	0	0	0	0	0	0	0	0	0	0	0	0	0	0	0	0	0	0	0	0	0	0	0	0	1	0	0	0	0	0	0	0	1	0	0	1	0	0	1	0	1	0	0	0
7	117814	120174	0	1	0	0	0	0	0	0	0	0	0	0	0	0	0	0	0	0	0	0	0	0	0	0	0	0	0	1	0	0	0	0	0	0	0	1	0	0	1	0	0	1	0	0	0	0	0
7	120174	122450	0	1	0	0	0	0	0	0	0	0	0	0	0	0	0	0	0	0	0	0	0	0	0	0	0	0	0	1	0	0	0	0	0	0	0	1	0	0	1	0	0	1	0	0	0	0	0
7	122450	126654	0	1	0	0	0	0	0	0	0	0	0	0	0	0	0	0	0	0	0	0	0	0	0	0	0	0	0	1	0	0	0	0	0	0	0	1	0	0	1	0	0	1	0	0	0	0	0
7	126654	126748	0	1	0	0	0	0	0	0	0	0	0	0	0	0	0	0	0	0	0	0	0	0	0	0	0	0	0	1	0	0	0	0	0	0	0	1	0	0	1	0	0	1	0	0	0	0	0
7	126748	349987	0	1	0	0	0	0	0	0	0	0	0	0	0	0	0	0	0	0	0	0	0	0	0	0	0	0	0	1	0	0	0	0	0	0	0	1	0	0	1	0	0	1	0	0	0	0	0
7	349987	997989	0	1	0	0	0	0	0	0	0	0	0	0	0	0	0	0	0	0	0	0	0	0	0	0	0	0	0	1	0	0	0	0	0	0	0	1	0	0	1	0	0	1	0	0	0	0	0
7	997989	1718601	0	1	0	0	0	0	0	0	0	0	0	0	0	0	0	0	0	0	0	0	0	0	0	0	0	0	0	1	0	1	0	0	0	0	0	1	0	0	1	0	0	1	0	0	0	0	0
7	1718601	2101699	0	1	0	0	0	0	0	0	0	0	0	0	0	0	0	0	0	0	0	0	0	0	0	0	0	0	0	1	0	1	0	0	0	0	0	1	0	0	1	0	0	1	0	0	0	0	0
7	2101699	2254269	0	1	0	0	0	0	0	0	0	0	0	0	0	0	0	0	0	0	0	0	0	0	0	0	0	0	0	1	0	1	0	0	0	0	0	1	0	0	1	0	0	1	0	0	0	0	0
7	2254269	2732239	0	1	0	0	0	0	0	0	0	0	0	0	0	0	0	0	0	0	0	0	0	0	0	0	0	0	0	1	0	1	0	0	0	0	0	1	0	0	1	0	0	1	0	0	0	0	0
7	2732239	2752217	0	1	0	0	0	0	0	0	0	0	0	0	0	0	0	0	0	0	0	0	0	0	0	0	0	0	0	1	0	1	0	0	0	0	0	1	0	0	1	0	0	1	0	0	0	0	0
7	2752217	2779372	0	1	0	0	0	0	0	0	0	0	0	0	0	0	0	0	0	0	0	0	0	0	0	0	0	0	0	1	0	1	0	0	0	0	0	1	0	0	1	0	0	1	0	0	0	0	0
7	2779372	3143352	0	1	0	0	0	0	0	0	0	0	0	0	0	0	0	0	0	0	0	0	0	0	0	0	0	0	0	1	0	1	0	0	0	0	0	1	0	0	1	0	0	1	0	0	0	0	0
7	3143352	4894496	0	1	0	0	0	0	0	0	0	0	0	0	0	0	0	0	0	0	0	0	0	0	0	0	0	0	0	1	0	1	0	0	0	0	0	1	0	0	1	0	0	1	0	0	0	0	0
7	4894496	6398291	0	1	0	0	0	0	0	0	0	0	0	0	0	0	0	0	0	0	0	0	0	0	0	0	0	0	0	1	0	0	0	0	0	0	0	1	0	0	1	0	0	1	0	0	0	0	0
7	6398291	6694011	0	1	1	0	0	0	0	0	0	0	0	0	0	0	0	0	0	0	0	0	0	0	0	0	0	0	0	1	0	0	0	0	0	0	0	1	0	0	1	0	0	1	0	0	0	0	0
7	6694011	6700090	0	1	1	0	0	0	0	0	0	0	0	1	0	0	0	0	0	0	0	0	0	0	0	0	0	0	0	1	0	0	0	0	0	0	0	1	0	0	1	0	0	1	0	0	0	0	0
7	6700090	7843595	0	1	1	0	0	0	0	0	0	0	0	1	0	0	0	0	0	0	0	0	1	0	0	0	0	0	0	1	0	0	0	0	0	0	0	1	0	0	1	0	0	1	0	0	0	0	0
7	7843595	8202247	0	1	1	0	0	0	0	0	0	0	0	1	0	0	0	0	0	0	0	0	1	0	0	0	0	0	0	1	0	0	0	0	0	0	0	1	0	0	1	0	0	1	0	0	0	0	0
7	8202247	8305085	0	1	1	0	0	0	0	0	0	0	0	1	0	0	0	0	0	0	0	0	1	0	0	0	0	0	0	1	0	0	1	0	0	0	0	1	0	0	1	0	0	1	0	0	0	0	0
7	8305085	8537677	0	1	1	0	0	0	0	0	0	0	0	1	0	0	0	0	0	0	0	0	1	0	0	0	0	0	0	1	0	0	1	0	0	0	0	1	0	0	1	0	0	1	0	0	0	0	0
7	8537677	8608292	0	1	1	0	0	0	0	0	0	0	0	1	0	0	0	0	0	0	0	0	1	0	0	0	0	0	0	1	0	0	0	0	0	0	0	1	0	0	1	0	0	1	0	0	0	0	0
7	8608292	9651359	0	1	1	0	0	0	0	0	0	0	0	1	0	0	0	0	0	0	0	0	1	0	0	0	0	0	0	1	0	0	0	0	0	0	0	1	0	0	1	0	0	1	0	0	0	0	0
7	9651359	10322407	0	1	1	0	0	0	0	0	0	0	0	1	0	0	0	0	0	0	0	0	1	0	0	0	0	0	0	1	0	0	0	0	0	0	0	1	0	0	1	0	0	1	0	0	0	0	0
7	10322407	11821086	0	1	1	0	0	0	0	0	0	0	0	1	0	0	0	0	0	0	0	0	1	0	0	0	0	0	0	1	0	0	0	0	0	0	0	1	0	0	1	0	0	1	0	1	0	0	0
7	11821086	12747602	0	1	1	0	0	0	0	0	0	0	0	1	0	0	0	0	0	0	0	0	1	0	0	0	0	0	0	1	0	0	0	0	0	0	0	1	0	0	1	0	0	1	0	1	0	0	0
7	12747602	12940947	0	1	1	0	0	0	0	0	0	0	0	1	0	0	0	0	0	0	0	0	1	0	0	0	0	0	0	1	0	0	0	0	0	0	0	1	0	0	1	0	0	1	0	1	0	0	0
7	12940947	13041616	0	1	1	0	0	0	0	0	0	0	0	1	0	0	0	0	0	0	0	0	1	0	0	0	0	0	0	1	0	0	0	0	0	0	0	1	0	0	1	0	0	1	0	1	0	0	0
7	13041616	14548716	0	1	1	0	0	0	0	0	0	0	0	1	0	0	0	0	0	0	0	0	1	0	0	0	0	0	0	1	0	0	0	0	0	0	0	1	0	0	1	0	0	1	0	1	0	0	0
7	14548716	15788903	0	1	1	0	0	0	0	0	0	0	0	1	0	0	0	0	0	0	0	0	1	0	0	0	0	0	0	1	0	1	0	0	0	0	0	1	0	0	1	0	0	1	0	1	0	0	0
7	15788903	16520539	0	1	1	0	0	0	0	0	0	0	0	1	0	0	0	0	0	0	0	0	1	0	1	0	0	0	0	1	0	1	0	0	0	0	0	1	0	0	1	0	0	1	0	1	0	0	0
7	16520539	16756560	0	1	1	0	0	0	0	0	0	0	0	1	0	0	0	0	0	0	0	0	1	0	1	0	0	0	0	1	0	1	0	0	0	0	0	1	0	0	1	0	0	1	0	1	0	0	0
7	16756560	16895047	0	1	1	0	0	0	0	0	0	0	0	1	0	0	0	0	0	0	0	0	1	0	1	0	0	0	0	1	0	1	0	0	0	0	0	1	0	0	1	0	0	1	0	1	0	0	0
7	16895047	17254480	1	1	1	0	0	0	0	0	0	0	0	1	0	0	0	0	0	0	0	0	1	0	1	0	0	0	0	1	0	1	0	0	0	0	0	1	0	0	1	0	0	1	0	1	0	0	0
7	17254480	17950089	1	1	1	0	0	0	0	0	0	0	0	1	0	0	0	0	0	0	0	0	1	0	1	0	0	0	0	1	0	1	0	0	0	0	0	1	0	0	1	0	0	1	0	1	0	0	0
7	17950089	17982939	1	1	1	0	0	0	0	0	0	0	0	1	0	0	0	0	0	0	0	0	1	0	1	0	0	0	0	1	0	1	0	0	0	0	0	1	0	0	1	0	0	1	0	1	0	0	0
7	17982939	18523830	1	1	1	0	0	0	0	0	0	0	0	1	0	0	0	0	0	0	0	0	1	0	1	0	0	0	0	1	0	1	0	0	0	0	0	1	0	0	1	0	0	1	0	1	0	0	0
7	18523830	20712374	1	1	1	0	0	0	0	0	0	0	0	1	0	0	0	0	0	0	0	0	1	0	1	0	0	0	0	1	0	1	0	0	0	0	0	1	0	0	1	0	0	1	0	1	0	0	0
7	20712374	21037365	1	1	1	0	0	0	0	0	0	0	0	1	0	0	0	0	0	0	0	0	1	0	1	0	0	0	0	1	0	1	0	0	0	0	0	1	0	0	1	0	0	1	0	1	0	0	0
7	21037365	22390421	1	1	1	0	0	0	0	0	0	0	0	1	0	0	0	0	0	0	0	0	1	0	1	0	0	0	0	1	0	1	0	0	0	0	0	1	0	0	1	0	0	1	0	1	0	0	0
7	22390421	22520545	1	1	1	0	0	0	0	0	0	0	0	1	0	0	0	0	0	0	0	0	1	0	1	0	0	0	0	1	0	1	0	0	0	0	0	1	0	0	1	0	0	1	0	1	0	0	0
7	22520545	24108780	1	1	1	0	0	0	0	0	0	0	0	1	0	0	0	0	0	0	0	0	1	0	1	0	0	0	0	1	0	1	0	0	0	0	0	1	0	0	1	0	0	1	0	1	0	0	0
7	24108780	24248582	1	1	1	0	0	0	0	0	0	0	0	1	0	0	0	0	0	0	0	0	1	0	1	0	0	0	0	1	0	1	0	0	0	0	0	1	0	0	1	0	0	1	0	1	0	0	0
7	24248582	29550264	1	1	1	0	0	0	0	0	0	0	0	1	0	0	0	0	0	0	0	0	1	0	1	0	0	0	0	1	0	1	0	0	0	0	0	1	0	0	1	0	0	1	0	1	0	0	0
7	29550264	29811251	1	1	1	0	0	0	0	0	0	0	0	1	0	0	0	0	0	0	0	0	1	0	1	0	0	0	0	1	0	1	0	0	0	0	0	1	0	0	1	0	0	1	0	1	0	0	0
7	29811251	30482195	1	1	1	0	0	0	0	0	0	0	0	1	0	0	0	0	0	0	0	0	1	0	1	0	0	0	0	1	0	1	0	0	0	0	0	1	0	0	1	0	0	1	0	1	0	0	0
7	30482195	31914138	1	1	1	0	0	0	0	0	0	0	0	1	0	0	0	0	0	0	0	0	1	0	1	0	0	0	0	1	0	1	0	0	0	0	0	1	0	0	0	0	0	1	0	1	0	0	0
7	31914138	32980185	1	1	1	0	0	0	0	0	0	0	0	1	0	0	0	0	0	0	0	0	1	0	1	0	0	0	0	1	0	1	0	0	0	0	0	1	0	1	0	0	0	1	0	1	0	0	0
7	32980185	33652326	1	1	1	0	0	0	0	0	0	0	0	1	0	0	0	0	0	0	0	0	1	0	1	0	0	0	0	1	0	1	0	0	0	0	0	1	0	1	0	0	0	0	0	1	0	0	0
7	33652326	34159620	1	1	1	0	0	0	0	0	0	0	0	1	0	0	0	0	0	0	0	0	1	0	1	0	0	0	0	1	0	1	0	0	0	0	0	1	0	1	0	0	0	1	0	1	0	0	0
7	34159620	34561572	1	1	1	0	0	0	0	0	0	0	0	1	0	0	0	0	0	0	0	0	1	0	1	0	0	0	0	1	0	1	0	0	0	0	0	1	0	1	0	0	0	1	0	1	0	0	0
7	34561572	35489280	1	1	1	0	0	0	0	0	0	0	0	1	0	0	0	0	0	0	0	0	1	0	1	0	0	0	0	1	0	1	0	0	0	0	0	1	0	1	0	0	0	0	0	1	0	0	0
7	35489280	35868009	1	1	1	0	0	0	0	0	0	0	0	1	0	0	0	0	0	0	0	0	1	0	1	0	0	0	0	1	0	1	0	0	0	0	0	1	0	1	0	0	0	0	0	1	0	0	0
7	35868009	37684761	0	1	1	0	0	0	0	0	0	0	0	1	0	0	0	0	0	0	0	0	1	0	1	0	0	0	0	1	0	1	0	0	0	0	0	1	0	1	0	0	0	0	0	1	0	0	0
7	37684761	39203789	0	1	1	0	0	0	0	0	0	0	0	1	0	0	0	0	0	0	0	0	1	0	1	0	0	0	0	1	0	0	0	0	0	0	0	1	0	1	0	0	0	0	0	1	0	0	0
7	39203789	39692994	0	1	1	0	0	0	0	0	0	0	0	1	0	0	0	0	0	0	0	0	1	0	1	0	0	0	0	1	0	0	0	0	0	0	0	1	0	1	0	0	0	0	0	0	0	0	0
7	39692994	40116327	0	1	1	0	0	0	0	0	0	0	0	1	0	0	0	0	0	0	0	0	1	0	1	0	0	0	0	1	0	0	0	0	0	0	0	1	0	1	0	0	0	1	0	0	0	0	0
7	40116327	45560398	0	1	1	0	0	0	0	0	0	0	0	1	0	0	0	0	0	0	0	0	1	0	1	0	0	0	0	1	0	1	0	0	0	0	0	1	0	1	0	0	0	1	0	0	0	0	0
7	45560398	45845700	0	1	1	0	0	0	0	0	0	0	0	1	0	0	0	0	0	0	0	0	1	0	1	0	0	0	0	1	0	1	0	0	0	0	0	1	0	1	0	0	0	1	0	0	0	0	0
7	45845700	45952737	0	0	1	0	0	0	0	0	0	0	0	1	0	0	0	0	0	0	0	0	1	0	1	0	0	0	0	1	0	1	0	0	0	0	0	1	0	1	0	0	0	1	0	0	0	0	0
7	45952737	46624555	0	0	1	0	0	0	0	0	0	0	0	1	0	0	0	0	0	0	0	0	1	0	1	0	0	0	0	1	0	0	0	0	0	0	0	1	0	1	0	0	0	1	0	0	0	0	0
7	46624555	48056000	0	0	1	0	0	0	0	0	0	0	0	1	0	0	0	0	0	0	0	0	1	0	1	0	0	0	0	1	0	0	0	0	0	0	0	1	0	1	0	0	0	1	0	0	0	0	0
7	48056000	49168031	0	0	1	0	0	0	0	0	0	0	0	1	0	0	0	0	0	0	0	0	1	0	1	0	0	0	0	1	0	0	0	0	0	0	0	1	0	0	0	0	0	1	0	0	0	0	0
7	49168031	49697563	0	0	1	0	0	0	0	0	0	0	0	1	0	0	0	1	0	0	0	0	1	0	1	0	0	0	0	1	0	0	0	0	0	0	0	1	0	0	0	0	0	1	0	0	0	0	0
7	49697563	49745736	0	0	1	0	0	0	0	0	0	0	0	1	0	0	0	1	0	0	0	0	1	0	1	0	0	0	0	1	0	0	0	0	0	0	0	1	0	0	0	0	0	1	0	0	0	0	0
7	49745736	49856066	0	1	1	0	0	0	0	0	0	0	0	1	0	0	0	1	0	0	0	0	1	0	1	0	0	0	0	1	0	0	0	0	0	0	0	1	0	0	0	0	0	1	0	0	0	0	0
7	49856066	51335502	0	1	1	0	0	0	0	0	0	0	0	1	0	0	0	0	0	0	0	0	1	0	1	0	0	0	0	1	0	0	0	0	0	0	0	1	0	0	0	0	0	1	0	0	0	0	0
7	51335502	51409829	0	1	1	0	0	0	0	0	0	0	0	1	0	0	0	0	0	0	0	0	1	0	1	0	0	0	0	1	0	0	0	0	0	0	0	1	0	0	0	0	0	1	0	0	0	0	0
7	51409829	52985926	0	0	1	0	0	0	0	0	0	0	0	1	0	0	0	0	0	0	0	0	1	0	1	0	0	0	0	1	0	0	0	0	0	0	0	1	0	0	0	0	0	1	0	0	0	0	0
7	52985926	54058236	0	0	1	0	0	0	0	0	0	0	0	1	0	0	0	0	0	0	0	0	1	0	1	0	0	0	0	1	0	0	0	0	0	0	0	1	0	1	0	0	0	1	0	0	0	0	0
7	54058236	54710963	0	0	1	0	0	0	0	0	0	0	0	1	0	0	0	0	0	0	0	0	1	0	0	0	0	0	0	1	0	0	0	0	0	0	0	1	0	1	0	0	0	1	0	0	0	0	0
7	54710963	55001162	0	0	1	0	0	0	0	0	0	0	0	1	0	0	0	1	0	0	0	0	1	0	0	0	0	0	0	1	0	0	0	0	0	0	0	1	0	1	0	0	0	1	0	0	0	0	0
7	55001162	55244727	0	0	1	0	0	0	0	0	0	0	0	1	0	1	0	1	0	0	0	0	1	0	0	0	0	0	0	1	0	0	0	0	0	0	0	1	0	1	0	0	0	1	0	0	0	0	0
7	55244727	55628120	0	0	1	0	0	0	0	0	0	0	0	1	0	1	0	1	0	0	0	0	1	0	0	0	0	0	0	1	0	0	0	0	0	0	0	1	0	1	0	0	0	1	0	0	0	0	0
7	55628120	56012142	0	0	1	0	0	0	0	0	0	0	0	1	0	1	0	1	0	0	0	0	1	0	0	0	0	0	0	1	0	0	0	0	0	0	0	1	0	0	0	0	0	1	0	0	0	0	0
7	56012142	57228160	0	0	1	0	0	0	0	0	0	0	0	1	0	0	0	1	0	0	0	0	1	0	0	0	0	0	0	1	0	0	0	0	0	0	0	1	0	0	0	0	0	1	0	0	0	0	0
7	57228160	60008165	0	0	1	0	0	0	0	0	0	0	0	1	0	0	0	1	0	0	0	0	0	0	0	0	0	0	0	1	0	0	0	0	0	0	0	1	0	0	0	0	0	1	0	0	0	0	0
7	60008165	60567970	0	0	1	0	0	0	0	1	0	0	0	1	0	0	0	1	0	0	0	0	0	0	0	0	0	0	0	1	0	0	0	0	0	0	0	1	0	0	0	0	0	1	0	0	0	0	0
7	60567970	6.63133e+07	0	0	1	0	0	0	0	1	0	0	0	1	0	0	0	0	0	0	0	0	0	0	0	0	0	0	0	1	0	0	0	0	0	0	0	1	0	0	0	0	0	1	0	0	0	0	0
7	6.63133e+07	6.65235e+07	0	0	1	0	0	0	0	1	0	0	0	1	0	0	0	0	0	0	0	0	0	0	0	0	0	0	0	1	0	0	0	0	0	0	0	1	0	0	0	0	0	1	0	0	0	0	0
7	6.65235e+07	66694593	0	0	1	0	0	0	0	0	0	0	0	1	0	0	0	0	0	0	0	0	0	0	0	0	0	0	0	1	0	0	0	0	0	0	0	1	0	0	0	0	0	1	0	0	0	0	0
7	66694593	69715951	0	0	1	0	0	0	0	0	0	0	0	0	0	0	0	0	0	0	0	0	0	0	0	0	0	0	0	1	0	0	0	0	0	0	0	1	0	0	0	0	0	1	0	0	0	0	0
7	69715951	70257263	0	0	1	0	0	0	0	0	0	0	0	0	0	0	0	0	0	0	0	0	0	0	0	0	0	0	0	1	0	0	0	0	0	0	0	1	0	0	1	0	0	1	0	0	0	0	0
7	70257263	73800220	0	0	1	0	0	0	0	0	0	0	0	0	0	0	0	0	0	0	0	0	0	0	0	0	0	0	0	1	0	0	0	0	0	0	0	1	0	0	0	0	0	1	0	0	0	0	0
7	73800220	75605772	0	0	1	0	0	0	0	0	0	0	0	0	0	0	0	0	0	0	0	0	0	0	0	0	0	0	0	1	0	0	0	0	0	0	0	1	0	0	0	0	0	1	0	0	0	0	0
7	75605772	75878044	0	0	1	0	0	0	0	0	0	0	0	0	0	0	0	0	0	0	0	0	0	0	0	0	0	1	0	1	0	0	0	0	0	0	0	1	0	0	0	0	0	1	0	0	0	0	0
7	75878044	76923623	0	0	1	0	0	0	0	0	0	0	0	0	0	0	0	0	0	0	0	0	0	0	0	0	0	1	0	1	0	0	0	0	0	0	0	1	0	0	0	0	0	1	0	0	0	0	0
7	76923623	76957230	0	0	1	0	0	0	0	0	0	0	0	0	0	0	0	0	0	0	0	0	0	0	0	0	0	1	0	1	0	0	0	0	0	0	0	1	0	0	0	0	0	1	0	0	0	0	0
7	76957230	77019728	0	0	1	0	0	0	0	0	0	0	0	0	0	0	0	0	0	0	0	0	0	0	0	0	0	1	0	1	0	0	0	0	0	0	0	1	0	0	0	0	0	1	0	0	0	0	0
7	77019728	77076153	0	0	1	0	0	0	0	0	0	0	0	0	0	0	0	0	0	0	0	0	0	0	0	0	0	1	0	1	0	0	0	0	0	0	0	0	0	0	0	0	0	1	0	0	0	0	0
7	77076153	77990707	0	0	1	0	0	0	0	0	0	0	0	0	0	0	0	0	0	0	0	0	0	0	0	0	0	1	0	1	0	0	0	0	0	0	0	0	0	0	0	0	0	1	0	0	0	0	0
7	77990707	79758974	0	0	1	0	0	0	0	0	0	0	0	0	0	0	0	0	0	0	0	0	0	0	0	0	0	1	0	1	0	0	0	0	0	0	0	0	0	0	0	0	0	1	0	0	0	0	0
7	79758974	83073995	0	0	1	0	0	0	0	0	0	0	0	1	0	0	0	0	0	0	0	0	0	0	0	0	0	1	0	1	0	0	0	0	0	0	0	0	0	0	0	0	0	1	0	0	0	0	0
7	83073995	83500514	0	0	1	0	0	0	0	0	0	0	0	1	0	0	0	0	0	0	0	0	0	0	0	0	1	1	0	1	0	0	0	0	0	0	0	0	0	0	0	0	0	1	0	0	0	0	0
7	83500514	83668596	0	0	1	0	0	0	0	0	0	0	0	1	0	0	0	0	0	0	0	0	0	0	0	0	1	1	0	1	0	0	0	0	0	0	0	1	0	0	0	0	0	1	0	0	0	0	0
7	83668596	83781982	0	0	1	0	0	0	0	0	0	0	0	1	0	0	1	0	0	0	0	0	0	0	0	0	1	1	0	1	0	0	0	0	0	0	0	1	0	0	0	0	0	1	0	0	0	0	0
7	83781982	85926617	0	0	1	0	0	0	0	0	0	0	0	1	0	0	1	0	0	0	0	0	0	0	0	0	0	1	0	1	0	0	0	0	0	0	0	1	0	0	0	0	0	1	0	0	0	0	0
7	85926617	85982517	0	0	1	0	0	0	0	0	0	0	0	1	0	0	1	0	0	0	0	0	0	0	0	0	0	1	0	1	0	0	0	0	0	0	0	1	0	0	0	0	0	1	0	0	0	0	0
7	85982517	86354982	0	0	1	0	0	0	0	0	0	0	0	1	0	0	1	0	0	0	0	0	0	0	0	0	0	1	0	1	0	0	0	0	0	0	0	1	0	0	0	0	0	1	0	0	0	0	0
7	86354982	86981617	0	0	1	0	0	0	0	0	0	0	0	1	0	0	1	0	0	0	1	0	0	0	0	0	0	1	0	1	0	0	0	0	0	0	0	1	0	0	0	0	0	1	0	0	0	0	0
7	86981617	88246797	0	0	1	0	0	0	0	0	0	0	0	1	0	0	1	0	0	0	1	0	0	0	0	0	0	1	0	1	0	0	0	0	0	0	0	1	0	0	0	0	0	1	0	0	0	0	0
7	88246797	90118486	0	0	1	0	0	0	0	0	0	0	0	1	0	0	1	0	0	0	0	0	0	0	0	0	0	1	0	1	0	0	0	0	0	0	0	1	0	0	0	0	0	1	0	0	0	0	0
7	90118486	94608677	0	0	1	0	0	0	0	0	0	0	0	1	0	0	1	0	0	0	0	0	0	0	0	0	0	1	0	1	0	0	0	0	1	0	0	1	0	0	0	0	0	1	0	0	0	0	0
7	94608677	94933918	0	0	1	0	0	0	0	0	0	0	0	1	0	0	1	0	0	0	0	0	0	0	0	0	0	1	0	1	0	0	0	0	1	0	0	1	0	0	0	0	0	1	0	0	0	0	0
7	94933918	95081251	0	0	1	0	0	0	0	0	0	0	0	1	0	0	1	0	0	0	0	0	0	0	0	0	0	1	0	1	0	0	0	0	1	0	0	1	0	0	0	0	0	1	0	0	0	0	0
7	95081251	95121224	0	0	1	0	0	0	0	0	0	0	0	1	0	0	1	0	0	0	0	0	0	0	0	0	0	1	0	1	0	0	0	0	1	0	0	1	0	0	0	0	0	1	0	0	0	0	0
7	95121224	97877459	0	0	1	0	0	0	0	0	0	0	0	1	0	0	1	0	0	0	0	0	0	0	0	0	0	0	0	1	0	0	0	0	1	0	0	1	0	0	0	0	0	1	0	0	0	0	0
7	97877459	99057094	0	0	1	0	0	0	0	0	0	0	0	1	0	0	1	0	0	0	0	0	0	0	0	0	0	0	0	1	0	0	0	0	1	0	0	1	0	0	0	0	0	1	0	0	0	0	0
7	99057094	100738458	0	0	1	0	0	0	0	0	0	0	0	1	0	0	1	0	0	0	0	0	0	0	0	0	0	0	0	1	0	0	0	0	1	0	0	1	0	0	0	0	0	1	0	0	0	0	0
7	100738458	101178300	0	0	1	0	0	0	0	0	0	0	0	1	0	0	1	0	0	0	0	0	0	0	0	0	0	0	0	1	0	0	0	0	1	0	0	1	0	0	0	0	0	1	0	0	0	0	0
7	101178300	101425823	0	0	1	0	0	0	0	0	0	0	0	1	0	0	1	0	0	0	0	0	0	0	0	0	0	0	0	1	0	0	0	0	1	0	0	1	0	0	0	0	0	1	0	0	0	0	0
7	101425823	102100119	0	0	1	0	0	0	0	0	0	0	0	1	0	0	1	0	0	0	0	0	0	0	0	0	0	0	0	1	0	0	0	0	1	0	0	1	0	0	0	0	0	1	0	0	0	0	0
7	102100119	102195366	0	0	1	0	0	0	0	0	0	0	0	1	0	0	0	0	0	0	0	0	0	0	0	0	0	0	0	1	0	0	0	0	1	0	0	1	0	0	0	0	0	1	0	0	0	0	0
7	102195366	103609387	0	0	1	0	0	0	0	0	0	0	0	0	0	0	0	0	0	0	0	0	0	0	0	0	0	0	0	1	0	0	0	0	1	0	0	1	0	0	0	0	0	1	0	0	0	0	0
7	103609387	104284876	0	0	1	0	0	0	0	0	0	0	0	0	0	0	0	0	0	0	0	0	0	0	0	0	0	0	0	1	0	0	0	0	1	0	0	1	0	0	0	0	0	1	0	0	0	0	0
7	104284876	104364445	0	0	1	0	0	0	0	0	0	0	0	0	0	0	0	0	0	0	0	0	0	0	0	0	0	0	0	1	0	0	0	0	1	0	0	1	0	0	0	0	0	1	0	0	0	0	0
7	104364445	105411857	0	0	1	0	0	0	0	0	0	0	0	0	0	0	0	0	0	0	0	0	0	0	0	0	0	0	0	1	0	0	0	0	1	0	0	1	0	0	0	0	0	1	0	0	0	0	0
7	105411857	106367031	0	0	1	0	0	0	0	0	0	0	0	1	0	0	0	0	0	0	0	0	0	0	0	0	0	0	0	1	0	0	0	0	1	0	0	1	0	0	0	0	0	1	0	0	0	0	0
7	106367031	106571271	0	0	1	0	0	0	0	0	0	0	0	1	0	0	0	0	0	0	0	0	0	0	0	0	0	0	0	1	0	0	0	0	1	0	0	1	0	0	0	0	0	1	0	0	0	0	0
7	106571271	107453158	0	0	1	0	0	0	0	0	0	0	0	1	0	0	0	0	0	0	0	0	0	0	0	0	0	0	0	1	0	0	0	0	1	0	0	1	0	0	0	0	0	1	0	0	0	0	0
7	107453158	110014516	0	0	1	0	0	0	0	0	0	0	0	0	0	0	0	0	0	0	0	0	0	0	0	0	0	0	0	1	0	0	0	0	1	0	0	1	0	0	0	0	0	1	0	0	0	0	0
7	110014516	110544535	0	0	1	0	0	0	0	0	0	0	0	0	0	0	0	0	0	0	0	0	0	0	0	0	0	0	0	1	0	0	0	0	1	0	0	1	0	0	0	0	1	1	0	0	0	0	0
7	110544535	111273276	0	0	1	0	0	0	0	0	0	0	0	0	0	0	0	0	0	0	0	0	0	0	0	0	0	0	0	1	0	0	0	0	1	0	0	1	0	0	0	0	0	1	0	0	0	0	0
7	111273276	111446608	0	0	1	0	0	0	0	0	0	0	0	1	0	0	0	0	0	0	0	0	0	0	0	0	0	0	0	1	0	0	0	0	1	0	0	1	0	0	0	0	0	1	0	0	0	0	0
7	111446608	111943058	0	0	1	0	0	0	0	0	0	0	0	1	0	0	0	0	0	0	0	0	0	0	0	0	0	0	0	1	0	0	0	0	1	0	0	1	0	0	0	0	0	0	0	0	0	0	0
7	111943058	112126692	0	0	1	0	0	0	0	0	0	0	0	1	0	0	0	0	0	0	0	0	0	0	0	0	0	0	0	1	0	0	0	0	1	0	0	1	0	0	0	0	0	1	0	0	0	0	0
7	112126692	113102349	0	0	1	0	0	0	0	0	0	0	0	1	0	0	0	0	0	0	0	0	0	0	0	0	0	0	0	1	0	0	0	0	1	0	0	1	0	0	0	0	0	1	0	0	0	0	0
7	113102349	114571126	0	0	1	0	0	0	0	0	0	0	0	1	0	0	0	0	0	0	0	0	0	0	0	0	0	0	0	1	0	0	0	0	1	0	0	1	0	0	0	0	0	1	0	0	0	0	0
7	114571126	116307386	0	0	1	0	0	0	0	0	0	0	0	0	0	0	0	0	0	0	0	0	0	0	0	0	0	0	0	1	0	0	0	0	1	0	0	1	0	0	0	0	0	1	0	0	0	0	0
7	116307386	116894004	0	0	1	0	0	0	0	0	0	0	0	0	0	0	0	0	0	0	0	0	0	0	0	0	0	0	0	1	0	0	0	0	1	0	0	1	0	0	0	0	0	1	0	0	0	0	0
7	116894004	119507841	0	0	1	0	0	0	0	0	0	0	0	1	0	0	0	0	0	0	0	0	0	0	0	0	0	0	0	1	0	0	0	0	1	0	0	1	0	0	0	0	0	1	0	0	0	0	0
7	119507841	122443020	0	0	1	0	0	0	0	0	0	0	0	0	0	0	0	0	0	0	0	0	0	0	0	0	0	0	0	1	0	0	0	0	1	0	0	1	0	0	0	0	0	1	0	0	0	0	0
7	122443020	124252504	0	0	1	0	0	0	0	0	0	0	0	0	0	0	0	0	0	0	0	0	0	0	0	0	0	0	0	1	0	0	0	0	1	0	0	1	0	0	0	0	0	1	0	0	0	0	0
7	124252504	125969189	0	0	1	0	0	0	0	0	0	0	0	0	0	0	0	0	0	0	0	0	0	0	0	0	0	0	0	1	0	0	0	0	1	0	0	1	0	0	0	0	0	1	0	0	0	0	0
7	125969189	130275273	0	0	1	0	0	0	0	0	0	0	0	0	0	0	0	0	0	0	0	0	0	0	0	0	0	0	0	1	0	0	0	0	1	0	0	1	0	0	0	0	0	1	0	0	0	0	0
7	130275273	131100640	0	0	1	0	0	0	0	0	0	0	0	0	0	0	0	0	0	0	0	0	0	0	0	0	0	0	0	1	0	0	0	0	1	0	0	1	0	0	0	0	0	1	0	1	0	0	0
7	131100640	1.33199e+08	0	0	1	0	0	0	0	0	0	0	0	0	0	0	0	0	1	0	0	0	0	0	0	0	0	0	0	1	0	0	0	0	1	0	0	1	0	0	0	0	0	1	0	1	0	0	0
7	1.33199e+08	1.33691e+08	0	0	1	0	0	0	0	0	0	0	0	0	0	0	0	0	1	0	0	0	0	0	0	0	0	0	0	1	0	0	0	0	1	0	0	1	0	0	0	0	0	1	0	1	0	0	0
7	1.33691e+08	134124449	0	0	1	0	0	0	0	0	0	0	0	0	0	0	0	0	1	0	0	0	0	0	0	0	0	0	0	1	0	0	0	0	1	0	0	1	0	0	0	0	0	1	0	1	0	0	0
7	134124449	135561215	0	0	1	0	0	0	0	0	0	0	0	0	0	0	0	0	1	0	0	0	0	0	0	0	0	0	0	1	0	0	0	0	1	0	0	1	0	0	0	0	0	1	0	1	0	0	0
7	135561215	135661980	0	0	1	0	0	0	0	0	0	0	0	0	0	0	0	0	1	0	0	0	0	0	0	0	0	0	0	1	0	0	0	0	1	0	0	1	0	0	0	0	0	1	0	1	0	0	0
7	135661980	135719320	0	0	1	0	0	0	0	0	0	0	0	0	0	0	0	0	1	0	0	0	0	0	0	0	0	0	0	1	0	0	0	0	1	0	0	1	0	0	0	0	0	1	0	1	0	0	0
7	135719320	140016692	0	0	1	0	0	0	0	0	0	0	0	0	0	0	0	0	1	0	0	0	0	0	0	0	0	0	0	1	0	0	0	0	1	0	0	1	0	0	0	0	0	1	0	1	0	0	0
7	140016692	141057412	0	0	1	0	0	0	0	0	0	0	0	0	0	0	0	0	1	0	0	0	0	0	0	0	0	0	0	1	0	0	0	0	1	0	0	1	0	0	0	0	0	1	0	1	0	0	0
7	141057412	143063038	0	0	1	0	0	0	0	0	0	0	0	0	0	0	0	0	1	0	0	0	0	0	0	0	0	0	0	1	0	0	0	0	1	0	0	1	0	0	0	0	0	1	0	1	0	0	0
7	143063038	144165226	0	0	1	0	0	0	0	0	0	0	0	0	0	0	0	0	1	0	0	0	0	0	0	0	0	0	0	1	0	0	0	0	1	0	0	1	0	0	0	0	0	1	0	1	0	0	0
7	144165226	144746122	0	0	1	0	0	0	0	0	0	0	0	0	0	0	0	0	1	0	0	0	0	0	0	0	0	0	0	1	0	0	0	0	1	0	0	1	0	1	0	0	0	1	0	1	0	0	0
7	144746122	144848945	0	0	1	0	0	0	0	0	0	0	0	0	0	0	0	0	1	0	0	0	0	0	0	0	0	0	0	1	0	0	0	0	1	0	0	1	0	1	0	0	0	1	0	1	0	0	0
7	144848945	145657963	0	0	1	0	0	0	0	0	0	0	0	0	0	0	0	0	1	0	0	0	0	0	0	0	0	0	0	1	0	0	0	0	1	0	0	1	0	1	0	0	0	1	0	1	0	0	0
7	145657963	146910365	0	0	1	0	0	0	0	0	0	0	0	0	0	0	0	0	1	0	0	0	0	0	0	1	0	0	0	1	0	0	0	0	1	0	0	1	0	1	0	0	0	1	0	1	0	0	0
7	146910365	147108865	0	0	1	0	0	0	0	0	0	0	0	0	0	0	0	0	1	0	0	0	0	0	0	1	0	0	0	1	0	0	0	0	1	0	0	1	0	1	0	0	0	1	0	1	0	0	0
7	147108865	147323809	0	0	1	0	0	0	0	1	0	0	0	0	0	0	0	0	1	0	0	0	0	0	0	1	0	0	0	1	0	0	0	0	1	0	0	1	0	1	0	0	0	1	0	1	0	0	0
7	147323809	147636616	0	0	1	0	0	0	1	1	0	0	0	0	0	0	0	0	1	0	0	0	0	0	0	1	0	0	0	1	0	0	0	0	1	0	0	1	0	1	0	0	0	1	0	1	0	0	0
7	147636616	147906265	0	0	1	0	0	0	1	1	0	0	0	0	0	0	0	0	1	0	0	0	0	0	0	1	0	0	0	1	0	0	0	0	1	0	0	1	0	1	0	0	0	1	0	1	0	0	0
7	147906265	149792836	0	0	1	0	0	0	1	1	0	0	0	0	0	0	0	0	1	0	0	0	0	0	0	1	0	0	0	1	0	0	0	0	1	0	0	1	0	1	0	0	0	1	0	1	0	0	0
7	149792836	150913286	0	0	1	0	0	0	0	1	0	0	0	0	0	0	0	0	1	0	0	0	0	0	0	1	0	0	0	1	0	0	0	0	1	0	0	1	0	1	0	0	0	1	0	1	0	0	0
7	150913286	157860821	0	0	1	0	0	0	0	1	0	0	0	0	0	0	0	0	1	0	0	0	0	0	0	1	0	0	0	1	0	0	0	0	1	0	0	1	0	1	0	0	0	1	0	0	0	0	0
7	157860821	158098311	0	0	1	0	0	0	0	1	0	0	0	0	0	0	0	0	1	0	0	0	0	0	0	1	0	0	0	1	0	0	0	0	1	0	0	1	0	1	0	0	0	1	0	0	0	0	0
7	158098311	158692101	0	0	1	0	0	0	0	1	0	0	0	0	0	0	0	1	1	0	0	0	0	0	0	1	0	0	0	1	0	0	0	0	1	0	0	1	0	1	0	0	0	1	0	0	0	0	0
7	158692101	158744178	0	0	1	0	0	0	0	1	0	0	0	0	0	0	0	1	1	0	0	0	0	0	0	1	0	0	0	1	0	0	0	0	1	0	0	1	0	1	0	0	0	1	0	0	0	0	0
7	158744178	158864106	0	0	1	0	0	0	0	1	0	0	0	0	0	0	0	1	1	0	0	0	0	0	0	1	0	0	0	1	0	0	0	0	1	0	0	1	0	1	0	0	0	1	0	0	0	0	0
7	158864106	158875666	0	0	1	0	0	0	0	1	0	0	0	0	0	0	0	1	1	0	0	0	0	0	0	1	0	0	0	1	0	0	0	0	1	0	0	1	0	1	0	0	0	1	0	0	0	0	0
7	158875666	158928569	0	0	1	0	0	0	0	1	0	0	0	0	0	0	0	1	1	0	0	0	0	0	0	1	0	0	0	1	0	0	0	0	1	0	0	1	0	1	0	0	0	1	0	0	0	0	0
7	158928569	158961028	0	0	1	0	0	0	0	1	0	0	0	0	0	0	0	1	1	0	0	0	0	0	0	1	0	0	0	1	0	0	0	0	1	0	0	1	0	1	0	0	0	1	0	0	0	0	0
7	158961028	158963287	0	0	1	0	0	0	0	1	0	0	0	0	0	0	0	1	1	0	0	0	0	0	0	1	0	0	0	1	0	0	0	0	1	0	0	1	0	1	0	0	0	1	0	0	0	0	0
7	158963287	158991452	0	0	1	0	0	0	0	1	0	0	0	0	0	0	0	1	1	0	0	0	0	0	0	1	0	0	0	1	0	0	0	0	1	0	0	1	0	1	0	0	0	1	0	0	0	0	0
7	158991452	159005987	0	0	1	0	0	0	0	1	0	0	0	0	0	0	0	1	1	0	0	0	0	0	0	1	0	0	0	1	0	0	0	0	1	0	0	1	0	1	0	0	0	1	0	0	0	0	0
7	159005987	159006635	0	0	1	0	0	0	0	1	0	0	0	0	0	0	0	1	1	0	0	0	0	0	0	1	0	0	0	1	0	0	0	0	1	0	0	1	0	1	0	0	0	1	0	0	0	0	0
7	159006635	159007370	0	0	1	0	0	0	0	1	0	0	0	0	0	0	0	1	1	0	0	0	0	0	0	1	0	0	0	1	0	0	0	0	1	0	0	1	0	1	0	0	0	1	0	0	0	0	0
7	159007370	159017908	0	0	1	0	0	0	0	1	0	0	0	0	0	0	0	1	1	0	0	0	0	0	0	1	0	0	0	1	0	0	0	0	1	0	0	1	0	1	0	0	0	1	0	0	0	0	0
7	159017908	159049833	0	0	1	0	0	0	0	1	0	0	0	0	0	0	0	1	1	0	0	0	0	0	0	1	0	0	0	1	0	0	0	0	1	0	0	1	0	1	0	0	0	1	0	0	0	0	0
7	159049833	159053747	0	0	1	0	0	0	0	1	0	0	0	0	0	0	0	1	1	0	0	0	0	0	0	1	0	0	0	1	0	0	0	0	1	0	0	1	0	1	0	0	0	1	0	0	0	0	0
7	159053747	159084091	0	0	1	0	0	0	0	1	0	0	0	0	0	0	0	1	1	0	0	0	0	0	0	1	0	0	0	1	0	0	0	0	1	0	0	1	0	1	0	0	0	1	0	0	0	0	0
7	159084091	159119220	0	0	1	0	0	0	0	1	0	0	0	0	0	0	0	1	1	0	0	0	0	0	0	1	0	0	0	1	0	0	0	0	1	0	0	1	0	1	0	0	0	1	0	0	0	0	0
7	159119220	159124173	0	0	1	0	0	0	0	1	0	0	0	0	0	0	0	1	1	0	0	0	0	0	0	1	0	0	0	1	0	0	0	0	1	0	0	1	0	1	0	0	0	1	0	0	0	0	0
8	170692	179908	1	0	1	0	0	0	1	1	0	1	0	1	1	1	1	1	0	1	1	0	1	0	1	0	0	0	0	1	1	1	0	1	1	0	0	1	1	1	0	1	0	1	0	1	1	0	1
8	179908	196274	1	0	1	0	0	0	1	1	0	1	0	1	1	1	1	1	0	1	1	0	1	0	1	0	0	0	0	1	1	1	0	1	1	0	0	1	1	1	0	1	0	1	0	1	1	0	1
8	196274	196884	1	0	1	0	0	0	1	1	0	1	0	1	1	1	1	1	0	1	1	0	1	0	1	0	0	0	0	1	1	1	0	1	1	0	0	1	1	1	0	1	0	1	0	1	1	0	1
8	196884	198327	1	0	1	0	0	0	1	1	0	1	0	1	1	1	1	1	0	1	1	0	1	0	1	0	0	0	0	1	1	1	0	1	1	0	0	1	1	1	0	1	0	1	0	1	1	0	1
8	198327	217587	1	0	1	0	0	0	1	1	0	1	0	1	1	1	1	1	0	1	1	0	1	0	1	0	0	0	0	1	1	1	0	1	1	0	0	1	1	1	0	1	0	1	0	1	1	0	1
8	217587	219797	1	0	1	0	0	0	1	1	0	1	0	1	1	1	1	1	0	1	1	0	1	0	1	0	0	0	0	1	1	1	0	1	1	0	0	1	1	1	0	1	0	1	0	1	1	0	1
8	219797	224172	1	0	1	0	0	0	1	1	0	1	0	1	1	1	1	1	0	1	1	0	1	0	1	0	0	0	0	1	1	1	0	1	1	0	0	1	1	1	0	1	0	1	0	1	1	0	1
8	224172	224666	1	0	1	0	0	0	1	1	0	1	0	1	1	1	1	1	0	1	1	0	1	0	1	0	0	0	0	1	1	1	0	1	1	0	0	1	1	1	0	1	0	1	0	1	1	0	1
8	224666	236656	1	0	1	0	0	0	1	1	0	1	0	1	1	1	1	1	0	1	1	0	1	0	1	0	0	0	0	1	1	1	0	1	1	0	0	1	1	1	0	1	0	1	0	1	1	0	1
8	236656	401635	1	0	1	0	0	0	1	1	0	1	0	1	1	1	1	1	0	1	1	0	1	0	1	0	0	0	0	1	1	1	0	1	1	0	0	1	1	1	0	1	0	1	0	1	1	0	1
8	401635	432146	1	0	1	0	0	0	1	1	0	1	0	1	1	1	1	1	0	1	1	0	1	0	1	0	0	0	0	1	1	1	0	1	1	0	0	1	1	1	0	1	0	1	0	1	1	0	1
8	432146	613065	1	0	1	0	0	0	1	1	0	1	0	1	1	1	1	1	0	1	1	0	1	0	1	0	0	0	0	1	1	1	0	1	1	0	0	1	1	1	0	1	0	1	0	1	1	0	1
8	613065	925648	1	0	1	0	0	0	1	1	0	1	0	1	1	1	1	1	0	1	1	0	1	0	1	0	0	0	0	1	1	1	0	1	1	0	0	1	1	1	0	1	0	1	0	1	1	0	1
8	925648	1598806	1	0	1	0	0	0	1	1	0	1	0	1	1	1	1	1	0	1	1	0	1	0	1	0	0	0	0	1	1	1	0	1	1	0	0	1	1	0	0	1	0	1	0	1	1	0	1
8	1598806	2.03742e+06	1	0	1	0	0	0	1	1	0	1	0	1	1	1	1	1	0	1	1	0	1	0	1	0	0	0	0	1	1	1	0	1	1	0	0	1	1	0	0	1	0	1	0	1	1	0	1
8	2.03742e+06	2573303	1	0	1	0	0	0	1	1	0	1	0	1	1	1	1	1	0	1	1	0	1	0	1	0	0	0	0	1	1	1	0	1	1	0	0	1	1	0	0	1	1	1	0	1	1	0	1
8	2573303	2635840	1	0	1	0	0	0	1	1	0	1	0	1	1	1	1	1	0	1	1	0	1	0	1	0	0	0	0	1	1	1	0	1	1	0	0	1	1	0	0	1	1	1	0	1	1	0	1
8	2635840	3276714	1	0	1	0	0	0	1	1	0	1	0	1	1	1	1	1	0	1	1	0	1	0	1	0	0	0	0	1	1	1	0	1	1	0	0	1	1	0	0	1	1	1	0	1	1	0	1
8	3276714	3439358	1	0	1	0	0	0	1	1	0	1	0	1	1	1	1	1	0	1	1	0	1	1	1	0	0	0	0	1	1	1	0	1	1	0	0	1	1	0	0	1	1	1	0	1	1	0	1
8	3439358	3505086	1	0	1	0	0	0	1	1	0	1	0	1	1	1	1	1	0	1	1	0	1	0	1	0	0	0	0	1	1	1	0	1	1	0	0	1	1	0	0	1	1	1	0	1	1	0	1
8	3505086	3562901	1	0	1	0	0	0	1	1	0	1	0	1	1	1	1	1	0	1	1	0	1	0	1	0	0	1	0	1	1	1	0	1	1	0	0	1	1	0	0	1	1	1	0	1	1	0	1
8	3562901	4.03977e+06	1	0	1	0	0	0	1	1	0	1	0	1	1	1	1	1	0	1	1	0	1	0	1	0	0	1	1	1	1	1	0	1	1	0	0	1	1	0	0	1	1	1	0	1	1	0	1
8	4.03977e+06	4199951	1	0	1	0	0	0	1	1	0	1	0	1	1	1	1	1	0	1	1	0	1	0	1	0	0	0	1	1	1	1	0	1	1	0	0	1	1	0	0	1	1	1	0	1	1	0	1
8	4199951	5014020	1	0	1	0	0	0	1	1	0	1	0	1	1	1	1	1	0	1	1	0	1	0	1	0	0	0	1	1	1	1	0	1	1	0	0	1	1	0	0	1	1	1	0	1	0	0	1
8	5014020	5318481	1	0	1	0	0	0	1	1	0	1	0	1	1	1	1	1	0	1	1	0	1	0	1	0	0	0	1	1	1	1	0	1	1	0	1	1	1	0	0	1	1	1	0	1	0	0	1
8	5318481	5465375	1	0	1	0	0	0	1	1	0	1	0	1	1	1	0	1	0	1	1	0	1	0	1	0	0	0	1	1	1	1	0	1	1	0	1	1	1	0	0	1	1	1	0	1	0	0	1
8	5465375	5627694	1	0	1	0	0	0	1	1	0	1	0	1	1	1	0	1	0	1	1	0	1	0	1	0	0	0	1	1	1	1	0	1	1	0	1	1	1	0	0	1	1	1	0	1	0	0	1
8	5627694	5793134	1	0	1	0	0	0	1	1	0	1	0	1	1	1	0	1	0	1	1	0	1	0	1	0	0	0	1	1	1	1	0	1	1	0	1	1	1	0	0	1	0	1	0	1	0	0	1
8	5793134	5858883	1	0	1	0	0	0	1	1	0	1	0	1	1	1	0	1	0	1	1	0	1	0	1	0	0	0	1	1	1	1	0	1	1	0	1	1	1	0	0	1	0	1	0	1	0	0	1
8	5858883	6027882	1	0	1	0	0	0	1	1	0	1	0	1	1	1	0	1	0	1	1	0	1	0	1	0	0	0	1	1	1	1	0	1	1	0	1	1	1	0	0	1	0	1	0	1	0	0	1
8	6027882	7511310	1	0	1	0	0	0	1	1	0	1	0	1	1	1	0	1	0	1	1	0	1	0	1	0	0	0	1	1	1	1	0	1	1	0	1	1	1	0	0	1	0	1	0	1	0	0	1
8	7511310	10794905	1	0	1	0	0	0	1	1	0	1	0	1	1	1	0	1	0	1	1	0	1	0	1	0	0	0	1	1	1	1	0	1	1	0	1	1	1	0	0	1	1	1	0	1	0	0	1
8	10794905	11784651	1	0	1	0	0	0	1	1	0	1	0	1	1	0	0	1	0	1	1	0	1	0	1	0	0	0	1	1	1	1	0	1	1	0	1	1	1	0	0	1	1	1	0	1	0	0	1
8	11784651	12873796	1	0	1	0	0	0	1	1	0	1	0	1	1	1	0	1	0	1	1	0	1	0	1	0	0	0	1	1	1	1	0	1	1	0	1	1	1	0	0	1	1	1	0	1	0	0	1
8	12873796	13066545	1	0	1	0	0	0	1	1	0	1	0	1	1	1	0	1	0	1	1	0	1	0	1	0	0	0	1	1	1	1	0	1	1	0	1	1	1	0	0	1	1	1	0	1	0	0	1
8	13066545	13234054	1	0	1	0	0	0	1	1	0	1	0	1	1	1	0	1	0	1	1	0	1	0	1	0	0	0	1	1	1	1	0	1	1	0	1	1	1	0	0	1	1	1	0	1	0	0	1
8	13234054	13356115	1	0	1	0	0	0	1	1	0	1	0	1	1	1	0	1	0	1	1	0	1	0	1	0	0	0	1	1	1	1	0	1	1	0	1	1	1	0	0	1	1	1	0	1	0	0	1
8	13356115	14427279	1	0	1	0	0	0	1	1	0	1	0	1	1	1	0	1	0	1	1	0	1	0	1	0	0	0	1	1	1	1	0	1	1	0	1	1	1	0	0	1	1	1	0	1	0	0	1
8	14427279	15310827	1	0	1	0	0	0	1	1	0	1	0	1	1	1	0	1	0	1	1	0	1	0	1	0	0	0	1	1	1	1	0	1	1	0	1	1	1	0	0	1	0	1	0	1	0	0	1
8	15310827	1.60573e+07	1	0	1	0	0	0	1	1	0	1	0	1	1	1	0	1	0	1	1	0	1	0	1	0	1	0	1	1	1	1	0	1	1	0	1	1	1	0	0	1	0	1	0	1	0	0	1
8	1.60573e+07	17366045	1	0	1	0	0	0	1	1	0	1	0	1	1	1	0	1	0	1	1	0	1	0	1	0	1	0	1	1	1	1	0	1	1	0	1	1	1	0	0	1	1	1	0	1	0	0	1
8	17366045	17667870	1	0	1	0	0	0	1	1	0	1	0	1	1	1	0	1	0	1	1	0	1	0	1	0	1	0	1	1	1	1	0	1	1	0	1	1	1	0	0	1	1	1	0	1	0	0	1
8	17667870	17972365	1	0	1	0	0	0	1	1	0	1	0	1	1	1	0	1	0	1	1	0	1	0	1	0	0	0	1	1	1	1	0	1	1	0	1	1	1	0	0	1	1	1	0	1	0	0	1
8	17972365	18945470	1	0	1	0	0	0	1	1	0	1	0	1	1	1	0	1	0	1	1	0	1	0	1	0	0	0	1	1	1	1	0	1	1	0	1	1	1	0	0	1	1	1	0	1	0	0	1
8	18945470	19503430	1	0	1	0	0	0	1	1	0	1	0	1	1	1	0	1	0	1	1	0	1	0	1	0	0	0	1	1	1	1	0	1	1	0	1	1	1	0	0	1	1	1	0	1	0	0	1
8	19503430	20025190	1	0	1	0	0	0	1	1	0	1	0	1	1	1	0	1	0	1	1	0	1	0	1	0	0	0	1	1	1	1	0	1	1	0	1	1	1	0	0	1	1	1	0	1	0	0	1
8	20025190	21059862	1	0	1	0	0	0	1	1	0	1	0	1	1	1	0	1	0	1	1	0	1	0	1	0	0	0	1	1	1	1	0	1	1	0	1	1	1	0	0	1	1	1	0	1	0	0	1
8	21059862	21687231	1	0	1	0	0	0	1	1	0	1	0	1	1	1	0	1	0	1	1	0	1	0	1	0	0	0	1	1	1	1	0	1	1	0	1	1	1	0	0	1	1	1	0	1	0	0	1
8	21687231	22247420	1	0	1	0	0	0	1	1	0	1	0	1	1	1	0	1	0	1	1	0	1	0	1	0	0	0	1	1	1	1	0	1	1	0	1	1	1	0	0	1	1	1	0	1	0	0	1
8	22247420	22427627	1	0	1	0	0	0	1	1	0	1	0	1	1	1	0	1	0	1	1	0	1	0	1	0	0	0	1	1	1	1	0	1	1	0	1	1	1	0	0	1	1	1	0	1	0	0	1
8	22427627	25604601	1	0	1	0	0	0	1	1	0	1	0	1	1	1	0	1	0	1	1	0	1	0	1	0	0	0	1	1	1	1	0	1	1	0	1	1	1	0	0	1	1	1	0	1	0	0	1
8	25604601	25830384	1	0	1	0	0	0	1	1	0	1	0	1	1	1	0	1	0	1	1	0	1	0	1	0	0	0	1	1	1	1	0	1	1	0	1	1	1	0	0	1	1	1	0	1	0	0	1
8	25830384	29252013	1	0	1	0	0	0	1	1	0	1	0	1	1	1	0	1	0	1	1	0	1	0	1	0	0	0	1	1	1	1	0	1	1	0	1	1	1	0	0	1	1	1	0	1	0	0	1
8	29252013	29699437	1	0	1	0	0	0	1	1	0	1	0	1	1	1	0	1	0	1	1	0	1	0	1	0	0	0	1	1	1	1	0	1	1	0	1	1	1	0	0	0	1	1	0	1	0	0	1
8	29699437	31163024	1	0	1	0	0	0	1	1	0	1	0	1	1	1	0	1	0	1	1	0	1	0	1	0	0	0	1	1	1	1	0	1	1	0	1	1	1	0	0	0	1	1	0	1	0	0	1
8	31163024	3.26772e+07	1	0	1	0	0	0	1	1	0	1	0	1	1	1	0	0	0	1	1	0	1	0	1	0	0	0	1	1	1	1	0	1	1	0	1	1	1	0	0	0	1	1	0	1	0	0	1
8	3.26772e+07	3.31208e+07	1	0	1	0	0	0	1	1	0	1	0	0	1	1	0	0	0	1	1	0	1	0	1	0	0	0	1	1	1	1	0	1	1	0	1	1	1	0	0	0	1	1	0	1	0	0	1
8	3.31208e+07	33607630	1	0	1	0	0	0	1	1	0	1	0	0	1	1	0	0	0	1	1	0	1	0	1	0	0	0	1	1	1	1	0	1	1	0	1	1	0	0	0	0	1	1	0	1	0	0	1
8	33607630	33653908	1	0	1	0	0	0	1	1	0	1	0	0	1	1	0	0	0	1	1	0	1	0	1	0	0	0	1	1	1	1	0	1	1	0	1	1	0	0	0	0	1	1	0	1	0	0	1
8	33653908	34648313	1	0	1	0	0	0	1	1	0	1	0	0	1	1	0	0	0	1	1	0	1	0	1	0	0	0	1	1	1	1	0	1	1	0	1	0	0	0	0	0	1	1	0	1	0	0	1
8	34648313	34694077	1	0	1	0	0	0	1	1	0	1	0	0	1	1	0	0	0	1	1	0	1	0	1	0	0	0	1	1	1	1	0	1	1	0	1	0	0	0	0	0	1	1	0	1	0	0	1
8	34694077	35726321	1	0	1	0	0	0	1	1	0	1	0	0	1	1	0	0	0	1	1	0	1	0	1	0	0	0	1	1	1	1	0	1	1	0	1	0	0	0	0	0	1	1	0	1	0	0	0
8	35726321	36304312	1	0	1	0	0	0	1	1	0	1	0	0	1	1	0	0	0	1	1	0	1	0	1	0	0	0	1	1	1	1	0	1	1	0	1	0	0	0	0	1	1	1	0	1	0	0	0
8	36304312	36696929	1	0	1	0	0	0	1	1	0	1	0	1	1	1	0	0	0	1	1	0	1	0	1	0	0	0	1	1	1	1	0	1	1	0	1	0	0	0	0	1	1	1	0	1	0	0	0
8	36696929	36979957	1	0	1	0	0	0	1	1	0	1	0	1	1	1	0	0	0	1	1	0	1	0	1	0	0	0	1	1	1	1	0	1	1	0	1	0	0	0	0	1	1	0	0	1	0	0	0
8	36979957	37228183	1	0	1	0	0	0	1	1	0	1	0	1	1	1	0	0	0	1	1	0	1	0	1	0	0	0	1	1	1	1	0	1	1	0	1	0	0	0	0	1	1	0	0	1	0	0	0
8	37228183	37852187	1	0	1	0	0	0	1	1	0	1	1	1	1	1	0	0	0	1	1	0	1	0	1	0	0	0	1	1	1	1	0	1	1	0	1	0	0	0	0	1	1	0	0	1	0	0	0
8	37852187	37962141	1	0	1	0	0	0	1	1	0	1	1	1	1	0	0	0	0	1	1	0	1	0	1	0	0	0	1	1	1	1	0	1	1	0	1	0	0	0	0	1	1	0	0	1	0	0	0
8	37962141	38091428	1	0	1	0	0	0	0	1	0	1	1	1	1	0	0	0	0	1	1	0	1	0	1	0	0	0	1	1	1	1	0	1	1	0	1	0	0	0	0	1	1	0	0	1	0	0	0
8	38091428	38244388	1	0	1	0	0	0	0	1	0	1	0	1	1	0	0	0	0	1	1	0	1	0	1	0	0	0	1	1	1	1	0	1	1	0	1	0	0	0	0	1	1	0	0	1	0	0	0
8	38244388	39422427	1	0	1	0	0	0	0	1	0	1	0	1	1	0	0	0	0	1	1	0	1	0	1	0	0	0	1	1	1	1	0	1	1	0	1	0	0	0	0	1	1	1	0	1	0	0	0
8	39422427	39628316	1	0	1	0	0	0	0	1	0	1	0	1	1	0	0	0	0	1	1	0	1	0	1	0	0	0	1	1	1	1	0	1	1	0	1	0	0	0	0	1	1	1	0	1	0	0	0
8	39628316	40099047	1	0	1	0	0	0	0	1	0	1	0	1	1	0	0	0	0	1	1	0	1	0	1	0	0	0	1	1	1	1	0	1	1	0	1	0	0	1	0	1	1	1	0	1	0	0	0
8	40099047	40154411	1	0	1	0	0	0	0	1	0	1	0	1	1	0	0	0	0	1	1	0	1	0	1	0	0	0	1	1	1	1	0	1	1	0	1	0	0	1	0	1	1	1	0	1	0	0	0
8	40154411	40324320	1	0	1	0	0	0	0	1	0	1	0	1	1	0	0	0	0	1	1	0	1	0	1	0	0	0	1	1	1	1	0	1	0	0	1	0	0	1	0	1	1	1	0	1	0	0	0
8	40324320	40328852	1	0	1	0	0	0	0	1	0	1	0	1	1	0	0	0	0	1	1	0	1	0	1	0	0	0	1	1	1	1	0	1	0	0	1	0	0	1	0	1	1	1	0	0	0	0	0
8	40328852	40380650	1	0	1	0	0	0	0	1	0	1	0	1	1	0	0	0	0	1	1	0	1	0	1	0	0	0	1	1	1	1	0	1	0	0	1	0	0	1	0	1	0	1	0	0	0	0	0
8	40380650	40594083	1	0	1	0	0	0	0	1	0	1	0	1	1	0	0	0	0	1	1	0	1	0	1	0	0	0	1	1	1	1	0	1	0	0	1	0	0	0	0	1	0	1	0	0	0	0	0
8	40594083	41704195	1	0	1	0	0	0	0	1	0	1	0	1	1	0	0	0	0	1	1	0	1	0	1	0	0	0	0	1	1	1	0	1	0	0	1	0	0	0	0	1	0	1	0	0	0	0	0
8	41704195	42334498	1	0	1	0	0	0	0	1	0	1	0	1	1	0	0	0	0	1	1	0	0	0	1	0	0	0	0	1	1	1	0	1	0	0	1	0	0	0	0	1	0	1	0	0	0	0	0
8	42334498	42695562	1	0	1	0	0	0	0	0	0	1	0	1	1	0	0	0	0	1	1	0	0	0	1	0	0	0	0	1	1	1	0	1	0	0	1	0	0	0	0	1	0	1	0	0	0	0	0
8	42695562	43281874	1	0	0	0	0	0	0	0	0	1	0	1	1	0	0	0	0	1	1	0	0	0	1	0	0	0	0	1	1	1	0	1	0	0	1	0	0	0	0	1	0	1	0	0	0	0	0
8	43281874	43414582	1	0	0	0	0	0	0	0	0	1	0	1	1	0	0	0	0	1	1	0	0	0	1	0	0	0	0	1	0	1	0	1	0	0	1	0	0	0	0	1	0	1	0	0	0	0	0
8	43414582	45350213	1	0	0	0	0	0	0	0	0	1	0	1	1	0	0	0	0	1	1	0	0	0	1	0	0	0	0	1	0	1	0	1	0	0	1	0	0	0	0	1	0	1	0	0	0	0	0
8	45350213	45371294	1	0	0	0	0	0	0	0	0	1	0	1	1	0	0	0	0	1	1	0	0	0	1	0	0	0	0	1	0	1	0	1	0	0	1	0	0	0	0	0	0	1	0	0	0	0	0
8	45371294	45427673	0	0	0	0	0	0	0	0	0	1	0	0	1	0	0	0	0	0	1	0	0	0	1	0	0	0	0	1	0	1	0	1	0	0	1	0	0	0	0	0	0	1	0	0	0	0	0
8	45427673	45827146	0	0	0	0	0	0	0	0	0	1	0	0	1	0	0	0	0	0	1	0	0	0	1	0	0	0	0	1	0	1	0	0	0	0	0	0	0	0	0	0	0	1	0	0	0	0	0
8	45827146	47018268	0	0	0	0	0	0	0	0	0	1	0	0	1	0	0	0	0	0	1	0	0	0	1	0	0	0	0	1	0	0	0	0	0	0	0	0	0	0	0	0	0	1	0	0	0	0	0
8	47018268	47119728	0	0	0	0	0	0	0	0	0	1	0	0	1	0	0	1	0	0	1	0	0	0	1	0	0	0	0	1	0	0	0	0	0	0	0	0	0	0	0	0	0	1	0	0	0	0	0
8	47119728	47161022	0	0	0	0	0	0	0	0	0	1	0	0	1	0	0	1	0	0	1	0	0	0	1	0	0	0	0	1	0	0	0	0	0	0	0	0	0	0	0	0	0	1	0	0	0	0	0
8	47161022	47278319	0	0	0	0	0	0	0	0	0	1	0	0	1	1	0	1	0	0	1	0	0	0	1	0	0	0	0	1	0	0	0	0	0	0	0	0	0	0	0	0	0	1	0	0	0	0	0
8	47278319	49138322	0	0	0	0	0	0	0	0	0	1	0	0	1	1	0	1	0	0	1	0	0	0	1	0	0	0	0	1	0	0	0	0	0	0	0	0	0	0	0	0	0	1	0	0	0	0	0
8	49138322	49164952	0	0	0	0	0	0	0	0	0	1	0	0	1	1	0	1	0	0	1	0	0	0	1	0	0	0	0	1	0	0	0	0	0	0	0	0	0	0	0	0	0	1	0	1	0	0	0
8	49164952	50058741	0	0	0	0	0	0	0	0	0	1	0	0	1	1	0	1	0	0	1	0	0	0	1	0	0	0	0	1	0	0	0	0	0	0	0	0	0	0	0	0	0	1	0	1	0	0	0
8	50058741	50797845	0	0	0	0	0	0	0	0	0	1	0	0	1	1	0	1	0	0	1	0	0	0	1	0	0	0	0	1	0	0	0	0	1	0	0	0	0	0	0	0	0	1	0	1	0	0	0
8	50797845	51220112	0	0	0	0	0	0	0	0	0	1	0	1	1	1	0	1	0	0	1	0	0	0	1	0	0	0	0	1	0	0	0	0	1	0	0	0	0	0	0	0	0	1	0	1	0	0	0
8	51220112	51516404	0	0	0	0	0	0	0	0	0	1	0	1	1	1	1	1	0	0	1	0	0	0	1	0	0	0	0	1	0	0	0	0	1	0	0	0	0	0	0	0	0	1	0	1	0	0	0
8	51516404	52764685	0	0	0	0	0	0	0	0	0	1	0	1	1	1	1	0	0	0	1	0	0	0	1	0	0	0	0	1	0	0	0	0	1	0	0	0	0	0	0	0	0	1	0	1	0	0	0
8	52764685	53754889	0	0	0	0	0	0	0	0	0	1	0	1	1	1	1	0	0	0	1	0	0	0	1	0	0	0	0	1	0	1	0	0	1	0	0	0	0	0	0	0	0	1	0	1	0	0	0
8	53754889	54849140	0	0	0	0	0	0	0	0	0	1	0	1	1	1	1	0	0	0	1	0	0	0	1	0	0	0	0	1	0	1	0	0	1	0	0	0	0	0	0	0	0	1	0	1	0	0	1
8	54849140	57075122	0	0	0	0	0	0	0	0	0	1	0	0	1	1	1	0	0	0	1	0	0	0	1	0	0	0	0	1	0	1	0	0	1	0	0	0	0	0	0	0	0	1	0	1	0	0	1
8	57075122	60492270	0	0	0	0	0	0	0	0	0	1	0	0	1	1	1	0	0	0	1	0	0	0	1	0	0	0	0	1	0	0	0	0	1	0	0	0	0	0	0	0	0	1	0	1	0	0	1
8	60492270	62055171	0	0	0	0	0	0	0	0	0	1	0	0	1	1	1	0	0	0	1	0	0	0	1	0	0	0	0	1	0	1	0	0	1	0	0	0	0	0	0	0	0	1	0	1	0	0	1
8	62055171	64126013	0	0	0	0	0	0	0	0	0	1	0	0	1	1	1	0	0	0	1	0	0	0	1	0	0	0	0	1	0	0	0	0	1	0	0	0	0	0	0	0	0	1	0	1	0	0	1
8	64126013	64381056	0	0	1	0	0	0	0	0	0	1	0	0	1	1	1	0	0	0	1	0	0	0	1	0	0	0	0	1	0	0	0	0	1	0	0	0	0	0	0	0	0	1	0	1	0	0	1
8	64381056	6.45009e+07	0	0	1	0	0	0	0	0	0	1	0	0	1	1	1	0	0	0	1	0	1	0	1	0	0	0	0	1	0	0	0	0	1	0	0	0	0	0	0	0	0	1	0	1	0	0	1
8	6.45009e+07	64883836	0	0	1	0	0	0	0	0	0	1	0	0	1	1	1	0	0	0	1	0	1	0	1	0	0	0	0	1	0	0	0	0	1	0	0	0	0	0	0	0	0	1	0	1	0	0	1
8	64883836	6.61435e+07	0	0	0	0	0	0	0	0	0	1	0	0	1	1	1	0	0	0	1	0	1	0	1	0	0	0	0	1	0	0	0	0	1	0	0	0	0	0	0	0	0	1	0	1	0	0	1
8	6.61435e+07	67128380	0	0	0	0	0	0	0	0	0	1	0	0	1	1	1	0	0	0	1	0	1	0	1	0	0	0	0	1	0	0	0	0	1	0	0	0	0	0	0	0	0	1	0	1	0	0	1
8	67128380	69764933	0	0	0	0	0	0	0	0	0	1	0	0	1	1	1	0	0	0	1	0	1	0	1	0	0	0	0	1	0	1	0	0	1	0	0	0	0	0	0	0	0	1	0	1	0	0	1
8	69764933	69774068	0	0	0	0	0	0	0	0	0	1	0	0	1	1	1	0	0	0	1	0	1	0	1	0	0	0	0	1	0	1	0	0	1	0	0	0	0	0	0	0	0	1	0	1	0	0	1
8	69774068	70154906	0	0	0	0	0	0	0	0	0	1	0	0	1	1	1	0	0	0	1	0	1	0	1	0	0	0	0	1	0	1	0	0	1	0	0	0	0	0	0	0	0	1	0	1	0	0	1
8	70154906	70659993	0	0	0	0	0	0	0	0	0	1	0	0	1	1	1	0	0	0	1	0	1	0	1	0	0	0	0	1	0	1	0	0	1	0	0	0	0	0	0	0	0	1	0	1	0	0	1
8	70659993	74237420	0	0	0	0	0	0	0	1	0	1	0	0	1	1	1	0	0	0	1	0	1	0	1	0	0	0	0	1	0	1	0	0	1	0	0	0	0	0	0	0	0	1	0	1	0	0	1
8	74237420	79663152	0	0	0	0	0	0	0	1	0	1	0	0	1	1	1	0	0	0	1	0	0	0	1	0	0	0	0	1	0	1	0	0	1	0	0	0	0	0	0	0	0	1	0	1	0	0	1
8	79663152	81147076	0	0	0	0	0	0	0	1	0	1	0	0	1	0	1	0	0	0	1	0	0	0	1	0	0	0	0	1	0	1	0	0	1	0	0	0	0	0	0	0	0	1	0	1	0	0	1
8	81147076	82674751	0	0	0	0	0	0	0	1	0	1	0	0	1	0	1	0	0	0	1	0	0	0	0	0	0	0	0	1	0	1	0	0	1	0	0	0	0	0	0	0	0	1	0	1	0	0	1
8	82674751	82741777	0	0	0	0	0	0	0	1	0	1	0	0	1	0	1	0	0	0	1	0	0	0	1	0	0	0	0	1	0	1	0	0	1	0	0	0	0	0	0	0	0	1	0	1	0	0	1
8	82741777	83458337	0	0	0	0	0	0	0	1	0	1	0	0	1	0	1	0	0	0	1	0	0	0	1	0	0	0	0	1	0	1	0	0	1	0	0	0	0	0	0	0	0	0	0	1	0	0	1
8	83458337	83502838	0	0	0	0	0	0	0	1	0	1	0	0	1	0	1	0	0	0	1	0	0	0	1	0	0	0	0	1	0	0	0	0	1	0	0	0	0	0	0	0	0	0	0	1	0	0	1
8	83502838	84003069	0	0	0	0	0	0	0	1	0	1	0	0	1	0	1	0	0	0	1	0	0	0	1	0	0	0	0	1	0	0	0	0	1	0	0	0	0	0	0	0	0	0	0	1	0	0	1
8	84003069	86582256	0	0	0	0	0	0	0	1	0	1	0	0	1	0	1	0	0	0	1	0	0	0	1	0	0	0	0	1	0	1	0	0	1	0	0	0	0	0	0	0	0	0	0	1	0	0	1
8	86582256	89023778	0	0	0	0	0	0	0	1	0	1	0	0	1	0	1	0	0	0	1	0	0	0	1	0	0	0	0	1	0	1	0	0	1	0	0	0	0	1	0	0	0	0	0	1	0	0	1
8	89023778	90060188	0	0	0	0	0	0	0	1	0	1	0	0	1	0	1	0	0	0	1	0	1	0	1	0	0	0	0	1	0	1	0	0	1	0	0	0	0	1	0	0	0	0	0	1	0	0	1
8	90060188	90890922	0	0	0	0	0	0	0	1	0	1	0	0	1	0	1	0	0	0	1	0	1	0	1	0	0	0	0	1	0	1	0	0	1	0	0	0	0	0	0	0	0	0	0	1	0	0	1
8	90890922	91645061	0	0	0	0	0	0	0	1	0	1	0	1	1	0	1	0	0	0	1	0	1	0	1	0	0	0	0	1	0	1	0	0	1	0	0	0	0	0	0	0	0	0	0	1	0	0	1
8	91645061	92354109	0	0	0	0	0	0	0	1	0	1	0	0	1	0	1	0	0	0	1	0	1	0	1	0	0	0	0	1	0	1	0	0	1	0	0	0	0	0	0	0	0	0	0	1	0	0	1
8	92354109	94246465	0	0	0	0	0	0	0	1	0	1	0	0	1	0	1	0	0	0	1	0	1	0	1	0	0	0	0	1	0	1	0	0	1	0	0	0	0	0	0	1	0	0	0	1	0	0	1
8	94246465	94406243	0	0	0	0	0	0	0	1	0	1	0	0	1	0	1	0	0	0	1	0	0	0	1	0	0	0	0	1	0	1	0	0	1	0	0	0	0	0	0	1	0	0	0	1	0	0	1
8	94406243	95064858	0	0	0	0	0	0	0	1	0	1	0	0	1	0	1	0	0	0	1	0	0	0	1	0	0	0	0	1	0	1	0	0	1	0	0	0	0	0	0	1	0	0	0	1	0	0	1
8	95064858	95068906	0	0	0	0	0	0	0	1	0	1	0	0	1	0	1	0	0	0	1	0	0	0	1	0	0	0	0	1	0	1	0	0	1	0	0	0	0	0	0	1	0	0	0	1	0	0	1
8	95068906	96542969	0	0	0	0	0	0	0	1	0	1	0	0	1	0	1	0	0	0	1	0	0	0	1	0	0	0	0	1	0	1	0	0	1	0	0	0	0	0	0	1	0	0	0	1	0	0	1
8	96542969	98044584	0	0	0	0	0	0	0	1	0	1	0	0	1	0	1	0	0	0	1	0	0	0	1	0	0	0	0	1	0	1	0	0	1	0	0	0	0	0	0	1	0	0	0	1	0	0	1
8	98044584	98209415	0	0	0	0	0	0	0	1	0	1	0	0	1	0	1	0	0	0	1	0	0	0	1	0	0	0	0	1	0	1	0	0	1	0	0	0	0	0	0	1	0	0	0	1	0	0	1
8	98209415	98584575	0	0	0	0	0	0	0	1	0	1	0	0	1	0	1	0	0	0	1	0	0	0	1	0	0	0	0	1	0	1	0	0	1	0	0	0	0	0	0	1	0	0	0	1	0	0	1
8	98584575	98858193	0	0	0	0	0	0	0	1	0	1	0	0	1	0	1	0	0	0	1	0	0	0	1	0	0	0	0	1	0	1	0	0	1	0	0	0	0	0	0	1	0	0	0	1	0	0	0
8	98858193	99955918	0	0	0	0	0	0	0	1	0	1	0	1	1	0	1	0	0	0	1	0	0	0	1	0	0	0	0	1	0	1	0	0	1	0	0	0	0	0	0	1	0	0	0	1	0	0	0
8	99955918	101172088	0	0	0	0	0	0	0	1	0	1	0	1	1	0	1	0	0	0	1	0	0	0	1	0	0	0	0	1	0	1	0	0	1	0	0	0	0	0	0	1	0	0	0	1	0	0	1
8	101172088	102584765	0	0	0	0	0	0	0	1	0	1	0	1	1	0	1	0	0	0	1	0	0	0	1	0	0	0	0	1	0	1	0	0	0	0	0	0	0	0	0	1	0	0	0	1	0	0	1
8	102584765	103048072	0	0	0	0	0	0	0	1	0	1	0	1	1	0	1	0	0	0	1	0	0	0	1	0	0	0	0	1	0	1	0	0	0	0	0	0	0	0	0	1	0	0	0	1	0	0	1
8	103048072	103381533	0	0	0	0	0	0	0	1	0	1	0	1	1	0	1	0	0	0	1	0	0	0	1	0	0	0	0	1	0	1	0	0	0	0	0	0	0	0	0	1	0	1	0	1	0	0	1
8	103381533	103428492	0	0	0	0	0	0	0	1	0	1	0	1	1	0	1	0	0	0	1	0	0	0	1	0	0	0	0	1	0	1	0	0	1	0	0	0	0	0	0	1	0	1	0	1	0	0	1
8	103428492	103856732	0	0	0	0	0	0	0	1	0	1	0	1	1	0	1	0	0	0	1	0	0	0	1	0	0	0	0	1	0	1	0	0	1	0	0	0	0	0	0	1	0	1	0	1	0	0	1
8	103856732	104034716	0	0	0	0	0	0	0	1	0	1	0	1	1	0	1	0	0	0	1	0	0	0	1	0	0	0	0	1	0	1	0	0	1	0	0	0	0	0	1	1	0	1	0	1	0	0	1
8	104034716	104245461	0	0	0	0	0	0	0	1	0	1	0	1	1	0	1	0	0	0	1	0	0	0	1	0	0	0	0	1	0	1	0	0	0	0	0	0	0	0	1	1	0	1	0	1	0	0	1
8	104245461	104940316	0	0	0	0	0	0	0	1	0	1	0	1	1	0	1	0	0	0	1	0	0	0	1	0	0	0	0	1	0	0	0	0	0	0	0	0	0	0	1	1	0	1	0	1	0	0	1
8	104940316	105495064	0	0	0	0	0	0	0	1	0	1	0	1	1	0	1	0	0	0	1	0	0	0	1	0	0	0	0	1	0	0	0	0	0	0	0	0	0	0	0	1	0	1	0	1	0	0	1
8	105495064	107615150	0	0	0	0	0	0	0	1	0	1	0	1	1	0	1	1	0	0	1	0	0	0	1	0	0	0	0	1	0	0	0	0	0	0	0	0	0	0	0	1	0	1	0	1	0	0	1
8	107615150	109639025	0	0	0	0	0	0	0	1	0	1	0	1	1	0	1	1	0	0	1	0	0	0	1	0	0	0	0	1	0	0	0	0	1	0	0	0	0	0	0	1	0	1	0	1	0	0	1
8	109639025	110250085	0	0	0	0	0	0	0	1	0	1	0	1	1	0	1	1	0	0	1	0	0	0	1	0	0	0	0	1	0	0	0	0	1	0	0	0	0	1	0	1	0	1	0	1	0	0	1
8	110250085	112654378	0	0	0	0	0	0	0	1	0	1	0	1	1	0	1	1	0	0	1	0	0	0	1	0	0	0	0	1	0	0	0	0	1	0	0	0	0	1	0	1	0	1	0	1	0	0	1
8	112654378	112797986	0	0	0	0	0	0	0	1	0	1	0	1	1	0	1	1	0	0	1	0	0	0	1	0	0	0	0	1	0	0	0	0	1	0	0	0	0	1	0	1	0	1	0	0	0	0	1
8	112797986	113711863	0	0	0	0	0	0	0	1	0	1	0	1	1	0	1	1	0	0	1	0	0	0	1	0	0	0	0	1	0	0	0	0	1	0	0	0	0	0	0	1	0	1	0	0	0	0	1
8	113711863	115453800	0	0	0	0	0	0	0	1	0	1	0	1	1	0	1	1	0	0	1	0	0	0	1	0	0	0	0	1	0	0	0	0	1	0	0	0	0	0	0	1	0	1	0	0	0	0	1
8	115453800	116645423	0	0	0	0	0	0	0	1	0	1	0	1	1	0	1	1	0	0	1	0	0	0	1	0	0	0	0	1	0	0	0	0	1	0	0	0	0	0	0	1	0	1	0	0	0	0	1
8	116645423	118790709	0	0	0	0	0	0	0	1	0	1	0	1	1	0	1	1	0	0	1	0	0	0	1	0	0	0	0	1	0	0	0	0	1	0	0	0	0	1	0	1	0	1	0	0	0	0	1
8	118790709	120579571	0	0	0	0	0	0	0	1	0	1	0	1	1	0	1	1	1	0	1	0	0	0	1	0	0	0	0	1	0	0	0	0	1	0	0	0	0	1	0	1	0	1	0	0	0	0	1
8	120579571	120749006	0	0	0	0	0	0	0	1	0	1	0	1	1	0	1	1	1	0	1	0	0	0	1	0	0	0	0	1	0	0	0	0	1	0	0	0	0	1	0	1	0	1	0	0	0	0	1
8	120749006	120972003	0	0	0	0	0	0	0	1	0	1	0	1	1	0	1	1	1	0	1	0	0	0	1	0	0	0	0	1	0	0	0	0	1	0	0	0	0	1	0	1	0	1	0	0	0	1	1
8	120972003	122320500	0	0	0	0	0	0	0	1	0	1	0	1	1	0	1	1	1	0	1	0	0	0	1	0	0	0	0	1	0	0	0	0	1	0	0	0	0	1	0	1	0	1	0	0	0	1	1
8	122320500	122799863	0	0	0	0	0	0	0	1	0	1	0	1	1	0	1	1	1	0	1	0	0	0	1	0	0	0	0	1	0	0	0	0	1	0	0	0	0	1	0	1	0	1	0	0	0	1	1
8	122799863	123466024	0	0	1	0	0	0	0	1	0	1	0	1	1	0	1	1	1	0	1	0	0	0	1	0	0	0	0	1	0	0	0	0	1	0	0	0	0	1	0	1	0	1	0	0	0	1	1
8	123466024	123749102	0	0	1	0	0	0	0	1	0	1	0	1	1	0	1	1	1	0	1	0	0	0	1	0	0	0	0	1	0	0	0	0	1	0	0	0	0	1	0	1	0	1	0	0	0	1	1
8	123749102	124471125	0	0	1	0	0	0	0	1	0	1	0	1	1	0	1	1	1	0	1	0	0	0	1	0	0	0	0	1	0	0	0	0	1	0	0	0	0	1	0	1	0	1	0	0	0	1	1
8	124471125	125032646	0	0	1	0	0	0	0	1	0	1	0	1	1	0	1	1	1	0	1	0	0	0	1	0	0	0	0	1	0	0	0	0	1	0	0	0	0	1	0	1	0	1	0	1	0	1	1
8	125032646	126497081	0	0	1	0	0	0	0	1	0	1	0	1	1	0	1	1	1	0	1	0	0	0	1	0	0	0	0	1	0	0	0	0	1	0	0	0	0	1	0	1	0	1	0	1	0	1	1
8	126497081	126887989	0	0	1	0	0	0	0	1	0	1	0	1	1	0	1	1	1	0	1	0	0	0	1	0	0	0	0	1	0	0	0	0	1	0	0	0	0	1	0	1	0	1	0	1	0	1	1
8	126887989	127274240	0	0	1	0	0	0	0	1	0	1	0	1	1	0	1	1	1	0	1	0	0	0	1	0	0	0	0	1	0	0	0	0	1	0	0	0	0	1	0	1	0	1	0	0	0	1	1
8	127274240	128627275	0	0	1	0	0	0	0	1	0	1	0	1	1	0	1	1	1	0	1	0	0	0	1	0	0	0	0	1	0	0	0	0	1	0	0	0	0	1	0	1	0	1	0	1	0	1	1
8	128627275	1.28846e+08	0	0	1	0	0	0	0	1	0	1	0	1	1	0	1	1	1	0	1	0	0	0	1	0	0	0	0	1	0	0	0	0	1	0	0	0	0	1	0	1	0	1	0	1	0	1	1
8	1.28846e+08	1.31312e+08	0	0	1	0	0	0	0	1	0	1	0	1	1	0	1	1	1	0	1	0	0	0	1	0	0	0	0	1	0	0	0	0	1	0	0	0	0	1	0	1	0	1	0	1	0	1	1
8	1.31312e+08	132951807	0	0	1	0	0	0	0	1	0	1	0	1	1	0	1	1	1	0	1	0	0	0	1	0	0	0	0	1	0	1	0	0	1	0	0	0	0	1	0	1	0	1	0	1	0	1	1
8	132951807	133349933	0	0	1	0	0	0	0	1	0	1	0	1	1	0	1	1	1	0	1	0	0	0	1	0	0	0	0	1	0	1	0	0	1	0	0	0	0	1	0	1	0	1	0	0	0	1	1
8	133349933	134456460	0	0	1	0	0	0	0	1	0	1	0	1	1	0	1	1	1	0	1	0	0	0	1	0	0	0	0	1	0	1	0	0	1	0	0	0	0	1	0	1	0	1	0	0	0	1	1
8	134456460	138139827	0	0	1	0	0	0	0	1	0	1	0	1	1	0	1	1	1	0	1	0	0	0	1	0	0	0	0	1	0	1	0	0	1	0	0	0	0	1	0	1	0	1	0	0	0	1	1
8	138139827	138616243	0	0	1	0	0	0	0	1	0	1	0	1	1	0	1	1	1	0	1	0	0	0	1	0	0	0	0	1	0	1	0	0	1	0	0	0	0	1	0	1	0	1	0	0	1	1	1
8	138616243	139872512	0	0	1	0	0	0	0	1	0	1	1	1	1	0	1	1	1	0	1	0	0	0	1	0	0	0	0	1	0	1	0	0	1	0	0	0	0	1	0	1	0	1	0	0	1	1	1
8	139872512	140113149	0	0	1	0	0	0	0	1	0	1	1	1	1	0	1	1	1	0	1	0	0	0	1	0	0	0	0	1	0	1	0	0	1	0	0	0	0	1	0	1	0	1	0	1	1	1	1
8	140113149	140346348	0	0	1	0	0	0	0	1	0	1	0	1	1	0	1	1	1	0	1	0	0	0	1	0	0	0	0	1	0	1	0	0	1	0	0	0	0	1	0	1	0	1	0	1	1	1	1
8	140346348	142296198	0	0	1	0	0	0	0	1	0	1	0	1	1	0	1	1	1	0	1	0	0	0	1	0	0	0	0	1	0	1	0	0	1	0	0	0	0	1	0	1	0	1	0	1	0	1	1
8	142296198	142303907	0	0	1	0	0	0	0	1	0	1	0	1	1	0	1	1	1	0	1	0	1	0	1	0	0	0	0	1	0	1	0	0	1	0	0	0	0	1	0	1	0	1	0	1	0	1	1
8	142303907	145572511	0	0	1	0	0	0	0	1	0	1	0	1	1	0	1	1	1	0	1	0	1	0	0	0	0	0	0	1	0	1	0	0	1	0	0	0	0	1	0	1	0	1	0	1	0	1	1
8	145572511	145928327	0	0	1	0	0	0	0	1	0	1	0	1	1	0	1	1	1	0	1	0	1	0	0	0	0	0	0	1	0	1	0	0	1	0	0	0	0	1	0	1	0	1	0	1	0	1	1
8	145928327	145931897	0	0	1	0	0	0	0	1	0	1	0	1	1	0	1	1	1	0	1	0	1	0	0	0	0	0	0	1	0	1	0	0	1	0	0	0	0	1	0	1	0	1	0	1	0	1	1
8	145931897	146015961	0	0	1	0	0	0	0	1	0	1	0	1	1	0	1	1	1	0	1	0	1	0	0	0	0	0	0	1	0	1	0	0	1	0	0	0	0	1	0	1	0	1	0	1	0	1	1
8	146015961	146016869	0	0	1	0	0	0	0	1	0	1	0	1	1	0	1	1	1	0	1	0	1	0	0	0	0	0	0	1	0	1	0	0	1	0	0	0	0	1	0	1	0	1	0	1	0	1	1
8	146016869	146024952	0	0	1	0	0	0	0	1	0	1	0	1	1	0	1	1	1	0	1	0	1	0	0	0	0	0	0	1	0	1	0	0	1	0	0	0	0	1	0	1	0	1	0	1	0	1	1
8	146024952	146063854	0	0	1	0	0	0	0	1	0	1	0	1	1	0	1	1	1	0	1	0	1	0	0	0	0	0	0	1	0	1	0	0	1	0	0	0	0	1	0	1	0	1	0	1	0	1	1
8	146063854	146068322	0	0	1	0	0	0	0	1	0	1	0	1	1	0	1	1	1	0	1	0	1	0	0	0	0	0	0	1	0	1	0	0	1	0	0	0	0	1	0	1	0	1	0	1	0	1	1
8	146068322	146128340	0	0	1	0	0	0	0	1	0	1	0	1	1	0	1	1	1	0	1	0	1	0	0	0	0	0	0	1	0	1	0	0	1	0	0	0	0	1	0	1	0	1	0	1	0	1	1
8	146128340	146136011	0	0	1	0	0	0	0	1	0	1	0	1	1	0	1	1	1	0	1	0	1	0	0	0	0	0	0	1	0	1	0	0	1	0	0	0	0	1	0	1	0	1	0	1	0	1	1
8	146136011	146162525	0	0	1	0	0	0	0	1	0	1	0	1	1	0	1	1	1	0	1	0	1	0	0	0	0	0	0	1	0	1	0	0	1	0	0	0	0	1	0	1	0	1	0	1	0	1	1
8	146162525	146174584	0	0	1	0	0	0	0	1	0	1	0	1	1	0	1	1	1	0	1	0	1	0	0	0	0	0	0	1	0	1	0	0	1	0	0	0	0	1	0	1	0	1	0	1	0	1	1
8	146174584	146203412	0	0	1	0	0	0	0	1	0	1	0	1	1	0	1	1	1	0	1	0	1	0	0	0	0	0	0	1	0	1	0	0	1	0	0	0	0	1	0	1	0	1	0	1	0	1	1
8	146203412	146219593	0	0	1	0	0	0	0	1	0	1	0	1	1	0	1	1	1	0	1	0	1	0	0	0	0	0	0	1	0	1	0	0	1	0	0	0	0	1	0	1	0	1	0	1	0	1	1
8	146219593	146225280	0	0	1	0	0	0	0	1	0	1	0	1	1	0	1	1	1	0	1	0	1	0	0	0	0	0	0	1	0	1	0	0	1	0	0	0	0	1	0	1	0	1	0	1	0	1	1
8	146225280	146238173	0	0	1	0	0	0	0	1	0	1	0	1	1	0	1	1	1	0	1	0	1	0	0	0	0	0	0	1	0	1	0	0	1	0	0	0	0	1	0	1	0	1	0	1	0	1	1
8	146238173	146275966	0	0	1	0	0	0	0	1	0	1	0	1	1	0	1	1	1	0	1	0	1	0	0	0	0	0	0	1	0	1	0	0	1	0	0	0	0	1	0	1	0	1	0	1	0	1	1
8	146275966	146279735	0	0	1	0	0	0	0	1	0	1	0	1	1	0	1	1	1	0	1	0	1	0	0	0	0	0	0	1	0	1	0	0	1	0	0	0	0	1	0	1	0	1	0	1	0	1	1
8	146279735	146292681	0	0	1	0	0	0	0	1	0	1	0	1	1	0	1	1	1	0	1	0	1	0	0	0	0	0	0	1	0	1	0	0	1	0	0	0	0	1	0	1	0	1	0	1	0	1	1
9	126903	154933	0	1	0	1	0	1	1	0	1	0	0	1	1	0	0	1	1	1	0	1	0	1	1	1	0	1	1	0	0	1	0	1	1	1	0	0	0	1	1	1	1	1	0	1	1	1	1
9	154933	205964	0	1	0	1	0	1	1	0	1	0	0	1	1	0	0	1	1	1	0	1	0	1	1	1	0	1	1	0	0	1	0	1	1	1	0	0	0	1	1	1	1	1	0	1	1	1	1
9	205964	206323	0	1	0	1	0	1	1	0	1	0	0	1	1	0	0	1	1	1	0	1	0	1	1	1	0	1	1	0	0	1	0	1	1	1	0	0	0	1	1	1	1	1	0	1	1	1	1
9	206323	215494	0	1	0	1	0	1	1	0	1	0	0	1	1	0	0	1	1	1	0	1	0	1	1	1	0	1	1	0	0	1	0	1	1	1	0	0	0	1	1	1	1	1	0	1	1	1	1
9	215494	216124	0	1	0	1	0	1	1	0	1	0	0	1	1	0	0	1	1	1	0	1	0	1	1	1	0	1	1	0	0	1	0	1	1	1	0	0	0	1	1	1	1	1	0	1	1	1	1
9	216124	220070	0	1	0	1	0	1	1	0	1	0	0	1	1	0	0	1	1	1	0	1	0	1	1	1	0	1	1	0	0	1	0	1	1	1	0	0	0	1	1	1	1	1	0	1	1	1	1
9	220070	239396	0	1	0	1	0	1	1	0	1	0	0	1	1	0	0	1	1	1	0	1	0	1	1	1	0	1	1	0	0	1	0	1	1	1	0	0	0	1	1	1	1	1	0	1	1	1	1
9	239396	244457	0	1	0	1	0	1	1	0	1	0	0	1	1	0	0	1	1	1	0	1	0	1	1	1	0	1	1	0	0	1	0	1	1	1	0	0	0	1	1	1	1	1	0	1	1	1	1
9	244457	253056	0	1	0	1	0	1	1	0	1	0	0	1	1	0	0	1	1	1	0	1	0	1	1	1	0	1	1	0	0	1	0	1	1	1	0	0	0	1	1	1	1	1	0	1	1	1	1
9	253056	274108	0	1	0	1	0	1	1	0	1	0	0	1	1	0	0	1	1	1	0	1	0	1	1	1	0	1	1	0	0	1	0	1	1	1	0	0	0	1	1	1	1	1	0	1	1	1	1
9	274108	275179	0	1	0	1	0	1	1	0	1	0	0	1	1	0	0	1	1	1	0	1	0	1	1	1	0	1	1	0	0	1	0	1	1	1	0	0	0	1	1	1	1	1	0	1	1	1	1
9	275179	275216	0	1	0	1	0	1	1	0	1	0	0	1	1	0	0	1	1	1	0	1	0	1	1	1	0	1	1	0	0	1	0	1	1	1	0	0	0	1	1	1	1	1	0	1	1	1	1
9	275216	279149	0	1	0	1	0	1	1	0	1	0	0	1	1	0	0	1	1	1	0	1	0	1	1	1	0	1	1	0	0	1	0	1	1	1	0	0	0	1	1	1	1	1	0	1	1	1	1
9	279149	326767	0	1	0	1	0	1	1	0	1	0	0	1	1	0	0	1	1	1	0	1	0	1	1	1	0	1	1	0	0	1	0	1	1	1	0	0	0	1	1	1	1	1	0	1	1	1	1
9	326767	331490	0	1	0	1	0	1	1	0	1	0	0	1	1	0	0	1	1	1	0	1	0	1	1	1	0	1	1	0	0	1	0	1	1	1	0	0	0	1	1	1	1	1	0	1	1	1	1
9	331490	356444	0	1	0	1	0	1	1	0	1	0	0	1	1	0	0	1	1	1	0	1	0	1	1	1	0	1	1	0	0	1	0	1	1	1	0	0	0	1	1	1	1	1	0	1	1	1	1
9	356444	821788	0	1	0	1	0	1	1	0	1	0	0	1	1	0	0	1	1	1	0	1	0	1	1	1	0	1	1	0	0	1	0	1	1	1	0	0	0	1	1	1	1	1	0	1	1	1	1
9	821788	1879195	0	1	1	1	0	1	1	0	1	0	0	1	1	0	0	1	1	1	0	1	0	1	1	1	0	1	1	0	0	1	0	1	1	1	0	0	0	1	1	1	1	1	0	1	1	1	1
9	1879195	8700435	0	1	1	1	0	1	1	0	1	0	0	1	1	0	0	1	1	1	0	1	0	1	1	1	0	1	1	0	0	1	0	1	1	1	0	0	0	1	1	1	1	1	0	1	1	1	1
9	8700435	9134209	0	1	1	1	0	1	1	0	1	0	0	1	1	0	0	1	1	1	0	1	0	1	1	1	0	1	1	0	0	1	0	1	0	1	0	0	0	1	1	1	1	1	0	1	1	1	1
9	9134209	9369140	0	1	1	1	0	1	1	0	1	0	0	0	1	0	0	1	1	1	0	1	0	1	1	1	0	1	1	0	0	1	0	1	0	1	0	0	0	1	1	1	1	1	0	1	1	1	1
9	9369140	9781782	1	1	1	1	0	1	1	0	1	0	0	0	1	0	0	1	1	1	0	1	0	1	1	1	0	1	1	0	0	1	0	1	0	1	0	0	0	1	1	1	1	1	0	1	1	1	1
9	9781782	10252608	1	1	1	1	0	1	1	0	1	0	0	1	1	0	0	1	1	1	0	1	0	1	1	1	0	1	1	0	0	1	0	1	0	1	0	0	0	1	1	1	1	1	0	1	1	1	1
9	10252608	10766099	1	1	1	1	0	1	1	0	1	0	0	1	1	0	0	1	1	1	0	1	0	1	1	1	0	1	1	0	0	1	0	1	0	1	0	0	0	1	1	1	1	1	0	1	1	1	1
9	10766099	11004094	1	1	1	1	0	1	1	0	1	0	0	1	1	1	0	1	1	1	0	1	0	1	1	1	0	1	1	0	0	1	0	1	0	1	0	0	0	1	1	1	1	1	0	1	1	1	1
9	11004094	14104682	1	1	1	1	0	1	1	0	1	0	0	1	1	0	0	1	1	1	0	1	0	1	1	1	0	1	1	0	0	1	0	1	0	1	0	0	0	1	1	1	1	1	0	1	1	1	1
9	14104682	14448645	1	1	1	1	0	1	1	0	1	0	0	1	1	0	0	1	1	1	0	1	0	1	1	1	0	1	1	0	0	1	0	1	0	1	0	0	0	1	0	1	1	1	0	1	1	1	1
9	14448645	14602796	1	1	1	1	0	1	1	0	1	0	0	1	1	0	0	1	1	1	0	1	0	1	1	1	0	1	1	0	0	1	0	1	0	1	0	0	0	1	1	1	1	1	0	1	1	1	1
9	14602796	14876783	1	1	1	1	0	1	1	0	1	0	0	1	1	0	0	1	1	1	0	1	0	1	1	1	0	1	1	0	0	1	0	1	0	1	0	0	0	1	1	1	1	1	0	1	1	1	1
9	14876783	19885901	1	1	1	1	0	1	1	0	1	0	0	1	1	0	0	1	1	1	0	1	0	1	1	1	0	1	1	0	0	1	0	1	0	1	0	0	0	1	1	1	1	1	0	1	1	1	1
9	19885901	20092714	1	1	1	1	0	1	1	0	1	0	0	1	1	0	0	1	1	1	0	1	0	1	1	1	0	1	1	0	0	1	0	1	0	1	0	0	0	1	1	1	1	1	0	1	1	1	1
9	20092714	21111909	1	1	1	1	0	1	1	0	1	0	0	1	1	0	0	1	1	1	0	1	0	1	1	1	0	1	1	0	0	1	0	1	0	1	0	0	0	1	1	1	1	1	0	1	0	1	1
9	21111909	21414695	1	1	1	1	0	1	1	0	1	0	0	1	1	0	0	1	1	1	0	1	0	1	1	1	1	1	1	0	0	1	0	1	0	1	0	0	0	1	1	1	1	1	0	1	0	1	1
9	21414695	21507193	1	1	1	1	0	1	1	0	1	0	0	1	1	0	0	1	1	1	0	1	0	1	1	1	1	1	1	0	0	1	0	1	0	1	0	0	0	1	1	1	1	1	0	1	0	1	1
9	21507193	21528695	1	1	1	1	0	1	1	0	1	0	0	1	1	0	0	1	1	1	0	1	0	1	1	1	1	1	1	0	0	1	0	1	0	1	0	0	0	1	1	1	1	1	0	1	0	1	1
9	21528695	21569345	1	1	1	1	0	1	1	0	1	0	0	1	1	0	0	1	1	1	0	1	0	1	1	1	1	1	1	0	0	1	0	1	0	1	0	0	0	1	1	1	1	1	0	1	0	1	1
9	21569345	21588727	1	1	1	1	0	1	1	0	1	0	0	1	1	0	0	1	1	1	0	0	0	1	1	1	1	1	1	0	0	1	0	1	0	1	0	0	0	1	1	1	1	1	0	1	0	1	1
9	21588727	21641957	1	1	1	1	0	1	0	0	1	0	0	1	1	0	0	1	1	1	0	0	0	1	1	1	1	1	1	0	0	1	0	1	0	1	0	0	0	1	1	1	1	1	0	1	0	1	1
9	21641957	21698238	1	1	1	1	0	1	0	0	1	0	0	1	1	0	0	1	1	1	0	0	0	1	1	1	1	1	1	0	0	1	0	1	0	0	0	0	0	1	1	1	1	1	0	1	0	1	1
9	21698238	21788583	1	1	1	1	0	0	0	0	1	0	0	1	1	0	0	1	1	1	0	0	0	1	1	1	1	1	1	0	0	1	0	1	0	0	0	0	0	1	1	1	1	1	0	1	0	1	1
9	21788583	21917725	1	1	1	1	0	0	0	0	1	0	0	1	1	0	0	0	1	1	0	0	0	1	1	1	1	1	1	0	0	1	0	1	0	0	0	0	0	1	1	1	1	1	0	1	0	1	1
9	21917725	22034042	1	1	1	1	0	0	0	0	0	0	0	1	1	0	0	0	1	1	0	0	0	1	1	1	1	1	1	0	0	1	0	1	0	0	0	0	0	1	1	1	1	1	0	1	0	1	1
9	22034042	22127541	1	1	1	1	0	0	0	0	0	0	0	0	1	0	0	0	1	1	0	0	0	1	1	1	1	1	1	0	0	1	0	1	0	0	0	0	0	1	1	1	1	1	0	1	0	1	1
9	22127541	22155414	1	1	1	1	0	1	0	0	0	0	0	0	1	0	0	0	1	1	0	0	0	1	1	1	1	1	1	0	0	1	0	1	0	0	0	0	0	1	1	1	1	1	0	1	0	1	1
9	22155414	22226748	1	1	1	1	0	1	0	0	0	0	0	1	1	0	0	0	1	1	0	0	0	1	1	1	1	1	1	0	0	1	0	1	0	0	0	0	0	1	1	1	1	1	0	1	0	1	1
9	22226748	22324059	1	1	1	1	0	1	0	0	0	0	0	1	1	0	0	0	1	1	0	0	0	1	1	1	1	1	1	0	0	1	0	1	0	0	0	0	0	1	1	1	1	1	0	1	0	1	1
9	22324059	22445190	1	1	1	1	0	1	0	0	0	0	0	1	1	0	0	0	1	1	0	0	0	1	1	1	0	1	1	0	0	1	0	1	0	0	0	0	0	1	1	1	1	1	0	1	0	1	1
9	22445190	22470647	1	1	1	1	0	1	0	0	0	0	0	1	1	0	0	0	1	1	0	0	0	1	1	1	0	1	1	0	0	1	0	1	0	0	0	0	0	1	1	1	1	1	0	1	0	1	1
9	22470647	22628339	1	1	1	1	0	1	1	0	0	0	0	1	1	0	0	0	1	1	0	0	0	1	1	1	0	1	1	0	0	1	0	1	0	0	0	0	0	1	1	1	1	1	0	1	0	1	1
9	22628339	22679422	1	1	1	1	0	1	1	0	0	0	0	1	1	0	0	0	1	1	0	0	0	1	1	1	0	1	1	0	0	1	0	1	0	1	0	0	0	1	1	1	1	1	0	1	0	1	1
9	22679422	22774436	1	1	1	1	0	1	1	0	0	0	0	1	1	0	0	0	1	1	0	1	0	1	1	1	0	1	1	0	0	1	0	1	0	1	0	0	0	1	1	1	1	1	0	1	0	1	1
9	22774436	22974864	1	1	1	1	0	1	1	0	0	0	0	1	1	0	0	0	1	1	0	1	0	1	1	1	0	1	1	0	0	1	0	1	0	1	0	0	0	1	1	1	1	1	0	1	0	1	1
9	22974864	23722925	1	1	1	1	0	1	1	0	0	0	0	1	1	0	0	0	1	1	0	1	0	1	1	1	0	1	1	0	0	1	0	1	0	1	0	0	0	1	1	1	1	1	0	1	0	1	1
9	23722925	23928156	1	1	1	1	0	1	1	0	0	0	0	1	1	0	0	0	1	1	0	1	0	1	1	1	0	1	1	0	0	1	0	1	0	1	0	0	0	1	1	1	1	1	0	1	0	1	1
9	23928156	24022039	1	1	1	1	0	1	1	0	0	0	0	1	1	0	0	1	1	1	0	1	0	1	1	1	0	1	1	0	0	1	0	1	0	1	0	0	0	1	1	1	1	1	0	1	0	1	1
9	24022039	24853284	1	1	1	1	0	1	1	0	0	0	0	1	1	0	0	1	1	1	0	1	0	1	1	1	0	1	1	0	0	1	0	1	0	1	0	0	0	1	1	1	1	1	0	1	0	1	1
9	24853284	24940821	1	1	1	1	0	1	1	0	0	0	0	1	1	0	0	1	1	1	0	1	0	1	1	1	0	1	1	0	0	1	0	1	0	1	0	0	0	1	1	1	1	1	0	1	1	1	1
9	24940821	25269144	1	1	1	1	0	1	1	0	1	0	0	1	1	0	0	1	1	1	0	1	0	1	1	1	0	1	1	0	0	1	0	1	0	1	0	0	0	1	1	1	1	1	0	1	1	1	1
9	25269144	25630282	1	1	1	1	0	1	1	0	1	0	0	1	1	0	0	1	1	1	0	1	0	1	1	1	0	1	1	0	0	1	0	1	0	1	0	0	0	1	1	1	1	1	0	1	1	1	1
9	25630282	25849266	1	1	1	1	0	1	1	0	1	0	0	1	1	0	0	1	1	1	0	1	0	1	1	1	0	1	1	0	0	1	0	1	0	1	0	0	0	1	1	1	1	1	0	1	1	1	1
9	25849266	25935055	1	1	1	1	0	1	1	0	1	0	0	1	1	0	0	1	1	1	0	1	0	1	1	1	0	1	1	0	0	1	0	1	1	1	0	0	0	1	1	1	1	1	0	1	1	1	1
9	25935055	26211274	1	1	1	1	0	1	1	0	1	0	0	1	1	0	0	1	1	1	0	1	0	1	1	1	0	1	1	0	0	1	0	1	1	1	0	0	0	1	1	0	1	1	0	1	1	1	1
9	26211274	26514243	1	1	1	1	0	1	1	0	1	0	0	1	1	0	0	1	1	1	0	1	0	1	1	1	0	1	1	0	0	1	0	1	1	1	0	0	0	1	1	0	1	1	0	1	1	1	1
9	26514243	27145595	0	1	1	1	0	1	1	0	1	0	0	1	1	0	0	1	1	1	0	1	0	1	1	1	0	1	1	0	0	1	0	1	1	1	0	0	0	1	1	0	1	1	0	1	1	1	1
9	27145595	28647655	0	1	1	1	0	1	1	0	1	0	0	1	1	0	0	1	1	1	0	1	0	1	1	1	0	1	1	0	0	1	0	1	1	1	0	0	0	1	1	0	1	1	0	1	1	1	1
9	28647655	30305106	0	1	1	1	0	1	1	0	1	0	0	1	1	0	0	1	1	1	0	1	0	1	1	1	0	1	1	0	0	1	0	1	1	1	0	0	0	1	1	0	1	1	0	1	1	1	1
9	30305106	31162174	0	1	1	1	0	1	1	0	1	0	0	1	1	0	0	1	1	1	0	1	0	1	1	1	0	1	1	0	0	1	0	1	1	1	0	0	0	1	1	0	1	1	0	1	1	1	1
9	31162174	31468269	0	1	1	1	0	1	1	0	1	0	0	1	1	0	0	1	1	1	0	1	0	1	1	1	0	1	1	0	0	1	0	1	1	1	0	0	0	1	1	0	1	1	0	1	1	1	0
9	31468269	3.33555e+07	0	1	1	1	0	1	1	0	1	0	0	1	1	0	0	1	1	1	0	1	0	1	1	1	0	1	1	0	0	1	0	1	1	1	0	0	0	1	1	0	1	1	0	1	1	1	0
9	3.33555e+07	33923485	0	1	0	1	0	1	1	0	1	0	0	1	1	0	0	1	1	1	0	1	0	1	1	1	0	1	1	0	0	1	0	1	1	1	0	0	0	1	1	0	1	1	0	1	1	1	0
9	33923485	35995261	0	1	0	1	0	1	1	0	1	0	0	1	1	0	0	1	1	1	0	1	0	0	1	1	0	1	1	0	0	1	0	1	1	1	0	0	0	1	1	0	1	1	0	1	1	1	0
9	35995261	37497668	0	1	0	1	0	1	1	0	1	0	0	1	1	0	0	1	1	1	0	1	0	0	1	1	0	1	1	0	0	1	0	1	1	1	0	0	0	1	1	0	1	1	0	1	1	1	0
9	37497668	52147333	0	1	0	1	0	1	1	0	1	0	0	1	1	0	0	1	1	1	0	1	0	0	1	1	0	1	1	0	0	1	0	1	1	1	0	0	0	1	1	0	1	1	0	1	1	1	0
9	52147333	54877252	0	1	0	1	0	1	1	0	1	0	0	1	1	0	0	1	1	1	0	1	0	0	1	1	0	1	1	0	0	1	0	1	1	1	0	0	0	1	1	0	1	1	0	0	1	1	0
9	54877252	54894111	0	1	0	1	0	1	1	0	1	0	0	1	1	0	0	1	1	1	0	1	0	0	1	1	0	1	1	0	0	1	0	1	1	1	0	0	0	1	1	0	1	1	0	0	1	1	0
9	54894111	54904669	0	1	0	1	0	1	1	0	1	0	0	1	1	0	0	1	1	1	0	1	0	0	1	1	1	1	1	0	0	1	0	1	1	1	0	0	0	1	1	0	1	1	0	0	1	1	0
9	54904669	54906372	0	1	0	1	0	1	1	0	1	0	0	1	1	0	0	1	1	1	0	1	0	0	1	1	1	1	1	0	0	1	0	1	1	1	0	0	1	1	1	0	1	1	0	0	1	1	0
9	54906372	56849253	0	1	0	1	0	1	1	0	1	0	0	1	1	0	1	1	1	1	0	1	0	0	1	1	1	1	1	0	0	1	0	1	1	1	0	0	1	1	1	0	1	1	0	0	1	1	0
9	56849253	57338651	0	1	0	1	1	1	1	0	1	0	0	1	1	0	1	1	1	1	0	1	0	0	1	1	1	1	1	0	0	1	0	1	1	1	0	0	1	1	1	0	1	1	0	0	1	1	1
9	57338651	57930026	0	1	0	1	1	1	1	0	1	0	0	1	1	0	1	1	1	1	0	1	0	0	1	1	1	1	1	0	0	1	0	1	1	1	0	1	1	1	1	0	1	1	0	0	1	1	1
9	57930026	57946037	0	1	0	1	1	1	1	0	1	0	0	1	1	1	1	1	1	1	0	1	0	0	1	1	1	1	1	1	0	1	0	1	1	1	0	1	1	1	1	0	1	1	0	0	1	1	1
9	57946037	57957925	0	1	0	1	1	1	1	0	1	1	0	0	1	1	1	1	1	1	0	1	0	0	1	1	1	1	1	1	0	1	0	1	1	1	0	1	1	1	1	0	1	1	0	0	1	1	1
9	57957925	57989775	1	1	0	1	1	1	1	0	1	1	0	0	1	1	1	1	1	1	0	1	0	0	1	1	1	1	1	1	0	1	0	1	1	1	0	1	1	1	1	0	1	1	0	0	1	1	1
9	57989775	58049487	1	1	0	1	1	1	1	0	1	1	0	0	1	1	1	1	1	1	1	1	0	0	1	1	1	1	1	1	0	1	0	1	1	1	0	1	1	1	1	0	1	1	0	0	1	1	1
9	58049487	71746724	1	1	0	1	1	1	1	0	1	1	0	0	1	1	1	1	1	1	1	1	0	0	1	1	1	1	1	1	0	1	0	1	1	1	0	1	1	1	1	0	1	1	0	0	1	1	1
9	71746724	71879993	1	1	0	1	1	1	1	0	1	1	0	0	1	1	1	1	1	1	1	1	0	0	1	1	1	1	1	1	0	1	0	1	1	1	0	1	1	1	1	0	1	1	0	1	1	1	1
9	71879993	71944582	1	1	0	1	1	1	1	0	1	1	0	0	1	1	1	1	1	1	1	1	0	0	1	1	1	1	1	1	0	1	0	1	1	1	0	1	1	1	1	0	1	1	0	1	1	1	1
9	71944582	72439649	1	1	0	1	1	1	1	0	1	1	0	0	1	1	1	1	1	1	1	1	0	0	1	1	1	1	1	1	0	1	0	1	1	1	0	1	1	1	1	0	1	1	0	1	1	1	1
9	72439649	74673448	1	1	0	1	1	1	1	0	1	1	0	0	1	1	1	1	1	1	1	1	0	0	1	1	1	1	1	1	0	1	0	1	1	1	0	1	1	1	1	0	1	1	0	0	1	1	1
9	74673448	75010126	1	1	0	1	1	1	1	0	1	1	0	0	1	1	1	1	1	1	1	1	0	0	1	1	1	1	1	0	0	1	0	1	1	1	0	1	1	1	1	0	1	1	0	0	1	1	1
9	75010126	77078574	1	1	0	1	1	1	0	0	1	1	0	0	1	1	1	1	1	1	1	1	0	0	1	1	1	1	1	0	0	1	0	1	1	1	0	1	1	1	1	0	1	1	0	0	1	1	1
9	77078574	82580353	1	1	0	1	1	1	1	0	1	1	0	0	1	1	1	1	1	1	1	1	0	0	1	1	1	1	1	0	0	1	0	1	1	1	0	1	1	1	1	0	1	1	0	0	1	1	1
9	82580353	84121368	1	1	0	1	1	1	1	0	1	1	0	0	1	1	1	1	1	1	1	1	0	0	1	1	1	1	1	0	0	1	0	1	1	1	0	1	1	1	1	0	0	1	0	0	1	1	1
9	84121368	84348936	1	1	0	1	1	1	1	0	1	1	0	0	1	1	1	1	1	1	1	1	0	0	1	1	1	1	1	0	0	1	0	1	1	1	0	1	1	1	1	0	0	1	0	0	1	1	1
9	84348936	84867165	1	1	0	1	1	1	1	0	1	1	0	0	1	1	1	1	1	1	1	1	0	0	1	1	1	1	1	0	0	1	0	1	1	1	0	1	1	1	1	0	0	1	0	0	1	1	1
9	84867165	85351516	1	1	1	1	1	1	1	0	1	1	0	0	1	1	1	1	1	1	1	1	0	0	1	1	1	1	1	0	0	1	0	1	1	1	0	1	1	1	1	0	0	1	0	0	1	1	1
9	85351516	85728317	1	1	1	1	1	1	1	0	1	1	0	0	1	1	1	1	1	1	1	1	1	0	1	1	1	1	1	0	0	1	0	1	1	1	0	1	1	1	1	0	0	1	0	0	1	1	1
9	85728317	85752289	1	1	0	1	1	1	1	0	1	1	0	0	1	1	1	1	1	1	1	1	1	0	1	1	1	1	1	0	0	1	0	1	1	1	0	1	1	1	1	0	0	1	0	0	1	1	1
9	85752289	85763575	1	1	0	1	1	1	1	0	1	1	0	0	1	1	1	1	1	1	1	1	1	0	1	1	1	1	1	0	0	1	0	1	0	1	0	1	1	1	1	0	0	1	0	0	1	1	1
9	85763575	85796141	1	1	0	1	1	1	1	0	1	1	0	0	1	1	1	1	1	1	1	1	1	0	1	1	1	1	1	0	0	1	0	1	0	1	0	1	1	1	1	0	0	1	0	0	1	1	1
9	85796141	86116325	1	1	0	1	1	1	1	0	1	1	0	0	1	1	1	1	1	1	1	1	1	0	1	1	1	1	1	0	0	1	0	1	0	1	0	1	1	1	1	0	0	1	0	0	1	1	1
9	86116325	86773495	1	1	0	1	1	1	1	0	1	1	0	0	1	1	1	1	1	1	1	1	1	0	1	1	1	1	1	0	0	1	0	1	0	1	0	1	1	1	1	0	1	1	0	0	1	1	1
9	86773495	96257380	1	1	0	1	1	1	1	0	1	1	0	0	1	1	1	1	1	1	1	1	0	0	1	1	1	1	1	0	0	1	0	1	0	1	0	1	1	1	1	0	1	1	0	0	1	1	1
9	96257380	97631259	1	1	0	1	1	1	1	0	1	1	0	0	1	1	1	1	1	1	1	1	0	0	1	1	1	1	1	0	0	1	0	1	0	1	0	1	1	1	1	0	0	1	0	0	1	1	1
9	97631259	98542318	1	1	0	1	1	1	1	0	1	1	0	0	1	1	1	1	1	1	1	1	0	0	1	1	1	1	1	0	0	1	0	1	0	1	0	1	1	1	1	0	1	1	0	0	1	1	1
9	98542318	98797363	1	1	0	1	1	1	1	0	1	1	0	0	1	1	1	1	1	1	1	1	0	0	1	1	1	1	1	0	0	1	0	1	0	1	0	1	1	1	1	0	1	1	0	0	1	1	1
9	98797363	102252736	1	1	0	1	1	1	1	0	1	1	0	0	1	1	1	1	1	1	1	1	0	0	1	1	1	1	1	0	0	1	0	1	0	1	0	1	1	1	1	0	1	1	0	0	1	1	1
9	102252736	103340661	1	1	0	1	1	1	1	0	1	1	0	0	1	1	1	1	1	1	0	1	0	0	1	1	1	1	1	0	0	1	0	1	0	1	0	1	1	1	1	0	1	1	0	0	1	1	1
9	103340661	105978121	1	1	0	1	1	1	1	0	1	1	0	0	1	1	1	1	1	1	0	1	0	0	1	1	1	1	1	0	0	1	0	1	0	1	0	1	1	1	1	0	0	1	0	0	1	1	1
9	105978121	106623073	1	1	0	1	1	1	1	0	1	1	0	0	1	1	1	1	1	1	0	1	0	0	1	1	1	1	1	0	0	1	0	1	0	1	0	1	1	1	1	0	0	1	0	0	1	1	1
9	106623073	107135481	1	1	0	1	1	1	1	0	1	1	0	0	1	1	1	1	1	1	0	1	0	0	1	1	1	1	1	0	0	1	0	1	0	1	0	1	1	1	1	0	0	1	0	0	1	1	1
9	107135481	107556416	1	1	0	1	1	1	1	0	1	1	0	0	1	1	1	1	1	1	0	1	0	0	1	1	1	1	1	0	0	1	0	1	0	1	0	1	1	1	1	0	0	1	0	0	1	1	1
9	107556416	108513443	1	1	0	1	1	1	1	0	1	1	0	0	1	1	1	1	1	1	0	1	0	0	1	1	1	1	1	0	0	1	0	1	0	1	0	1	1	1	1	0	0	1	0	0	1	1	1
9	108513443	109070985	1	1	0	1	1	1	0	0	1	1	0	0	1	1	1	1	1	1	0	1	0	0	1	1	1	1	1	0	0	1	0	1	0	1	0	1	1	1	1	0	0	1	0	0	1	1	1
9	109070985	109818803	1	1	0	1	1	1	0	0	1	1	0	0	1	1	1	1	1	1	0	1	0	0	1	1	1	1	1	0	0	1	0	1	0	1	0	1	1	1	1	0	0	1	0	0	1	1	1
9	109818803	109976903	1	1	0	1	1	1	0	0	1	1	0	0	1	1	1	1	1	1	0	1	0	0	1	1	1	1	1	0	0	1	0	1	0	1	0	1	1	1	1	0	0	1	0	0	1	1	1
9	109976903	110133668	1	1	0	1	1	1	1	0	1	1	0	0	1	1	1	1	1	1	0	1	0	0	1	1	1	1	1	0	0	1	0	1	0	1	0	1	1	1	1	0	0	1	0	0	1	1	1
9	110133668	110522348	1	1	0	1	1	1	1	0	1	1	0	0	1	1	1	1	1	1	0	1	0	0	1	1	1	1	1	0	0	1	0	1	0	1	0	1	1	1	1	0	1	1	0	0	1	1	1
9	110522348	110994449	1	1	0	1	1	1	1	0	1	1	0	0	1	1	1	1	1	1	0	1	0	0	1	1	1	1	1	0	0	1	0	1	0	1	0	1	1	1	1	0	1	1	0	0	1	1	1
9	110994449	112697098	1	1	0	1	1	1	1	0	1	1	0	0	1	1	1	1	1	1	0	1	0	0	1	1	1	1	1	0	0	1	0	1	0	1	0	1	1	1	1	0	1	1	0	1	1	1	1
9	112697098	112918556	1	1	0	1	1	1	1	0	1	1	0	0	1	1	1	1	1	1	0	1	0	0	1	1	1	1	1	0	0	1	0	1	0	1	0	1	1	1	1	0	1	1	0	1	1	1	1
9	112918556	114198464	1	1	0	1	1	1	1	0	1	1	0	0	1	1	1	1	1	1	0	1	0	0	1	1	1	1	1	0	0	1	0	1	0	1	0	1	1	1	1	0	1	1	0	1	1	1	1
[truncated: 2,023 more rows]
[truncated: 2 more columns]
